# Supplementary material for: Investigation of allele specific expression in various tissues of broiler chickens using the detection tool VADT
Source: Sci Rep. 2021 Feb 17;11:3968. doi: 10.1038/s41598-021-83459-8 (PMC7889858; doi:10.1038/s41598-021-83459-8)
Supplement: Supplementary file 3 — Supplementary Tables. [file 41598_2021_83459_MOESM3_ESM.zip]

Archive with 7 entries (7 files):
- Supp_Table_README.txt
- Supp_Table1-Breast_Muscle-Meta-Annot_Sig_Variants.txt
- Supp_Table2-Ab_Fat-Meta-Annot_Sig_Variants.txt
- Supp_Table3-Liver-Meta_Annot_Sig_Variants.txt
- Supp_Table4-Breast_Muscle-Annot_Multi_Dim_Results.txt
- Supp_Table5-Ab_Fat_Annot_Multi_Dim_Results.txt
- Supp_Table6-Liver_Annot-Multi_Dim_Results.txt
