# Supplementary material for: Investigation of allele specific expression in various tissues of broiler chickens using the detection tool VADT
Source: Sci Rep. 2021 Feb 17;11:3968. doi: 10.1038/s41598-021-83459-8 (PMC7889858; doi:10.1038/s41598-021-83459-8)
Supplement: Supplementary file 3 — Supplementary Tables. [file 41598_2021_83459_MOESM3_ESM.zip › Supp_Table_README.txt]

FINAL SIGNIFICANT ANNOTATED RESULTS

Source Code for Programs Utilized to Create Files:
VADT Program- https://github.com/mjtiv/VADT
VRPM Program- https://github.com/mjtiv/VEP_Results_Parser_Merger

VEP Website:
https://uswest.ensembl.org/Tools/VEP

Meta-Analysis Results (Variants)

-All final significant variants identified from VADT (sig_variants_report.txt file) were uploaded into Ensembl's Variant Effect Predictor (VEP) with
the setting of one effect prediction per variant. The results were then parsed and the sig_variants_report.txt file annotated with the resulting
predictions using the VRPM program. The resulting file (annotated_sig_variants_report.txt) was then re-merged back with the "sig_variants_report_and_meta_results.txt"
to capture the full meta-results statistical information (p-values etc.) using Excel. Gene names were prevented from being corrupted by Excel 
by formatting the gene symbol column to "text" and file had to be minor modified (Text Editor) to remove quote marks ("") introduced by Excel for data entries with commas in their entry. 

Note: Some 'extra' information columns dealing with variant calling, filtering and coding QC were removed from the files to prevent confusion when 
interpreting the results.

The analysis was repeated for all three tissues. 

FINAL RESULTS FILES
1. Supp_Table1-Breast_Muscle-Meta-Annot_Sig_Variants.txt
2. Supp_Table2-Ab_Fat-Meta-Annot_Sig_Variants.txt
3. Supp_Table3-Liver-Meta_Annot_Sig_Variants.txt

Multi-Dimensional P-value Adjustment (Samples)

- Using the multi-dimensional p-value adjustment results where one sample was considered significant for ASE for a variant, the results
were annotated with VEP results, annotaed with the meta-data chicken information (HFE vs LFE) and tallied based on these on groups. 
This was done so variants with ASE samples could be examined to see if any enrichment occured for the HFE vs LFE groupings using a 
statistical model (example Fisher's Exact Test).

Note: Annotation of multi-dimensional results was performed using a annotation file created by uploading all the "Informative" SNPs files 
(VADT output file called "Testable_Filtered_Variants.txt"---which is an all inclusive variant file) VEP. This file was used instead of uploading results directly like with the meta-analysis
due to the VEP software being udpated/changing genome builds since the final version of VADT software was built that implemented the multi-dimensional p-value adjustment. 

Location of code for annotating the multi-dimensional results with VEP and meta data:
https://github.com/mjtiv/Annotating_MultiDim_No_Stats_Test

FINAL RESULTS FILES
4. Supp_Table4-Breast_Muscle-Annot_Multi_Dim_Results.txt
5. Supp_Table5-Ab_Fat_Annot_Multi_Dim_Results.txt
6. Supp_Table6-Liver_Annot-Multi_Dim_Results.txt
