# Supplementary material for: Investigation of allele specific expression in various tissues of broiler chickens using the detection tool VADT
Source: Sci Rep. 2021 Feb 17;11:3968. doi: 10.1038/s41598-021-83459-8 (PMC7889858; doi:10.1038/s41598-021-83459-8)
Supplement: Supplementary file 3 — Supplementary Tables. [file 41598_2021_83459_MOESM3_ESM.zip › Supp_Table1-Breast_Muscle-Meta-Annot_Sig_Variants.txt]

#CHROM	POS	ID	REF	ALT	Consequence	Impact	Symbol	Gene	Alt_Allele_Freq	Biallelic_Testable	Homo_Passing	Non-Testable (NaN)	Total	Chi_Square_Value	Degrees_of_Freedom	Meta_p-value	FDR_q-value
1	592963	rs316284536	G	A	synonymous_variant	LOW	SBF1	ENSGALG00000043178	0.2	9	14	0	23	38.10294584	18	0.003753666	0.03088667
1	600321	rs316113290	A	C	synonymous_variant	LOW	SBF1	ENSGALG00000043178	0.76	9	14	0	23	43.20756206	18	0.000747909	0.00827207
1	646200	rs317750339	G	A	synonymous_variant	LOW	LMF2	ENSGALG00000041528	0.55	16	6	1	23	105.5744189	32	8.65E-10	3.00E-08
1	648602	rs734517433	C	T	synonymous_variant	LOW	LMF2	ENSGALG00000041528	0.5	1	0	22	23	16.06389862	2	0.000324914	0.00408883
1	648671	rs740497845	A	G	synonymous_variant	LOW	LMF2	ENSGALG00000041528	0.95	1	10	12	23	10.87814515	2	0.00434351	0.03443991
1	665836	rs739609747	A	C	intron_variant	MODIFIER	IRF5	ENSGALG00000039982	0.5	1	0	22	23	22.93009668	2	1.05E-05	0.00019901
1	665839	rs736250964	A	G	intron_variant	MODIFIER	IRF5	ENSGALG00000039982	0.5	2	0	21	23	26.95290737	4	2.03E-05	0.00036061
1	680954	rs314331889	C	T	synonymous_variant	LOW	TNPO3	ENSGALG00000039420	0.98	1	22	0	23	11.70089542	2	0.00287861	0.02492206
1	741917	rs314564251	G	A	synonymous_variant	LOW	AHCYL2	ENSGALG00000032868	0.58	8	4	11	23	45.37247399	16	0.000121665	0.00175299
1	855157	.	T	G	downstream_gene_variant	MODIFIER	UBE2H	ENSGALG00000031975	0.5	19	4	0	23	265.5593785	38	0	0
1	855161	.	C	T	downstream_gene_variant	MODIFIER	UBE2H	ENSGALG00000031975	0.43	14	9	0	23	157.4402781	28	0	0
1	855184	.	T	C	downstream_gene_variant	MODIFIER	UBE2H	ENSGALG00000031975	0.3	14	9	0	23	185.7487823	28	0	0
1	855197	.	C	T	downstream_gene_variant	MODIFIER	UBE2H	ENSGALG00000031975	0.3	12	11	0	23	142.5368877	24	0	0
1	855400	.	A	G	downstream_gene_variant	MODIFIER	UBE2H	ENSGALG00000031975	0.17	8	15	0	23	279.2654836	16	0	0
1	855827	rs735931082	C	T	downstream_gene_variant	MODIFIER	UBE2H	ENSGALG00000031975	0.26	8	15	0	23	41.69138831	16	0.000438634	0.0052802
1	857681	rs10731930	T	C	3_prime_UTR_variant	MODIFIER	UBE2H	ENSGALG00000031975	0.48	10	13	0	23	42.04946352	20	0.002724823	0.02381221
1	857973	rs14080356	C	T	3_prime_UTR_variant	MODIFIER	UBE2H	ENSGALG00000031975	0.28	9	14	0	23	37.71501322	18	0.004223868	0.03384613
1	923077	.	A	G	downstream_gene_variant	MODIFIER	-	ENSGALG00000036140	0.2	9	14	0	23	214.9945192	18	0	0
1	1073859	rs316633457	C	T	synonymous_variant	LOW	GDI2	ENSGALG00000008169	0.57	14	9	0	23	86.4948259	28	6.93E-08	1.99E-06
1	1073904	rs318116187	G	C	synonymous_variant	LOW	GDI2	ENSGALG00000008169	0.37	11	12	0	23	96.56020236	22	2.60E-11	0
1	1073961	rs10726191	G	A	synonymous_variant	LOW	GDI2	ENSGALG00000008169	0.37	11	12	0	23	45.72107747	22	0.0021475	0.01975387
1	1137641	rs731503273	C	G	3_prime_UTR_variant	MODIFIER	NET1	ENSGALG00000008437	0.26	12	11	0	23	47.10101701	24	0.003256052	0.02754267
1	1203915	rs313994868	C	T	synonymous_variant	LOW	TUBAL3	ENSGALG00000008444	0.41	13	3	7	23	53.84533197	26	0.001061729	0.01106476
1	1204437	rs731631712	G	A	synonymous_variant	LOW	TUBAL3	ENSGALG00000008444	0.13	3	9	11	23	23.38768106	6	0.000676507	0.00760218
1	1204591	rs312560553	C	A	3_prime_UTR_variant	MODIFIER	TUBAL3	ENSGALG00000008444	0.41	14	3	6	23	55.26289807	28	0.001580418	0.01528906
1	1204821	rs733386996	A	G	3_prime_UTR_variant	MODIFIER	TUBAL3	ENSGALG00000008444	0.4	12	3	8	23	49.18202756	24	0.001797027	0.01703856
1	3131635	rs739386991	A	G	3_prime_UTR_variant	MODIFIER	PODXL	ENSGALG00000006409	0.02	1	22	0	23	11.85340531	2	0.002667262	0.02337368
1	3498475	rs15184843	C	T	upstream_gene_variant	MODIFIER	IL2RA	ENSGALG00000042471	0.25	1	1	21	23	15.24923797	2	0.000488281	0.0057764
1	3567293	rs13572543	A	G	synonymous_variant	LOW	PFKFB3	ENSGALG00000040369	0.84	6	13	4	23	27.81222308	12	0.005892715	0.04392727
1	3571073	rs317723861	C	T	synonymous_variant	LOW	PFKFB3	ENSGALG00000040369	0.55	10	12	1	23	53.99292344	20	5.80E-05	0.0009185
1	3571139	rs313191707	T	C	synonymous_variant	LOW	PFKFB3	ENSGALG00000040369	0.47	11	9	3	23	61.50336663	22	1.34E-05	0.00024772
1	3571936	rs15184744	C	T	synonymous_variant	LOW	PFKFB3	ENSGALG00000040369	0.55	9	12	2	23	43.14046833	18	0.00076445	0.0084256
1	3573874	rs739513908	C	A	synonymous_variant	LOW	PFKFB3	ENSGALG00000040369	0.53	11	9	3	23	43.75714053	22	0.003802901	0.03118628
1	3577531	rs735683162	A	G	intron_variant	MODIFIER	PFKFB3	ENSGALG00000040369	0.5	1	0	22	23	16.1414848	2	0.000312551	0.00395695
1	3579750	rs733394057	A	G	downstream_gene_variant	MODIFIER	PFKFB3	ENSGALG00000040369	0.21	9	12	2	23	64.2102378	18	4.20E-07	1.06E-05
1	3579793	rs316651271	G	A	downstream_gene_variant	MODIFIER	PFKFB3	ENSGALG00000040369	0.2	8	12	3	23	72.32433025	16	3.90E-09	1.30E-07
1	3579938	rs740741161	C	T	downstream_gene_variant	MODIFIER	PFKFB3	ENSGALG00000040369	0.07	3	17	3	23	32.82155824	6	1.13E-05	0.00021375
1	3664569	.	C	T	downstream_gene_variant	MODIFIER	PRKCQ	ENSGALG00000034970	0.07	3	20	0	23	24.66223431	6	0.000394279	0.00482906
1	3664924	rs16012162	A	G	downstream_gene_variant	MODIFIER	PRKCQ	ENSGALG00000034970	0.33	11	12	0	23	63.00397727	22	7.94E-06	0.00015477
1	3664972	rs16012160	T	C	downstream_gene_variant	MODIFIER	PRKCQ	ENSGALG00000034970	0.33	11	12	0	23	61.29589888	22	1.43E-05	0.00026411
1	3665159	rs14699283	T	C	downstream_gene_variant	MODIFIER	PRKCQ	ENSGALG00000034970	0.61	10	13	0	23	53.34715261	20	7.22E-05	0.0011146
1	3665263	rs13804314	G	A	downstream_gene_variant	MODIFIER	PRKCQ	ENSGALG00000034970	0.07	3	20	0	23	22.63409905	6	0.000928762	0.00987056
1	3665530	rs14699281	G	A	downstream_gene_variant	MODIFIER	PRKCQ	ENSGALG00000034970	0.93	3	20	0	23	58.14995715	6	1.07E-10	0
1	3665545	rs14699280	C	A	downstream_gene_variant	MODIFIER	PRKCQ	ENSGALG00000034970	0.93	3	20	0	23	28.86403619	6	6.45E-05	0.00101049
1	3665553	rs14699279	G	A	downstream_gene_variant	MODIFIER	PRKCQ	ENSGALG00000034970	0.93	3	20	0	23	33.69085976	6	7.72E-06	0.00015089
1	3668052	.	G	A	synonymous_variant	LOW	PRKCQ	ENSGALG00000034970	0.07	3	20	0	23	25.8200668	6	0.000240497	0.00316173
1	3683988	rs14711843	A	G	synonymous_variant	LOW	PRKCQ	ENSGALG00000034970	0.07	3	20	0	23	31.6217072	6	1.93E-05	0.00034461
1	3687627	rs735464169	G	A	synonymous_variant	LOW	PRKCQ	ENSGALG00000034970	0.35	10	13	0	23	40.23196593	20	0.004668665	0.03646453
1	3699647	rs732806047	C	G	synonymous_variant	LOW	PRKCQ	ENSGALG00000034970	0.17	8	15	0	23	83.3577595	16	4.10E-11	0
1	3701150	rs738264961	A	T	5_prime_UTR_variant	MODIFIER	PRKCQ	ENSGALG00000034970	0.17	8	15	0	23	75.31296686	16	1.15E-09	4.00E-08
1	3701237	rs738747100	T	C	5_prime_UTR_variant	MODIFIER	PRKCQ	ENSGALG00000034970	0.17	8	15	0	23	100.1755098	16	0	0
1	3701424	rs736003665	G	A	upstream_gene_variant	MODIFIER	PRKCQ	ENSGALG00000034970	0.06	1	8	14	23	10.87814515	2	0.00434351	0.03443991
1	4250388	rs29008174	C	T	synonymous_variant	LOW	ATP5C1	ENSGALG00000006753	0.59	10	12	1	23	55.67084187	20	3.26E-05	0.00055064
1	4251101	rs29004933	C	T	synonymous_variant	LOW	ATP5C1	ENSGALG00000006753	0.59	11	12	0	23	62.48254448	22	9.52E-06	0.00018225
1	4255099	rs736140774	G	T	3_prime_UTR_variant	MODIFIER	ATP5C1	ENSGALG00000006753	0.24	7	16	0	23	131.4843379	14	0	0
1	4255104	rs736840132	T	C	3_prime_UTR_variant	MODIFIER	ATP5C1	ENSGALG00000006753	0.09	4	19	0	23	23.15981029	8	0.003165015	0.02690057
1	4255115	rs15191631	G	A	3_prime_UTR_variant	MODIFIER	ATP5C1	ENSGALG00000006753	0.28	9	14	0	23	110.9638989	18	0	0
1	4343298	rs315638292	A	G	synonymous_variant	LOW	TAF3	ENSGALG00000006731	0.17	6	12	5	23	31.55796888	12	0.001618462	0.0155938
1	6168058	rs732790436	A	C	synonymous_variant	LOW	ECHDC3	ENSGALG00000006690	0.04	2	21	0	23	17.74587013	4	0.001383501	0.01380443
1	6282261	rs313291877	T	C	synonymous_variant	LOW	DHTKD1	ENSGALG00000003674	0.81	7	11	5	23	51.2565577	14	3.76E-06	7.85E-05
1	6291277	rs731910223	G	A	synonymous_variant	LOW	DHTKD1	ENSGALG00000003674	0.18	6	16	1	23	29.70178401	12	0.003095879	0.02643109
1	6312541	rs80737283	G	A	synonymous_variant	LOW	SEC61A2	ENSGALG00000036300	0.28	11	12	0	23	58.88132071	22	3.27E-05	0.0005518
1	6607148	rs316917304	T	C	downstream_gene_variant	MODIFIER	CAMK1D	ENSGALG00000033051	0.53	9	9	5	23	38.89860473	18	0.002940328	0.02534143
1	6607283	rs314451733	G	C	downstream_gene_variant	MODIFIER	CAMK1D	ENSGALG00000033051	0.43	7	8	8	23	40.13024306	14	0.000243459	0.00319617
1	6607345	rs315286871	T	C	downstream_gene_variant	MODIFIER	CAMK1D	ENSGALG00000033051	0.53	8	9	6	23	33.44207475	16	0.006454496	0.04717052
1	6607563	rs316062754	G	T	downstream_gene_variant	MODIFIER	CAMK1D	ENSGALG00000033051	0.58	7	6	10	23	37.95675188	14	0.000527631	0.00616903
1	6607618	rs732904650	T	C	downstream_gene_variant	MODIFIER	CAMK1D	ENSGALG00000033051	0.39	5	4	14	23	28.46954315	10	0.001517614	0.01480808
1	6690946	rs317246803	C	T	upstream_gene_variant	MODIFIER	OPTN	ENSGALG00000013738	0.63	3	1	19	23	38.92036687	6	7.42E-07	1.78E-05
1	6691374	rs730910766	T	C	upstream_gene_variant	MODIFIER	OPTN	ENSGALG00000013738	0.5	3	2	18	23	41.50850168	6	2.30E-07	6.06E-06
1	6691455	rs738486949	G	A	upstream_gene_variant	MODIFIER	OPTN	ENSGALG00000013738	0.5	3	2	18	23	45.05041993	6	4.57E-08	1.35E-06
1	6693222	.	C	T	synonymous_variant	LOW	OPTN	ENSGALG00000013738	0.02	1	22	0	23	9.993070915	2	0.006761331	0.04875369
1	6693233	rs80607691	A	G	synonymous_variant	LOW	OPTN	ENSGALG00000013738	0.98	1	21	1	23	16.35931033	2	0.000280299	0.00360104
1	6694144	rs313935715	G	T	intron_variant	MODIFIER	OPTN	ENSGALG00000013738	0.5	2	0	21	23	15.17153829	4	0.004358344	0.03452994
1	6695117	rs741225322	C	T	synonymous_variant	LOW	OPTN	ENSGALG00000013738	0.28	11	12	0	23	60.29567262	22	2.02E-05	0.00035879
1	6706049	rs16744803	A	G	missense_variant	MODERATE	OPTN	ENSGALG00000013738	0.48	14	9	0	23	74.45702122	28	4.33E-06	8.95E-05
1	6706080	rs16744804	C	T	missense_variant	MODERATE	OPTN	ENSGALG00000013738	0.48	14	9	0	23	51.62910369	28	0.004231493	0.03389255
1	6710612	rs314575827	A	G	3_prime_UTR_variant	MODIFIER	OPTN	ENSGALG00000013738	0.22	10	13	0	23	49.65089177	20	0.000248436	0.0032529
1	6710669	rs10725645	T	C	3_prime_UTR_variant	MODIFIER	OPTN	ENSGALG00000013738	0.5	13	10	0	23	107.4667959	26	7.00E-12	0
1	6734453	rs740706582	C	T	3_prime_UTR_variant	MODIFIER	PHYH	ENSGALG00000035636	0.52	12	11	0	23	60.48305227	24	5.46E-05	0.0008692
1	6734456	rs734587965	C	T	3_prime_UTR_variant	MODIFIER	PHYH	ENSGALG00000035636	0.52	12	11	0	23	77.65470158	24	1.43E-07	3.91E-06
1	6734571	rs16092006	C	G	3_prime_UTR_variant	MODIFIER	PHYH	ENSGALG00000035636	0.57	12	11	0	23	59.33717301	24	7.92E-05	0.00120938
1	6734572	rs16092005	A	G	3_prime_UTR_variant	MODIFIER	PHYH	ENSGALG00000035636	0.57	12	11	0	23	59.33717301	24	7.92E-05	0.00120938
1	7447275	rs741084926	T	C	3_prime_UTR_variant	MODIFIER	-	ENSGALG00000035201	0.67	6	6	11	23	29.56318063	12	0.003247471	0.02747789
1	7457990	rs737016439	C	T	3_prime_UTR_variant	MODIFIER	SUV39H2	ENSGALG00000013920	0.17	1	2	20	23	10.87814515	2	0.00434351	0.03443991
1	10580411	rs15202599	G	A	3_prime_UTR_variant	MODIFIER	CACNA2D1	ENSGALG00000008486	0.15	5	18	0	23	26.76966352	10	0.002831943	0.02459384
1	10583279	rs314711271	C	T	3_prime_UTR_variant	MODIFIER	CACNA2D1	ENSGALG00000008486	0.22	8	15	0	23	37.22707766	16	0.001948063	0.01818909
1	10583723	rs314747811	G	A	3_prime_UTR_variant	MODIFIER	CACNA2D1	ENSGALG00000008486	0.22	8	15	0	23	40.72706156	16	0.000609166	0.00694563
1	11159047	rs314675343	G	A	missense_variant	MODERATE	SEMA3C	ENSGALG00000040444	0.02	1	22	0	23	11.44001964	2	0.003279679	0.02770631
1	12442426	rs15199992	T	C	3_prime_UTR_variant	MODIFIER	PHTF2	ENSGALG00000008335	0.57	14	9	0	23	52.13452644	28	0.003701312	0.03056231
1	12780655	rs313638276	A	G	synonymous_variant	LOW	FGL2	ENSGALG00000008306	0.91	4	19	0	23	23.71853103	8	0.002554425	0.02277132
1	12884534	rs314665822	A	G	synonymous_variant	LOW	LRRC17	ENSGALG00000008298	0.39	13	9	1	23	54.70366838	26	0.000827034	0.00900997
1	12884576	rs29006434	T	C	synonymous_variant	LOW	LRRC17	ENSGALG00000008298	0.4	13	8	2	23	50.95324299	26	0.002415078	0.02177783
1	12931498	rs14794929	A	G	synonymous_variant	LOW	NAPEPLD	ENSGALG00000008285	0.65	14	9	0	23	60.44251511	28	0.000357468	0.00443328
1	12999385	rs3137558	T	A	synonymous_variant	LOW	PSMC2	ENSGALG00000008236	0.59	15	8	0	23	54.87235686	30	0.003669859	0.03035142
1	13000429	rs10725499	T	C	synonymous_variant	LOW	PSMC2	ENSGALG00000008236	0.41	15	8	0	23	148.0934733	30	0	0
1	13001431	rs10725485	C	T	3_prime_UTR_variant	MODIFIER	PSMC2	ENSGALG00000008236	0.41	15	8	0	23	62.96021723	30	0.000397558	0.00486481
1	13004155	.	G	A	downstream_gene_variant	MODIFIER	SLC26A5	ENSGALG00000008222	0.07	3	20	0	23	21.5313549	6	0.001471823	0.01450676
1	13007141	rs15198735	T	C	synonymous_variant	LOW	SLC26A5	ENSGALG00000008222	0.57	16	7	0	23	58.94290745	32	0.002568141	0.02280403
1	13018611	rs316444609	A	G	splice_region_variant,synonymous_variant	LOW	SLC26A5	ENSGALG00000008222	0.54	6	7	10	23	34.80987493	12	0.000502091	0.00591588
1	14225388	rs3137221	G	A	downstream_gene_variant	MODIFIER	NAMPT	ENSGALG00000008098	0.57	12	11	0	23	51.45295665	24	0.000921551	0.00980432
1	14225459	rs3137220	A	G	downstream_gene_variant	MODIFIER	NAMPT	ENSGALG00000008098	0.57	12	11	0	23	66.49137228	24	7.34E-06	0.00014406
1	14226904	rs13713682	A	C	downstream_gene_variant	MODIFIER	NAMPT	ENSGALG00000008098	0.72	11	12	0	23	68.81370098	22	1.02E-06	2.37E-05
1	14226964	rs741148669	G	A	downstream_gene_variant	MODIFIER	NAMPT	ENSGALG00000008098	0.22	8	15	0	23	62.4992752	16	1.97E-07	5.28E-06
1	14233156	rs735629535	G	A	intron_variant	MODIFIER	NAMPT	ENSGALG00000008098	0.3	3	2	18	23	17.89509121	6	0.006499786	0.04743164
1	14233158	rs739155487	G	A	intron_variant	MODIFIER	NAMPT	ENSGALG00000008098	0.25	3	3	17	23	20.18533009	6	0.00256666	0.02280403
1	14235966	rs314901473	G	A	synonymous_variant	LOW	NAMPT	ENSGALG00000008098	0.13	6	17	0	23	69.85055415	12	3.42E-10	1.00E-08
1	14236125	rs315925010	G	A	synonymous_variant	LOW	NAMPT	ENSGALG00000008098	0.22	8	15	0	23	33.70641999	16	0.005949731	0.04420428
1	14238313	rs312469351	G	A	synonymous_variant	LOW	NAMPT	ENSGALG00000008098	0.8	9	14	0	23	40.51734679	18	0.00177377	0.0168524
1	14238837	rs735278721	C	T	synonymous_variant	LOW	NAMPT	ENSGALG00000008098	0.22	8	15	0	23	45.94351842	16	9.93E-05	0.00147523
1	14774512	rs15194611	C	T	synonymous_variant	LOW	BCAP29	ENSGALG00000008009	0.39	12	11	0	23	103.9173515	24	6.00E-12	0
1	14791591	rs318231925	A	G	3_prime_UTR_variant	MODIFIER	BCAP29	ENSGALG00000008009	0.09	4	19	0	23	53.86273654	8	7.34E-09	2.40E-07
1	14791771	rs314327631	A	G	3_prime_UTR_variant	MODIFIER	BCAP29	ENSGALG00000008009	0.09	4	19	0	23	25.46753741	8	0.001294779	0.01306806
1	14792108	rs314358577	T	C	3_prime_UTR_variant	MODIFIER	BCAP29	ENSGALG00000008009	0.17	6	17	0	23	29.6435218	12	0.003158754	0.02685545
1	14792230	rs736428000	C	T	3_prime_UTR_variant	MODIFIER	BCAP29	ENSGALG00000008009	0.13	4	12	7	23	62.5371415	8	1.48E-10	1.00E-08
1	14878522	rs737840793	C	T	synonymous_variant	LOW	DLD	ENSGALG00000007931	0.17	8	15	0	23	79.71632672	16	1.87E-10	1.00E-08
1	14878528	rs314357872	C	T	synonymous_variant	LOW	DLD	ENSGALG00000007931	0.17	8	15	0	23	60.64638209	16	4.07E-07	1.03E-05
1	14879951	rs29005486	T	A	3_prime_UTR_variant	MODIFIER	DLD	ENSGALG00000007931	0.2	7	16	0	23	47.93135739	14	1.35E-05	0.00024987
1	14880178	rs739685128	C	T	3_prime_UTR_variant	MODIFIER	DLD	ENSGALG00000007931	0.33	13	10	0	23	130.0515551	26	0	0
1	14880185	rs15194300	C	T	3_prime_UTR_variant	MODIFIER	DLD	ENSGALG00000007931	0.85	7	16	0	23	93.33722798	14	0	0
1	14880889	rs740300442	C	T	downstream_gene_variant	MODIFIER	LAMB1	ENSGALG00000007905	0.63	3	1	19	23	28.58304522	6	7.29E-05	0.00112408
1	14880972	rs741279986	C	T	downstream_gene_variant	MODIFIER	LAMB1	ENSGALG00000007905	0.75	2	2	19	23	24.54834329	4	6.20E-05	0.00097368
1	14883739	rs316477000	C	T	synonymous_variant	LOW	LAMB1	ENSGALG00000007905	0.83	8	15	0	23	38.70143855	16	0.001200853	0.01226393
1	14885115	rs317072206	G	A	synonymous_variant	LOW	LAMB1	ENSGALG00000007905	0.45	15	4	4	23	56.79817956	30	0.002208147	0.02022301
1	14921202	rs15194236	A	T	intergenic_variant	MODIFIER	-	-	0.61	12	11	0	23	62.11770597	24	3.19E-05	0.00054028
1	14999949	rs10726263	G	A	3_prime_UTR_variant	MODIFIER	ERGIC2	ENSGALG00000007183	0.48	12	11	0	23	46.12447014	24	0.004277025	0.03418956
1	15281666	rs738202079	C	T	synonymous_variant	LOW	ABCD2	ENSGALG00000042554	0.28	13	10	0	23	58.65793068	26	0.000253382	0.00330922
1	15324642	rs15193772	C	A	downstream_gene_variant	MODIFIER	ABCD2	ENSGALG00000042554	0.57	13	9	1	23	50.73548711	26	0.002565912	0.02280403
1	15324740	rs15193773	C	T	downstream_gene_variant	MODIFIER	ABCD2	ENSGALG00000042554	0.07	3	17	3	23	18.73331768	6	0.004638546	0.03627096
1	15324762	rs313459128	G	A	downstream_gene_variant	MODIFIER	ABCD2	ENSGALG00000042554	0.17	5	10	8	23	24.48019432	10	0.006422886	0.0469995
1	15325276	rs317027812	C	T	downstream_gene_variant	MODIFIER	ABCD2	ENSGALG00000042554	0.41	15	8	0	23	52.9167801	30	0.00605569	0.04483042
1	15325417	.	G	A	downstream_gene_variant	MODIFIER	ABCD2	ENSGALG00000042554	0.04	2	21	0	23	19.45987127	4	0.000638175	0.00722479
1	15325682	rs316825148	C	T	downstream_gene_variant	MODIFIER	ABCD2	ENSGALG00000042554	0.21	6	8	9	23	38.30943893	12	0.000136657	0.00194258
1	15326268	rs315218390	A	G	downstream_gene_variant	MODIFIER	ABCD2	ENSGALG00000042554	0.37	13	10	0	23	56.76399971	26	0.000449378	0.00538949
1	15326971	rs794086071	C	G	downstream_gene_variant	MODIFIER	ABCD2	ENSGALG00000042554	0.36	7	11	5	23	30.43078366	14	0.006654257	0.04813649
1	15326991	.	G	C	downstream_gene_variant	MODIFIER	ABCD2	ENSGALG00000042554	0.14	5	13	5	23	33.08469939	10	0.0002636	0.00342153
1	15383476	rs794154541	A	G	synonymous_variant	LOW	KIF21A	ENSGALG00000007098	0.33	6	9	8	23	34.54467887	12	0.000553201	0.00639708
1	15921031	rs312406198	T	C	downstream_gene_variant	MODIFIER	-	ENSGALG00000038315	0.5	16	4	3	23	59.20485208	32	0.002398901	0.02165032
1	15921514	rs312639402	A	G	downstream_gene_variant	MODIFIER	-	ENSGALG00000038315	0.61	7	7	9	23	34.86714731	14	0.001538032	0.01497492
1	15922288	rs315362837	C	T	downstream_gene_variant	MODIFIER	-	ENSGALG00000038315	0.09	2	9	12	23	15.58551854	4	0.003628882	0.03006597
1	15922638	rs315757683	G	A	downstream_gene_variant	MODIFIER	-	ENSGALG00000038315	0.25	10	10	3	23	43.80973828	20	0.001595743	0.01541681
1	16012287	rs313862535	A	G	intron_variant	MODIFIER	-	ENSGALG00000034274	0.07	3	20	0	23	18.63522771	6	0.004826151	0.03749195
1	16354429	rs738670647	G	A	3_prime_UTR_variant	MODIFIER	TBC1D22A	ENSGALG00000043058	0.13	5	15	3	23	33.6217993	10	0.000214008	0.00286409
1	16354563	rs737908678	G	A	3_prime_UTR_variant	MODIFIER	TBC1D22A	ENSGALG00000043058	0.17	4	8	11	23	26.48177219	8	0.00086834	0.00935996
1	20255003	rs739152561	A	T	downstream_gene_variant	MODIFIER	TRABD	ENSGALG00000030705	0.1	1	4	18	23	10.03811599	2	0.006610751	0.04787779
1	20301371	rs735147296	G	C	3_prime_UTR_variant	MODIFIER	SELENOO	ENSGALG00000038467	0.3	4	6	13	23	21.09783627	8	0.006892028	0.04948855
1	20302761	rs80669823	G	T	3_prime_UTR_variant	MODIFIER	SELENOO	ENSGALG00000038467	0.9	3	12	8	23	19.3339784	6	0.003635246	0.03011175
1	20302773	rs736398046	A	G	3_prime_UTR_variant	MODIFIER	SELENOO	ENSGALG00000038467	0.09	3	13	7	23	18.4049226	6	0.005296075	0.04032808
1	20489070	rs80769735	T	C	downstream_gene_variant	MODIFIER	PLXNB2	ENSGALG00000039861	0.8	7	16	0	23	33.36729539	14	0.002549481	0.02273639
1	22257886	rs312601537	T	C	3_prime_UTR_variant	MODIFIER	WASL	ENSGALG00000008797	0.32	7	4	12	23	33.60033997	14	0.002358459	0.02134486
1	22277702	rs736429434	G	A	3_prime_UTR_variant	MODIFIER	LMOD2	ENSGALG00000008805	0.19	3	5	15	23	37.32142105	6	1.52E-06	3.45E-05
1	22277866	.	G	A	3_prime_UTR_variant	MODIFIER	LMOD2	ENSGALG00000008805	0.31	5	3	15	23	31.02424465	10	0.00058134	0.00667992
1	22277880	rs313630251	T	C	3_prime_UTR_variant	MODIFIER	LMOD2	ENSGALG00000008805	0.6	6	4	13	23	75.45498115	12	3.00E-11	0
1	22277882	rs733649102	G	A	3_prime_UTR_variant	MODIFIER	LMOD2	ENSGALG00000008805	0.05	1	9	13	23	26.86056382	2	1.47E-06	3.34E-05
1	22278054	rs314340441	C	T	missense_variant	MODERATE	LMOD2	ENSGALG00000008805	0.25	7	7	9	23	65.63856159	14	1.18E-08	3.80E-07
1	22278839	rs316540602	T	G	synonymous_variant	LOW	LMOD2	ENSGALG00000008805	0.27	8	7	8	23	40.34064003	16	0.000694198	0.00777038
1	22279676	rs13836942	C	T	synonymous_variant	LOW	LMOD2	ENSGALG00000008805	0.41	10	7	6	23	65.78882712	20	8.73E-07	2.06E-05
1	22300429	rs317641837	T	C	synonymous_variant	LOW	ASB15	ENSGALG00000008814	0.48	12	11	0	23	53.32849497	24	0.000523452	0.0061278
1	22300432	rs316868305	A	G	synonymous_variant	LOW	ASB15	ENSGALG00000008814	0.48	12	11	0	23	51.83563532	24	0.000821929	0.00896295
1	22311907	rs10730442	T	C	synonymous_variant	LOW	NDUFA5	ENSGALG00000008821	0.3	12	11	0	23	290.7802226	24	0	0
1	22350408	rs13746124	T	C	synonymous_variant	LOW	ATP6AP1	ENSGALG00000008836	0.91	4	19	0	23	30.12606133	8	0.000200802	0.00271222
1	22386001	rs313638050	T	C	missense_variant	MODERATE	ATP6AP1	ENSGALG00000008836	0.61	8	15	0	23	45.60977808	16	0.000111848	0.00163377
1	22386198	rs732495890	G	A	missense_variant	MODERATE	ATP6AP1	ENSGALG00000008836	0.07	3	20	0	23	18.70637444	6	0.004689359	0.03659544
1	22386199	rs737100760	T	C	missense_variant	MODERATE	ATP6AP1	ENSGALG00000008836	0.07	3	20	0	23	17.89003072	6	0.006512971	0.04750458
1	22397028	rs313973062	A	G	3_prime_UTR_variant	MODIFIER	ATP6AP1	ENSGALG00000008836	0.28	11	12	0	23	51.77922	22	0.000335314	0.00419982
1	22397113	rs312933610	T	G	3_prime_UTR_variant	MODIFIER	ATP6AP1	ENSGALG00000008836	0.15	7	16	0	23	44.02773369	14	5.86E-05	0.0009269
1	22397135	rs738892188	A	T	3_prime_UTR_variant	MODIFIER	ATP6AP1	ENSGALG00000008836	0.13	6	17	0	23	34.72700258	12	0.000517547	0.00606631
1	22397146	rs314478466	T	A	3_prime_UTR_variant	MODIFIER	ATP6AP1	ENSGALG00000008836	0.13	6	17	0	23	44.62588815	12	1.19E-05	0.00022378
1	22869955	rs14799366	T	C	missense_variant	MODERATE	AASS	ENSGALG00000008953	0.07	3	20	0	23	32.55153272	6	1.28E-05	0.00023828
1	22869996	rs15208804	C	T	synonymous_variant	LOW	AASS	ENSGALG00000008953	0.05	2	20	1	23	15.56994909	4	0.003654004	0.03024665
1	22880977	rs15208825	G	C	synonymous_variant	LOW	AASS	ENSGALG00000008953	0.07	3	20	0	23	19.56260897	6	0.003311817	0.02792682
1	22881032	rs731335237	C	T	missense_variant	MODERATE	AASS	ENSGALG00000008953	0.07	3	19	1	23	29.14271805	6	5.72E-05	0.00090696
1	22891050	rs315830548	C	T	missense_variant	MODERATE	AASS	ENSGALG00000008953	0.18	6	16	1	23	32.48759492	12	0.001163102	0.01194564
1	22895581	rs14799401	A	C	downstream_gene_variant	MODIFIER	AASS	ENSGALG00000008953	0.07	3	20	0	23	34.0945978	6	6.45E-06	0.00012825
1	22896280	rs314959343	G	C	downstream_gene_variant	MODIFIER	AASS	ENSGALG00000008953	0.24	7	16	0	23	37.77582017	14	0.000562304	0.00648924
1	22896460	rs315849519	C	T	downstream_gene_variant	MODIFIER	AASS	ENSGALG00000008953	0.76	7	16	0	23	36.14915898	14	0.000991102	0.01043465
1	22896851	rs317921575	A	G	downstream_gene_variant	MODIFIER	AASS	ENSGALG00000008953	0.76	7	16	0	23	46.44129143	14	2.37E-05	0.00041482
1	22897532	rs13746355	T	C	downstream_gene_variant	MODIFIER	PTPRZ1	ENSGALG00000040114	0.87	6	17	0	23	28.61138762	12	0.004498132	0.03544503
1	23239148	rs734902555	T	C	downstream_gene_variant	MODIFIER	FAM3C	ENSGALG00000008975	0.39	16	7	0	23	58.00707031	32	0.003269531	0.02763784
1	23239149	rs738253231	G	A	downstream_gene_variant	MODIFIER	FAM3C	ENSGALG00000008975	0.11	5	18	0	23	35.52229599	10	0.000101659	0.00150502
1	23239364	rs10726696	A	G	downstream_gene_variant	MODIFIER	FAM3C	ENSGALG00000008975	0.61	12	11	0	23	53.16447972	24	0.000550261	0.00636951
1	23512236	.	C	A	3_prime_UTR_variant	MODIFIER	TSPAN12	ENSGALG00000009029	0.03	1	19	3	23	11.93299137	2	0.002563208	0.02280403
1	24865896	rs737145228	T	A	downstream_gene_variant	MODIFIER	CAPZA2	ENSGALG00000043437	0.07	3	20	0	23	18.08996925	6	0.006011247	0.0445568
1	24866326	rs317236340	C	T	downstream_gene_variant	MODIFIER	CAPZA2	ENSGALG00000043437	0.5	17	6	0	23	57.78810127	34	0.006647904	0.04809989
1	25175842	rs315224405	C	A	3_prime_UTR_variant	MODIFIER	TES	ENSGALG00000031934	0.94	1	7	15	23	16.18473999	2	0.000305864	0.00389153
1	25176615	rs14801343	A	G	synonymous_variant	LOW	TES	ENSGALG00000031934	0.55	6	5	12	23	31.14291044	12	0.001873527	0.01762581
1	26385870	rs731590640	G	T	intron_variant	MODIFIER	PPP1R3A	ENSGALG00000009435	0.2	9	14	0	23	50.73932953	18	5.83E-05	0.00092308
1	26386721	.	C	T	synonymous_variant	LOW	PPP1R3A	ENSGALG00000009435	0.13	6	17	0	23	38.38563888	12	0.000132782	0.00189415
1	26389008	rs314543092	C	A	downstream_gene_variant	MODIFIER	PPP1R3A	ENSGALG00000009435	0.3	12	11	0	23	59.94867662	24	6.50E-05	0.00101604
1	26389249	rs15215311	G	T	downstream_gene_variant	MODIFIER	PPP1R3A	ENSGALG00000009435	0.3	12	11	0	23	60.29910034	24	5.80E-05	0.00091812
1	26389493	rs15215312	A	G	downstream_gene_variant	MODIFIER	PPP1R3A	ENSGALG00000009435	0.3	12	11	0	23	51.34879543	24	0.000950612	0.01006889
1	26389529	rs317356684	G	A	downstream_gene_variant	MODIFIER	PPP1R3A	ENSGALG00000009435	0.28	11	12	0	23	44.02254194	22	0.003523659	0.0293428
1	26390466	rs739758976	T	C	downstream_gene_variant	MODIFIER	PPP1R3A	ENSGALG00000009435	0.5	15	8	0	23	60.79901066	30	0.000736027	0.0081637
1	26390890	rs314006290	C	G	downstream_gene_variant	MODIFIER	PPP1R3A	ENSGALG00000009435	0.5	15	8	0	23	54.87524421	30	0.003667104	0.03033369
1	26391412	rs13841624	T	C	downstream_gene_variant	MODIFIER	PPP1R3A	ENSGALG00000009435	0.61	16	7	0	23	249.2092072	32	0	0
1	26391420	rs733574254	G	T	downstream_gene_variant	MODIFIER	PPP1R3A	ENSGALG00000009435	0.5	15	8	0	23	380.1811831	30	0	0
1	26391466	rs735523776	C	T	downstream_gene_variant	MODIFIER	PPP1R3A	ENSGALG00000009435	0.48	14	9	0	23	363.9070437	28	0	0
1	26392659	rs315187215	A	G	downstream_gene_variant	MODIFIER	PPP1R3A	ENSGALG00000009435	0.57	14	9	0	23	52.47892893	28	0.003376616	0.02832985
1	26392946	rs13841627	C	T	downstream_gene_variant	MODIFIER	PPP1R3A	ENSGALG00000009435	0.57	14	9	0	23	91.67629194	28	1.08E-08	3.50E-07
1	26392947	rs13841628	A	G	downstream_gene_variant	MODIFIER	PPP1R3A	ENSGALG00000009435	0.57	14	9	0	23	92.82013541	28	7.15E-09	2.40E-07
1	26393815	rs314189292	C	T	intergenic_variant	MODIFIER	-	-	0.22	10	13	0	23	53.41630007	20	7.06E-05	0.00109132
1	26394138	rs314301958	G	A	intergenic_variant	MODIFIER	-	-	0.5	15	8	0	23	65.13423702	30	0.000210839	0.00282639
1	26394244	rs736807360	T	C	intergenic_variant	MODIFIER	-	-	0.22	10	13	0	23	52.62993819	20	9.21E-05	0.00137863
1	26394288	rs316996029	G	C	intergenic_variant	MODIFIER	-	-	0.5	15	8	0	23	67.19829691	30	0.000113989	0.0016593
1	26394365	rs733954904	T	C	intergenic_variant	MODIFIER	-	-	0.28	11	12	0	23	122.5405454	22	0	0
1	26394392	rs738794229	T	G	intergenic_variant	MODIFIER	-	-	0.28	11	12	0	23	87.18724562	22	1.03E-09	4.00E-08
1	26395533	rs737270159	G	A	intergenic_variant	MODIFIER	-	-	0.02	1	22	0	23	10.06644762	2	0.006517765	0.04752789
1	26395547	rs741578935	G	A	intergenic_variant	MODIFIER	-	-	0.76	9	14	0	23	50.34255049	18	6.70E-05	0.00104261
1	26397369	rs314438248	C	T	intergenic_variant	MODIFIER	-	-	0.8	7	16	0	23	31.12050418	14	0.005332129	0.04054455
1	26397415	rs314186145	G	A	intergenic_variant	MODIFIER	-	-	0.8	7	15	1	23	31.25850737	14	0.005099474	0.03914137
1	26402653	rs315983154	C	T	intergenic_variant	MODIFIER	-	-	0.05	1	10	12	23	11.98780067	2	0.002493918	0.02232245
1	26412832	rs314752728	T	C	intergenic_variant	MODIFIER	-	-	0.5	1	0	22	23	11.92239219	2	0.002576828	0.02280403
1	26656990	rs314816005	G	A	intergenic_variant	MODIFIER	-	-	0.13	6	17	0	23	37.39690065	12	0.00019259	0.0026177
1	26657030	rs15215787	T	C	intergenic_variant	MODIFIER	-	-	0.78	10	13	0	23	38.92722256	20	0.006807678	0.0490058
1	26658088	rs316683730	C	T	intergenic_variant	MODIFIER	-	-	0.5	15	8	0	23	69.4342589	30	5.78E-05	0.00091566
1	26659065	rs14802538	C	T	intergenic_variant	MODIFIER	-	-	0.78	10	13	0	23	71.66390848	20	9.72E-08	2.73E-06
1	26659069	.	G	A	intergenic_variant	MODIFIER	-	-	0.2	7	16	0	23	37.68745191	14	0.000580033	0.00666799
1	26659084	.	A	G	intergenic_variant	MODIFIER	-	-	0.24	8	13	2	23	46.49665934	16	8.16E-05	0.0012412
1	26659093	.	A	G	intergenic_variant	MODIFIER	-	-	0.2	6	14	3	23	30.54831289	12	0.002307523	0.02096928
1	26830099	rs313537376	T	C	downstream_gene_variant	MODIFIER	-	ENSGALG00000009443	0.5	8	2	13	23	49.57046298	16	2.68E-05	0.00046259
1	26908524	rs731716228	A	G	downstream_gene_variant	MODIFIER	LSMEM1	ENSGALG00000009446	0.3	12	11	0	23	122.7604184	24	0	0
1	26908526	rs14802894	A	T	downstream_gene_variant	MODIFIER	LSMEM1	ENSGALG00000009446	0.59	9	14	0	23	139.68162	18	0	0
1	26908602	rs316641129	C	T	downstream_gene_variant	MODIFIER	LSMEM1	ENSGALG00000009446	0.28	7	16	0	23	49.25861271	14	8.12E-06	0.00015799
1	26908619	rs732530307	G	A	downstream_gene_variant	MODIFIER	LSMEM1	ENSGALG00000009446	0.02	1	22	0	23	10.98706003	2	0.004113299	0.03313342
1	26908756	rs315322521	T	C	synonymous_variant	LOW	LSMEM1	ENSGALG00000009446	0.28	7	16	0	23	34.37382455	14	0.001818119	0.01720895
1	26910838	rs317147842	T	C	missense_variant	MODERATE	LSMEM1	ENSGALG00000009446	0.04	2	21	0	23	21.0234584	4	0.000313296	0.00396373
1	26912850	rs316604424	T	A	missense_variant	MODERATE	LSMEM1	ENSGALG00000009446	0.17	8	15	0	23	35.39246741	16	0.003510766	0.0292649
1	27014085	rs733854087	G	A	intron_variant	MODIFIER	ZNF277	ENSGALG00000009454	0.25	2	2	19	23	21.80708382	4	0.000218942	0.00292118
1	28438294	.	G	A	3_prime_UTR_variant	MODIFIER	DNAJB9	ENSGALG00000009492	0.13	4	11	8	23	72.26364557	8	2.00E-12	0
1	28438296	.	C	T	3_prime_UTR_variant	MODIFIER	DNAJB9	ENSGALG00000009492	0.13	4	11	8	23	77.90281289	8	0	0
1	28438383	rs738805833	A	G	3_prime_UTR_variant	MODIFIER	DNAJB9	ENSGALG00000009492	0.27	10	12	1	23	42.84345355	20	0.002143948	0.01972485
1	28528737	rs736875602	G	A	synonymous_variant	LOW	PNPLA8	ENSGALG00000009505	0.05	2	20	1	23	15.74318048	4	0.003383867	0.02836584
1	28558366	rs13843423	C	T	synonymous_variant	LOW	PNPLA8	ENSGALG00000009505	0.8	7	15	1	23	42.96948431	14	8.66E-05	0.0013083
1	28561595	rs730934894	G	A	downstream_gene_variant	MODIFIER	PNPLA8	ENSGALG00000009505	0.42	5	1	17	23	28.23016367	10	0.001658208	0.01591079
1	28993827	rs317634512	A	G	missense_variant	MODERATE	CNTN1	ENSGALG00000009523	0.33	2	1	20	23	17.61279082	4	0.001468725	0.01448198
1	29503062	rs316841064	T	C	intron_variant,non_coding_transcript_variant	MODIFIER	-	ENSGALG00000040936	0.36	5	2	16	23	26.54491271	10	0.003072464	0.02627791
1	29503894	rs313940335	C	T	downstream_gene_variant	MODIFIER	YAF2	ENSGALG00000009540	0.31	9	9	5	23	44.74123039	18	0.000451603	0.00541138
1	29566073	rs737430869	G	A	3_prime_UTR_variant	MODIFIER	ZCRB1	ENSGALG00000009544	0.2	7	16	0	23	49.44036863	14	7.57E-06	0.00014826
1	29924044	rs314354950	G	T	downstream_gene_variant	MODIFIER	ADAMTS20	ENSGALG00000009572	0.86	5	13	5	23	27.23514582	10	0.002390252	0.0215919
1	29930926	rs730997361	T	C	synonymous_variant	LOW	ADAMTS20	ENSGALG00000009572	0.33	6	9	8	23	28.33387162	12	0.004942201	0.03820606
1	29960706	rs317348635	C	G	missense_variant	MODERATE	ADAMTS20	ENSGALG00000009572	0.28	5	11	7	23	29.22016844	10	0.001147756	0.0118059
1	29960725	rs740398188	T	C	synonymous_variant	LOW	ADAMTS20	ENSGALG00000009572	0.27	3	10	10	23	18.06888906	6	0.006062324	0.04485402
1	29971061	rs15222590	A	T	missense_variant	MODERATE	ADAMTS20	ENSGALG00000009572	0.12	4	13	6	23	27.27884697	8	0.00063271	0.00717328
1	29982321	rs15222595	T	C	missense_variant	MODERATE	ADAMTS20	ENSGALG00000009572	0.65	5	5	13	23	24.57383354	10	0.006214572	0.04575687
1	30080418	rs312327009	C	A	downstream_gene_variant	MODIFIER	IRAK4	ENSGALG00000009586	0.2	2	3	18	23	19.96779645	4	0.000506763	0.00596243
1	30267072	rs317525644	T	G	synonymous_variant	LOW	TMEM117	ENSGALG00000009596	0.43	20	3	0	23	70.24372694	40	0.002190937	0.02009049
1	30308018	rs733584459	T	G	synonymous_variant	LOW	TMEM117	ENSGALG00000009596	0.39	12	11	0	23	48.9058944	24	0.001946437	0.01817814
1	30342059	rs316068183	G	A	downstream_gene_variant	MODIFIER	NELL2	ENSGALG00000009601	0.31	3	5	15	23	37.08283373	6	1.70E-06	3.80E-05
1	30342418	rs314496006	C	T	3_prime_UTR_variant	MODIFIER	NELL2	ENSGALG00000009601	0.28	5	4	14	23	49.18096658	10	3.77E-07	9.61E-06
1	30342516	rs313099879	T	C	3_prime_UTR_variant	MODIFIER	NELL2	ENSGALG00000009601	0.31	5	3	15	23	45.79201144	10	1.56E-06	3.53E-05
1	30348904	rs13749003	A	G	synonymous_variant	LOW	NELL2	ENSGALG00000009601	0.85	3	7	13	23	47.60244628	6	1.42E-08	4.50E-07
1	30378467	rs315300229	G	A	synonymous_variant	LOW	NELL2	ENSGALG00000009601	0.15	3	7	13	23	54.13973128	6	6.91E-10	3.00E-08
1	30402655	rs314231208	T	C	synonymous_variant	LOW	NELL2	ENSGALG00000009601	0.33	2	7	14	23	37.40189284	4	1.49E-07	4.06E-06
1	30415201	rs731128597	C	T	synonymous_variant	LOW	NELL2	ENSGALG00000009601	0.22	4	5	14	23	40.17999159	8	2.97E-06	6.34E-05
1	30415303	rs316896971	A	G	synonymous_variant	LOW	NELL2	ENSGALG00000009601	0.75	4	4	15	23	56.24073914	8	2.53E-09	9.00E-08
1	30442027	rs313440205	G	A	missense_variant	MODERATE	NELL2	ENSGALG00000009601	0.21	3	4	16	23	56.16006718	6	2.70E-10	1.00E-08
1	30450406	rs738265472	G	A	missense_variant	MODERATE	NELL2	ENSGALG00000009601	0.06	1	8	14	23	16.83241248	2	0.000221252	0.00294121
1	30530287	rs14806182	T	C	synonymous_variant	LOW	PRLL	ENSGALG00000009603	0.67	2	1	20	23	47.51938638	4	1.19E-09	4.00E-08
1	30531525	rs313814514	C	T	missense_variant	MODERATE	PRLL	ENSGALG00000009603	0.17	1	2	20	23	58.62791479	2	0	0
1	30533138	rs15224214	A	G	synonymous_variant	LOW	PRLL	ENSGALG00000009603	0.83	1	2	20	23	13.01844256	2	0.001489639	0.01459443
1	30665724	rs317500331	C	T	synonymous_variant	LOW	ANO6	ENSGALG00000009638	0.67	13	10	0	23	47.25121249	26	0.006586849	0.04787779
1	30667417	rs312710458	G	A	3_prime_UTR_variant	MODIFIER	ANO6	ENSGALG00000009638	0.13	6	17	0	23	31.76503545	12	0.001504099	0.01471382
1	30667503	rs314319853	A	G	3_prime_UTR_variant	MODIFIER	ANO6	ENSGALG00000009638	0.78	10	13	0	23	39.27035331	20	0.006169687	0.0454956
1	30668244	rs315716444	T	C	3_prime_UTR_variant	MODIFIER	ANO6	ENSGALG00000009638	0.65	12	11	0	23	47.50134942	24	0.00290822	0.02513602
1	30744951	rs317022368	G	A	non_coding_transcript_exon_variant	MODIFIER	-	ENSGALG00000039562	0.03	1	19	3	23	10.78464777	2	0.004551384	0.03575335
1	30744962	rs733614303	A	G	non_coding_transcript_exon_variant	MODIFIER	-	ENSGALG00000039562	0.19	7	11	5	23	38.90924152	14	0.000376694	0.00464156
1	30866622	rs734357079	G	A	3_prime_UTR_variant	MODIFIER	SCAF11	ENSGALG00000028849	0.25	6	14	3	23	54.61456944	12	2.12E-07	5.64E-06
1	30866624	rs316549483	T	A	3_prime_UTR_variant	MODIFIER	SCAF11	ENSGALG00000028849	0.25	6	14	3	23	55.34251542	12	1.57E-07	4.27E-06
1	30872322	rs740938818	G	C	missense_variant	MODERATE	SCAF11	ENSGALG00000028849	0.45	9	12	2	23	37.56311655	18	0.004422789	0.03496051
1	30873974	rs314104516	G	A	synonymous_variant	LOW	SCAF11	ENSGALG00000028849	0.36	9	12	2	23	40.57620196	18	0.001741109	0.01658125
1	30985475	rs316036509	A	T	3_prime_UTR_variant	MODIFIER	SLC38A2	ENSGALG00000008497	0.63	13	10	0	23	58.20700714	26	0.000290714	0.00372104
1	30987322	rs740642277	T	C	3_prime_UTR_variant	MODIFIER	SLC38A2	ENSGALG00000008497	0.09	4	19	0	23	44.78800484	8	4.04E-07	1.02E-05
1	30987357	rs731388246	G	T	3_prime_UTR_variant	MODIFIER	SLC38A2	ENSGALG00000008497	0.09	4	19	0	23	39.79542739	8	3.50E-06	7.36E-05
1	30987702	.	T	C	3_prime_UTR_variant	MODIFIER	SLC38A2	ENSGALG00000008497	0.09	4	19	0	23	22.65867684	8	0.003831251	0.03138282
1	30987704	rs739143108	T	C	3_prime_UTR_variant	MODIFIER	SLC38A2	ENSGALG00000008497	0.09	4	19	0	23	26.51434539	8	0.000857216	0.00925748
1	30987896	rs314496003	T	C	3_prime_UTR_variant	MODIFIER	SLC38A2	ENSGALG00000008497	0.79	8	11	4	23	60.63372123	16	4.09E-07	1.03E-05
1	30987937	rs315594131	T	C	3_prime_UTR_variant	MODIFIER	SLC38A2	ENSGALG00000008497	0.79	8	11	4	23	53.66973696	16	5.87E-06	0.00011775
1	30988188	.	C	T	3_prime_UTR_variant	MODIFIER	SLC38A2	ENSGALG00000008497	0.09	4	19	0	23	29.07986998	8	0.000307025	0.0039053
1	30990096	rs313425717	G	A	synonymous_variant	LOW	SLC38A2	ENSGALG00000008497	0.24	11	12	0	23	67.58103366	22	1.58E-06	3.57E-05
1	31448887	rs741235752	A	G	3_prime_UTR_variant	MODIFIER	ATP23	ENSGALG00000009747	0.15	7	16	0	23	43.32293548	14	7.61E-05	0.00116656
1	32603307	.	A	G	downstream_gene_variant	MODIFIER	-	ENSGALG00000042870	0.08	2	11	10	23	85.1344622	4	0	0
1	32603372	.	C	T	downstream_gene_variant	MODIFIER	-	ENSGALG00000042870	0.4	6	9	8	23	895.5081787	12	0	0
1	32603390	.	A	G	downstream_gene_variant	MODIFIER	-	ENSGALG00000042870	0.4	6	9	8	23	805.7530571	12	0	0
1	32603443	rs15227698	C	T	non_coding_transcript_exon_variant	MODIFIER	-	ENSGALG00000042870	0.54	4	9	10	23	224.8334459	8	0	0
1	32604691	.	G	A	upstream_gene_variant	MODIFIER	-	ENSGALG00000042870	0.33	2	4	17	23	427.1762333	4	0	0
1	32604702	rs313955556	T	C	upstream_gene_variant	MODIFIER	-	ENSGALG00000042870	0.33	2	4	17	23	366.5869749	4	0	0
1	32605338	.	G	A	upstream_gene_variant	MODIFIER	-	ENSGALG00000042870	0.3	1	4	18	23	18.34771204	2	0.000103716	0.00152893
1	32605465	rs13749761	T	C	upstream_gene_variant	MODIFIER	-	ENSGALG00000042870	0.86	2	5	16	23	23.63522972	4	9.45E-05	0.00141098
1	32606330	rs739023393	T	G	upstream_gene_variant	MODIFIER	-	ENSGALG00000042870	0.3	1	4	18	23	267.9203293	2	0	0
1	32606338	rs741025578	A	T	upstream_gene_variant	MODIFIER	-	ENSGALG00000042870	0.3	1	4	18	23	301.099148	2	0	0
1	32606374	.	T	C	upstream_gene_variant	MODIFIER	-	ENSGALG00000042870	0.3	1	4	18	23	51.35450514	2	7.00E-12	0
1	32606469	rs734851022	G	C	upstream_gene_variant	MODIFIER	-	ENSGALG00000042870	0.13	1	3	19	23	18.34771204	2	0.000103716	0.00152893
1	32606559	.	T	C	upstream_gene_variant	MODIFIER	-	ENSGALG00000042870	0.5	2	4	17	23	23.89658772	4	8.38E-05	0.00127012
1	32608584	.	A	G	upstream_gene_variant	MODIFIER	-	ENSGALG00000042870	0.13	1	3	19	23	11.98780067	2	0.002493918	0.02232245
1	32609159	rs14807670	A	G	upstream_gene_variant	MODIFIER	-	ENSGALG00000042870	0.83	1	2	20	23	23.36734882	2	8.43E-06	0.00016298
1	32609264	.	G	A	intergenic_variant	MODIFIER	-	-	0.08	1	5	17	23	33.23352647	2	6.07E-08	1.76E-06
1	32609265	rs731565239	G	A	intergenic_variant	MODIFIER	-	-	0.5	2	4	17	23	14.53222355	4	0.005776556	0.04324574
1	32609586	rs736595562	T	C	intergenic_variant	MODIFIER	-	-	0.3	1	4	18	23	14.8442372	2	0.000597881	0.00683673
1	32610280	rs15227718	T	A	intergenic_variant	MODIFIER	-	-	0.28	3	6	14	23	124.2091367	6	0	0
1	32610420	.	A	G	intergenic_variant	MODIFIER	-	-	0.19	1	7	15	23	23.59979363	2	7.51E-06	0.00014706
1	33406091	.	G	A	missense_variant	MODERATE	TMEM5	ENSGALG00000009815	0.16	5	11	7	23	64.55334639	10	4.93E-10	2.00E-08
1	33577974	rs738606077	A	G	synonymous_variant	LOW	SRGAP1	ENSGALG00000009825	0.57	14	7	2	23	49.86799876	28	0.006690336	0.04834345
1	33605805	rs732311296	A	G	upstream_gene_variant	MODIFIER	XPOT	ENSGALG00000009835	0.22	10	13	0	23	44.28837814	20	0.00137667	0.01374823
1	33765597	rs13848721	G	C	3_prime_UTR_variant	MODIFIER	RASSF3	ENSGALG00000009842	0.48	12	11	0	23	45.58235883	24	0.004967346	0.03836061
1	33773611	rs738271274	T	C	3_prime_UTR_variant	MODIFIER	GNS	ENSGALG00000009856	0.48	12	11	0	23	116.6548037	24	0	0
1	33773612	rs741645605	G	A	3_prime_UTR_variant	MODIFIER	GNS	ENSGALG00000009856	0.48	12	11	0	23	115.9378777	24	0	0
1	33775327	rs316159660	C	T	3_prime_UTR_variant	MODIFIER	GNS	ENSGALG00000009856	0.67	11	12	0	23	43.07430978	22	0.004620715	0.03616972
1	33776213	rs314295258	C	T	missense_variant	MODERATE	GNS	ENSGALG00000009856	0.15	7	16	0	23	42.21999568	14	0.000114074	0.00166025
1	33781103	rs735554642	A	G	synonymous_variant	LOW	GNS	ENSGALG00000009856	0.67	11	12	0	23	41.88104598	22	0.006461484	0.04720305
1	34069678	rs736199894	C	T	3_prime_UTR_variant	MODIFIER	MSRB3	ENSGALG00000026661	0.24	9	14	0	23	36.56630545	18	0.005965745	0.04430043
1	34070224	rs741391342	G	A	3_prime_UTR_variant	MODIFIER	MSRB3	ENSGALG00000026661	0.24	11	12	0	23	56.57300635	22	7.07E-05	0.00109318
1	34368992	rs13849440	A	G	synonymous_variant	LOW	LLPH	ENSGALG00000019358	0.8	9	13	1	23	63.07568248	18	6.45E-07	1.57E-05
1	34369109	rs29008978	T	C	synonymous_variant	LOW	LLPH	ENSGALG00000019358	0.3	12	11	0	23	45.17994267	24	0.005546211	0.0418051
1	34371884	rs312354055	G	A	synonymous_variant	LOW	-	ENSGALG00000009879	0.24	9	14	0	23	39.11233616	18	0.002752301	0.02401006
1	34909525	rs317703773	G	A	downstream_gene_variant	MODIFIER	DYRK2	ENSGALG00000009901	0.67	12	9	2	23	46.6868646	24	0.003657142	0.03026642
1	34909656	rs315146936	C	T	downstream_gene_variant	MODIFIER	DYRK2	ENSGALG00000009901	0.3	13	9	1	23	50.29154639	26	0.002901531	0.02508257
1	34911208	rs734822850	G	A	downstream_gene_variant	MODIFIER	DYRK2	ENSGALG00000009901	0.3	13	9	1	23	56.60744861	26	0.00047093	0.00561046
1	35247564	rs313558213	T	C	3_prime_UTR_variant	MODIFIER	RAP1B	ENSGALG00000009927	0.45	6	5	12	23	28.73759835	12	0.004309048	0.03439567
1	35280904	rs317793108	T	G	3_prime_UTR_variant	MODIFIER	SLC35E3	ENSGALG00000009940	0.71	12	9	2	23	44.92089122	24	0.005951772	0.04421283
1	35312548	rs737398240	A	G	downstream_gene_variant	MODIFIER	MDM2	ENSGALG00000009942	0.39	14	9	0	23	97.40046611	28	1.33E-09	5.00E-08
1	35313170	rs15233890	C	A	downstream_gene_variant	MODIFIER	MDM2	ENSGALG00000009942	0.14	6	16	1	23	48.74370677	12	2.32E-06	5.06E-05
1	35313276	rs741660087	C	G	downstream_gene_variant	MODIFIER	MDM2	ENSGALG00000009942	0.22	10	13	0	23	39.05054259	20	0.006571561	0.04783454
1	35313418	rs15233894	C	A	downstream_gene_variant	MODIFIER	MDM2	ENSGALG00000009942	0.41	13	10	0	23	49.75949388	26	0.003358562	0.02820623
1	35313422	rs15233896	G	C	downstream_gene_variant	MODIFIER	MDM2	ENSGALG00000009942	0.41	13	10	0	23	55.75690617	26	0.000606565	0.00692221
1	35313450	rs15233897	C	T	downstream_gene_variant	MODIFIER	MDM2	ENSGALG00000009942	0.41	13	10	0	23	56.96155961	26	0.000423533	0.0051237
1	35313454	rs15233899	T	C	downstream_gene_variant	MODIFIER	MDM2	ENSGALG00000009942	0.41	13	10	0	23	59.83479496	26	0.000176489	0.00242946
1	35313506	rs317809488	A	G	downstream_gene_variant	MODIFIER	MDM2	ENSGALG00000009942	0.41	13	10	0	23	66.40091421	26	2.18E-05	0.0003845
1	35315957	rs312444860	C	A	3_prime_UTR_variant	MODIFIER	CPM	ENSGALG00000009945	0.38	14	7	2	23	51.80984568	28	0.004034181	0.03267291
1	35315973	rs316307674	G	T	3_prime_UTR_variant	MODIFIER	CPM	ENSGALG00000009945	0.41	14	8	1	23	56.44796279	28	0.001133995	0.0116902
1	35399160	rs313784141	G	A	synonymous_variant	LOW	CPSF6	ENSGALG00000019355	0.14	6	15	2	23	30.2824173	12	0.00253157	0.02260103
1	35504024	.	C	T	upstream_gene_variant	MODIFIER	CCT2	ENSGALG00000009975	0.3	12	11	0	23	61.758927	24	3.59E-05	0.00059943
1	35533728	rs315584173	C	G	downstream_gene_variant	MODIFIER	BEST3	ENSGALG00000010029	0.94	1	7	15	23	16.38181967	2	0.000277162	0.00356535
1	35844656	rs741796474	T	C	downstream_gene_variant	MODIFIER	PTPRB	ENSGALG00000010049	0.11	5	17	1	23	24.77102436	10	0.005796839	0.04335615
1	35872283	rs317632407	T	C	synonymous_variant	LOW	PTPRB	ENSGALG00000010049	0.07	2	13	8	23	15.74614142	4	0.003379425	0.02833593
1	36460717	rs13851777	G	A	downstream_gene_variant	MODIFIER	RAB21	ENSGALG00000010183	0.97	1	18	4	23	15.63587659	2	0.000402451	0.00490107
1	36462551	rs315033997	C	A	downstream_gene_variant	MODIFIER	RAB21	ENSGALG00000010183	0.67	8	4	11	23	36.94308335	16	0.0021361	0.01966724
1	36463262	rs736381988	A	T	downstream_gene_variant	MODIFIER	RAB21	ENSGALG00000010183	0.68	9	5	9	23	36.39927848	18	0.006269553	0.04608135
1	36463722	rs312413863	G	A	downstream_gene_variant	MODIFIER	RAB21	ENSGALG00000010183	0.13	4	12	7	23	21.99305823	8	0.004928743	0.03811589
1	37807140	rs13852984	A	G	missense_variant	MODERATE	GLIPR1L	ENSGALG00000010224	0.65	5	8	10	23	28.91953889	10	0.001283966	0.01297741
1	37807146	rs13852985	G	A	missense_variant	MODERATE	GLIPR1L	ENSGALG00000010224	0.65	5	8	10	23	28.85825349	10	0.0013136	0.013232
1	37811951	rs314714279	A	G	3_prime_UTR_variant	MODIFIER	KRR1	ENSGALG00000010227	0.3	13	9	1	23	49.36429497	26	0.003741218	0.03079446
1	37811981	rs317555356	T	A	3_prime_UTR_variant	MODIFIER	KRR1	ENSGALG00000010227	0.29	12	9	2	23	55.8269771	24	0.000241928	0.0031783
1	37811989	rs314632204	C	T	3_prime_UTR_variant	MODIFIER	KRR1	ENSGALG00000010227	0.68	13	7	3	23	48.68191199	26	0.00450047	0.03545969
1	37935382	rs315173300	A	G	downstream_gene_variant	MODIFIER	PHLDA1	ENSGALG00000034788	0.75	4	4	15	23	26.20750393	8	0.000967769	0.01022442
1	37937306	rs737525252	C	T	downstream_gene_variant	MODIFIER	PHLDA1	ENSGALG00000034788	0.38	3	1	19	23	21.67339983	6	0.001387398	0.01383402
1	37937308	rs741346101	G	T	downstream_gene_variant	MODIFIER	PHLDA1	ENSGALG00000034788	0.38	3	1	19	23	24.61853251	6	0.000401677	0.00490107
1	37949236	rs315430075	A	G	synonymous_variant	LOW	-	ENSGALG00000010238	0.24	7	16	0	23	30.47889182	14	0.006552765	0.04772934
1	37949263	rs732364207	G	A	synonymous_variant	LOW	-	ENSGALG00000010238	0.22	6	17	0	23	31.0735417	12	0.001919778	0.01797347
1	37949344	rs10727867	G	A	synonymous_variant	LOW	-	ENSGALG00000010238	0.6	8	2	13	23	48.11483909	16	4.56E-05	0.00074075
1	39750670	rs732119880	T	G	5_prime_UTR_variant	MODIFIER	RPS16	ENSGALG00000026490	0.63	9	3	11	23	68.23555651	18	8.97E-08	2.53E-06
1	39999222	rs15244591	T	C	3_prime_UTR_variant	MODIFIER	MYF6	ENSGALG00000010936	0.72	13	10	0	23	48.26230786	26	0.005037029	0.03877603
1	43422476	rs313443192	C	T	synonymous_variant	LOW	ATP2B1	ENSGALG00000030550	0.1	3	12	8	23	17.7786905	6	0.006809726	0.0490158
1	44020250	rs315861985	A	T	3_prime_UTR_variant	MODIFIER	DCN	ENSGALG00000011274	0.13	6	17	0	23	165.6728037	12	0	0
1	44054574	rs3137775	C	T	synonymous_variant	LOW	DCN	ENSGALG00000011274	0.13	6	17	0	23	33.77720186	12	0.00073131	0.00812591
1	44621843	rs314885706	G	A	downstream_gene_variant	MODIFIER	EEA1	ENSGALG00000011280	0.5	6	0	17	23	27.85790374	12	0.005802966	0.04338897
1	44625301	rs313873393	T	C	missense_variant	MODERATE	EEA1	ENSGALG00000011280	0.3	12	8	3	23	66.75434163	24	6.71E-06	0.00013283
1	44630393	rs317282889	C	T	missense_variant	MODERATE	EEA1	ENSGALG00000011280	0.53	14	3	6	23	72.16411882	28	9.22E-06	0.00017725
1	44646863	rs312808054	A	G	synonymous_variant	LOW	EEA1	ENSGALG00000011280	0.52	18	5	0	23	74.92352122	36	0.00015072	0.00211702
1	44646872	rs732564800	T	A	missense_variant	MODERATE	EEA1	ENSGALG00000011280	0.1	4	17	2	23	22.70719844	8	0.003761229	0.03093693
1	44836996	rs736266705	T	C	3_prime_UTR_variant	MODIFIER	-	ENSGALG00000011285	0.02	1	20	2	23	16.99750988	2	0.000203722	0.00274543
1	44838127	rs315972752	T	A	downstream_gene_variant	MODIFIER	UBE2N	ENSGALG00000030515	0.35	16	7	0	23	74.51922822	32	3.04E-05	0.00051677
1	44838703	rs312920437	C	T	downstream_gene_variant	MODIFIER	UBE2N	ENSGALG00000030515	0.11	3	20	0	23	39.45309809	6	5.83E-07	1.43E-05
1	44838748	rs13650608	A	C	downstream_gene_variant	MODIFIER	UBE2N	ENSGALG00000030515	0.87	6	17	0	23	51.6892106	12	7.04E-07	1.70E-05
1	44839506	rs14817766	G	A	downstream_gene_variant	MODIFIER	UBE2N	ENSGALG00000030515	0.15	5	18	0	23	28.67727355	10	0.001405038	0.01398088
1	44840173	rs317123517	A	G	downstream_gene_variant	MODIFIER	UBE2N	ENSGALG00000030515	0.13	4	11	8	23	26.28206075	8	0.00093969	0.00996809
1	44841684	rs29006095	T	C	3_prime_UTR_variant	MODIFIER	UBE2N	ENSGALG00000030515	0.76	9	14	0	23	42.99858905	18	0.000800599	0.00876561
1	44841724	rs732873984	G	A	3_prime_UTR_variant	MODIFIER	UBE2N	ENSGALG00000030515	0.09	4	19	0	23	41.13269002	8	1.97E-06	4.35E-05
1	44841806	rs314444764	G	A	3_prime_UTR_variant	MODIFIER	UBE2N	ENSGALG00000030515	0.85	7	16	0	23	35.60587072	14	0.00119494	0.01221711
1	44842166	.	C	G	3_prime_UTR_variant	MODIFIER	UBE2N	ENSGALG00000030515	0.09	4	19	0	23	31.77758009	8	0.000102083	0.00151024
1	44842479	rs13650614	G	A	3_prime_UTR_variant	MODIFIER	UBE2N	ENSGALG00000030515	0.98	1	22	0	23	12.20403641	2	0.002238346	0.02044047
1	44842673	rs732924892	C	T	3_prime_UTR_variant	MODIFIER	UBE2N	ENSGALG00000030515	0.09	4	19	0	23	23.23368163	8	0.003076831	0.02630468
1	44843193	rs14817772	A	G	3_prime_UTR_variant	MODIFIER	UBE2N	ENSGALG00000030515	0.96	2	21	0	23	17.55594528	4	0.001506689	0.01473529
1	44843421	rs317899870	G	A	3_prime_UTR_variant	MODIFIER	UBE2N	ENSGALG00000030515	0.09	4	19	0	23	25.34419223	8	0.001358882	0.01360436
1	44843727	rs14817773	G	C	3_prime_UTR_variant	MODIFIER	UBE2N	ENSGALG00000030515	0.87	6	17	0	23	47.71828551	12	3.50E-06	7.36E-05
1	45130925	rs314940217	T	G	downstream_gene_variant	MODIFIER	PLXNC1	ENSGALG00000011309	0.5	7	0	16	23	35.98189954	14	0.001049976	0.01096447
1	45131603	rs316071185	C	T	downstream_gene_variant	MODIFIER	PLXNC1	ENSGALG00000011309	0.25	3	3	17	23	20.08465136	6	0.002674926	0.02342842
1	45132947	rs315179613	C	T	downstream_gene_variant	MODIFIER	PLXNC1	ENSGALG00000011309	0.23	6	7	10	23	30.75359613	12	0.002147742	0.01975487
1	45536146	rs13860158	T	C	missense_variant	MODERATE	METAP2	ENSGALG00000011377	0.67	12	9	2	23	52.48328655	24	0.000676446	0.00760218
1	46051222	rs314730610	A	G	missense_variant	MODERATE	NEDD1	ENSGALG00000031699	0.07	3	19	1	23	17.92446777	6	0.006423752	0.04700174
1	46055920	rs317342534	C	G	3_prime_UTR_variant	MODIFIER	NEDD1	ENSGALG00000031699	0.34	11	11	1	23	100.2542092	22	6.00E-12	0
1	46056423	rs312526425	C	T	3_prime_UTR_variant	MODIFIER	NEDD1	ENSGALG00000031699	0.17	6	12	5	23	28.7411865	12	0.004303785	0.03436318
1	46056696	rs313193561	T	C	3_prime_UTR_variant	MODIFIER	NEDD1	ENSGALG00000031699	0.43	14	7	2	23	55.39526767	28	0.001523277	0.0148536
1	46056784	rs314045739	G	T	3_prime_UTR_variant	MODIFIER	NEDD1	ENSGALG00000031699	0.44	13	4	6	23	48.3896	26	0.004868215	0.03775174
1	46057049	rs316284131	T	C	3_prime_UTR_variant	MODIFIER	NEDD1	ENSGALG00000031699	0.5	9	4	10	23	49.32684	18	9.54E-05	0.00142216
1	46687393	rs315678720	A	G	synonymous_variant	LOW	TMPO	ENSGALG00000011504	0.35	16	7	0	23	86.76692761	32	6.01E-07	1.47E-05
1	46687421	rs315080028	T	C	missense_variant	MODERATE	TMPO	ENSGALG00000011504	0.24	7	16	0	23	38.02108136	14	0.000515811	0.00604738
1	46687435	rs314284928	C	T	synonymous_variant	LOW	TMPO	ENSGALG00000011504	0.35	16	7	0	23	92.10847288	32	9.92E-08	2.78E-06
1	46688767	rs313493953	T	A	synonymous_variant	LOW	TMPO	ENSGALG00000011504	0.48	14	9	0	23	62.45058182	28	0.000196256	0.00265854
1	46690106	rs315033506	T	C	synonymous_variant	LOW	TMPO	ENSGALG00000011504	0.22	10	13	0	23	40.11880425	20	0.004825456	0.03749043
1	46696143	rs737538102	A	G	synonymous_variant	LOW	SLC25A3	ENSGALG00000011514	0.04	2	21	0	23	14.93882652	4	0.004829791	0.03751254
1	46701331	rs312305297	T	C	synonymous_variant	LOW	SLC25A3	ENSGALG00000011514	0.65	16	7	0	23	59.0801964	32	0.00247808	0.02224891
1	46703903	rs317622334	C	T	3_prime_UTR_variant	MODIFIER	SLC25A3	ENSGALG00000011514	0.07	3	20	0	23	41.8300863	6	1.99E-07	5.30E-06
1	46703917	rs13651270	G	C	3_prime_UTR_variant	MODIFIER	SLC25A3	ENSGALG00000011514	0.22	6	17	0	23	76.19423638	12	2.20E-11	0
1	46703922	rs13651271	T	C	3_prime_UTR_variant	MODIFIER	SLC25A3	ENSGALG00000011514	0.22	6	17	0	23	72.37378575	12	1.15E-10	0
1	46703957	rs733424619	A	T	3_prime_UTR_variant	MODIFIER	SLC25A3	ENSGALG00000011514	0.37	15	8	0	23	153.4285492	30	0	0
1	46703981	rs737522587	A	G	3_prime_UTR_variant	MODIFIER	SLC25A3	ENSGALG00000011514	0.37	15	8	0	23	88.35062449	30	1.17E-07	3.23E-06
1	46703985	rs732826545	G	A	3_prime_UTR_variant	MODIFIER	SLC25A3	ENSGALG00000011514	0.37	15	8	0	23	79.62245924	30	2.24E-06	4.90E-05
1	46704325	rs317321178	G	A	downstream_gene_variant	MODIFIER	SLC25A3	ENSGALG00000011514	0.46	13	10	0	23	48.95931054	26	0.004175803	0.03353891
1	46704431	rs15255380	C	T	downstream_gene_variant	MODIFIER	SLC25A3	ENSGALG00000011514	0.65	16	7	0	23	85.63121528	32	8.76E-07	2.07E-05
1	46704450	rs15255381	T	C	downstream_gene_variant	MODIFIER	SLC25A3	ENSGALG00000011514	0.65	16	7	0	23	75.99667992	32	1.93E-05	0.00034442
1	46704451	.	G	A	downstream_gene_variant	MODIFIER	SLC25A3	ENSGALG00000011514	0.04	2	21	0	23	25.01113915	4	5.01E-05	0.00080477
1	46704580	rs741468313	G	A	downstream_gene_variant	MODIFIER	SLC25A3	ENSGALG00000011514	0.04	2	21	0	23	20.60409253	4	0.000379346	0.00466766
1	46704808	rs312443203	G	A	downstream_gene_variant	MODIFIER	SLC25A3	ENSGALG00000011514	0.35	12	11	0	23	55.86428788	24	0.000239119	0.00314612
1	46705180	rs314870498	T	C	downstream_gene_variant	MODIFIER	SLC25A3	ENSGALG00000011514	0.35	16	7	0	23	63.71444928	32	0.000714194	0.00796367
1	46705604	rs29005182	T	C	downstream_gene_variant	MODIFIER	SLC25A3	ENSGALG00000011514	0.72	11	12	0	23	47.1040835	22	0.001422461	0.01412686
1	46705762	rs315452726	G	A	downstream_gene_variant	MODIFIER	SLC25A3	ENSGALG00000011514	0.83	6	17	0	23	49.29212012	12	1.86E-06	4.13E-05
1	46705768	rs317943963	A	C	downstream_gene_variant	MODIFIER	SLC25A3	ENSGALG00000011514	0.83	6	17	0	23	33.62984992	12	0.000771378	0.00849251
1	46705785	rs29005183	A	G	downstream_gene_variant	MODIFIER	SLC25A3	ENSGALG00000011514	0.83	6	17	0	23	33.73064553	12	0.000743746	0.00823336
1	46706098	rs316424760	G	A	downstream_gene_variant	MODIFIER	SLC25A3	ENSGALG00000011514	0.13	6	17	0	23	40.74062543	12	5.41E-05	0.000863
1	46711962	rs315230549	G	A	downstream_gene_variant	MODIFIER	IKBIP	ENSGALG00000026284	0.25	7	7	9	23	34.02922353	14	0.002042247	0.01893664
1	46717751	rs733897468	G	A	upstream_gene_variant	MODIFIER	APAF1	ENSGALG00000011531	0.25	2	2	19	23	14.31300489	4	0.006360254	0.0466237
1	47297739	rs15256596	A	G	synonymous_variant	LOW	SCYL2	ENSGALG00000011569	0.16	5	17	1	23	26.21616376	10	0.003460081	0.02890391
1	47778013	rs313567033	G	A	synonymous_variant	LOW	-	ENSGALG00000011662	0.75	1	1	21	23	10.03811599	2	0.006610751	0.04787779
1	47932884	rs315553918	C	T	missense_variant	MODERATE	WDR91	ENSGALG00000011724	0.12	4	13	6	23	21.07888427	8	0.006940807	0.04978598
1	47943634	rs10730774	C	T	3_prime_UTR_variant	MODIFIER	WDR91	ENSGALG00000011724	0.5	13	10	0	23	63.27877259	26	5.99E-05	0.00094318
1	48014592	rs10723475	A	G	missense_variant	MODERATE	ARHGDIB	ENSGALG00000011738	0.17	6	17	0	23	45.10763484	12	9.88E-06	0.00018849
1	48055366	rs3137407	A	G	5_prime_UTR_variant	MODIFIER	MGP	ENSGALG00000011740	0.3	12	11	0	23	193.5411124	24	0	0
1	48055721	rs733220598	T	A	intron_variant	MODIFIER	MGP	ENSGALG00000011740	0.04	1	12	10	23	14.20248016	2	0.000824082	0.00898045
1	48055801	rs736746021	T	C	intron_variant	MODIFIER	MGP	ENSGALG00000011740	0.13	5	15	3	23	26.74701396	10	0.002855333	0.02476086
1	48057905	rs3137408	G	A	3_prime_UTR_variant	MODIFIER	MGP	ENSGALG00000011740	0.78	10	13	0	23	629.824464	20	0	0
1	48057973	rs3137409	C	T	3_prime_UTR_variant	MODIFIER	MGP	ENSGALG00000011740	0.63	13	10	0	23	1016.462226	26	0	0
1	48058020	rs14820788	T	C	3_prime_UTR_variant	MODIFIER	MGP	ENSGALG00000011740	0.93	3	20	0	23	72.94819675	6	0	0
1	48094212	rs735165719	C	T	synonymous_variant	LOW	-	ENSGALG00000011747	0.8	2	3	18	23	23.05655855	4	0.000123374	0.00177307
1	48095818	rs734686031	G	C	synonymous_variant	LOW	HIST1H2B7	ENSGALG00000039722	0.46	15	8	0	23	161.4630545	30	0	0
1	48099190	rs739694404	A	G	synonymous_variant	LOW	-	ENSGALG00000033191	0.13	1	3	19	23	15.07202359	2	0.000533521	0.00621877
1	48099399	.	C	T	missense_variant	MODERATE	-	ENSGALG00000033191	0.04	1	12	10	23	21.16776845	2	2.53E-05	0.0004391
1	48099450	.	C	T	missense_variant	MODERATE	-	ENSGALG00000033191	0.3	12	11	0	23	59.66312911	24	7.13E-05	0.00110013
1	48099575	rs316253157	G	C	3_prime_UTR_variant	MODIFIER	-	ENSGALG00000032272	0.35	14	9	0	23	264.7868666	28	0	0
1	48099577	rs316431282	G	A	3_prime_UTR_variant	MODIFIER	-	ENSGALG00000032272	0.17	8	15	0	23	163.228787	16	0	0
1	48099643	rs314594919	C	T	upstream_gene_variant	MODIFIER	-	ENSGALG00000040303	0.31	6	10	7	23	31.97668931	12	0.001395292	0.01390249
1	48110655	.	G	A	missense_variant	MODERATE	-	ENSGALG00000030658	0.1	1	4	18	23	15.06629049	2	0.000535053	0.00622669
1	48122441	rs314215782	T	C	upstream_gene_variant	MODIFIER	-	ENSGALG00000038516	0.5	1	0	22	23	15.63587659	2	0.000402451	0.00490107
1	48123852	rs316607497	T	C	upstream_gene_variant	MODIFIER	-	ENSGALG00000038516	0.5	1	0	22	23	10.25728006	2	0.005924612	0.04404844
1	48124666	rs14820900	A	T	upstream_gene_variant	MODIFIER	-	ENSGALG00000037934	0.5	1	0	22	23	14.1277755	2	0.000855446	0.00924183
1	48125082	rs737943774	T	A	3_prime_UTR_variant	MODIFIER	H2AFJ	ENSGALG00000038343	0.5	1	0	22	23	11.41143298	2	0.003326893	0.02800346
1	48125155	rs317095317	T	C	3_prime_UTR_variant	MODIFIER	H2AFJ	ENSGALG00000038343	0.25	4	4	15	23	51.42502619	8	2.17E-08	6.70E-07
1	48125181	rs315141263	A	G	3_prime_UTR_variant	MODIFIER	H2AFJ	ENSGALG00000038343	0.31	5	3	15	23	35.6514762	10	9.66E-05	0.00143882
1	48125312	rs733782180	T	C	3_prime_UTR_variant	MODIFIER	H2AFJ	ENSGALG00000038343	0.25	2	6	15	23	19.70754328	4	0.000570351	0.00656682
1	48125371	rs15258930	A	G	3_prime_UTR_variant	MODIFIER	H2AFJ	ENSGALG00000038343	0.86	2	5	16	23	14.74488211	4	0.005260677	0.04010572
1	48125772	rs740244942	C	G	synonymous_variant	LOW	H2AFJ	ENSGALG00000038343	0.03	1	14	8	23	10.03811599	2	0.006610751	0.04787779
1	48125814	rs735342772	G	A	synonymous_variant	LOW	H2AFJ	ENSGALG00000038343	0.03	1	14	8	23	10.25728006	2	0.005924612	0.04404844
1	48126245	rs732270439	C	G	synonymous_variant	LOW	-	ENSGALG00000037934	0.23	7	8	8	23	39.31431431	14	0.000326092	0.00410053
1	48126269	rs735802999	C	G	synonymous_variant	LOW	-	ENSGALG00000037934	0.61	7	2	14	23	51.58335903	14	3.31E-06	6.99E-05
1	48126652	rs736912696	A	G	upstream_gene_variant	MODIFIER	H2AFJ	ENSGALG00000038343	0.18	6	11	6	23	78.85818792	12	7.00E-12	0
1	48127733	rs15258940	T	C	3_prime_UTR_variant	MODIFIER	HIST1H110	ENSGALG00000031159	0.87	6	17	0	23	27.38365819	12	0.006801661	0.04897196
1	48128103	rs731220824	G	T	synonymous_variant	LOW	HIST1H110	ENSGALG00000031159	0.54	13	10	0	23	60.15705533	26	0.000159734	0.00222432
1	48128139	rs734562416	C	T	synonymous_variant	LOW	HIST1H110	ENSGALG00000031159	0.24	9	14	0	23	41.63893364	18	0.001241742	0.01261401
1	48142415	rs312981509	T	C	3_prime_UTR_variant	MODIFIER	-	ENSGALG00000035244	0.17	1	2	20	23	17.52463056	2	0.000156522	0.00218375
1	48142469	rs317071787	C	T	3_prime_UTR_variant	MODIFIER	-	ENSGALG00000035244	0.67	2	1	20	23	29.16803678	4	7.23E-06	0.00014203
1	48142825	rs13651818	C	T	3_prime_UTR_variant	MODIFIER	-	ENSGALG00000035244	0.17	1	2	20	23	11.92239219	2	0.002576828	0.02280403
1	48147263	rs736025237	G	A	3_prime_UTR_variant	MODIFIER	HIST1H4D	ENSGALG00000032933	0.23	7	8	8	23	34.73574702	14	0.00160828	0.01550975
1	48147296	rs315421739	C	T	3_prime_UTR_variant	MODIFIER	HIST1H4D	ENSGALG00000032933	0.13	3	9	11	23	23.15602269	6	0.000745871	0.00825503
1	48147311	rs313548116	G	A	3_prime_UTR_variant	MODIFIER	HIST1H4D	ENSGALG00000032933	0.67	4	2	17	23	33.35984154	8	5.30E-05	0.0008476
1	48147427	rs313825782	A	G	3_prime_UTR_variant	MODIFIER	HIST1H4D	ENSGALG00000032933	0.85	5	12	6	23	38.98927061	10	2.55E-05	0.00044172
1	48147432	rs312315513	T	C	3_prime_UTR_variant	MODIFIER	HIST1H4D	ENSGALG00000032933	0.38	12	9	2	23	144.5882611	24	0	0
1	48147469	rs317736148	T	C	3_prime_UTR_variant	MODIFIER	HIST1H4D	ENSGALG00000032933	0.24	11	12	0	23	84.62377714	22	2.77E-09	1.00E-07
1	48147544	.	A	G	missense_variant	MODERATE	-	ENSGALG00000042650	0.36	13	5	5	23	97.7112572	26	3.07E-10	1.00E-08
1	48147583	.	C	A	missense_variant	MODERATE	-	ENSGALG00000042650	0.09	4	19	0	23	70.73306156	8	4.00E-12	0
1	48160520	rs735596350	C	T	3_prime_UTR_variant	MODIFIER	-	ENSGALG00000042491	0.29	4	3	16	23	28.64317643	8	0.000366207	0.00452996
1	48175950	.	C	T	synonymous_variant	LOW	HIST1H101	ENSGALG00000031874	0.07	2	12	9	23	72.63906821	4	0	0
1	48176746	rs314715145	A	G	intron_variant	MODIFIER	-	ENSGALG00000040174	0.87	6	17	0	23	38.99506441	12	0.000105431	0.00155206
1	48177354	rs735549878	G	A	missense_variant	MODERATE	-	ENSGALG00000040174	0.13	1	3	19	23	11.90488943	2	0.002599478	0.02287799
1	48178115	rs734501702	A	G	synonymous_variant	LOW	-	ENSGALG00000027571	0.69	11	10	2	23	77.10709637	22	4.82E-08	1.42E-06
1	48178124	rs736663565	C	G	synonymous_variant	LOW	-	ENSGALG00000027571	0.86	6	16	1	23	73.00593547	12	8.70E-11	0
1	48178136	rs741428868	C	T	synonymous_variant	LOW	-	ENSGALG00000027571	0.52	20	3	0	23	135.7047273	40	2.00E-12	0
1	48178148	.	C	G	synonymous_variant	LOW	-	ENSGALG00000027571	0.23	10	12	1	23	104.9259913	20	0	0
1	48194148	.	C	T	missense_variant	MODERATE	-	ENSGALG00000033587	0.25	1	1	21	23	20.47054978	2	3.59E-05	0.00059901
1	48194560	rs730968706	T	C	intron_variant	MODIFIER	-	ENSGALG00000033587	0.31	6	7	10	23	55.61417584	12	1.40E-07	3.85E-06
1	48194593	rs735566316	T	C	intron_variant	MODIFIER	-	ENSGALG00000033587	0.13	5	14	4	23	89.77056138	10	0	0
1	48194596	rs740293921	T	C	intron_variant	MODIFIER	-	ENSGALG00000033587	0.13	5	14	4	23	96.76562688	10	0	0
1	48199415	rs735202444	G	C	synonymous_variant	LOW	HIST1H2B5	ENSGALG00000027594	0.34	11	5	7	23	136.6987999	22	0	0
1	48199466	rs313288144	A	G	synonymous_variant	LOW	HIST1H2B5	ENSGALG00000027594	0.41	19	4	0	23	297.0390694	38	0	0
1	48199607	rs731485348	C	T	upstream_gene_variant	MODIFIER	-	ENSGALG00000040004	0.33	10	8	5	23	54.99865496	20	4.11E-05	0.00067572
1	48199784	rs13862933	G	A	upstream_gene_variant	MODIFIER	-	ENSGALG00000040004	0.38	1	3	19	23	13.01844256	2	0.001489639	0.01459443
1	48200654	.	T	C	upstream_gene_variant	MODIFIER	-	ENSGALG00000040004	0.5	1	0	22	23	11.92239219	2	0.002576828	0.02280403
1	48200756	.	C	T	synonymous_variant	LOW	HIST1H111R	ENSGALG00000011783	0.33	12	6	5	23	69.73799486	24	2.40E-06	5.22E-05
1	48200954	rs312289090	A	G	synonymous_variant	LOW	HIST1H111R	ENSGALG00000011783	0.5	10	2	11	23	61.0157891	20	4.95E-06	0.00010107
1	48233389	rs313840024	C	A	3_prime_UTR_variant	MODIFIER	DDX47	ENSGALG00000011794	0.5	4	6	13	23	22.37964496	8	0.004259056	0.03407337
1	48365266	rs10731054	A	G	3_prime_UTR_variant	MODIFIER	EMP1	ENSGALG00000011803	0.67	10	11	2	23	45.72275811	20	0.000879687	0.0094583
1	48926606	rs317082721	C	T	downstream_gene_variant	MODIFIER	ATF7IP	ENSGALG00000011814	0.17	3	6	14	23	20.41260716	6	0.00233775	0.02119222
1	48929252	rs313176050	T	C	downstream_gene_variant	MODIFIER	ATF7IP	ENSGALG00000011814	0.69	9	9	5	23	85.69818626	18	8.50E-11	0
1	48929309	rs317206734	T	A	downstream_gene_variant	MODIFIER	ATF7IP	ENSGALG00000011814	0.6	13	8	2	23	136.7298877	26	0	0
1	48929336	rs737525126	C	T	downstream_gene_variant	MODIFIER	ATF7IP	ENSGALG00000011814	0.37	8	11	4	23	92.7051601	16	1.00E-12	0
1	48929505	.	C	A	downstream_gene_variant	MODIFIER	PLBD1	ENSGALG00000029583	0.21	8	11	4	23	48.70713446	16	3.68E-05	0.00061254
1	48929601	.	G	A	downstream_gene_variant	MODIFIER	PLBD1	ENSGALG00000029583	0.25	6	6	11	23	39.36879874	12	9.15E-05	0.00136993
1	49197284	rs316014727	T	C	missense_variant	MODERATE	-	ENSGALG00000019325	0.4	6	9	8	23	34.05067374	12	0.000662241	0.00746431
1	49199086	rs313589427	G	A	synonymous_variant	LOW	-	ENSGALG00000019325	0.67	8	7	8	23	46.3332583	16	8.65E-05	0.00130613
1	49199103	rs734889687	C	T	missense_variant	MODERATE	-	ENSGALG00000019325	0.69	8	8	7	23	62.72719692	16	1.81E-07	4.85E-06
1	49199141	rs315718176	T	C	missense_variant	MODERATE	-	ENSGALG00000019325	0.73	8	7	8	23	80.49950014	16	1.35E-10	1.00E-08
1	49199795	rs317068615	C	T	missense_variant	MODERATE	-	ENSGALG00000019325	0.5	8	6	9	23	44.64221531	16	0.000157448	0.00219541
1	49202626	rs13652159	A	G	missense_variant	MODERATE	-	ENSGALG00000019325	0.36	8	6	9	23	47.86066167	16	5.00E-05	0.00080363
1	49202699	rs13864242	C	T	synonymous_variant	LOW	-	ENSGALG00000019325	0.35	7	6	10	23	59.40783155	14	1.49E-07	4.06E-06
1	49202715	rs14821919	C	G	missense_variant	MODERATE	-	ENSGALG00000019325	0.36	8	6	9	23	68.02646481	16	2.21E-08	6.80E-07
1	49202721	rs316383455	A	G	missense_variant	MODERATE	-	ENSGALG00000019325	0.36	8	6	9	23	59.18885454	16	7.16E-07	1.73E-05
1	49203315	rs314849849	A	T	missense_variant	MODERATE	-	ENSGALG00000019325	0.44	8	8	7	23	46.90138261	16	7.06E-05	0.00109117
1	49203488	rs313593011	A	G	intron_variant	MODIFIER	-	ENSGALG00000019325	0.4	4	1	18	23	21.74989052	8	0.005400885	0.04092417
1	49205022	rs14821920	C	T	missense_variant	MODERATE	-	ENSGALG00000019325	0.46	7	7	9	23	40.54045142	14	0.000210022	0.00281758
1	49205086	rs14821922	A	G	synonymous_variant	LOW	-	ENSGALG00000019325	0.43	8	6	9	23	43.31555406	16	0.000250448	0.00327579
1	49205105	rs14821923	C	G	missense_variant	MODERATE	-	ENSGALG00000019325	0.43	8	6	9	23	67.89656358	16	2.32E-08	7.20E-07
1	49205123	rs14821924	G	A	missense_variant	MODERATE	-	ENSGALG00000019325	0.43	8	6	9	23	67.11237592	16	3.18E-08	9.60E-07
1	49205142	rs14821925	A	C	missense_variant	MODERATE	-	ENSGALG00000019325	0.47	8	7	8	23	45.61821703	16	0.000111514	0.00162968
1	49453781	rs29009337	T	A	synonymous_variant	LOW	NDUFA6	ENSGALG00000035223	0.28	5	18	0	23	51.38678279	10	1.48E-07	4.04E-06
1	49454904	rs15261663	G	A	3_prime_UTR_variant	MODIFIER	SMDT1	ENSGALG00000011897	0.7	9	13	1	23	74.56287269	18	7.52E-09	2.50E-07
1	49454929	rs15261666	A	G	3_prime_UTR_variant	MODIFIER	SMDT1	ENSGALG00000011897	0.7	10	13	0	23	121.2389907	20	0	0
1	49454969	rs313664614	A	G	3_prime_UTR_variant	MODIFIER	SMDT1	ENSGALG00000011897	0.3	8	15	0	23	73.20795734	16	2.72E-09	1.00E-07
1	49455254	rs312987745	T	C	3_prime_UTR_variant	MODIFIER	SMDT1	ENSGALG00000011897	0.24	7	16	0	23	70.30156468	14	1.70E-09	6.00E-08
1	49455275	rs10724415	A	G	3_prime_UTR_variant	MODIFIER	SMDT1	ENSGALG00000011897	0.63	7	16	0	23	75.83753402	14	1.66E-10	1.00E-08
1	49455352	rs738883548	C	A	3_prime_UTR_variant	MODIFIER	SMDT1	ENSGALG00000011897	0.02	1	22	0	23	12.20922025	2	0.002232552	0.02039757
1	49455413	rs741035946	C	T	3_prime_UTR_variant	MODIFIER	SMDT1	ENSGALG00000011897	0.24	7	16	0	23	47.64976234	14	1.50E-05	0.00027516
1	49455607	rs10731211	C	A	3_prime_UTR_variant	MODIFIER	SMDT1	ENSGALG00000011897	0.26	8	15	0	23	50.27091946	16	2.08E-05	0.00036731
1	49456134	rs13864546	A	G	synonymous_variant	LOW	SMDT1	ENSGALG00000011897	0.26	8	15	0	23	67.73094713	16	2.48E-08	7.60E-07
1	49456155	rs10728997	C	G	synonymous_variant	LOW	SMDT1	ENSGALG00000011897	0.26	8	15	0	23	125.1090525	16	0	0
1	49456191	rs13864547	G	A	synonymous_variant	LOW	SMDT1	ENSGALG00000011897	0.3	8	15	0	23	38.07556569	16	0.001476243	0.01453973
1	49457245	rs318097273	A	G	upstream_gene_variant	MODIFIER	NAGA	ENSGALG00000011900	0.96	2	21	0	23	16.85039703	4	0.00206668	0.01912508
1	49458435	rs312791125	C	A	upstream_gene_variant	MODIFIER	NAGA	ENSGALG00000011900	0.09	4	19	0	23	27.29828757	8	0.000627826	0.00712877
1	49458453	rs317737150	G	C	upstream_gene_variant	MODIFIER	NAGA	ENSGALG00000011900	0.98	1	22	0	23	11.03059302	2	0.004024734	0.03260882
1	49458829	rs317368073	A	T	upstream_gene_variant	MODIFIER	NAGA	ENSGALG00000011900	0.02	1	22	0	23	12.43642358	2	0.001992806	0.01855965
1	49459173	rs317352772	G	A	upstream_gene_variant	MODIFIER	NAGA	ENSGALG00000011900	0.91	4	19	0	23	28.77013482	8	0.000347934	0.00433219
1	49459203	rs739063169	G	T	upstream_gene_variant	MODIFIER	NAGA	ENSGALG00000011900	0.26	8	15	0	23	37.24691339	16	0.00193554	0.01808691
1	49459220	rs316715653	T	C	upstream_gene_variant	MODIFIER	NAGA	ENSGALG00000011900	0.52	10	13	0	23	49.9458611	20	0.000225463	0.00298704
1	49460022	rs316346046	A	C	upstream_gene_variant	MODIFIER	NAGA	ENSGALG00000011900	0.39	10	13	0	23	50.06417624	20	0.00021684	0.0028974
1	49467412	rs735883350	C	T	downstream_gene_variant	MODIFIER	NAGA	ENSGALG00000011900	0.09	4	19	0	23	28.69828262	8	0.000358163	0.00443984
1	49467481	rs313798310	G	A	downstream_gene_variant	MODIFIER	NAGA	ENSGALG00000011900	0.35	10	13	0	23	40.71467164	20	0.004052395	0.03280559
1	49467704	rs317045854	A	G	downstream_gene_variant	MODIFIER	NAGA	ENSGALG00000011900	0.94	1	8	14	23	40.94528988	2	1.29E-09	5.00E-08
1	49467708	rs315456184	A	G	downstream_gene_variant	MODIFIER	NAGA	ENSGALG00000011900	0.94	1	8	14	23	45.51695505	2	1.31E-10	1.00E-08
1	49468616	rs14822120	G	A	3_prime_UTR_variant	MODIFIER	WBP2NL	ENSGALG00000011908	0.24	7	16	0	23	42.78803781	14	9.26E-05	0.00138524
1	49472529	rs731838740	T	C	synonymous_variant	LOW	WBP2NL	ENSGALG00000011908	0.25	6	14	3	23	28.27726701	12	0.005037783	0.03877983
1	49472544	rs15261681	C	T	synonymous_variant	LOW	WBP2NL	ENSGALG00000011908	0.28	6	12	5	23	31.86583458	12	0.001451294	0.01434241
1	49527246	rs15261796	T	C	downstream_gene_variant	MODIFIER	SREBF2	ENSGALG00000041687	0.72	11	12	0	23	57.12215801	22	5.89E-05	0.00093142
1	49527251	.	A	C	downstream_gene_variant	MODIFIER	SREBF2	ENSGALG00000041687	0.13	4	19	0	23	41.00487118	8	2.08E-06	4.58E-05
1	49546516	rs733049025	G	A	synonymous_variant	LOW	CCDC134	ENSGALG00000011918	0.17	6	17	0	23	27.91099326	12	0.005700299	0.04277379
1	49548088	rs315002292	C	T	synonymous_variant	LOW	CCDC134	ENSGALG00000011918	0.59	13	10	0	23	84.40166997	26	4.33E-08	1.28E-06
1	49589458	rs313871123	A	C	3_prime_UTR_variant	MODIFIER	SNU13	ENSGALG00000011931	0.17	8	15	0	23	34.72324199	16	0.004335602	0.03443991
1	49590342	rs314255410	C	G	3_prime_UTR_variant	MODIFIER	SNU13	ENSGALG00000011931	0.32	10	9	4	23	59.67771699	20	7.99E-06	0.00015553
1	49615940	rs734171540	C	T	missense_variant	MODERATE	DESI1	ENSGALG00000011934	0.13	6	17	0	23	46.68526564	12	5.28E-06	0.0001072
1	49616575	rs317865403	G	A	upstream_gene_variant	MODIFIER	PMM1	ENSGALG00000038599	0.32	14	8	1	23	64.07472734	28	0.000119784	0.00173184
1	49617714	rs738709231	A	G	upstream_gene_variant	MODIFIER	PMM1	ENSGALG00000038599	0.21	7	14	2	23	55.96071022	14	5.92E-07	1.45E-05
1	49652080	rs312568315	A	G	synonymous_variant	LOW	ACO2	ENSGALG00000011950	0.2	9	14	0	23	100.20233	18	0	0
1	49656960	rs313806932	G	A	synonymous_variant	LOW	ACO2	ENSGALG00000011950	0.2	9	14	0	23	68.32271797	18	8.67E-08	2.45E-06
1	49663277	rs318081069	T	C	upstream_gene_variant	MODIFIER	ACO2	ENSGALG00000011950	0.57	2	5	16	23	17.52463056	4	0.001528015	0.01489005
1	49678083	rs312669233	G	A	missense_variant	MODERATE	TOB2	ENSGALG00000011957	0.45	9	12	2	23	36.90986257	18	0.005384011	0.04084517
1	49692581	rs314874943	T	C	intergenic_variant	MODIFIER	-	-	0.28	9	14	0	23	43.47156942	18	0.000686114	0.0076961
1	49694748	rs739025397	T	C	downstream_gene_variant	MODIFIER	TEF	ENSGALG00000011958	0.09	4	19	0	23	32.87466673	8	6.49E-05	0.00101494
1	49694754	rs731489205	G	A	downstream_gene_variant	MODIFIER	TEF	ENSGALG00000011958	0.09	4	19	0	23	29.86846205	8	0.000222998	0.00295992
1	49694797	rs315170061	T	C	downstream_gene_variant	MODIFIER	TEF	ENSGALG00000011958	0.09	4	19	0	23	29.735397	8	0.000235391	0.00310201
1	49694888	.	G	C	downstream_gene_variant	MODIFIER	TEF	ENSGALG00000011958	0.17	4	19	0	23	42.86686325	8	9.31E-07	2.19E-05
1	49697133	rs313103176	C	T	downstream_gene_variant	MODIFIER	TEF	ENSGALG00000011958	0.09	4	19	0	23	25.88158299	8	0.001100437	0.01140189
1	49699573	rs735642314	T	C	downstream_gene_variant	MODIFIER	TEF	ENSGALG00000011958	0.26	4	19	0	23	29.82502	8	0.000226972	0.0030057
1	49699622	rs313760805	G	A	downstream_gene_variant	MODIFIER	TEF	ENSGALG00000011958	0.26	4	19	0	23	26.01359259	8	0.001044689	0.01091775
1	49722815	rs731590271	G	A	downstream_gene_variant	MODIFIER	ZC3H7B	ENSGALG00000011965	0.35	14	9	0	23	53.73888513	28	0.002403611	0.0216902
1	49724152	rs739578438	G	A	synonymous_variant	LOW	ZC3H7B	ENSGALG00000011965	0.09	4	18	1	23	24.09014416	8	0.002213368	0.0202621
1	49724248	rs313012159	A	G	synonymous_variant	LOW	ZC3H7B	ENSGALG00000011965	0.52	14	9	0	23	53.84192307	28	0.002337079	0.02118742
1	49745816	rs312720009	C	T	synonymous_variant	LOW	ZC3H7B	ENSGALG00000011965	0.35	12	11	0	23	66.69001615	24	6.86E-06	0.00013562
1	49759805	rs316172094	T	C	synonymous_variant	LOW	ZC3H7B	ENSGALG00000011965	0.33	15	8	0	23	69.08171993	30	6.44E-05	0.00100788
1	49782839	rs731073893	C	G	missense_variant	MODERATE	RANGAP1	ENSGALG00000011966	0.24	11	12	0	23	45.75206925	22	0.002127947	0.01960371
1	49895101	rs313784817	A	G	3_prime_UTR_variant	MODIFIER	RBX1	ENSGALG00000011993	0.11	5	18	0	23	70.06024411	10	4.30E-11	0
1	49895115	rs317392797	C	T	3_prime_UTR_variant	MODIFIER	RBX1	ENSGALG00000011993	0.04	2	21	0	23	39.98258952	4	4.36E-08	1.29E-06
1	49897926	.	T	C	synonymous_variant	LOW	RBX1	ENSGALG00000011993	0.13	4	19	0	23	64.60786534	8	5.80E-11	0
1	49900521	.	G	A	intron_variant	MODIFIER	RBX1	ENSGALG00000011993	0.09	2	21	0	23	36.24461981	4	2.58E-07	6.73E-06
1	49900615	rs732786925	T	G	intron_variant	MODIFIER	RBX1	ENSGALG00000011993	0.1	4	16	3	23	234.2558907	8	0	0
1	49958949	rs14822421	G	A	3_prime_UTR_variant	MODIFIER	ST13	ENSGALG00000012007	0.87	6	17	0	23	52.28053719	12	5.53E-07	1.36E-05
1	50125409	rs10723050	A	G	missense_variant	MODERATE	ADSL	ENSGALG00000012034	0.85	5	18	0	23	104.855748	10	0	0
1	50128124	rs14822538	G	T	synonymous_variant	LOW	ADSL	ENSGALG00000012034	0.3	14	9	0	23	170.8056597	28	0	0
1	50130760	rs317206127	G	A	synonymous_variant	LOW	ADSL	ENSGALG00000012034	0.04	2	21	0	23	24.6688942	4	5.86E-05	0.00092745
1	50132669	rs317452130	C	G	synonymous_variant	LOW	ADSL	ENSGALG00000012034	0.89	2	16	5	23	43.03397579	4	1.02E-08	3.30E-07
1	50137337	rs13865082	A	G	synonymous_variant	LOW	ADSL	ENSGALG00000012034	0.41	15	8	0	23	395.6900492	30	0	0
1	50137421	rs13865083	T	C	synonymous_variant	LOW	ADSL	ENSGALG00000012034	0.52	12	11	0	23	291.7811497	24	0	0
1	50142636	rs734661296	G	A	upstream_gene_variant	MODIFIER	ADSL	ENSGALG00000012034	0.16	3	13	7	23	21.87812588	6	0.001274007	0.01289075
1	50142980	rs314487516	G	A	upstream_gene_variant	MODIFIER	ADSL	ENSGALG00000012034	0.2	2	3	18	23	14.86589675	4	0.004987593	0.03848103
1	50145152	.	T	C	upstream_gene_variant	MODIFIER	ADSL	ENSGALG00000012034	0.05	1	10	12	23	16.15305128	2	0.000310749	0.00393753
1	50145153	.	T	C	upstream_gene_variant	MODIFIER	ADSL	ENSGALG00000012034	0.33	8	4	11	23	83.69043575	16	3.60E-11	0
1	50185525	rs739704890	G	A	synonymous_variant	LOW	-	ENSGALG00000012050	0.19	4	12	7	23	21.12627795	8	0.006819442	0.04906897
1	50633818	rs13865488	C	T	synonymous_variant	LOW	ATF4	ENSGALG00000012135	0.17	8	15	0	23	54.45513484	16	4.37E-06	9.01E-05
1	50633982	rs738782603	C	T	missense_variant	MODERATE	ATF4	ENSGALG00000012135	0.11	5	18	0	23	61.41912573	10	1.95E-09	7.00E-08
1	50634019	rs10726278	A	G	synonymous_variant	LOW	ATF4	ENSGALG00000012135	0.57	8	15	0	23	91.02020164	16	2.00E-12	0
1	50634055	rs734870203	A	G	synonymous_variant	LOW	ATF4	ENSGALG00000012135	0.09	4	19	0	23	25.61808846	8	0.001220524	0.01243071
1	50634272	rs10723542	G	C	missense_variant	MODERATE	ATF4	ENSGALG00000012135	0.33	9	14	0	23	48.54844963	18	0.000124738	0.0017899
1	50667089	rs731880136	C	G	3_prime_UTR_variant	MODIFIER	MGAT3	ENSGALG00000036743	0.22	4	5	14	23	21.74715894	8	0.005406429	0.04094846
1	50709276	rs313749133	C	T	downstream_gene_variant	MODIFIER	SYNGR1	ENSGALG00000027665	0.17	6	17	0	23	38.51287679	12	0.000126551	0.00181399
1	50709641	.	C	T	downstream_gene_variant	MODIFIER	SYNGR1	ENSGALG00000027665	0.11	5	18	0	23	32.38454268	10	0.000345421	0.00430828
1	50709675	rs315858439	G	A	downstream_gene_variant	MODIFIER	SYNGR1	ENSGALG00000027665	0.33	13	10	0	23	85.35376554	26	3.06E-08	9.30E-07
1	50709704	rs732779872	C	A	downstream_gene_variant	MODIFIER	SYNGR1	ENSGALG00000027665	0.3	10	13	0	23	39.65565943	20	0.005520523	0.04165999
1	50709864	rs741416158	T	C	downstream_gene_variant	MODIFIER	SYNGR1	ENSGALG00000027665	0.48	10	13	0	23	89.88118062	20	7.80E-11	0
1	50709905	rs317241936	C	T	downstream_gene_variant	MODIFIER	SYNGR1	ENSGALG00000027665	0.17	6	17	0	23	28.77000697	12	0.004261736	0.03409297
1	50710431	rs313191162	G	C	downstream_gene_variant	MODIFIER	SYNGR1	ENSGALG00000027665	0.28	9	14	0	23	57.62198291	18	4.93E-06	0.0001006
1	50710581	rs315396753	G	A	downstream_gene_variant	MODIFIER	SYNGR1	ENSGALG00000027665	0.46	11	12	0	23	80.68738809	22	1.25E-08	4.00E-07
1	50710785	.	T	C	downstream_gene_variant	MODIFIER	SYNGR1	ENSGALG00000027665	0.11	5	18	0	23	45.38603099	10	1.85E-06	4.12E-05
1	50711432	rs317260822	C	T	downstream_gene_variant	MODIFIER	SYNGR1	ENSGALG00000027665	0.72	5	4	14	23	47.84418135	10	6.63E-07	1.61E-05
1	50712105	.	C	T	intron_variant	MODIFIER	SYNGR1	ENSGALG00000027665	0.13	6	17	0	23	34.36727892	12	0.000590181	0.00676531
1	50712117	rs316475438	G	A	intron_variant	MODIFIER	SYNGR1	ENSGALG00000027665	0.28	9	14	0	23	37.36445886	18	0.004696382	0.03664256
1	50712133	rs312285784	G	A	intron_variant	MODIFIER	SYNGR1	ENSGALG00000027665	0.28	9	14	0	23	50.00688957	18	7.53E-05	0.00115597
1	50714510	.	C	T	synonymous_variant	LOW	SYNGR1	ENSGALG00000027665	0.11	5	18	0	23	43.40193252	10	4.21E-06	8.72E-05
1	50726790	rs10727906	T	C	synonymous_variant	LOW	RPL3	ENSGALG00000012172	0.11	5	18	0	23	32.96750814	10	0.000275832	0.00355958
1	50811948	.	C	T	synonymous_variant	LOW	CBX6	ENSGALG00000036867	0.3	10	13	0	23	42.44004725	20	0.002422488	0.02183408
1	50814191	rs13865619	G	A	downstream_gene_variant	MODIFIER	CBX6	ENSGALG00000036867	0.07	3	18	2	23	19.8189139	6	0.002982549	0.02562816
1	50816392	rs317932943	A	G	upstream_gene_variant	MODIFIER	NPTXR	ENSGALG00000041604	0.76	9	14	0	23	40.9658378	18	0.00153899	0.01498228
1	50818411	rs731742593	G	A	upstream_gene_variant	MODIFIER	NPTXR	ENSGALG00000041604	0.02	1	21	1	23	18.45113575	2	9.85E-05	0.00146347
1	50848885	rs734603109	G	A	downstream_gene_variant	MODIFIER	SUN2	ENSGALG00000028230	0.14	6	16	1	23	28.06493674	12	0.005412301	0.04098459
1	50849547	.	C	T	downstream_gene_variant	MODIFIER	SUN2	ENSGALG00000028230	0.39	16	7	0	23	56.36559574	32	0.004953408	0.03827046
1	50849570	rs735531461	G	A	downstream_gene_variant	MODIFIER	SUN2	ENSGALG00000028230	0.39	16	7	0	23	60.61028123	32	0.001656965	0.01590609
1	50852290	.	C	T	downstream_gene_variant	MODIFIER	SUN2	ENSGALG00000028230	0.09	3	14	6	23	18.13353721	6	0.005907002	0.04400762
1	50879740	rs735054755	C	T	3_prime_UTR_variant	MODIFIER	TOMM22	ENSGALG00000019316	0.41	13	10	0	23	65.98861371	26	2.50E-05	0.00043384
1	50880026	rs317782107	C	T	3_prime_UTR_variant	MODIFIER	TOMM22	ENSGALG00000019316	0.46	11	12	0	23	49.65989911	22	0.000651799	0.00735888
1	50881993	rs317170552	A	G	synonymous_variant	LOW	CBY1	ENSGALG00000012218	0.13	6	17	0	23	32.67301174	12	0.001088473	0.01129906
1	50929663	rs315550478	G	A	downstream_gene_variant	MODIFIER	DDX17	ENSGALG00000037360	0.09	4	19	0	23	23.3164768	8	0.002980823	0.02562221
1	50930527	.	T	A	downstream_gene_variant	MODIFIER	DDX17	ENSGALG00000037360	0.04	2	21	0	23	19.0043471	4	0.0007844	0.00860978
1	50931030	rs735971526	G	A	downstream_gene_variant	MODIFIER	DDX17	ENSGALG00000037360	0.72	11	12	0	23	47.21020966	22	0.001377775	0.01375741
1	50931219	rs735132444	G	A	downstream_gene_variant	MODIFIER	DDX17	ENSGALG00000037360	0.13	6	17	0	23	40.98829326	12	4.92E-05	0.00079326
1	51009909	rs10728013	T	C	3_prime_UTR_variant	MODIFIER	TMEM184B	ENSGALG00000012272	0.17	8	15	0	23	42.43786862	16	0.000339406	0.00424251
1	51009942	rs10731732	G	A	3_prime_UTR_variant	MODIFIER	TMEM184B	ENSGALG00000012272	0.17	8	15	0	23	47.18012837	16	6.38E-05	0.00100047
1	51011020	rs734526667	C	T	3_prime_UTR_variant	MODIFIER	MAFF	ENSGALG00000012277	0.13	3	9	11	23	18.56130691	6	0.004972383	0.03839155
1	51011407	rs732037022	C	T	3_prime_UTR_variant	MODIFIER	MAFF	ENSGALG00000012277	0.39	5	4	14	23	45.77813956	10	1.57E-06	3.55E-05
1	51023621	rs14823229	C	T	synonymous_variant	LOW	PLA2G6	ENSGALG00000012281	0.3	5	10	8	23	29.25034816	10	0.001134884	0.01169775
1	51109900	rs738117409	C	T	3_prime_UTR_variant	MODIFIER	MICALL1	ENSGALG00000012265	0.24	11	12	0	23	117.132346	22	0	0
1	51109901	rs731900647	G	T	3_prime_UTR_variant	MODIFIER	MICALL1	ENSGALG00000012265	0.24	11	12	0	23	119.7238647	22	0	0
1	51117111	rs315871857	C	T	missense_variant	MODERATE	MICALL1	ENSGALG00000012265	0.7	10	13	0	23	42.69330018	20	0.00224385	0.02047818
1	51117134	rs313897477	G	A	missense_variant	MODERATE	MICALL1	ENSGALG00000012265	0.57	10	13	0	23	48.8379076	20	0.000324138	0.00408354
1	51117251	rs317261345	G	A	missense_variant	MODERATE	MICALL1	ENSGALG00000012265	0.65	10	13	0	23	45.98294807	20	0.000810374	0.00885635
1	51117331	rs15264967	G	A	synonymous_variant	LOW	MICALL1	ENSGALG00000012265	0.13	4	19	0	23	38.29910347	8	6.63E-06	0.00013149
1	51133899	rs313735331	T	C	synonymous_variant	LOW	EIF3L	ENSGALG00000012296	0.87	4	19	0	23	26.94320648	8	0.000723128	0.00804881
1	51133947	rs317861468	C	T	synonymous_variant	LOW	EIF3L	ENSGALG00000012296	0.54	17	6	0	23	77.95157684	34	2.65E-05	0.00045747
1	51135073	rs29008283	G	A	synonymous_variant	LOW	EIF3L	ENSGALG00000012296	0.8	7	16	0	23	71.2559056	14	1.14E-09	4.00E-08
1	51136768	rs317523782	T	C	synonymous_variant	LOW	EIF3L	ENSGALG00000012296	0.67	11	12	0	23	92.78204812	22	1.15E-10	0
1	51141031	.	G	A	5_prime_UTR_variant	MODIFIER	EIF3L	ENSGALG00000012296	0.28	13	10	0	23	51.39809599	26	0.002132698	0.01964199
1	51143511	rs13865821	T	C	synonymous_variant	LOW	-	ENSGALG00000012299	0.55	10	1	12	23	64.56786616	20	1.37E-06	3.12E-05
1	51146345	rs10726463	T	C	downstream_gene_variant	MODIFIER	-	ENSGALG00000012299	0.75	1	1	21	23	16.83241248	2	0.000221252	0.00294121
1	51160525	rs314959649	G	A	synonymous_variant	LOW	GCAT	ENSGALG00000012312	0.65	12	11	0	23	48.81317534	24	0.001999208	0.01860944
1	51164440	rs10724724	G	A	synonymous_variant	LOW	H1F0	ENSGALG00000044240	0.1	1	4	18	23	11.92239219	2	0.002576828	0.02280403
1	51172980	.	G	A	synonymous_variant	LOW	-	ENSGALG00000034518	0.67	11	12	0	23	45.70117747	22	0.002160146	0.01985301
1	51230229	rs315471195	C	T	upstream_gene_variant	MODIFIER	-	ENSGALG00000012422	0.09	4	19	0	23	39.68920034	8	3.66E-06	7.67E-05
1	51255681	rs737191074	G	A	downstream_gene_variant	MODIFIER	CDC42EP1	ENSGALG00000038556	0.08	1	5	17	23	11.92239219	2	0.002576828	0.02280403
1	51475978	rs732357776	C	T	missense_variant	MODERATE	C1QTNF6	ENSGALG00000027067	0.18	4	7	12	23	25.85989682	8	0.001109868	0.01148523
1	51475995	rs737139921	T	C	synonymous_variant	LOW	C1QTNF6	ENSGALG00000027067	0.23	5	6	12	23	31.03468142	10	0.000579037	0.00665756
1	51478320	rs317836699	G	A	downstream_gene_variant	MODIFIER	C1QTNF6	ENSGALG00000027067	0.19	6	10	7	23	28.92077737	12	0.004048097	0.03277492
1	51478350	rs317981856	G	C	downstream_gene_variant	MODIFIER	C1QTNF6	ENSGALG00000027067	0.39	6	12	5	23	31.21612961	12	0.001825875	0.0172659
1	51479142	rs14823643	G	A	downstream_gene_variant	MODIFIER	C1QTNF6	ENSGALG00000027067	0.25	7	11	5	23	33.5568288	14	0.002393048	0.02160667
1	51479157	rs14823644	G	A	downstream_gene_variant	MODIFIER	C1QTNF6	ENSGALG00000027067	0.53	9	7	7	23	44.05273673	18	0.000566974	0.00653451
1	51543264	rs80586678	C	G	3_prime_UTR_variant	MODIFIER	MPST	ENSGALG00000040840	0.52	15	7	1	23	73.75783188	30	1.50E-05	0.00027445
1	51543268	rs80636212	C	T	3_prime_UTR_variant	MODIFIER	MPST	ENSGALG00000040840	0.52	15	7	1	23	72.21158061	30	2.44E-05	0.00042503
1	51543314	rs80760577	T	C	3_prime_UTR_variant	MODIFIER	MPST	ENSGALG00000040840	0.5	14	4	5	23	79.46219391	28	8.02E-07	1.91E-05
1	51543462	rs80643478	G	A	3_prime_UTR_variant	MODIFIER	MPST	ENSGALG00000040840	0.46	17	6	0	23	59.92646406	34	0.003944123	0.03207616
1	51543467	rs80603026	A	T	3_prime_UTR_variant	MODIFIER	MPST	ENSGALG00000040840	0.52	20	3	0	23	66.33226926	40	0.005525262	0.04168942
1	51543492	rs80729028	T	C	3_prime_UTR_variant	MODIFIER	MPST	ENSGALG00000040840	0.46	17	6	0	23	61.96073561	34	0.002361843	0.02137028
1	51546426	rs3137630	C	G	synonymous_variant	LOW	TST	ENSGALG00000012488	0.39	14	9	0	23	130.163656	28	0	0
1	51546498	rs3137631	C	T	synonymous_variant	LOW	TST	ENSGALG00000012488	0.87	6	17	0	23	30.72152174	12	0.002171984	0.01994827
1	51546540	rs3137632	C	T	synonymous_variant	LOW	TST	ENSGALG00000012488	0.74	12	11	0	23	97.21372134	24	8.90E-11	0
1	51552921	rs13866122	G	A	missense_variant	MODERATE	TST	ENSGALG00000012488	0.46	19	4	0	23	197.2262381	38	0	0
1	51579623	.	C	T	synonymous_variant	LOW	-	ENSGALG00000025881	0.5	2	0	21	23	19.38790034	4	0.000659339	0.00743499
1	51595089	rs316867696	G	A	intron_variant	MODIFIER	-	ENSGALG00000025881	0.2	2	3	18	23	22.38078309	4	0.000168303	0.00232927
1	51597622	.	T	A	intron_variant	MODIFIER	-	ENSGALG00000025881	0.5	1	0	22	23	11.92239219	2	0.002576828	0.02280403
1	51601571	.	A	C	missense_variant	MODERATE	-	ENSGALG00000025881	0.32	7	4	12	23	98.25726616	14	0	0
1	51601572	.	G	A	synonymous_variant	LOW	-	ENSGALG00000025881	0.32	7	4	12	23	106.8033901	14	0	0
1	51648221	rs314038122	A	G	synonymous_variant	LOW	PVALB	ENSGALG00000012522	0.5	4	0	19	23	42.28628488	8	1.20E-06	2.75E-05
1	51670513	rs733618462	G	A	synonymous_variant	LOW	IFT27	ENSGALG00000042990	0.17	3	6	14	23	36.54225258	6	2.16E-06	4.75E-05
1	51676971	rs732229530	C	T	intergenic_variant	MODIFIER	-	-	0.13	1	3	19	23	14.1277755	2	0.000855446	0.00924183
1	51676987	rs738389962	G	A	intergenic_variant	MODIFIER	-	-	0.5	2	0	21	23	15.95942454	4	0.003074096	0.02628733
1	51784400	rs13866231	G	T	splice_region_variant,synonymous_variant	LOW	TXN2	ENSGALG00000012532	0.24	9	14	0	23	500.8572328	18	0	0
1	51784887	rs739052281	A	G	3_prime_UTR_variant	MODIFIER	TXN2	ENSGALG00000012532	0.15	7	16	0	23	30.76152362	14	0.005985536	0.04441413
1	51785022	rs29005137	T	C	3_prime_UTR_variant	MODIFIER	TXN2	ENSGALG00000012532	0.73	7	6	10	23	88.01899419	14	1.00E-12	0
1	52041138	rs313948571	G	A	downstream_gene_variant	MODIFIER	RBFOX2	ENSGALG00000012540	0.33	11	12	0	23	53.2045446	22	0.000212667	0.0028487
1	52041658	rs316650372	G	A	downstream_gene_variant	MODIFIER	RBFOX2	ENSGALG00000012540	0.63	11	12	0	23	49.26042045	22	0.000737515	0.00817655
1	52042444	rs738086912	G	A	downstream_gene_variant	MODIFIER	RBFOX2	ENSGALG00000012540	0.27	10	12	1	23	57.27033949	20	1.87E-05	0.00033461
1	52042467	rs316834430	C	A	downstream_gene_variant	MODIFIER	RBFOX2	ENSGALG00000012540	0.09	4	19	0	23	21.28809564	8	0.006420252	0.04698484
1	52042665	rs731354568	G	A	downstream_gene_variant	MODIFIER	RBFOX2	ENSGALG00000012540	0.28	11	12	0	23	61.79826255	22	1.21E-05	0.00022583
1	52043271	rs315448345	T	C	downstream_gene_variant	MODIFIER	RBFOX2	ENSGALG00000012540	0.33	13	10	0	23	70.50695564	26	5.60E-06	0.00011291
1	52044134	rs732949530	G	A	downstream_gene_variant	MODIFIER	RBFOX2	ENSGALG00000012540	0.34	13	9	1	23	57.41165944	26	0.000369892	0.00457024
1	52054507	rs313718467	G	T	5_prime_UTR_variant	MODIFIER	MB	ENSGALG00000012541	0.37	12	7	4	23	158.5247869	24	0	0
1	52054515	rs318162074	T	C	5_prime_UTR_variant	MODIFIER	MB	ENSGALG00000012541	0.35	12	8	3	23	188.9141953	24	0	0
1	52057876	rs13652942	T	C	synonymous_variant	LOW	MB	ENSGALG00000012541	0.74	7	14	2	23	189.152664	14	0	0
1	52057988	rs13652943	C	T	3_prime_UTR_variant	MODIFIER	MB	ENSGALG00000012541	0.74	7	14	2	23	195.7246473	14	0	0
1	52145033	rs312361645	G	A	synonymous_variant	LOW	MCM5	ENSGALG00000012546	0.5	4	0	19	23	23.03956931	8	0.003313814	0.02793919
1	52145710	rs739180012	A	G	synonymous_variant	LOW	MCM5	ENSGALG00000012546	0.5	2	0	21	23	14.86626215	4	0.00498679	0.03848082
1	52145725	rs733074256	A	G	synonymous_variant	LOW	MCM5	ENSGALG00000012546	0.25	1	1	21	23	14.1277755	2	0.000855446	0.00924183
1	52156993	rs3137366	A	G	missense_variant	MODERATE	HMOX1	ENSGALG00000012550	0.36	11	10	2	23	54.06238914	22	0.000161194	0.00224172
1	52167340	.	C	T	3_prime_UTR_variant	MODIFIER	TOM1	ENSGALG00000012552	0.04	2	21	0	23	219.2814157	4	0	0
1	52167425	rs13866572	C	T	3_prime_UTR_variant	MODIFIER	TOM1	ENSGALG00000012552	0.04	2	21	0	23	234.797478	4	0	0
1	52167616	rs13866573	T	A	3_prime_UTR_variant	MODIFIER	TOM1	ENSGALG00000012552	0.67	15	8	0	23	779.5146545	30	0	0
1	52167708	rs734808392	C	T	3_prime_UTR_variant	MODIFIER	TOM1	ENSGALG00000012552	0.04	2	21	0	23	240.6111608	4	0	0
1	52167709	rs316003712	A	G	3_prime_UTR_variant	MODIFIER	TOM1	ENSGALG00000012552	0.67	15	8	0	23	399.6382961	30	0	0
1	52167884	rs10731563	T	C	3_prime_UTR_variant	MODIFIER	TOM1	ENSGALG00000012552	0.57	18	5	0	23	1193.091595	36	0	0
1	52167954	rs741712847	A	G	3_prime_UTR_variant	MODIFIER	TOM1	ENSGALG00000012552	0.04	2	21	0	23	20.74757324	4	0.000355326	0.00440929
1	52167957	rs734188522	A	G	3_prime_UTR_variant	MODIFIER	TOM1	ENSGALG00000012552	0.04	2	21	0	23	17.54113621	4	0.001516738	0.0148019
1	52168213	rs314903579	A	G	3_prime_UTR_variant	MODIFIER	TOM1	ENSGALG00000012552	0.67	15	8	0	23	513.002356	30	0	0
1	52168224	.	T	G	3_prime_UTR_variant	MODIFIER	TOM1	ENSGALG00000012552	0.04	2	21	0	23	220.1874784	4	0	0
1	52168314	rs731525657	C	G	3_prime_UTR_variant	MODIFIER	TOM1	ENSGALG00000012552	0.04	2	21	0	23	378.8883552	4	0	0
1	52168316	rs14824180	C	T	3_prime_UTR_variant	MODIFIER	TOM1	ENSGALG00000012552	0.67	15	8	0	23	442.4386244	30	0	0
1	52172079	rs739829252	T	C	intron_variant	MODIFIER	TOM1	ENSGALG00000012552	0.07	3	20	0	23	195.5220035	6	0	0
1	52174971	rs13652985	G	C	synonymous_variant	LOW	TOM1	ENSGALG00000012552	0.63	17	6	0	23	65.87493032	34	0.000845117	0.00917828
1	52178502	rs315431251	T	C	synonymous_variant	LOW	TOM1	ENSGALG00000012552	0.98	1	22	0	23	13.70669796	2	0.001055914	0.01101417
1	52723721	rs317304795	G	A	non_coding_transcript_exon_variant	MODIFIER	-	ENSGALG00000037945	0.07	1	6	16	23	14.1277755	2	0.000855446	0.00924183
1	52726569	rs317502706	C	G	upstream_gene_variant	MODIFIER	LARGE1	ENSGALG00000012559	0.83	1	2	20	23	16.06389862	2	0.000324914	0.00408883
1	53004762	rs316437205	T	G	downstream_gene_variant	MODIFIER	LARGE1	ENSGALG00000012559	0.13	6	17	0	23	37.23513099	12	0.000204613	0.0027557
1	53004778	rs29006767	C	G	downstream_gene_variant	MODIFIER	LARGE1	ENSGALG00000012559	0.78	8	15	0	23	45.58589574	16	0.0001128	0.00164557
1	53004810	rs317414884	G	C	downstream_gene_variant	MODIFIER	LARGE1	ENSGALG00000012559	0.78	8	15	0	23	35.19479625	16	0.003737383	0.030768
1	53141364	rs740943543	T	A	downstream_gene_variant	MODIFIER	-	ENSGALG00000033589	0.41	11	12	0	23	47.14602203	22	0.001404639	0.01397877
1	53141366	rs734750720	T	C	downstream_gene_variant	MODIFIER	-	ENSGALG00000033589	0.41	11	12	0	23	43.43264485	22	0.004172807	0.03352461
1	53141610	rs317754489	G	T	downstream_gene_variant	MODIFIER	-	ENSGALG00000033589	0.54	11	12	0	23	41.98444226	22	0.006278094	0.04612818
1	53337081	rs737646149	C	T	synonymous_variant	LOW	-	ENSGALG00000012611	0.57	12	11	0	23	75.15991202	24	3.52E-07	9.02E-06
1	53348569	rs314917846	C	T	synonymous_variant	LOW	-	ENSGALG00000012611	0.17	8	15	0	23	50.93931525	16	1.62E-05	0.00029487
1	53348608	rs313697429	A	G	synonymous_variant	LOW	-	ENSGALG00000012611	0.26	12	11	0	23	66.57601219	24	7.13E-06	0.00014037
1	53348717	rs29005423	C	T	3_prime_UTR_variant	MODIFIER	-	ENSGALG00000012611	0.46	11	12	0	23	79.07249229	22	2.30E-08	7.10E-07
1	53348802	rs315655186	C	T	3_prime_UTR_variant	MODIFIER	-	ENSGALG00000012611	0.17	8	15	0	23	55.95825069	16	2.47E-06	5.37E-05
1	53349012	rs739753477	A	G	3_prime_UTR_variant	MODIFIER	-	ENSGALG00000012611	0.24	7	16	0	23	30.83928761	14	0.005837843	0.0436058
1	53349178	rs317667801	C	T	3_prime_UTR_variant	MODIFIER	-	ENSGALG00000012611	0.5	13	10	0	23	83.05905945	26	7.02E-08	2.01E-06
1	53349305	rs14825613	G	A	3_prime_UTR_variant	MODIFIER	-	ENSGALG00000012611	0.17	8	15	0	23	44.33119819	16	0.000175635	0.00241905
1	53349637	rs14825617	C	T	downstream_gene_variant	MODIFIER	-	ENSGALG00000012611	0.17	8	15	0	23	36.34794112	16	0.002588167	0.02287799
1	53380382	rs732442746	A	G	synonymous_variant	LOW	PRDM4	ENSGALG00000012619	0.65	12	11	0	23	44.72758754	24	0.00627236	0.04609743
1	53380542	rs315598341	A	G	missense_variant	MODERATE	PRDM4	ENSGALG00000012619	0.09	2	21	0	23	19.68600337	4	0.000575955	0.0066257
1	53380940	rs313344932	G	A	synonymous_variant	LOW	PRDM4	ENSGALG00000012619	0.76	8	13	2	23	40.52085017	16	0.000653203	0.00737306
1	53392150	rs318048737	A	G	synonymous_variant	LOW	PRDM4	ENSGALG00000012619	0.26	12	11	0	23	90.2557969	24	1.31E-09	5.00E-08
1	53392283	rs741031085	T	C	synonymous_variant	LOW	PRDM4	ENSGALG00000012619	0.63	13	10	0	23	66.29455172	26	2.26E-05	0.00039671
1	53392436	rs316841588	G	C	downstream_gene_variant	MODIFIER	PRDM4	ENSGALG00000012619	0.59	13	10	0	23	47.281259	26	0.006534975	0.04762773
1	53394182	rs15269663	G	C	3_prime_UTR_variant	MODIFIER	PWP1	ENSGALG00000012631	0.18	3	16	4	23	23.53563092	6	0.000635568	0.0072002
1	53398956	rs318068438	A	T	synonymous_variant	LOW	PWP1	ENSGALG00000012631	0.17	3	17	3	23	17.83150472	6	0.006667362	0.04821489
1	53646895	rs737011143	C	T	synonymous_variant	LOW	CRY1	ENSGALG00000012638	0.02	1	22	0	23	11.44001964	2	0.003279679	0.02770631
1	53649587	rs737644921	A	G	synonymous_variant	LOW	CRY1	ENSGALG00000012638	0.17	6	17	0	23	29.77221801	12	0.003021473	0.02591326
1	53688115	rs13867987	G	T	3_prime_UTR_variant	MODIFIER	TMEM263	ENSGALG00000012640	0.61	12	11	0	23	48.41251327	24	0.002243317	0.02047579
1	53697473	rs10728567	T	C	5_prime_UTR_variant	MODIFIER	TMEM263	ENSGALG00000012640	0.24	11	12	0	23	42.31859162	22	0.005718307	0.04289163
1	53932776	rs794558250	G	A	upstream_gene_variant	MODIFIER	POLR3B	ENSGALG00000012655	0.07	3	20	0	23	18.60094932	6	0.004893434	0.03790666
1	53932860	rs316136318	T	C	upstream_gene_variant	MODIFIER	POLR3B	ENSGALG00000012655	0.05	2	17	4	23	15.19168332	4	0.004319727	0.03443991
1	53933958	rs731696307	A	T	upstream_gene_variant	MODIFIER	POLR3B	ENSGALG00000012655	0.07	3	17	3	23	19.02671665	6	0.00411875	0.03317069
1	53956772	rs315128787	T	C	intron_variant	MODIFIER	CKAP4	ENSGALG00000012659	0.5	1	0	22	23	10.87814515	2	0.00434351	0.03443991
1	53957741	rs313746772	T	C	synonymous_variant	LOW	CKAP4	ENSGALG00000012659	0.59	19	4	0	23	69.00355361	38	0.0015422	0.0149936
1	53958807	rs735706791	G	A	missense_variant	MODERATE	CKAP4	ENSGALG00000012659	0.07	3	20	0	23	35.94883766	6	2.82E-06	6.07E-05
1	53959879	rs15271084	C	A	downstream_gene_variant	MODIFIER	CKAP4	ENSGALG00000012659	0.87	6	17	0	23	29.49376976	12	0.00332604	0.02800346
1	53959950	rs316901409	G	A	downstream_gene_variant	MODIFIER	CKAP4	ENSGALG00000012659	0.87	6	17	0	23	36.06626326	12	0.000316142	0.00399606
1	53960083	rs10724212	A	G	downstream_gene_variant	MODIFIER	CKAP4	ENSGALG00000012659	0.52	14	7	2	23	58.07272091	28	0.000713629	0.00795975
1	53960114	rs15271086	C	A	downstream_gene_variant	MODIFIER	CKAP4	ENSGALG00000012659	0.89	5	18	0	23	25.98340532	10	0.003762569	0.03094111
1	53960116	rs15271088	T	A	downstream_gene_variant	MODIFIER	CKAP4	ENSGALG00000012659	0.89	5	18	0	23	24.5971354	10	0.006163747	0.0454608
1	54028010	rs739721599	A	T	missense_variant	MODERATE	NUAK1	ENSGALG00000012662	0.09	4	19	0	23	25.85850892	8	0.001110474	0.0114899
1	54028395	rs14826445	G	T	downstream_gene_variant	MODIFIER	NUAK1	ENSGALG00000012662	0.53	17	3	3	23	69.10710776	34	0.000348385	0.00433577
1	54029776	rs794457038	C	T	downstream_gene_variant	MODIFIER	NUAK1	ENSGALG00000012662	0.05	2	18	3	23	21.3748707	4	0.000266824	0.00345687
1	54030119	rs314366314	T	C	downstream_gene_variant	MODIFIER	NUAK1	ENSGALG00000012662	0.5	21	0	2	23	79.90392477	42	0.000377635	0.00465046
1	54030333	rs14826449	C	T	downstream_gene_variant	MODIFIER	NUAK1	ENSGALG00000012662	0.33	13	7	3	23	53.23588437	26	0.001265761	0.01282212
1	54297428	rs741380676	G	A	downstream_gene_variant	MODIFIER	WASHC4	ENSGALG00000028254	0.25	1	1	21	23	11.90488943	2	0.002599478	0.02287799
1	54355180	rs314815970	A	G	missense_variant	MODERATE	ALDH1L2	ENSGALG00000012691	0.43	20	3	0	23	98.75445396	40	7.09E-07	1.71E-05
1	54369996	rs13868870	A	C	downstream_gene_variant	MODIFIER	ALDH1L2	ENSGALG00000012691	0.29	11	8	4	23	64.96471699	22	4.00E-06	8.31E-05
1	54370011	rs13868871	G	A	downstream_gene_variant	MODIFIER	ALDH1L2	ENSGALG00000012691	0.79	8	11	4	23	52.71231912	16	8.40E-06	0.00016263
1	54370150	rs13868872	T	C	downstream_gene_variant	MODIFIER	ALDH1L2	ENSGALG00000012691	0.95	2	19	2	23	20.47541998	4	0.000402251	0.00490107
1	54371393	rs736494340	C	T	3_prime_UTR_variant	MODIFIER	C12orf45	ENSGALG00000012694	0.13	6	17	0	23	30.91911517	12	0.002026731	0.0188256
1	54689907	rs10727013	A	G	synonymous_variant	LOW	NFYB	ENSGALG00000041193	0.22	10	13	0	23	43.82159558	20	0.001589933	0.01537066
1	54754711	.	A	G	3_prime_UTR_variant	MODIFIER	C1H12ORF73	ENSGALG00000030933	0.11	5	18	0	23	26.35000959	10	0.003296894	0.02782805
1	54759434	rs313246968	A	G	downstream_gene_variant	MODIFIER	HSP90B1	ENSGALG00000033789	0.72	13	10	0	23	51.16670503	26	0.002275414	0.02071924
1	55517981	rs316455821	A	C	3_prime_UTR_variant	MODIFIER	-	ENSGALG00000012760	0.83	8	15	0	23	39.80381421	16	0.000831609	0.009052
1	55585592	rs316137336	G	A	missense_variant	MODERATE	GNPTAB	ENSGALG00000012763	0.5	11	12	0	23	42.60415082	22	0.00527748	0.04020705
1	55599600	rs316741205	T	C	synonymous_variant	LOW	GNPTAB	ENSGALG00000012763	0.15	7	16	0	23	31.31875854	14	0.005000957	0.03855617
1	55601127	rs313101202	T	A	synonymous_variant	LOW	GNPTAB	ENSGALG00000012763	0.85	7	16	0	23	34.28319419	14	0.001874656	0.01763421
1	55610818	rs317599111	T	C	synonymous_variant	LOW	GNPTAB	ENSGALG00000012763	0.15	7	16	0	23	34.06810138	14	0.002015689	0.01873356
1	55613778	rs737514063	T	A	3_prime_UTR_variant	MODIFIER	GNPTAB	ENSGALG00000012763	0.86	6	16	1	23	62.4407676	12	8.07E-09	2.60E-07
1	55613869	rs312933731	T	A	3_prime_UTR_variant	MODIFIER	GNPTAB	ENSGALG00000012763	0.85	7	16	0	23	49.56971274	14	7.21E-06	0.00014174
1	55626593	rs312663554	G	A	intron_variant	MODIFIER	CHPT1	ENSGALG00000012769	0.35	7	6	10	23	42.24154267	14	0.000113178	0.00164946
1	55626605	rs13870031	T	C	intron_variant	MODIFIER	CHPT1	ENSGALG00000012769	0.33	4	8	11	23	32.47445521	8	7.66E-05	0.0011737
1	55626619	rs13870032	T	C	intron_variant	MODIFIER	CHPT1	ENSGALG00000012769	0.31	4	9	10	23	28.08227904	8	0.000458854	0.00548805
1	55626697	rs13870033	A	C	intron_variant	MODIFIER	CHPT1	ENSGALG00000012769	0.35	1	9	13	23	12.94691374	2	0.00154388	0.0149936
1	55626866	rs13870034	G	C	intron_variant	MODIFIER	CHPT1	ENSGALG00000012769	0.29	8	13	2	23	49.06097904	16	3.23E-05	0.00054659
1	55626874	rs13870035	T	A	intron_variant	MODIFIER	CHPT1	ENSGALG00000012769	0.29	7	12	4	23	42.80796161	14	9.19E-05	0.00137651
1	55626910	rs316264137	G	A	intron_variant	MODIFIER	CHPT1	ENSGALG00000012769	0.52	10	11	2	23	55.58686541	20	3.35E-05	0.00056495
1	55627010	rs316539109	G	A	intron_variant	MODIFIER	CHPT1	ENSGALG00000012769	0.3	8	12	3	23	39.7734035	16	0.000840134	0.00913264
1	55627660	rs10724568	T	C	intron_variant	MODIFIER	CHPT1	ENSGALG00000012769	0.83	8	15	0	23	53.70876824	16	5.79E-06	0.00011621
1	55627661	rs10731552	G	A	intron_variant	MODIFIER	CHPT1	ENSGALG00000012769	0.33	9	14	0	23	48.94017567	18	0.000108991	0.00159641
1	55627764	rs13870036	A	G	intron_variant	MODIFIER	CHPT1	ENSGALG00000012769	0.85	7	16	0	23	52.72783883	14	2.12E-06	4.65E-05
1	55627800	rs13870038	G	T	intron_variant	MODIFIER	CHPT1	ENSGALG00000012769	0.84	7	15	1	23	32.53854386	14	0.003356338	0.02820028
1	55628266	rs312888144	T	C	intron_variant	MODIFIER	CHPT1	ENSGALG00000012769	0.31	7	14	2	23	39.22133597	14	0.000337087	0.00421776
1	55628335	rs313328854	G	A	intron_variant	MODIFIER	CHPT1	ENSGALG00000012769	0.81	8	13	2	23	43.66973488	16	0.000221381	0.00294186
1	55628348	rs315375204	G	A	intron_variant	MODIFIER	CHPT1	ENSGALG00000012769	0.33	9	14	0	23	61.18636415	18	1.31E-06	3.01E-05
1	55628495	rs738383509	C	T	intron_variant	MODIFIER	CHPT1	ENSGALG00000012769	0.5	11	12	0	23	48.43852801	22	0.000949257	0.01005668
1	55628632	rs314991298	G	A	synonymous_variant	LOW	CHPT1	ENSGALG00000012769	0.85	7	16	0	23	89.07026974	14	1.00E-12	0
1	55632067	rs13870046	T	C	synonymous_variant	LOW	CHPT1	ENSGALG00000012769	0.35	8	15	0	23	59.11595415	16	7.37E-07	1.77E-05
1	55651525	rs315923762	A	G	downstream_gene_variant	MODIFIER	MYBPC1	ENSGALG00000012783	0.57	8	13	2	23	44.53875503	16	0.000163284	0.00226655
1	55651643	rs312767394	G	A	downstream_gene_variant	MODIFIER	MYBPC1	ENSGALG00000012783	0.83	8	15	0	23	225.9047738	16	0	0
1	55666206	rs316968173	T	C	synonymous_variant	LOW	MYBPC1	ENSGALG00000012783	0.82	8	14	1	23	214.9581252	16	0	0
1	55670982	rs313297006	T	C	synonymous_variant	LOW	MYBPC1	ENSGALG00000012783	0.22	6	17	0	23	171.1942173	12	0	0
1	55672215	rs14828070	C	T	synonymous_variant	LOW	MYBPC1	ENSGALG00000012783	0.73	10	12	1	23	384.9562679	20	0	0
1	55679398	rs14828085	A	G	synonymous_variant	LOW	MYBPC1	ENSGALG00000012783	0.23	6	16	1	23	118.2900728	12	0	0
1	55690660	rs315247120	C	T	synonymous_variant	LOW	MYBPC1	ENSGALG00000012783	0.5	12	10	1	23	215.8431979	24	0	0
1	55690714	rs736545454	G	A	splice_region_variant,synonymous_variant	LOW	MYBPC1	ENSGALG00000012783	0.5	1	0	22	23	140.8517407	2	0	0
1	56164995	rs13870645	T	C	synonymous_variant	LOW	HIPK2	ENSGALG00000012792	0.59	19	4	0	23	107.3540896	38	1.55E-08	4.90E-07
1	56176009	rs315653409	G	A	synonymous_variant	LOW	HIPK2	ENSGALG00000012792	0.22	10	13	0	23	40.19868746	20	0.004714267	0.03676283
1	56177738	rs316144588	C	A	synonymous_variant	LOW	HIPK2	ENSGALG00000012792	0.5	13	10	0	23	81.18004262	26	1.38E-07	3.78E-06
1	56363971	rs794201033	G	A	downstream_gene_variant	MODIFIER	KIAA1549	ENSGALG00000012796	0.5	1	0	22	23	11.90488943	2	0.002599478	0.02287799
1	56832108	rs794251968	C	T	upstream_gene_variant	MODIFIER	SLC37A3	ENSGALG00000012849	0.1	1	4	18	23	11.90488943	2	0.002599478	0.02287799
1	56974815	rs15279114	G	T	synonymous_variant	LOW	NDUFB2	ENSGALG00000032595	0.53	15	5	3	23	306.5456624	30	0	0
1	56975202	rs735777096	A	G	3_prime_UTR_variant	MODIFIER	NDUFB2	ENSGALG00000032595	0.24	11	12	0	23	218.2522364	22	0	0
1	57070932	rs15279310	G	C	3_prime_UTR_variant	MODIFIER	MRPS33	ENSGALG00000028879	0.75	11	11	1	23	72.48853282	22	2.67E-07	6.96E-06
1	57071032	rs29006642	A	G	3_prime_UTR_variant	MODIFIER	MRPS33	ENSGALG00000028879	0.5	11	12	0	23	94.37104928	22	6.10E-11	0
1	57071045	rs29006641	G	A	3_prime_UTR_variant	MODIFIER	MRPS33	ENSGALG00000028879	0.5	11	12	0	23	108.1364047	22	0	0
1	57071062	rs14829538	A	G	3_prime_UTR_variant	MODIFIER	MRPS33	ENSGALG00000028879	0.5	11	12	0	23	132.0710828	22	0	0
1	57071114	rs29006640	A	G	3_prime_UTR_variant	MODIFIER	MRPS33	ENSGALG00000028879	0.5	11	12	0	23	157.5315497	22	0	0
1	57073133	rs29008903	C	T	synonymous_variant	LOW	MRPS33	ENSGALG00000028879	0.5	11	12	0	23	73.3089944	22	1.97E-07	5.28E-06
1	57479148	rs312328004	A	G	synonymous_variant	LOW	CREB3L2	ENSGALG00000012877	0.85	5	12	6	23	24.87943489	10	0.005578778	0.04200743
1	57481929	rs313655941	A	T	downstream_gene_variant	MODIFIER	CREB3L2	ENSGALG00000012877	0.03	1	16	6	23	10.44213027	2	0.005401573	0.04092417
1	57482366	rs316338089	C	A	downstream_gene_variant	MODIFIER	CREB3L2	ENSGALG00000012877	0.5	3	2	18	23	38.44343583	6	9.20E-07	2.16E-05
1	58299455	rs29005771	T	C	3_prime_UTR_variant	MODIFIER	MTPN	ENSGALG00000041619	0.43	6	17	0	23	28.41721691	12	0.004804612	0.03736168
1	58456493	rs740579015	T	C	3_prime_UTR_variant	MODIFIER	C7orf73	ENSGALG00000036355	0.65	10	13	0	23	39.8923611	20	0.005154265	0.03947846
1	58965650	rs733842680	G	A	3_prime_UTR_variant	MODIFIER	-	ENSGALG00000012919	0.06	1	7	15	23	11.98780067	2	0.002493918	0.02232245
1	58966200	rs13873642	C	A	downstream_gene_variant	MODIFIER	-	ENSGALG00000012919	0.63	6	2	15	23	27.65858184	12	0.006204384	0.0456964
1	58970460	rs735911865	G	T	downstream_gene_variant	MODIFIER	DNM1L	ENSGALG00000012929	0.09	4	18	1	23	26.55081983	8	0.000844925	0.00917735
1	58970461	rs739197522	C	T	downstream_gene_variant	MODIFIER	DNM1L	ENSGALG00000012929	0.09	4	18	1	23	26.55081983	8	0.000844925	0.00917735
1	58971511	rs740736196	T	A	downstream_gene_variant	MODIFIER	DNM1L	ENSGALG00000012929	0.1	4	17	2	23	27.04323238	8	0.000694936	0.00777747
1	59383586	rs317122429	C	T	missense_variant	MODERATE	-	ENSGALG00000045168	0.78	4	5	14	23	22.68697724	8	0.003790259	0.03112068
1	59698596	rs314840064	C	T	synonymous_variant	LOW	IPO8	ENSGALG00000012953	0.46	11	12	0	23	52.57453339	22	0.000260289	0.00338635
1	59729524	rs740451206	A	T	downstream_gene_variant	MODIFIER	IPO8	ENSGALG00000012953	0.5	9	14	0	23	38.74826482	18	0.003079858	0.026323
1	59917929	rs315220178	G	A	downstream_gene_variant	MODIFIER	TMTC1	ENSGALG00000012956	0.9	1	4	18	23	13.01844256	2	0.001489639	0.01459443
1	60504400	.	G	A	missense_variant	MODERATE	WNK1	ENSGALG00000012992	0.2	2	8	13	23	15.93120367	4	0.003112881	0.02652908
1	60602132	rs14833437	G	A	downstream_gene_variant	MODIFIER	WNK1	ENSGALG00000012992	0.83	1	2	20	23	15.63587659	2	0.000402451	0.00490107
1	60602285	rs14833439	G	T	downstream_gene_variant	MODIFIER	WNK1	ENSGALG00000012992	0.76	9	14	0	23	48.12796586	18	0.000144107	0.00203412
1	60602334	.	G	A	downstream_gene_variant	MODIFIER	WNK1	ENSGALG00000012992	0.02	1	22	0	23	10.88714648	2	0.004324005	0.03443991
1	61016925	rs316408114	G	A	synonymous_variant	LOW	ADIPOR2	ENSGALG00000035533	0.13	6	17	0	23	29.08394634	12	0.003828458	0.03136685
1	61032808	rs14833860	C	T	synonymous_variant	LOW	ADIPOR2	ENSGALG00000035533	0.67	11	12	0	23	70.95924031	22	4.67E-07	1.17E-05
1	61038084	rs741126225	G	A	downstream_gene_variant	MODIFIER	ADIPOR2	ENSGALG00000035533	0.28	5	4	14	23	124.5073631	10	0	0
1	61038093	rs13656509	G	A	downstream_gene_variant	MODIFIER	ADIPOR2	ENSGALG00000035533	0.43	6	8	9	23	177.6217677	12	0	0
1	61038102	rs13656510	C	G	downstream_gene_variant	MODIFIER	ADIPOR2	ENSGALG00000035533	0.43	6	8	9	23	184.6803424	12	0	0
1	61038474	rs740637167	A	G	downstream_gene_variant	MODIFIER	ADIPOR2	ENSGALG00000035533	0.92	1	5	17	23	15.24923797	2	0.000488281	0.0057764
1	61699894	.	A	G	downstream_gene_variant	MODIFIER	IL17RA	ENSGALG00000033887	0.06	1	8	14	23	13.09889444	2	0.001430906	0.01417669
1	61728004	rs13876563	A	G	3_prime_UTR_variant	MODIFIER	CECR1	ENSGALG00000013031	0.6	2	3	18	23	15.24923797	4	0.00421124	0.0337725
1	61847162	rs733772081	T	C	downstream_gene_variant	MODIFIER	CECR2	ENSGALG00000013034	0.5	1	0	22	23	20.25054799	2	4.01E-05	0.00066096
1	61860193	rs315975432	T	C	3_prime_UTR_variant	MODIFIER	ATP6V1E1	ENSGALG00000013036	0.6	10	10	3	23	38.93500806	20	0.006792539	0.04892284
1	61860411	rs314452055	C	T	3_prime_UTR_variant	MODIFIER	ATP6V1E1	ENSGALG00000013036	0.22	8	15	0	23	37.30778009	16	0.001897595	0.01780273
1	61862783	.	T	G	synonymous_variant	LOW	ATP6V1E1	ENSGALG00000013036	0.02	1	22	0	23	10.55359713	2	0.00510876	0.03919446
1	61866544	rs312699571	A	G	synonymous_variant	LOW	ATP6V1E1	ENSGALG00000013036	0.7	11	11	1	23	56.40203702	22	7.49E-05	0.00115018
1	61906930	rs313236551	G	A	synonymous_variant	LOW	BCL2L13	ENSGALG00000013037	0.07	1	21	1	23	19.11709357	2	7.06E-05	0.0010916
1	61906933	rs313111114	G	C	synonymous_variant	LOW	BCL2L13	ENSGALG00000013037	0.07	1	21	1	23	20.88534476	2	2.92E-05	0.00049821
1	61906963	rs314511709	C	T	synonymous_variant	LOW	BCL2L13	ENSGALG00000013037	0.67	13	10	0	23	54.4863114	26	0.000881258	0.00947109
1	61907320	rs314655190	G	C	synonymous_variant	LOW	BCL2L13	ENSGALG00000013037	0.54	15	8	0	23	60.40984725	30	0.000821031	0.00895838
1	61907467	rs14834815	C	T	synonymous_variant	LOW	BCL2L13	ENSGALG00000013037	0.74	12	11	0	23	69.30591393	24	2.78E-06	5.99E-05
1	61908833	rs315562887	G	T	downstream_gene_variant	MODIFIER	BCL2L13	ENSGALG00000013037	0.15	7	16	0	23	50.71430484	14	4.63E-06	9.51E-05
1	61909799	rs315600848	C	T	downstream_gene_variant	MODIFIER	BCL2L13	ENSGALG00000013037	0.17	8	15	0	23	42.49901817	16	0.000332322	0.00416725
1	61909802	.	G	A	downstream_gene_variant	MODIFIER	BCL2L13	ENSGALG00000013037	0.02	1	22	0	23	10.37964434	2	0.005572998	0.04197088
1	61909872	rs314926284	C	T	downstream_gene_variant	MODIFIER	BCL2L13	ENSGALG00000013037	0.17	8	15	0	23	39.31385844	16	0.000979702	0.01033069
1	61910002	rs13876758	T	C	downstream_gene_variant	MODIFIER	BCL2L13	ENSGALG00000013037	0.07	3	19	1	23	26.40677551	6	0.000186958	0.00255255
1	61910062	rs738086839	T	C	downstream_gene_variant	MODIFIER	BCL2L13	ENSGALG00000013037	0.07	3	19	1	23	33.7043023	6	7.67E-06	0.00015005
1	61910399	rs316419764	C	T	downstream_gene_variant	MODIFIER	BCL2L13	ENSGALG00000013037	0.26	10	13	0	23	53.05660899	20	7.97E-05	0.00121653
1	61910579	rs14834820	G	A	downstream_gene_variant	MODIFIER	BCL2L13	ENSGALG00000013037	0.37	9	14	0	23	93.75850396	18	3.00E-12	0
1	61910586	rs14834821	C	G	downstream_gene_variant	MODIFIER	BCL2L13	ENSGALG00000013037	0.3	10	13	0	23	99.24446732	20	2.00E-12	0
1	61910981	rs314932059	C	T	downstream_gene_variant	MODIFIER	BCL2L13	ENSGALG00000013037	0.33	9	14	0	23	37.9438002	18	0.003940207	0.03205833
1	61911059	rs314560135	C	A	downstream_gene_variant	MODIFIER	BCL2L13	ENSGALG00000013037	0.46	11	12	0	23	46.7112812	22	0.001600233	0.01544917
1	61911902	rs736830695	C	A	downstream_gene_variant	MODIFIER	BCL2L13	ENSGALG00000013037	0.22	10	13	0	23	43.19483304	20	0.001926499	0.01802165
1	61912066	rs13876764	A	G	downstream_gene_variant	MODIFIER	BCL2L13	ENSGALG00000013037	0.98	1	22	0	23	13.35108738	2	0.001261387	0.01278391
1	61912309	rs13876766	A	G	downstream_gene_variant	MODIFIER	BCL2L13	ENSGALG00000013037	0.98	1	22	0	23	10.01909483	2	0.006673923	0.0482553
1	61912583	rs734882028	G	A	downstream_gene_variant	MODIFIER	BCL2L13	ENSGALG00000013037	0.22	10	13	0	23	69.9041913	20	1.89E-07	5.06E-06
1	61912637	rs314650759	A	G	downstream_gene_variant	MODIFIER	BCL2L13	ENSGALG00000013037	0.33	11	12	0	23	42.24775083	22	0.005832911	0.04357558
1	61912652	rs315717965	C	T	downstream_gene_variant	MODIFIER	BCL2L13	ENSGALG00000013037	0.52	18	5	0	23	108.6736237	36	3.20E-09	1.10E-07
1	61912659	rs316099432	T	G	downstream_gene_variant	MODIFIER	BCL2L13	ENSGALG00000013037	0.52	18	5	0	23	96.51635232	36	1.96E-07	5.25E-06
1	61913280	rs314790418	A	G	downstream_gene_variant	MODIFIER	BID	ENSGALG00000013039	0.41	17	6	0	23	200.6589547	34	0	0
1	61935323	rs317888710	T	C	downstream_gene_variant	MODIFIER	-	ENSGALG00000032764	0.47	12	3	8	23	51.6618976	24	0.000865804	0.00933736
1	61936688	rs740929318	C	T	downstream_gene_variant	MODIFIER	-	ENSGALG00000032764	0.52	14	9	0	23	52.66043624	28	0.003216502	0.027267
1	61937453	rs314427923	A	C	downstream_gene_variant	MODIFIER	-	ENSGALG00000032764	0.65	10	10	3	23	51.44294818	20	0.000137208	0.00194949
1	62119685	rs313198957	G	A	upstream_gene_variant	MODIFIER	TUBA8B	ENSGALG00000013045	0.88	3	10	10	23	19.20037281	6	0.003838283	0.0314174
1	62123380	.	G	C	synonymous_variant	LOW	TUBA8B	ENSGALG00000013045	0.17	1	2	20	23	21.24656858	2	2.43E-05	0.00042416
1	62125268	.	A	G	synonymous_variant	LOW	TUBA8B	ENSGALG00000013045	0.85	3	7	13	23	97.39870309	6	0	0
1	62130214	rs317438958	T	C	upstream_gene_variant	MODIFIER	-	ENSGALG00000013056	0.54	19	4	0	23	174.3264132	38	0	0
1	62134391	rs313986823	A	G	synonymous_variant	LOW	-	ENSGALG00000013056	0.7	14	9	0	23	146.8227816	28	0	0
1	62136616	rs735059392	T	C	synonymous_variant	LOW	-	ENSGALG00000013056	0.19	7	11	5	23	50.1391676	14	5.79E-06	0.00011623
1	62136990	rs13877031	G	A	downstream_gene_variant	MODIFIER	-	ENSGALG00000013056	0.61	18	5	0	23	66.37073392	36	0.001520539	0.01483273
1	62137244	rs13877034	G	A	downstream_gene_variant	MODIFIER	-	ENSGALG00000013056	0.72	9	7	7	23	37.93865132	18	0.003946387	0.03208756
1	62176650	.	G	A	3_prime_UTR_variant	MODIFIER	AKR1B10L1	ENSGALG00000045122	0.07	3	20	0	23	25.01192157	6	0.000339723	0.00424612
1	62176802	rs735373877	C	T	3_prime_UTR_variant	MODIFIER	AKR1B10L1	ENSGALG00000045122	0.11	5	18	0	23	42.71934677	10	5.58E-06	0.00011266
1	62176911	.	A	C	3_prime_UTR_variant	MODIFIER	AKR1B10L1	ENSGALG00000045122	0.07	3	20	0	23	23.70936074	6	0.000590596	0.00676903
1	62176939	rs14835099	A	G	3_prime_UTR_variant	MODIFIER	AKR1B10L1	ENSGALG00000045122	0.59	17	6	0	23	1008.793736	34	0	0
1	62178351	rs731140214	G	A	synonymous_variant	LOW	AKR1B10L1	ENSGALG00000045122	0.46	21	2	0	23	107.5514801	42	1.16E-07	3.23E-06
1	62178372	rs13877105	G	A	synonymous_variant	LOW	AKR1B10L1	ENSGALG00000045122	0.26	12	11	0	23	72.61742973	24	8.72E-07	2.06E-05
1	62178390	rs13877106	C	G	synonymous_variant	LOW	AKR1B10L1	ENSGALG00000045122	0.26	12	11	0	23	124.8142281	24	0	0
1	62179203	rs312750492	T	C	synonymous_variant	LOW	AKR1B10L1	ENSGALG00000045122	0.61	18	5	0	23	169.8766145	36	0	0
1	62179209	rs313465617	C	T	synonymous_variant	LOW	AKR1B10L1	ENSGALG00000045122	0.48	22	1	0	23	163.8629212	44	0	0
1	62179275	rs738378402	A	C	splice_region_variant,synonymous_variant	LOW	AKR1B10L1	ENSGALG00000045122	0.4	4	1	18	23	30.75856634	8	0.000155103	0.00217101
1	62184760	rs741050107	G	A	synonymous_variant	LOW	AKR1B10L1	ENSGALG00000045122	0.13	6	17	0	23	30.2168638	12	0.002589944	0.02287799
1	62190422	rs731554175	A	G	3_prime_UTR_variant	MODIFIER	-	ENSGALG00000019284	0.11	5	18	0	23	75.90142101	10	3.00E-12	0
1	62190468	rs738180473	C	T	3_prime_UTR_variant	MODIFIER	-	ENSGALG00000019284	0.09	4	19	0	23	22.70375384	8	0.003766159	0.03096662
1	62190487	rs741566083	A	G	3_prime_UTR_variant	MODIFIER	-	ENSGALG00000019284	0.09	4	19	0	23	21.13025345	8	0.006809354	0.0490155
1	62190552	rs731433855	C	T	3_prime_UTR_variant	MODIFIER	-	ENSGALG00000019284	0.09	4	19	0	23	24.93005056	8	0.001597555	0.01543231
1	62190835	rs10724291	T	G	3_prime_UTR_variant	MODIFIER	-	ENSGALG00000019284	0.13	4	19	0	23	46.52121056	8	1.89E-07	5.07E-06
1	62192913	rs10724104	C	T	synonymous_variant	LOW	-	ENSGALG00000019284	0.5	21	2	0	23	111.358224	42	3.42E-08	1.03E-06
1	62196972	rs3137005	G	A	synonymous_variant	LOW	-	ENSGALG00000019284	0.59	19	4	0	23	100.1087423	38	1.71E-07	4.60E-06
1	62220213	rs732710520	T	C	intron_variant	MODIFIER	AKR1E2	ENSGALG00000003466	0.25	3	3	17	23	32.42671483	6	1.35E-05	0.00025021
1	62228452	.	G	A	synonymous_variant	LOW	AKR1E2	ENSGALG00000003466	0.17	2	4	17	23	32.10860583	4	1.82E-06	4.05E-05
1	62239924	rs315257357	T	C	5_prime_UTR_variant	MODIFIER	BPGM	ENSGALG00000013069	0.85	7	16	0	23	33.6511844	14	0.002318649	0.02104469
1	62240457	rs740222961	G	T	5_prime_UTR_variant	MODIFIER	BPGM	ENSGALG00000013069	0.63	17	6	0	23	81.08834101	34	1.01E-05	0.00019301
1	62246805	rs735326041	C	T	5_prime_UTR_variant	MODIFIER	BPGM	ENSGALG00000013069	0.02	1	22	0	23	39.08535711	2	3.26E-09	1.10E-07
1	62246961	rs316239097	A	G	synonymous_variant	LOW	BPGM	ENSGALG00000013069	0.63	15	8	0	23	124.1337948	30	0	0
1	62247219	rs315909735	G	A	synonymous_variant	LOW	BPGM	ENSGALG00000013069	0.11	5	18	0	23	36.23376767	10	7.67E-05	0.00117576
1	62247357	rs732704351	A	G	synonymous_variant	LOW	BPGM	ENSGALG00000013069	0.02	1	22	0	23	17.8198768	2	0.00013504	0.00192162
1	62255406	rs315639975	A	T	synonymous_variant	LOW	BPGM	ENSGALG00000013069	0.83	8	15	0	23	101.4269844	16	0	0
1	62255429	rs316386348	G	A	3_prime_UTR_variant	MODIFIER	BPGM	ENSGALG00000013069	0.83	8	15	0	23	73.80967922	16	2.13E-09	8.00E-08
1	62255641	rs316592659	G	A	3_prime_UTR_variant	MODIFIER	BPGM	ENSGALG00000013069	0.76	11	12	0	23	81.75840668	22	8.30E-09	2.70E-07
1	62255991	rs737602584	T	C	3_prime_UTR_variant	MODIFIER	BPGM	ENSGALG00000013069	0.02	1	22	0	23	53.51576839	2	2.00E-12	0
1	62256075	rs733652543	C	T	3_prime_UTR_variant	MODIFIER	BPGM	ENSGALG00000013069	0.04	2	21	0	23	133.9402648	4	0	0
1	62256116	rs315834849	A	G	3_prime_UTR_variant	MODIFIER	BPGM	ENSGALG00000013069	0.02	1	22	0	23	24.39291618	2	5.05E-06	0.00010278
1	62256142	rs731006592	C	G	3_prime_UTR_variant	MODIFIER	BPGM	ENSGALG00000013069	0.02	1	22	0	23	10.47645847	2	0.005309651	0.04041492
1	62256151	rs735749742	A	G	3_prime_UTR_variant	MODIFIER	BPGM	ENSGALG00000013069	0.02	1	22	0	23	24.42165623	2	4.98E-06	0.00010149
1	62256196	rs317886504	C	T	3_prime_UTR_variant	MODIFIER	BPGM	ENSGALG00000013069	0.76	11	12	0	23	234.7504419	22	0	0
1	62256298	rs317939125	A	T	3_prime_UTR_variant	MODIFIER	BPGM	ENSGALG00000013069	0.76	11	12	0	23	181.4443145	22	0	0
1	62256325	rs317289003	G	T	3_prime_UTR_variant	MODIFIER	BPGM	ENSGALG00000013069	0.13	6	17	0	23	83.30670612	12	1.00E-12	0
1	62256742	rs736738478	A	G	3_prime_UTR_variant	MODIFIER	BPGM	ENSGALG00000013069	0.02	1	22	0	23	54.56560453	2	1.00E-12	0
1	62256866	rs313397585	A	G	3_prime_UTR_variant	MODIFIER	BPGM	ENSGALG00000013069	0.04	2	21	0	23	69.80097351	4	0	0
1	62257237	rs314693803	C	T	3_prime_UTR_variant	MODIFIER	BPGM	ENSGALG00000013069	0.24	11	12	0	23	66.48156558	22	2.34E-06	5.10E-05
1	62257444	rs315444617	A	G	3_prime_UTR_variant	MODIFIER	BPGM	ENSGALG00000013069	0.26	12	11	0	23	506.9329014	24	0	0
1	62257468	rs315873449	G	A	3_prime_UTR_variant	MODIFIER	BPGM	ENSGALG00000013069	0.04	2	21	0	23	82.98725909	4	0	0
1	62257544	rs315520178	G	A	3_prime_UTR_variant	MODIFIER	BPGM	ENSGALG00000013069	0.22	10	13	0	23	105.3907705	20	0	0
1	62257562	rs316316717	G	A	3_prime_UTR_variant	MODIFIER	BPGM	ENSGALG00000013069	0.22	10	13	0	23	59.19132706	20	9.49E-06	0.0001818
1	62257595	rs316006680	T	C	3_prime_UTR_variant	MODIFIER	BPGM	ENSGALG00000013069	0.22	10	13	0	23	171.7204352	20	0	0
1	62257720	rs13877173	G	A	3_prime_UTR_variant	MODIFIER	BPGM	ENSGALG00000013069	0.04	2	21	0	23	46.46194064	4	1.97E-09	7.00E-08
1	62257726	rs734437728	T	A	3_prime_UTR_variant	MODIFIER	BPGM	ENSGALG00000013069	0.04	2	21	0	23	52.70491686	4	9.80E-11	0
1	62257900	rs313728585	A	G	3_prime_UTR_variant	MODIFIER	BPGM	ENSGALG00000013069	0.02	1	22	0	23	35.03034946	2	2.47E-08	7.60E-07
1	62258032	rs731172471	C	T	3_prime_UTR_variant	MODIFIER	BPGM	ENSGALG00000013069	0.04	2	21	0	23	39.09054409	4	6.67E-08	1.92E-06
1	62258033	rs735917002	G	A	3_prime_UTR_variant	MODIFIER	BPGM	ENSGALG00000013069	0.02	1	22	0	23	36.98654563	2	9.30E-09	3.00E-07
1	62258054	rs318194855	G	C	3_prime_UTR_variant	MODIFIER	BPGM	ENSGALG00000013069	0.24	11	12	0	23	100.4408901	22	5.00E-12	0
1	62258202	rs317620894	T	C	3_prime_UTR_variant	MODIFIER	BPGM	ENSGALG00000013069	0.13	6	17	0	23	76.29782696	12	2.10E-11	0
1	62277899	rs317113675	C	T	intergenic_variant	MODIFIER	-	-	0.5	1	0	22	23	15.24923797	2	0.000488281	0.0057764
1	62278545	rs312287544	A	G	intergenic_variant	MODIFIER	-	-	0.5	1	0	22	23	14.1277755	2	0.000855446	0.00924183
1	62278560	rs312870694	A	G	intergenic_variant	MODIFIER	-	-	0.5	1	0	22	23	17.52463056	2	0.000156522	0.00218375
1	62460365	rs316423574	A	G	synonymous_variant	LOW	CALD1	ENSGALG00000033471	0.28	11	12	0	23	44.74307033	22	0.002860279	0.02479219
1	62497263	rs313649441	T	C	synonymous_variant	LOW	AKR1B10L2	ENSGALG00000013072	0.16	5	11	7	23	26.03766047	10	0.003689864	0.0304906
1	63152935	rs10729679	T	C	synonymous_variant	LOW	DERA	ENSGALG00000013095	0.84	5	11	7	23	45.3974747	10	1.84E-06	4.10E-05
1	63152957	rs318015087	A	G	missense_variant	MODERATE	DERA	ENSGALG00000013095	0.96	1	13	9	23	19.25940421	2	6.57E-05	0.00102719
1	63152968	rs312836903	T	A	synonymous_variant	LOW	DERA	ENSGALG00000013095	0.97	1	16	6	23	16.18473999	2	0.000305864	0.00389153
1	63192458	rs316249663	T	G	synonymous_variant	LOW	DERA	ENSGALG00000013095	0.05	2	19	2	23	27.28458738	4	1.74E-05	0.00031405
1	63194306	rs316840648	C	A	synonymous_variant	LOW	DERA	ENSGALG00000013095	0.1	4	17	2	23	37.33382474	8	9.99E-06	0.00019042
1	63194676	rs316345945	G	A	3_prime_UTR_variant	MODIFIER	DERA	ENSGALG00000013095	0.17	4	8	11	23	31.17442846	8	0.000130806	0.0018694
1	65396616	.	T	G	missense_variant	MODERATE	GOLT1B	ENSGALG00000033855	0.5	1	0	22	23	33.27106467	2	5.96E-08	1.73E-06
1	65452194	rs735245019	A	G	synonymous_variant	LOW	BCAT1	ENSGALG00000013177	0.28	13	10	0	23	70.17664348	26	6.25E-06	0.00012466
1	65456101	rs316850782	T	A	synonymous_variant	LOW	BCAT1	ENSGALG00000013177	0.07	3	20	0	23	18.24043173	6	0.005658612	0.04250932
1	65464209	rs738766006	G	A	synonymous_variant	LOW	BCAT1	ENSGALG00000013177	0.3	14	9	0	23	56.94423298	28	0.000985362	0.01038228
1	65472675	rs317313619	G	A	downstream_gene_variant	MODIFIER	BCAT1	ENSGALG00000013177	0.67	15	8	0	23	73.88738699	30	1.44E-05	0.00026439
1	65472723	rs317699935	C	T	downstream_gene_variant	MODIFIER	BCAT1	ENSGALG00000013177	0.24	11	12	0	23	83.24173669	22	4.71E-09	1.60E-07
1	65473362	rs734613661	A	G	downstream_gene_variant	MODIFIER	BCAT1	ENSGALG00000013177	0.63	13	10	0	23	78.83363681	26	3.17E-07	8.16E-06
1	65474143	rs315488671	G	A	downstream_gene_variant	MODIFIER	BCAT1	ENSGALG00000013177	0.26	12	11	0	23	74.01636539	24	5.30E-07	1.31E-05
1	65474293	rs316382713	A	T	downstream_gene_variant	MODIFIER	BCAT1	ENSGALG00000013177	0.74	12	11	0	23	76.30674303	24	2.33E-07	6.14E-06
1	65474492	rs317049370	C	T	downstream_gene_variant	MODIFIER	BCAT1	ENSGALG00000013177	0.26	12	11	0	23	53.13984091	24	0.000554401	0.00640895
1	65475188	rs312850521	C	T	downstream_gene_variant	MODIFIER	BCAT1	ENSGALG00000013177	0.09	4	19	0	23	27.95770391	8	0.000482358	0.00573376
1	65475767	rs14838102	C	G	downstream_gene_variant	MODIFIER	BCAT1	ENSGALG00000013177	0.35	12	11	0	23	51.75161245	24	0.000842874	0.00915774
1	65476012	rs15298159	T	C	downstream_gene_variant	MODIFIER	BCAT1	ENSGALG00000013177	0.74	12	11	0	23	98.01246441	24	6.50E-11	0
1	65476051	rs316432006	G	A	downstream_gene_variant	MODIFIER	BCAT1	ENSGALG00000013177	0.63	13	10	0	23	91.19598698	26	3.57E-09	1.20E-07
1	65476146	rs732463384	A	G	downstream_gene_variant	MODIFIER	BCAT1	ENSGALG00000013177	0.02	1	22	0	23	13.34817165	2	0.001263227	0.01280067
1	65476228	rs739293223	A	C	downstream_gene_variant	MODIFIER	BCAT1	ENSGALG00000013177	0.63	13	10	0	23	51.28508406	26	0.002201304	0.02017151
1	65476278	rs733189408	C	T	downstream_gene_variant	MODIFIER	BCAT1	ENSGALG00000013177	0.24	11	12	0	23	49.0469377	22	0.00078767	0.00864121
1	65476295	.	T	C	downstream_gene_variant	MODIFIER	BCAT1	ENSGALG00000013177	0.02	1	22	0	23	11.11723128	2	0.003854108	0.03152841
1	65476878	rs737035976	G	A	downstream_gene_variant	MODIFIER	BCAT1	ENSGALG00000013177	0.26	12	11	0	23	86.03115884	24	6.48E-09	2.20E-07
1	65477116	rs318002933	A	G	downstream_gene_variant	MODIFIER	BCAT1	ENSGALG00000013177	0.3	14	9	0	23	120.2169401	28	0	0
1	65477150	rs731435298	C	T	downstream_gene_variant	MODIFIER	BCAT1	ENSGALG00000013177	0.24	11	12	0	23	83.45894589	22	4.33E-09	1.50E-07
1	65477601	rs313440064	T	G	intergenic_variant	MODIFIER	-	-	0.24	11	12	0	23	51.34562536	22	0.00038463	0.00472683
1	65477710	rs15298170	C	A	intergenic_variant	MODIFIER	-	-	0.63	13	10	0	23	125.3068001	26	0	0
1	65477743	rs15298172	T	G	intergenic_variant	MODIFIER	-	-	0.63	13	10	0	23	118.4629435	26	0	0
1	65477941	rs14838103	A	G	intergenic_variant	MODIFIER	-	-	0.24	11	12	0	23	98.95079609	22	1.00E-11	0
1	65477995	rs15298174	T	C	intergenic_variant	MODIFIER	-	-	0.63	13	10	0	23	118.5542749	26	0	0
1	65478110	rs316837586	G	A	intergenic_variant	MODIFIER	-	-	0.7	10	13	0	23	56.84656666	20	2.17E-05	0.00038145
1	65478129	rs731905699	C	T	intergenic_variant	MODIFIER	-	-	0.07	3	20	0	23	23.88510182	6	0.000548291	0.00634997
1	65478387	rs317698044	G	A	intergenic_variant	MODIFIER	-	-	0.63	13	10	0	23	71.33707157	26	4.23E-06	8.74E-05
1	65478474	rs317187710	C	T	intergenic_variant	MODIFIER	-	-	0.07	3	20	0	23	38.92252092	6	7.41E-07	1.78E-05
1	66507165	rs15300407	T	C	downstream_gene_variant	MODIFIER	ETNK1	ENSGALG00000013205	0.3	6	4	13	23	28.46682893	12	0.004724458	0.03683459
1	66507177	rs15300409	G	A	downstream_gene_variant	MODIFIER	ETNK1	ENSGALG00000013205	0.5	7	4	12	23	31.89689481	14	0.004143429	0.03333787
1	66926026	rs736630285	G	A	upstream_gene_variant	MODIFIER	ABCC9	ENSGALG00000013244	0.21	5	12	6	23	36.06381468	10	8.21E-05	0.00124775
1	66935530	rs314764928	T	G	synonymous_variant	LOW	ABCC9	ENSGALG00000013244	0.67	15	8	0	23	121.2065952	30	1.00E-12	0
1	66944230	rs731142715	G	A	synonymous_variant	LOW	ABCC9	ENSGALG00000013244	0.24	11	12	0	23	135.5166169	22	0	0
1	66951707	rs735504392	A	G	missense_variant	MODERATE	ABCC9	ENSGALG00000013244	0.38	3	1	19	23	25.41344059	6	0.00028621	0.00366875
1	66967646	rs15301737	C	T	synonymous_variant	LOW	ABCC9	ENSGALG00000013244	0.41	15	8	0	23	56.57659416	30	0.002342744	0.02122715
1	66972887	rs316131449	A	G	synonymous_variant	LOW	ABCC9	ENSGALG00000013244	0.48	16	7	0	23	95.83792966	32	2.74E-08	8.30E-07
1	66988123	rs733160761	G	A	synonymous_variant	LOW	ABCC9	ENSGALG00000013244	0.41	17	6	0	23	72.9401339	34	0.00011703	0.00169565
1	66999785	rs13658655	A	G	downstream_gene_variant	MODIFIER	ABCC9	ENSGALG00000013244	0.13	6	17	0	23	33.39236172	12	0.000840481	0.00913575
1	66999852	rs734578621	C	G	downstream_gene_variant	MODIFIER	ABCC9	ENSGALG00000013244	0.13	6	17	0	23	57.29654816	12	6.99E-08	2.00E-06
1	66999910	rs737930148	A	G	downstream_gene_variant	MODIFIER	ABCC9	ENSGALG00000013244	0.07	3	20	0	23	22.73934835	6	0.000888646	0.00953947
1	67000145	rs315968604	A	G	downstream_gene_variant	MODIFIER	ABCC9	ENSGALG00000013244	0.13	6	17	0	23	49.2243939	12	1.91E-06	4.23E-05
1	67000422	rs739858944	C	G	downstream_gene_variant	MODIFIER	ABCC9	ENSGALG00000013244	0.13	6	17	0	23	80.4868701	12	3.00E-12	0
1	67000522	rs314226889	A	G	downstream_gene_variant	MODIFIER	ABCC9	ENSGALG00000013244	0.8	9	13	1	23	42.52449897	18	0.000933745	0.00991492
1	67000607	rs312871043	A	G	downstream_gene_variant	MODIFIER	ABCC9	ENSGALG00000013244	0.13	6	17	0	23	71.15131972	12	1.95E-10	1.00E-08
1	67000616	rs316799909	T	C	downstream_gene_variant	MODIFIER	ABCC9	ENSGALG00000013244	0.22	10	13	0	23	92.63093842	20	2.60E-11	0
1	67000674	rs315151193	T	C	downstream_gene_variant	MODIFIER	ABCC9	ENSGALG00000013244	0.2	7	16	0	23	78.82191725	14	4.70E-11	0
1	67000726	rs312428122	G	A	downstream_gene_variant	MODIFIER	ABCC9	ENSGALG00000013244	0.46	19	4	0	23	123.4325688	38	5.80E-11	0
1	67000832	rs732936688	T	A	downstream_gene_variant	MODIFIER	ABCC9	ENSGALG00000013244	0.04	2	21	0	23	48.0236634	4	9.33E-10	3.00E-08
1	67000873	rs13880944	C	G	downstream_gene_variant	MODIFIER	ABCC9	ENSGALG00000013244	0.46	17	6	0	23	71.40694198	34	0.000181952	0.00249359
1	67090773	rs315310523	C	T	synonymous_variant	LOW	LDHB	ENSGALG00000035836	0.11	5	18	0	23	87.12338331	10	0	0
1	67093718	rs15302123	C	T	synonymous_variant	LOW	LDHB	ENSGALG00000035836	0.77	6	16	1	23	139.3676072	12	0	0
1	67623592	.	G	A	downstream_gene_variant	MODIFIER	-	ENSGALG00000014041	0.28	9	11	3	23	43.40653167	18	0.000700863	0.00783321
1	67625606	rs316261678	G	A	intergenic_variant	MODIFIER	-	-	0.43	7	8	8	23	37.84746986	14	0.000548317	0.00634997
1	67626193	rs736178178	G	A	intergenic_variant	MODIFIER	-	-	0.19	8	13	2	23	33.4995337	16	0.006341448	0.04650875
1	67626355	rs736990361	T	C	intergenic_variant	MODIFIER	-	-	0.16	5	11	7	23	30.43470783	10	0.000727015	0.0080868
1	67665575	rs738303678	C	A	upstream_gene_variant	MODIFIER	SSPN	ENSGALG00000014042	0.46	9	14	0	23	51.27865127	18	4.83E-05	0.00077949
1	67665578	rs317744109	T	C	upstream_gene_variant	MODIFIER	SSPN	ENSGALG00000014042	0.83	8	15	0	23	48.01519846	16	4.72E-05	0.00076486
1	67665601	rs314976619	T	C	missense_variant	MODERATE	SSPN	ENSGALG00000014042	0.83	8	15	0	23	65.63719487	16	5.72E-08	1.66E-06
1	67665764	rs314269143	T	C	synonymous_variant	LOW	SSPN	ENSGALG00000014042	0.83	8	15	0	23	59.77709332	16	5.71E-07	1.40E-05
1	67683406	.	A	T	downstream_gene_variant	MODIFIER	SSPN	ENSGALG00000014042	0.22	10	13	0	23	63.70992193	20	1.87E-06	4.15E-05
1	67683572	rs14840543	G	A	downstream_gene_variant	MODIFIER	SSPN	ENSGALG00000014042	0.39	18	5	0	23	98.43252203	36	1.04E-07	2.91E-06
1	67683892	.	A	T	downstream_gene_variant	MODIFIER	SSPN	ENSGALG00000014042	0.17	8	15	0	23	170.2195719	16	0	0
1	67683918	.	A	C	downstream_gene_variant	MODIFIER	SSPN	ENSGALG00000014042	0.17	8	15	0	23	140.2826627	16	0	0
1	67683999	rs316382608	C	T	downstream_gene_variant	MODIFIER	SSPN	ENSGALG00000014042	0.5	9	14	0	23	37.55418657	18	0.004434756	0.03503278
1	67684157	rs732453731	C	T	downstream_gene_variant	MODIFIER	SSPN	ENSGALG00000014042	0.61	12	11	0	23	79.69220471	24	6.81E-08	1.96E-06
1	67684164	rs313652982	A	G	downstream_gene_variant	MODIFIER	SSPN	ENSGALG00000014042	0.65	14	9	0	23	94.49764631	28	3.87E-09	1.30E-07
1	67684211	rs312427020	C	G	downstream_gene_variant	MODIFIER	SSPN	ENSGALG00000014042	0.22	10	13	0	23	110.0698673	20	0	0
1	67684653	rs731478318	T	C	downstream_gene_variant	MODIFIER	SSPN	ENSGALG00000014042	0.07	3	20	0	23	18.75451626	6	0.004598944	0.0360372
1	67684876	rs739603665	C	T	downstream_gene_variant	MODIFIER	SSPN	ENSGALG00000014042	0.22	10	13	0	23	87.08962541	20	2.38E-10	1.00E-08
1	67685271	.	G	A	downstream_gene_variant	MODIFIER	SSPN	ENSGALG00000014042	0.24	11	12	0	23	87.16728085	22	1.04E-09	4.00E-08
1	67685280	.	T	A	downstream_gene_variant	MODIFIER	SSPN	ENSGALG00000014042	0.17	8	15	0	23	106.1884184	16	0	0
1	67685524	.	C	T	downstream_gene_variant	MODIFIER	SSPN	ENSGALG00000014042	0.2	9	14	0	23	36.04992032	18	0.006952829	0.04985874
1	67841979	rs316816535	G	A	synonymous_variant	LOW	-	ENSGALG00000014071	0.5	1	0	22	23	11.92239219	2	0.002576828	0.02280403
1	68035603	rs740874644	T	A	synonymous_variant	LOW	INTS13	ENSGALG00000014083	0.04	2	21	0	23	16.03105505	4	0.002977774	0.02560487
1	68040016	rs10723892	C	T	synonymous_variant	LOW	INTS13	ENSGALG00000014083	0.22	8	15	0	23	49.86598617	16	2.41E-05	0.00042035
1	68182594	rs314575577	G	A	downstream_gene_variant	MODIFIER	STK38L	ENSGALG00000014094	0.17	4	8	11	23	21.7204695	8	0.005460884	0.04129997
1	68182867	rs316306310	C	T	downstream_gene_variant	MODIFIER	STK38L	ENSGALG00000014094	0.17	7	13	3	23	36.99599724	14	0.000738776	0.00818931
1	68304376	rs315839624	C	T	5_prime_UTR_variant	MODIFIER	PPFIBP1	ENSGALG00000014106	0.26	12	11	0	23	81.84815854	24	3.08E-08	9.30E-07
1	68306629	.	G	T	synonymous_variant	LOW	PPFIBP1	ENSGALG00000014106	0.11	5	18	0	23	47.71798363	10	6.99E-07	1.69E-05
1	68329763	rs314147879	G	A	synonymous_variant	LOW	PPFIBP1	ENSGALG00000014106	0.78	10	13	0	23	55.08601545	20	3.99E-05	0.00065861
1	68329787	rs317886804	C	T	synonymous_variant	LOW	PPFIBP1	ENSGALG00000014106	0.78	10	13	0	23	45.06671562	20	0.001080712	0.01123663
1	68331631	rs14841350	T	A	synonymous_variant	LOW	PPFIBP1	ENSGALG00000014106	0.54	13	10	0	23	74.26168215	26	1.56E-06	3.52E-05
1	68332660	rs313647106	G	A	synonymous_variant	LOW	PPFIBP1	ENSGALG00000014106	0.48	14	9	0	23	93.49348312	28	5.59E-09	1.90E-07
1	68332687	rs312477390	G	A	synonymous_variant	LOW	PPFIBP1	ENSGALG00000014106	0.02	1	22	0	23	31.86098104	2	1.21E-07	3.34E-06
1	68341012	rs312319158	T	A	synonymous_variant	LOW	PPFIBP1	ENSGALG00000014106	0.83	8	15	0	23	37.56238305	16	0.001746472	0.01662488
1	68341613	rs313770281	C	T	synonymous_variant	LOW	PPFIBP1	ENSGALG00000014106	0.39	10	13	0	23	45.58290932	20	0.000919264	0.00978419
1	68341652	rs312596344	A	G	synonymous_variant	LOW	PPFIBP1	ENSGALG00000014106	0.02	1	22	0	23	21.17272026	2	2.53E-05	0.00043822
1	68342374	rs315700825	A	G	synonymous_variant	LOW	PPFIBP1	ENSGALG00000014106	0.15	7	16	0	23	50.83794191	14	4.42E-06	9.10E-05
1	68350849	.	A	C	downstream_gene_variant	MODIFIER	PPFIBP1	ENSGALG00000014106	0.04	2	21	0	23	21.40088921	4	0.000263669	0.00342165
1	68351592	rs314965916	A	G	downstream_gene_variant	MODIFIER	PPFIBP1	ENSGALG00000014106	0.39	10	13	0	23	56.40656788	20	2.52E-05	0.00043804
1	68351596	rs316593486	A	C	downstream_gene_variant	MODIFIER	PPFIBP1	ENSGALG00000014106	0.37	9	14	0	23	81.668748	18	4.37E-10	2.00E-08
1	68352025	rs10723257	A	G	downstream_gene_variant	MODIFIER	PPFIBP1	ENSGALG00000014106	0.76	11	12	0	23	54.83873391	22	0.000125199	0.001796
1	68352134	.	T	C	downstream_gene_variant	MODIFIER	PPFIBP1	ENSGALG00000014106	0.04	2	21	0	23	16.96499513	4	0.001963455	0.01831672
1	68352407	rs732354573	G	A	downstream_gene_variant	MODIFIER	PPFIBP1	ENSGALG00000014106	0.46	13	10	0	23	66.55362683	26	2.08E-05	0.00036766
1	68352615	.	G	A	downstream_gene_variant	MODIFIER	PPFIBP1	ENSGALG00000014106	0.07	3	20	0	23	28.52311141	6	7.49E-05	0.00115018
1	68352810	rs15305446	A	G	downstream_gene_variant	MODIFIER	PPFIBP1	ENSGALG00000014106	0.35	8	15	0	23	37.5509479	16	0.001753005	0.0166764
1	68359274	rs318210865	T	C	3_prime_UTR_variant	MODIFIER	CYB5R3	ENSGALG00000014122	0.19	4	12	7	23	31.31263268	8	0.000123592	0.00177569
1	68359280	rs733124193	G	A	3_prime_UTR_variant	MODIFIER	CYB5R3	ENSGALG00000014122	0.07	3	20	0	23	32.25562464	6	1.46E-05	0.00026775
1	68359422	rs316706693	C	T	3_prime_UTR_variant	MODIFIER	CYB5R3	ENSGALG00000014122	0.15	5	18	0	23	37.86589496	10	4.00E-05	0.00066096
1	68359435	rs312672902	G	C	3_prime_UTR_variant	MODIFIER	CYB5R3	ENSGALG00000014122	0.33	11	12	0	23	91.15981633	22	2.17E-10	1.00E-08
1	68359456	rs316935962	A	G	3_prime_UTR_variant	MODIFIER	CYB5R3	ENSGALG00000014122	0.37	13	10	0	23	71.7577429	26	3.67E-06	7.68E-05
1	68359681	rs317236747	T	C	3_prime_UTR_variant	MODIFIER	CYB5R3	ENSGALG00000014122	0.2	9	14	0	23	40.20804277	18	0.001955295	0.01825204
1	68359890	rs314450142	G	A	3_prime_UTR_variant	MODIFIER	CYB5R3	ENSGALG00000014122	0.57	6	17	0	23	29.45964444	12	0.003365335	0.02825514
1	68359936	rs312460920	T	G	3_prime_UTR_variant	MODIFIER	CYB5R3	ENSGALG00000014122	0.5	5	18	0	23	24.5704496	10	0.006221986	0.04579731
1	68360004	.	G	A	3_prime_UTR_variant	MODIFIER	CYB5R3	ENSGALG00000014122	0.07	3	20	0	23	19.9872295	6	0.002783927	0.02424191
1	68360082	.	T	C	3_prime_UTR_variant	MODIFIER	CYB5R3	ENSGALG00000014122	0.09	4	19	0	23	60.36693795	8	3.95E-10	2.00E-08
1	68360118	.	G	A	3_prime_UTR_variant	MODIFIER	CYB5R3	ENSGALG00000014122	0.04	2	21	0	23	19.5325365	4	0.000617488	0.00702532
1	68360167	rs10728664	A	T	3_prime_UTR_variant	MODIFIER	CYB5R3	ENSGALG00000014122	0.48	14	9	0	23	55.79653677	28	0.001361846	0.01362578
1	68360249	.	A	G	3_prime_UTR_variant	MODIFIER	CYB5R3	ENSGALG00000014122	0.13	6	17	0	23	30.22676609	12	0.002581044	0.02283641
1	68360330	rs316943886	C	T	3_prime_UTR_variant	MODIFIER	CYB5R3	ENSGALG00000014122	0.26	8	15	0	23	34.60635435	16	0.0044974	0.03544113
1	68360331	.	G	A	3_prime_UTR_variant	MODIFIER	CYB5R3	ENSGALG00000014122	0.11	5	18	0	23	32.07582798	10	0.000388951	0.00477401
1	68360354	rs313055595	C	T	3_prime_UTR_variant	MODIFIER	CYB5R3	ENSGALG00000014122	0.26	8	15	0	23	33.69221216	16	0.005975882	0.04436093
1	68360596	rs736499875	T	A	3_prime_UTR_variant	MODIFIER	CYB5R3	ENSGALG00000014122	0.2	7	16	0	23	30.64427072	14	0.006214955	0.04575687
1	68360689	rs317676031	A	C	3_prime_UTR_variant	MODIFIER	CYB5R3	ENSGALG00000014122	0.26	8	15	0	23	38.91064375	16	0.00112038	0.01157711
1	68360805	rs317785857	C	T	3_prime_UTR_variant	MODIFIER	CYB5R3	ENSGALG00000014122	0.46	15	8	0	23	63.48527131	30	0.000341543	0.00426564
1	68361187	.	A	G	3_prime_UTR_variant	MODIFIER	CYB5R3	ENSGALG00000014122	0.33	9	14	0	23	47.82506547	18	0.000159845	0.00222504
1	68361188	.	T	G	3_prime_UTR_variant	MODIFIER	CYB5R3	ENSGALG00000014122	0.46	13	10	0	23	62.63392267	26	7.35E-05	0.00113109
1	68361251	rs312754640	C	T	3_prime_UTR_variant	MODIFIER	CYB5R3	ENSGALG00000014122	0.33	9	14	0	23	60.70341744	18	1.57E-06	3.55E-05
1	68361271	rs317171390	A	T	3_prime_UTR_variant	MODIFIER	CYB5R3	ENSGALG00000014122	0.46	15	8	0	23	53.91927062	30	0.004693574	0.03662257
1	68362675	.	C	G	missense_variant	MODERATE	CYB5R3	ENSGALG00000014122	0.07	3	20	0	23	29.80967305	6	4.27E-05	0.00069955
1	68362685	rs10727116	C	T	synonymous_variant	LOW	CYB5R3	ENSGALG00000014122	0.2	7	16	0	23	76.3656076	14	1.33E-10	1.00E-08
1	68368702	.	C	A	missense_variant	MODERATE	CYB5R3	ENSGALG00000014122	0.07	3	20	0	23	29.80507862	6	4.28E-05	0.0007008
1	68371396	rs14841408	G	C	synonymous_variant	LOW	CYB5R3	ENSGALG00000014122	0.43	12	11	0	23	56.55957034	24	0.000192208	0.00261346
1	68371432	rs735490277	A	G	synonymous_variant	LOW	CYB5R3	ENSGALG00000014122	0.07	3	20	0	23	27.12122058	6	0.000137428	0.00195224
1	68399413	rs731882253	G	A	3_prime_UTR_variant	MODIFIER	A4GALT	ENSGALG00000014128	0.28	9	14	0	23	39.42379208	18	0.002498721	0.02236006
1	68400137	rs15305595	G	A	3_prime_UTR_variant	MODIFIER	A4GALT	ENSGALG00000014128	0.13	4	12	7	23	43.24367374	8	7.90E-07	1.88E-05
1	68464470	rs13882569	T	G	intron_variant	MODIFIER	ARFGAP3	ENSGALG00000014140	0.8	2	3	18	23	21.93145015	4	0.000206816	0.00278059
1	68464471	rs13882570	G	C	intron_variant	MODIFIER	ARFGAP3	ENSGALG00000014140	0.8	2	3	18	23	21.93145015	4	0.000206816	0.00278059
1	68478020	rs15305717	G	A	synonymous_variant	LOW	PACSIN2	ENSGALG00000014159	0.17	7	14	2	23	31.83789218	14	0.004224059	0.03384613
1	68591680	rs13882728	G	A	3_prime_UTR_variant	MODIFIER	TSPO	ENSGALG00000014166	0.59	19	4	0	23	115.7039693	38	8.87E-10	3.00E-08
1	68591766	rs312712963	A	G	3_prime_UTR_variant	MODIFIER	TSPO	ENSGALG00000014166	0.63	17	6	0	23	68.28471324	34	0.000437829	0.00527094
1	68591771	rs316621192	A	G	3_prime_UTR_variant	MODIFIER	TSPO	ENSGALG00000014166	0.63	17	6	0	23	69.47969583	34	0.000313913	0.00397086
1	68591808	rs29006054	C	T	3_prime_UTR_variant	MODIFIER	TSPO	ENSGALG00000014166	0.2	8	12	3	23	53.65468223	16	5.90E-06	0.0001184
1	68591837	rs317887717	G	A	3_prime_UTR_variant	MODIFIER	TSPO	ENSGALG00000014166	0.64	16	6	1	23	99.86295936	32	6.67E-09	2.20E-07
1	68591863	rs10731746	C	T	3_prime_UTR_variant	MODIFIER	TSPO	ENSGALG00000014166	0.8	7	16	0	23	67.048134	14	6.58E-09	2.20E-07
1	68591878	rs10725926	A	G	3_prime_UTR_variant	MODIFIER	TSPO	ENSGALG00000014166	0.17	6	17	0	23	31.50288152	12	0.001650275	0.01584698
1	68591894	rs10730143	G	A	3_prime_UTR_variant	MODIFIER	TSPO	ENSGALG00000014166	0.17	8	15	0	23	37.72234635	16	0.001657512	0.0159093
1	68591986	rs314140640	T	C	3_prime_UTR_variant	MODIFIER	TSPO	ENSGALG00000014166	0.67	15	8	0	23	122.9129226	30	0	0
1	68591992	rs312960521	A	G	3_prime_UTR_variant	MODIFIER	TSPO	ENSGALG00000014166	0.67	15	8	0	23	132.7938385	30	0	0
1	68592032	rs316696725	T	C	3_prime_UTR_variant	MODIFIER	TSPO	ENSGALG00000014166	0.7	14	9	0	23	98.32921971	28	9.43E-10	3.00E-08
1	68592149	rs312976830	C	T	3_prime_UTR_variant	MODIFIER	TSPO	ENSGALG00000014166	0.61	11	3	9	23	47.31852024	22	0.001333556	0.01338953
1	68931942	rs14842215	G	A	synonymous_variant	LOW	MPPED1	ENSGALG00000014186	0.94	2	16	5	23	15.93280836	4	0.003110663	0.02651757
1	69143657	rs312725294	C	T	intron_variant	MODIFIER	-	ENSGALG00000029308	0.53	11	7	5	23	54.08833374	22	0.000159843	0.00222504
1	69143852	rs313209983	G	A	intron_variant	MODIFIER	-	ENSGALG00000029308	0.41	7	9	7	23	47.15511596	14	1.81E-05	0.00032572
1	69143899	rs13883419	C	T	intron_variant	MODIFIER	-	ENSGALG00000029308	0.21	3	9	11	23	18.57412576	6	0.00494672	0.03823565
1	69143986	rs13883420	T	C	intron_variant	MODIFIER	-	ENSGALG00000029308	0.35	10	7	6	23	49.11325258	20	0.000296286	0.00378325
1	69144157	rs314097487	A	C	intron_variant	MODIFIER	-	ENSGALG00000029308	0.28	9	11	3	23	42.61880679	18	0.000905663	0.00969279
1	69152376	rs739067112	G	A	upstream_gene_variant	MODIFIER	SAMM50	ENSGALG00000014194	0.07	3	20	0	23	30.69369549	6	2.90E-05	0.00049581
1	69152468	rs736870686	C	T	upstream_gene_variant	MODIFIER	SAMM50	ENSGALG00000014194	0.02	1	22	0	23	13.27978358	2	0.001307169	0.01317346
1	69152687	rs15307828	T	C	upstream_gene_variant	MODIFIER	SAMM50	ENSGALG00000014194	0.96	2	21	0	23	21.32724076	4	0.000272698	0.00352346
1	69152760	rs317370924	A	G	upstream_gene_variant	MODIFIER	SAMM50	ENSGALG00000014194	0.09	4	19	0	23	37.7721537	8	8.29E-06	0.00016081
1	69153096	rs741447886	G	C	5_prime_UTR_variant	MODIFIER	SAMM50	ENSGALG00000014194	0.38	3	1	19	23	26.43516669	6	0.000184689	0.00252552
1	69153098	rs732599406	T	C	5_prime_UTR_variant	MODIFIER	SAMM50	ENSGALG00000014194	0.3	3	2	18	23	26.43516669	6	0.000184689	0.00252552
1	69157226	rs312980160	G	A	synonymous_variant	LOW	SAMM50	ENSGALG00000014194	0.91	4	19	0	23	26.58743097	8	0.000832761	0.00906242
1	69170865	rs312872277	G	C	3_prime_UTR_variant	MODIFIER	SAMM50	ENSGALG00000014194	0.43	14	9	0	23	55.81715295	28	0.001354009	0.01356104
1	69178316	rs738106876	A	G	synonymous_variant	LOW	PARVB	ENSGALG00000014201	0.28	10	8	5	23	45.77067643	20	0.000866507	0.00934359
1	69212784	rs317046267	C	T	synonymous_variant	LOW	PARVB	ENSGALG00000014201	0.09	4	19	0	23	56.88147576	8	1.90E-09	7.00E-08
1	69212796	rs316130082	T	C	synonymous_variant	LOW	PARVB	ENSGALG00000014201	0.11	5	18	0	23	48.94907466	10	4.16E-07	1.05E-05
1	69212847	rs313314002	G	A	synonymous_variant	LOW	PARVB	ENSGALG00000014201	0.24	11	12	0	23	50.84925412	22	0.000449708	0.00539302
1	69229434	rs739916365	C	T	splice_region_variant,synonymous_variant	LOW	PARVB	ENSGALG00000014201	0.72	9	11	3	23	38.10211834	18	0.003754614	0.03089
1	69234005	rs14842562	G	A	3_prime_UTR_variant	MODIFIER	PARVB	ENSGALG00000014201	0.54	9	14	0	23	57.26476463	18	5.62E-06	0.00011327
1	69234033	rs736320198	A	G	3_prime_UTR_variant	MODIFIER	PARVB	ENSGALG00000014201	0.54	9	14	0	23	78.62008364	18	1.49E-09	5.00E-08
1	69234034	rs14842563	T	C	3_prime_UTR_variant	MODIFIER	PARVB	ENSGALG00000014201	0.54	9	14	0	23	78.62008364	18	1.49E-09	5.00E-08
1	69234380	rs15308101	C	T	3_prime_UTR_variant	MODIFIER	PARVB	ENSGALG00000014201	0.37	7	16	0	23	66.03698631	14	9.98E-09	3.20E-07
1	69234782	rs316756474	C	T	downstream_gene_variant	MODIFIER	PARVB	ENSGALG00000014201	0.22	10	13	0	23	131.0109041	20	0	0
1	69234939	rs735490453	G	C	downstream_gene_variant	MODIFIER	PARVB	ENSGALG00000014201	0.22	10	13	0	23	224.8732951	20	0	0
1	69234968	rs317565696	A	G	downstream_gene_variant	MODIFIER	PARVB	ENSGALG00000014201	0.28	11	12	0	23	81.39794566	22	9.53E-09	3.10E-07
1	69234986	rs315275993	C	A	downstream_gene_variant	MODIFIER	PARVB	ENSGALG00000014201	0.22	10	13	0	23	64.99129102	20	1.17E-06	2.70E-05
1	69234992	rs736291370	G	T	downstream_gene_variant	MODIFIER	PARVB	ENSGALG00000014201	0.26	12	11	0	23	46.7367535	24	0.003606461	0.02991816
1	69235039	rs313732297	A	G	downstream_gene_variant	MODIFIER	PARVB	ENSGALG00000014201	0.85	7	16	0	23	40.93289361	14	0.000182249	0.00249564
1	69235063	rs318227149	A	G	downstream_gene_variant	MODIFIER	PARVB	ENSGALG00000014201	0.28	11	12	0	23	44.39828639	22	0.003161371	0.0268731
1	69235135	rs739176225	A	T	downstream_gene_variant	MODIFIER	PARVB	ENSGALG00000014201	0.09	4	19	0	23	28.34964797	8	0.000412134	0.00500329
1	69235459	rs312535022	G	A	downstream_gene_variant	MODIFIER	PARVB	ENSGALG00000014201	0.63	7	16	0	23	38.94433618	14	0.000372023	0.00459199
1	69235516	rs733850998	C	G	downstream_gene_variant	MODIFIER	PARVB	ENSGALG00000014201	0.2	9	14	0	23	37.68062856	18	0.00426814	0.03413136
1	69235767	rs316544693	G	A	downstream_gene_variant	MODIFIER	PARVB	ENSGALG00000014201	0.07	3	20	0	23	20.66133638	6	0.002110078	0.01945774
1	69235818	rs315280833	C	A	downstream_gene_variant	MODIFIER	PARVB	ENSGALG00000014201	0.22	10	13	0	23	89.11348223	20	1.06E-10	0
1	69235985	rs316660099	T	C	downstream_gene_variant	MODIFIER	PARVB	ENSGALG00000014201	0.57	20	3	0	23	98.31180316	40	8.14E-07	1.94E-05
1	69235991	rs738875403	A	G	downstream_gene_variant	MODIFIER	PARVB	ENSGALG00000014201	0.26	12	11	0	23	56.62455934	24	0.00018831	0.00256937
1	69236320	rs316968879	A	G	downstream_gene_variant	MODIFIER	PARVB	ENSGALG00000014201	0.22	10	13	0	23	66.27384849	20	7.30E-07	1.76E-05
1	69236328	rs14842566	T	A	downstream_gene_variant	MODIFIER	PARVB	ENSGALG00000014201	0.33	11	12	0	23	59.69748543	22	2.48E-05	0.00043049
1	69236416	rs313003750	C	T	downstream_gene_variant	MODIFIER	PARVB	ENSGALG00000014201	0.52	14	9	0	23	63.40343999	28	0.000147036	0.00207114
1	69236466	rs318124845	T	C	downstream_gene_variant	MODIFIER	PARVB	ENSGALG00000014201	0.22	10	13	0	23	46.93316079	20	0.000599253	0.0068499
1	69236552	rs315732811	G	A	downstream_gene_variant	MODIFIER	PARVB	ENSGALG00000014201	0.11	5	18	0	23	29.67790319	10	0.000966936	0.01021707
1	69236631	rs15308108	C	T	downstream_gene_variant	MODIFIER	PARVB	ENSGALG00000014201	0.26	12	11	0	23	93.3256138	24	4.03E-10	2.00E-08
1	69807877	rs315589269	C	T	synonymous_variant	LOW	PRR5	ENSGALG00000014213	0.61	7	2	14	23	38.50255938	14	0.000435151	0.0052421
1	69843806	rs315543461	T	C	synonymous_variant	LOW	PRR5	ENSGALG00000014213	0.35	7	3	13	23	56.20998692	14	5.36E-07	1.32E-05
1	69847391	rs739587365	G	A	synonymous_variant	LOW	PRR5	ENSGALG00000014213	0.32	10	9	4	23	54.30115668	20	5.22E-05	0.00083513
1	69847947	rs313386008	A	G	3_prime_UTR_variant	MODIFIER	PRR5	ENSGALG00000014213	0.13	3	9	11	23	22.51041476	6	0.00097818	0.01031831
1	70282667	rs315985502	T	C	synonymous_variant	LOW	NUP50	ENSGALG00000014222	0.23	6	7	10	23	32.69103978	12	0.001081469	0.01124214
1	70285249	rs13884779	G	A	synonymous_variant	LOW	NUP50	ENSGALG00000014222	0.94	1	7	15	23	24.55764701	2	4.65E-06	9.54E-05
1	70285303	rs312877170	T	C	synonymous_variant	LOW	NUP50	ENSGALG00000014222	0.6	4	1	18	23	69.3189688	8	7.00E-12	0
1	70296113	rs315695721	C	T	downstream_gene_variant	MODIFIER	NUP50	ENSGALG00000014222	0.75	3	3	17	23	18.20227885	6	0.005746082	0.0430479
1	70298116	rs312721129	A	G	downstream_gene_variant	MODIFIER	KIAA0930	ENSGALG00000014226	0.5	1	0	22	23	14.07593228	2	0.00087791	0.00944261
1	70300331	rs317132319	C	T	downstream_gene_variant	MODIFIER	KIAA0930	ENSGALG00000014226	0.3	12	11	0	23	44.65049638	24	0.006404674	0.04689851
1	70626757	.	A	T	3_prime_UTR_variant	MODIFIER	FBLN1	ENSGALG00000014233	0.11	4	15	4	23	25.29647888	8	0.0013845	0.01381052
1	70626759	rs315793867	G	A	3_prime_UTR_variant	MODIFIER	FBLN1	ENSGALG00000014233	0.5	11	6	6	23	56.26608826	22	7.83E-05	0.00119709
1	70627478	rs317805421	G	A	3_prime_UTR_variant	MODIFIER	FBLN1	ENSGALG00000014233	0.36	8	3	12	23	74.97640997	16	1.32E-09	5.00E-08
1	70627495	rs735223403	G	A	3_prime_UTR_variant	MODIFIER	FBLN1	ENSGALG00000014233	0.35	9	4	10	23	73.95377092	18	9.58E-09	3.10E-07
1	70671743	rs735520096	T	C	synonymous_variant	LOW	ATXN10	ENSGALG00000014234	0.31	13	8	2	23	53.41166629	26	0.001203354	0.01228357
1	71135561	rs735065661	G	A	intergenic_variant	MODIFIER	-	-	0.5	1	0	22	23	11.92239219	2	0.002576828	0.02280403
1	71410113	.	C	T	intron_variant	MODIFIER	TTC38	ENSGALG00000014551	0.5	4	0	19	23	25.38519294	8	0.001337238	0.01342197
1	71418309	.	G	A	intron_variant	MODIFIER	TTC38	ENSGALG00000014551	0.06	2	16	5	23	19.32705649	4	0.000677772	0.00761516
1	71418734	.	C	T	intron_variant	MODIFIER	TTC38	ENSGALG00000014551	0.5	1	0	22	23	10.87814515	2	0.00434351	0.03443991
1	71418746	.	G	A	intron_variant	MODIFIER	TTC38	ENSGALG00000014551	0.25	1	1	21	23	14.07593228	2	0.00087791	0.00944261
1	71418828	rs739281942	C	T	intron_variant	MODIFIER	TTC38	ENSGALG00000014551	0.25	7	7	9	23	91.49108555	14	0	0
1	71418904	rs316760971	A	G	intron_variant	MODIFIER	TTC38	ENSGALG00000014551	0.7	4	6	13	23	21.82157188	8	0.005257352	0.04008448
1	71419033	rs315294425	G	T	intron_variant	MODIFIER	TTC38	ENSGALG00000014551	0.67	6	3	14	23	44.18296598	12	1.42E-05	0.00026212
1	71419046	rs314180076	C	G	intron_variant	MODIFIER	TTC38	ENSGALG00000014551	0.21	3	4	16	23	38.58149044	6	8.64E-07	2.05E-05
1	71419059	rs318228670	G	T	intron_variant	MODIFIER	TTC38	ENSGALG00000014551	0.23	5	6	12	23	74.15580908	10	7.00E-12	0
1	71419206	rs10726177	C	T	intron_variant	MODIFIER	TTC38	ENSGALG00000014551	0.44	8	1	14	23	36.97219744	16	0.00211605	0.01950676
1	71419323	rs740682072	C	T	intron_variant	MODIFIER	TTC38	ENSGALG00000014551	0.42	5	1	17	23	38.94152678	10	2.60E-05	0.00044978
1	71419749	rs735290014	T	A	intron_variant	MODIFIER	TTC38	ENSGALG00000014551	0.25	2	2	19	23	17.05760218	4	0.001883766	0.01769642
1	71436076	rs730902828	T	C	synonymous_variant	LOW	TTC38	ENSGALG00000014551	0.25	1	1	21	23	19.24603187	2	6.62E-05	0.00103094
1	71437912	rs733408953	A	G	synonymous_variant	LOW	TTC38	ENSGALG00000014551	0.43	6	1	16	23	64.97927498	12	2.75E-09	1.00E-07
1	71437917	rs734135858	A	G	missense_variant	MODERATE	TTC38	ENSGALG00000014551	0.42	5	1	17	23	50.02775357	10	2.64E-07	6.88E-06
1	71438000	rs734966357	A	G	missense_variant	MODERATE	TTC38	ENSGALG00000014551	0.38	6	2	15	23	39.67317048	12	8.15E-05	0.0012402
1	71438007	.	G	A	missense_variant	MODERATE	TTC38	ENSGALG00000014551	0.28	5	4	14	23	49.15717893	10	3.81E-07	9.70E-06
1	71440433	rs794037478	C	T	synonymous_variant	LOW	TTC38	ENSGALG00000014551	0.63	6	2	15	23	59.91679867	12	2.34E-08	7.20E-07
1	71444342	rs794110744	T	C	synonymous_variant	LOW	TTC38	ENSGALG00000014551	0.36	10	4	9	23	77.27187611	20	1.13E-08	3.60E-07
1	71445194	rs80637279	C	T	synonymous_variant	LOW	TTC38	ENSGALG00000014551	0.42	3	3	17	23	45.74928912	6	3.32E-08	1.00E-06
1	71446764	rs80681277	A	G	missense_variant	MODERATE	TTC38	ENSGALG00000014551	0.67	2	1	20	23	24.74255635	4	5.67E-05	0.00089982
1	71449798	rs736343254	T	C	downstream_gene_variant	MODIFIER	TTC38	ENSGALG00000014551	0.36	4	7	12	23	30.00151589	8	0.000211248	0.00283097
1	71450095	rs316336830	C	T	downstream_gene_variant	MODIFIER	TTC38	ENSGALG00000014551	0.31	5	3	15	23	51.52307613	10	1.40E-07	3.83E-06
1	71450289	rs314669506	T	G	downstream_gene_variant	MODIFIER	TTC38	ENSGALG00000014551	0.5	3	4	16	23	26.67671306	6	0.000166457	0.00230543
1	71450413	rs739237386	A	G	downstream_gene_variant	MODIFIER	TTC38	ENSGALG00000014551	0.38	3	1	19	23	34.69416378	6	4.94E-06	0.0001008
1	71450433	rs313751491	T	C	downstream_gene_variant	MODIFIER	TTC38	ENSGALG00000014551	0.56	5	3	15	23	73.08877079	10	1.10E-11	0
1	71450477	rs312894791	G	A	downstream_gene_variant	MODIFIER	TTC38	ENSGALG00000014551	0.61	9	5	9	23	103.9183327	18	0	0
1	71450522	rs316281325	A	T	downstream_gene_variant	MODIFIER	TTC38	ENSGALG00000014551	0.09	3	13	7	23	41.40083429	6	2.41E-07	6.34E-06
1	71450640	rs312551997	A	G	downstream_gene_variant	MODIFIER	TTC38	ENSGALG00000014551	0.4	4	6	13	23	53.2009629	8	9.86E-09	3.20E-07
1	71450734	rs316523395	G	T	downstream_gene_variant	MODIFIER	TTC38	ENSGALG00000014551	0.7	6	4	13	23	38.17291539	12	0.000143877	0.00203203
1	71451286	rs740922605	C	T	downstream_gene_variant	MODIFIER	TTC38	ENSGALG00000014551	0.5	6	4	13	23	62.46703091	12	7.99E-09	2.60E-07
1	71451319	rs732074012	G	A	downstream_gene_variant	MODIFIER	TTC38	ENSGALG00000014551	0.7	6	4	13	23	48.74257007	12	2.32E-06	5.07E-05
1	71451405	rs741636884	G	A	downstream_gene_variant	MODIFIER	TTC38	ENSGALG00000014551	0.5	2	0	21	23	17.81220186	4	0.001342865	0.01346664
1	71468019	rs312536768	C	A	3_prime_UTR_variant	MODIFIER	ZC3HAV1	ENSGALG00000013911	0.36	5	2	16	23	32.49617944	10	0.000330884	0.00415131
1	71890343	rs317129278	C	T	3_prime_UTR_variant	MODIFIER	MANSC1	ENSGALG00000038710	0.83	1	2	20	23	11.98780067	2	0.002493918	0.02232245
1	71890414	rs734127331	C	T	stop_retained_variant	LOW	MANSC1	ENSGALG00000038710	0.79	3	4	16	23	25.26688859	6	0.000304703	0.00387852
1	71891093	rs314785483	T	C	missense_variant	MODERATE	MANSC1	ENSGALG00000038710	0.19	3	5	15	23	18.50823339	6	0.005080021	0.03903634
1	71958747	rs80572438	G	A	downstream_gene_variant	MODIFIER	BORCS5	ENSGALG00000040393	0.72	7	9	7	23	31.03387656	14	0.005483294	0.04144207
1	72109592	rs318004191	T	C	downstream_gene_variant	MODIFIER	-	ENSGALG00000026896	0.5	2	2	19	23	17.49609997	4	0.001547704	0.0150229
1	72112771	rs313212961	C	T	downstream_gene_variant	MODIFIER	-	ENSGALG00000026896	0.8	2	3	18	23	16.93043893	4	0.001994034	0.01856592
1	73124947	rs316587904	C	T	5_prime_UTR_variant	MODIFIER	C12orf4	ENSGALG00000017289	0.06	2	15	6	23	14.17209252	4	0.006765586	0.04877356
1	73208275	rs13996826	A	T	downstream_gene_variant	MODIFIER	TIGAR	ENSGALG00000026776	0.33	2	1	20	23	17.08914219	4	0.001857361	0.01750027
1	73210276	rs315019411	T	C	3_prime_UTR_variant	MODIFIER	TIGAR	ENSGALG00000026776	0.07	3	19	1	23	28.17947573	6	8.69E-05	0.00131206
1	73210286	rs313855931	T	C	3_prime_UTR_variant	MODIFIER	TIGAR	ENSGALG00000026776	0.09	4	18	1	23	32.21203066	8	8.53E-05	0.001291
1	73210856	rs312545323	A	T	3_prime_UTR_variant	MODIFIER	TIGAR	ENSGALG00000026776	0.34	13	9	1	23	80.30226481	26	1.88E-07	5.05E-06
1	73210864	rs735816635	C	T	3_prime_UTR_variant	MODIFIER	TIGAR	ENSGALG00000026776	0.34	13	9	1	23	67.08351604	26	1.75E-05	0.00031491
1	73210954	rs316774652	A	G	3_prime_UTR_variant	MODIFIER	TIGAR	ENSGALG00000026776	0.33	13	10	0	23	49.30818279	26	0.003798775	0.03116656
1	73211015	.	A	C	missense_variant	MODERATE	TIGAR	ENSGALG00000026776	0.02	1	22	0	23	14.03057591	2	0.000898047	0.00962304
1	73211940	rs315314977	A	T	synonymous_variant	LOW	TIGAR	ENSGALG00000026776	0.34	13	9	1	23	56.12207652	26	0.000544267	0.00631705
1	73456366	rs733582880	G	T	5_prime_UTR_variant	MODIFIER	NDUFA9	ENSGALG00000017282	0.18	7	12	4	23	31.38197504	14	0.004899542	0.03793342
1	75379477	rs732363607	T	A	downstream_gene_variant	MODIFIER	TSPAN9	ENSGALG00000014346	0.07	3	20	0	23	17.81126828	6	0.006721566	0.04852907
1	75537193	.	T	C	downstream_gene_variant	MODIFIER	TEAD4	ENSGALG00000014342	0.5	2	0	21	23	14.53027726	4	0.0057815	0.04326534
1	75686022	rs732670462	G	T	non_coding_transcript_exon_variant	MODIFIER	-	ENSGALG00000032183	0.16	7	15	1	23	34.39409507	14	0.0018057	0.01710228
1	75969058	rs317265869	T	C	downstream_gene_variant	MODIFIER	MFAP5	ENSGALG00000027471	0.63	3	1	19	23	19.417909	6	0.00351309	0.02927772
1	75970590	rs739547404	G	C	downstream_gene_variant	MODIFIER	MFAP5	ENSGALG00000027471	0.61	14	9	0	23	62.26390781	28	0.000207613	0.00278954
1	75970591	rs315742187	C	T	downstream_gene_variant	MODIFIER	MFAP5	ENSGALG00000027471	0.98	1	22	0	23	9.996019911	2	0.006751369	0.04869937
1	75970956	rs317883744	A	C	downstream_gene_variant	MODIFIER	MFAP5	ENSGALG00000027471	0.98	1	22	0	23	16.94185489	2	0.000209471	0.00281094
1	75971162	rs315953191	C	T	downstream_gene_variant	MODIFIER	MFAP5	ENSGALG00000027471	0.61	14	9	0	23	90.03020742	28	1.96E-08	6.10E-07
1	75971799	rs317058360	G	A	downstream_gene_variant	MODIFIER	MFAP5	ENSGALG00000027471	0.61	14	9	0	23	90.11156422	28	1.90E-08	5.90E-07
1	75971975	.	C	T	downstream_gene_variant	MODIFIER	MFAP5	ENSGALG00000027471	0.11	5	18	0	23	36.55343443	10	6.76E-05	0.00105163
1	75972241	rs317025017	T	A	downstream_gene_variant	MODIFIER	MFAP5	ENSGALG00000027471	0.5	13	10	0	23	77.58183903	26	4.92E-07	1.22E-05
1	76209330	rs312313070	C	G	3_prime_UTR_variant	MODIFIER	M6PR	ENSGALG00000031681	0.11	5	18	0	23	29.635145	10	0.000982579	0.01035846
1	76213970	rs734232471	T	C	missense_variant	MODERATE	M6PR	ENSGALG00000031681	0.13	6	17	0	23	33.50186852	12	0.000807901	0.00883451
1	76769963	rs737575136	C	T	synonymous_variant	LOW	CSTB	ENSGALG00000014410	0.13	6	17	0	23	28.53695383	12	0.004613341	0.0361291
1	76769972	rs13818304	C	G	synonymous_variant	LOW	CSTB	ENSGALG00000014410	0.35	10	13	0	23	41.2078778	20	0.003502828	0.02920854
1	76773316	rs13776664	C	G	missense_variant	MODERATE	CSTA	ENSGALG00000014412	0.5	10	10	3	23	55.18133855	20	3.86E-05	0.0006394
1	76778071	rs312907974	G	C	missense_variant	MODERATE	CSTA	ENSGALG00000014412	0.85	6	14	3	23	28.53465388	12	0.004616945	0.03614782
1	76800352	rs741785903	A	T	synonymous_variant	LOW	FAM162A	ENSGALG00000007378	0.13	6	17	0	23	31.54374013	12	0.001626622	0.0156633
1	76804489	rs13886977	A	G	synonymous_variant	LOW	FAM162A	ENSGALG00000007378	0.76	9	14	0	23	48.40657988	18	0.000130971	0.0018714
1	76804691	rs13886978	T	C	3_prime_UTR_variant	MODIFIER	FAM162A	ENSGALG00000007378	0.67	2	1	20	23	17.20189935	4	0.001765913	0.01678739
1	76830013	rs313950274	C	G	synonymous_variant	LOW	KPNA1	ENSGALG00000014426	0.74	8	15	0	23	33.74205044	16	0.005884625	0.04388484
1	76870081	rs315834651	T	C	synonymous_variant	LOW	FBXO40	ENSGALG00000013999	0.46	17	6	0	23	71.72112022	34	0.000166307	0.00230357
1	76874072	rs737077368	C	T	downstream_gene_variant	MODIFIER	FBXO40	ENSGALG00000013999	0.24	7	16	0	23	45.3729625	14	3.55E-05	0.00059343
1	76890733	rs734718611	T	G	downstream_gene_variant	MODIFIER	TAPBPL	ENSGALG00000014428	0.75	1	1	21	23	11.69490298	2	0.002887248	0.02498086
1	76894332	rs80772082	G	A	upstream_gene_variant	MODIFIER	SCNN1A	ENSGALG00000040424	0.5	1	0	22	23	14.1277755	2	0.000855446	0.00924183
1	76908021	rs741153904	A	G	intron_variant	MODIFIER	SCNN1A	ENSGALG00000040424	0.17	1	2	20	23	16.38181967	2	0.000277162	0.00356535
1	76908179	rs733696528	A	T	intron_variant	MODIFIER	SCNN1A	ENSGALG00000040424	0.25	2	2	19	23	17.49609997	4	0.001547704	0.0150229
1	76920264	rs313304114	G	A	synonymous_variant	LOW	MRPL51	ENSGALG00000014435	0.22	10	13	0	23	82.6503824	20	1.39E-09	5.00E-08
1	76956722	rs14845385	A	C	3_prime_UTR_variant	MODIFIER	GAPDH	ENSGALG00000014442	0.67	9	14	0	23	1426.359716	18	0	0
1	76956723	rs14845386	G	A	3_prime_UTR_variant	MODIFIER	GAPDH	ENSGALG00000014442	0.65	10	13	0	23	1467.910794	20	0	0
1	76956869	rs317083784	A	G	downstream_gene_variant	MODIFIER	GAPDH	ENSGALG00000014442	0.05	1	9	13	23	11.1885117	2	0.003719166	0.03064514
1	76967553	rs733808308	A	G	3_prime_UTR_variant	MODIFIER	IFFO1	ENSGALG00000014443	0.26	12	11	0	23	47.27437091	24	0.003100851	0.02646292
1	76987181	rs738127825	A	G	5_prime_UTR_variant	MODIFIER	NOP2	ENSGALG00000037807	0.75	6	6	11	23	40.09832236	12	6.93E-05	0.0010748
1	76987187	rs317838642	T	C	splice_region_variant,5_prime_UTR_variant	LOW	NOP2	ENSGALG00000037807	0.83	4	8	11	23	29.76967052	8	0.000232136	0.00306531
1	77005318	rs313195571	A	G	synonymous_variant	LOW	CHD4	ENSGALG00000013565	0.78	8	15	0	23	34.47700115	16	0.00468314	0.03655897
1	77153159	rs10725304	G	C	synonymous_variant	LOW	COPS7A	ENSGALG00000014467	0.76	11	12	0	23	63.51562646	22	6.65E-06	0.00013185
1	77153210	rs14845492	A	G	synonymous_variant	LOW	COPS7A	ENSGALG00000014467	0.2	9	14	0	23	58.11341464	18	4.11E-06	8.53E-05
1	77154103	.	A	C	3_prime_UTR_variant	MODIFIER	COPS7A	ENSGALG00000014467	0.2	9	14	0	23	43.09978389	18	0.000774652	0.00852163
1	77154187	rs29005445	G	C	3_prime_UTR_variant	MODIFIER	COPS7A	ENSGALG00000014467	0.57	12	11	0	23	58.72610492	24	9.64E-05	0.00143674
1	77266292	rs13887214	T	C	synonymous_variant	LOW	USP5	ENSGALG00000014525	0.15	7	16	0	23	32.05479677	14	0.003934811	0.03202318
1	77276069	rs313624452	G	A	synonymous_variant	LOW	TPI1	ENSGALG00000014526	0.93	3	20	0	23	54.5562082	6	5.70E-10	2.00E-08
1	77276090	.	A	C	synonymous_variant	LOW	TPI1	ENSGALG00000014526	0.07	3	20	0	23	51.15070528	6	2.76E-09	1.00E-07
1	77294358	.	G	A	missense_variant	MODERATE	ENO2	ENSGALG00000014528	0.63	3	1	19	23	18.37140401	6	0.005368071	0.04075124
1	77295181	.	C	G	synonymous_variant	LOW	ENO2	ENSGALG00000014528	0.96	2	21	0	23	120.6960053	4	0	0
1	77326698	rs316582779	C	G	synonymous_variant	LOW	C1H12ORF57	ENSGALG00000014555	0.11	5	18	0	23	48.04402199	10	6.09E-07	1.49E-05
1	77326755	.	G	C	synonymous_variant	LOW	C1H12ORF57	ENSGALG00000014555	0.07	3	20	0	23	38.76256578	6	7.97E-07	1.90E-05
1	77382134	rs732795596	C	T	synonymous_variant	LOW	C1S	ENSGALG00000014603	0.3	13	9	1	23	58.41468724	26	0.000272903	0.00352581
1	77382458	rs13887325	T	G	missense_variant	MODERATE	C1S	ENSGALG00000014603	0.7	10	13	0	23	47.33424684	20	0.000527064	0.00616426
1	77384224	rs316573791	C	T	missense_variant	MODERATE	C1S	ENSGALG00000014603	0.28	13	10	0	23	47.29156055	26	0.006517278	0.04752667
1	77384500	rs731303589	T	C	synonymous_variant	LOW	C1S	ENSGALG00000014603	0.28	13	10	0	23	54.23869285	26	0.000947185	0.01003758
1	77387630	rs733334780	G	A	synonymous_variant	LOW	C1S	ENSGALG00000014603	0.28	11	9	3	23	49.00927962	22	0.000796851	0.008731
1	77387676	rs732633677	G	A	missense_variant	MODERATE	C1S	ENSGALG00000014603	0.28	13	10	0	23	48.39583595	26	0.004860083	0.03770047
1	77387699	.	T	C	synonymous_variant	LOW	C1S	ENSGALG00000014603	0.2	9	14	0	23	58.15242993	18	4.05E-06	8.42E-05
1	77387727	rs794123219	A	T	missense_variant	MODERATE	C1S	ENSGALG00000014603	0.28	13	10	0	23	53.36847468	26	0.00121841	0.01241597
1	77388130	.	G	A	missense_variant	MODERATE	C1S	ENSGALG00000014603	0.28	13	10	0	23	66.33536298	26	2.23E-05	0.0003922
1	77388163	rs737462054	T	C	missense_variant	MODERATE	C1S	ENSGALG00000014603	0.54	13	10	0	23	48.18516832	26	0.005141992	0.03940676
1	77388206	rs314842307	C	T	synonymous_variant	LOW	C1S	ENSGALG00000014603	0.28	13	10	0	23	86.30892503	26	2.16E-08	6.70E-07
1	77388574	rs740617119	C	T	3_prime_UTR_variant	MODIFIER	C1S	ENSGALG00000014603	0.28	13	10	0	23	65.41981851	26	3.01E-05	0.00051186
1	77392326	rs737175920	A	G	downstream_gene_variant	MODIFIER	-	ENSGALG00000014659	0.28	11	9	3	23	46.61999495	22	0.00164449	0.01580061
1	77409701	rs14845746	G	T	synonymous_variant	LOW	CLSTN3	ENSGALG00000014674	0.13	1	3	19	23	13.99922763	2	0.000912234	0.00971606
1	77538450	rs314407975	A	G	synonymous_variant	LOW	ZYX	ENSGALG00000014688	0.57	12	11	0	23	46.46271517	24	0.003893273	0.03177261
1	77758201	rs15316369	T	C	downstream_gene_variant	MODIFIER	GSTK1	ENSGALG00000014708	0.5	13	4	6	23	86.00896749	26	2.41E-08	7.40E-07
1	77758232	rs318148635	G	T	downstream_gene_variant	MODIFIER	GSTK1	ENSGALG00000014708	0.43	8	6	9	23	59.70115286	16	5.88E-07	1.44E-05
1	77758616	rs733550533	G	T	downstream_gene_variant	MODIFIER	GSTK1	ENSGALG00000014708	0.29	8	6	9	23	58.27313588	16	1.02E-06	2.38E-05
1	77758658	rs312581833	A	T	downstream_gene_variant	MODIFIER	GSTK1	ENSGALG00000014708	0.3	4	6	13	23	30.75544897	8	0.000155301	0.00217337
1	77758704	rs317088061	G	A	downstream_gene_variant	MODIFIER	GSTK1	ENSGALG00000014708	0.23	5	6	12	23	36.2036546	10	7.77E-05	0.00118841
1	77758809	rs313519739	C	G	downstream_gene_variant	MODIFIER	GSTK1	ENSGALG00000014708	0.3	5	10	8	23	32.4850568	10	0.000332305	0.00416725
1	77758821	rs317452223	T	C	downstream_gene_variant	MODIFIER	GSTK1	ENSGALG00000014708	0.29	6	11	6	23	45.08752602	12	9.96E-06	0.0001898
1	77758844	rs315664595	T	C	downstream_gene_variant	MODIFIER	GSTK1	ENSGALG00000014708	0.31	6	10	7	23	35.20660647	12	0.000434108	0.00523081
1	77758874	rs15316374	G	C	downstream_gene_variant	MODIFIER	GSTK1	ENSGALG00000014708	0.38	7	5	11	23	31.71246041	14	0.004400471	0.03480812
1	77758889	rs15316376	A	G	downstream_gene_variant	MODIFIER	GSTK1	ENSGALG00000014708	0.69	5	3	15	23	26.70361919	10	0.002900669	0.02507658
1	77758951	rs15316381	C	T	downstream_gene_variant	MODIFIER	GSTK1	ENSGALG00000014708	0.63	3	1	19	23	21.25421727	6	0.001651275	0.01585557
1	77759101	rs15316385	C	T	downstream_gene_variant	MODIFIER	GSTK1	ENSGALG00000014708	0.65	7	3	13	23	45.58222966	14	3.28E-05	0.00055382
1	77759133	rs13772197	A	T	downstream_gene_variant	MODIFIER	GSTK1	ENSGALG00000014708	0.57	11	4	8	23	101.397753	22	4.00E-12	0
1	77759406	rs315575782	T	C	downstream_gene_variant	MODIFIER	GSTK1	ENSGALG00000014708	0.25	4	8	11	23	25.38260435	8	0.001338594	0.01343232
1	77759407	rs794644052	G	A	downstream_gene_variant	MODIFIER	GSTK1	ENSGALG00000014708	0.17	4	8	11	23	25.71066076	8	0.001176945	0.01206446
1	77759425	rs314184962	G	C	downstream_gene_variant	MODIFIER	GSTK1	ENSGALG00000014708	0.21	5	7	11	23	29.27251337	10	0.001125521	0.01162216
1	77759442	rs730995844	A	G	downstream_gene_variant	MODIFIER	GSTK1	ENSGALG00000014708	0.21	4	10	9	23	31.1570926	8	0.000131739	0.00188069
1	77759608	rs315092800	C	A	downstream_gene_variant	MODIFIER	GSTK1	ENSGALG00000014708	0.2	4	6	13	23	42.55939215	8	1.06E-06	2.47E-05
1	77759747	rs14846109	A	G	downstream_gene_variant	MODIFIER	GSTK1	ENSGALG00000014708	0.46	9	5	9	23	41.34681486	18	0.001363258	0.01363702
1	77760105	rs313979179	C	T	downstream_gene_variant	MODIFIER	GSTK1	ENSGALG00000014708	0.39	15	7	1	23	61.8984373	30	0.000539051	0.00626234
1	77760119	rs736033047	T	C	downstream_gene_variant	MODIFIER	GSTK1	ENSGALG00000014708	0.4	15	6	2	23	66.33704113	30	0.000147553	0.00207764
1	77760133	rs736717680	A	G	downstream_gene_variant	MODIFIER	GSTK1	ENSGALG00000014708	0.21	9	12	2	23	41.64595652	18	0.001238953	0.01259083
1	77760230	rs314691810	T	C	downstream_gene_variant	MODIFIER	GSTK1	ENSGALG00000014708	0.23	7	8	8	23	33.10996744	14	0.002777643	0.02420134
1	77760245	rs313039429	C	T	downstream_gene_variant	MODIFIER	GSTK1	ENSGALG00000014708	0.53	9	7	7	23	44.06515173	18	0.000564661	0.0065129
1	77760618	rs15316399	A	G	downstream_gene_variant	MODIFIER	GSTK1	ENSGALG00000014708	0.54	13	10	0	23	60.17725687	26	0.000158737	0.00221126
1	77760643	rs736284563	C	A	downstream_gene_variant	MODIFIER	GSTK1	ENSGALG00000014708	0.02	1	22	0	23	17.12567415	2	0.000191076	0.00260187
1	77760668	rs738152186	C	T	downstream_gene_variant	MODIFIER	GSTK1	ENSGALG00000014708	0.02	1	22	0	23	18.19007324	2	0.000112221	0.00163825
1	77760915	rs737056090	A	G	downstream_gene_variant	MODIFIER	GSTK1	ENSGALG00000014708	0.07	3	20	0	23	22.04693585	6	0.001187386	0.01215308
1	77761025	rs734401704	G	A	3_prime_UTR_variant	MODIFIER	GSTK1	ENSGALG00000014708	0.05	2	19	2	23	17.16705875	4	0.001793684	0.01701229
1	77761049	rs313850831	G	A	3_prime_UTR_variant	MODIFIER	GSTK1	ENSGALG00000014708	0.17	7	13	3	23	36.47509106	14	0.000885415	0.0095089
1	77761138	rs312733182	C	T	3_prime_UTR_variant	MODIFIER	GSTK1	ENSGALG00000014708	0.48	16	7	0	23	55.09432688	32	0.006783181	0.04887673
1	77763126	rs15316409	G	A	synonymous_variant	LOW	GSTK1	ENSGALG00000014708	0.22	8	15	0	23	34.04544233	16	0.005356945	0.04068217
1	77765783	rs315505126	G	A	missense_variant	MODERATE	GSTK1	ENSGALG00000014708	0.2	7	16	0	23	34.20034178	14	0.001927819	0.01803061
1	77770547	rs15316452	C	G	5_prime_UTR_variant	MODIFIER	GSTK1	ENSGALG00000014708	0.07	3	18	2	23	19.85393982	6	0.002940109	0.02534101
1	78318633	.	C	T	5_prime_UTR_variant	MODIFIER	YBX3	ENSGALG00000031890	0.26	8	15	0	23	87.49754606	16	7.00E-12	0
1	78318836	.	C	G	synonymous_variant	LOW	YBX3	ENSGALG00000031890	0.59	11	12	0	23	132.5402876	22	0	0
1	78318848	rs739177480	C	A	synonymous_variant	LOW	YBX3	ENSGALG00000031890	0.39	10	13	0	23	157.7459574	20	0	0
1	78329782	rs10728855	A	C	synonymous_variant	LOW	YBX3	ENSGALG00000031890	0.43	8	15	0	23	179.2199625	16	0	0
1	78335564	rs315979344	G	A	synonymous_variant	LOW	YBX3	ENSGALG00000031890	0.26	8	15	0	23	146.6551055	16	0	0
1	78341226	rs10722915	G	A	synonymous_variant	LOW	YBX3	ENSGALG00000031890	0.15	5	18	0	23	69.34963079	10	5.90E-11	0
1	78341947	rs739848602	G	A	3_prime_UTR_variant	MODIFIER	YBX3	ENSGALG00000031890	0.26	8	15	0	23	62.89791576	16	1.69E-07	4.56E-06
1	78343168	rs314109512	A	C	downstream_gene_variant	MODIFIER	YBX3	ENSGALG00000031890	0.26	8	15	0	23	50.63565319	16	1.81E-05	0.00032611
1	78343211	rs318003534	T	C	downstream_gene_variant	MODIFIER	YBX3	ENSGALG00000031890	0.48	8	15	0	23	41.75901691	16	0.000428593	0.00517412
1	78343274	rs316577801	G	A	downstream_gene_variant	MODIFIER	YBX3	ENSGALG00000031890	0.33	9	14	0	23	61.17987469	18	1.32E-06	3.01E-05
1	78372127	.	C	T	downstream_gene_variant	MODIFIER	STYK1	ENSGALG00000014759	0.22	8	15	0	23	38.10897498	16	0.001460121	0.01441018
1	78374172	rs317644987	A	G	downstream_gene_variant	MODIFIER	STYK1	ENSGALG00000014759	0.81	3	10	10	23	23.73305184	6	0.000584711	0.00671295
1	78374264	rs80705139	T	C	downstream_gene_variant	MODIFIER	STYK1	ENSGALG00000014759	0.88	3	10	10	23	25.65857197	6	0.000257719	0.00335702
1	78374265	rs869024492	G	A	downstream_gene_variant	MODIFIER	STYK1	ENSGALG00000014759	0.69	8	5	10	23	41.59884838	16	0.000452743	0.00542373
1	78374280	rs739588790	A	C	downstream_gene_variant	MODIFIER	STYK1	ENSGALG00000014759	0.63	10	6	7	23	46.34161358	20	0.000723397	0.0080512
1	78374339	rs736721071	G	A	downstream_gene_variant	MODIFIER	STYK1	ENSGALG00000014759	0.65	10	7	6	23	58.61717802	20	1.16E-05	0.00021848
1	78374473	.	T	C	downstream_gene_variant	MODIFIER	STYK1	ENSGALG00000014759	0.23	7	13	3	23	42.52726605	14	0.000101927	0.00150839
1	78374616	rs80734236	A	G	downstream_gene_variant	MODIFIER	STYK1	ENSGALG00000014759	0.68	7	10	6	23	32.1330631	14	0.003835162	0.03140795
1	78374623	rs733816180	C	T	downstream_gene_variant	MODIFIER	STYK1	ENSGALG00000014759	0.24	8	9	6	23	62.433607	16	2.03E-07	5.40E-06
1	78374755	.	C	T	downstream_gene_variant	MODIFIER	STYK1	ENSGALG00000014759	0.03	1	14	8	23	16.8234607	2	0.000222245	0.00295161
1	78374824	rs733700770	G	A	downstream_gene_variant	MODIFIER	STYK1	ENSGALG00000014759	0.31	9	9	5	23	55.41057515	18	1.10E-05	0.00020856
1	78374875	rs741002404	A	G	downstream_gene_variant	MODIFIER	STYK1	ENSGALG00000014759	0.21	8	11	4	23	69.53224712	16	1.20E-08	3.90E-07
1	78374894	rs80689521	C	T	downstream_gene_variant	MODIFIER	STYK1	ENSGALG00000014759	0.29	6	8	9	23	49.49467682	12	1.71E-06	3.84E-05
1	78375128	.	A	G	downstream_gene_variant	MODIFIER	STYK1	ENSGALG00000014759	0.04	1	13	9	23	11.90281801	2	0.002602171	0.02289628
1	78375159	rs80642977	G	A	downstream_gene_variant	MODIFIER	STYK1	ENSGALG00000014759	0.47	8	9	6	23	40.34769545	16	0.000692547	0.00775424
1	78375248	rs80714925	C	T	downstream_gene_variant	MODIFIER	STYK1	ENSGALG00000014759	0.68	7	10	6	23	46.04247121	14	2.76E-05	0.00047392
1	78375556	rs312855531	G	A	downstream_gene_variant	MODIFIER	STYK1	ENSGALG00000014759	0.14	2	5	16	23	19.21257092	4	0.000713849	0.00796101
1	78391891	rs80647901	T	C	intron_variant	MODIFIER	GABARAPL1	ENSGALG00000014723	0.3	6	17	0	23	50.42987781	12	1.17E-06	2.71E-05
1	78392289	rs80628255	A	C	intron_variant	MODIFIER	GABARAPL1	ENSGALG00000014723	0.7	6	17	0	23	35.28139762	12	0.000422338	0.00511215
1	78392625	.	C	A	intron_variant	MODIFIER	GABARAPL1	ENSGALG00000014723	0.07	3	19	1	23	19.23875172	6	0.003778855	0.03104298
1	78723907	rs314670061	G	A	synonymous_variant	LOW	TBX15	ENSGALG00000014776	0.5	13	10	0	23	55.28396896	26	0.000697496	0.0078026
1	78748789	rs732202007	C	T	intergenic_variant	MODIFIER	-	-	0.13	6	17	0	23	40.97363577	12	4.95E-05	0.00079724
1	78749152	rs10724536	A	G	intergenic_variant	MODIFIER	-	-	0.3	12	11	0	23	56.10383605	24	0.000221825	0.00294716
1	79120669	.	C	A	5_prime_UTR_variant	MODIFIER	GDAP2	ENSGALG00000014794	0.32	4	15	4	23	22.87146633	8	0.003533248	0.02940785
1	79162498	rs732148650	A	T	downstream_gene_variant	MODIFIER	FAM46C	ENSGALG00000014453	0.46	7	16	0	23	39.11725138	14	0.000349823	0.00435043
1	79163029	rs731197899	C	T	downstream_gene_variant	MODIFIER	FAM46C	ENSGALG00000014453	0.04	2	21	0	23	22.88207487	4	0.000133683	0.00190504
1	79163146	rs738712570	G	A	downstream_gene_variant	MODIFIER	FAM46C	ENSGALG00000014453	0.26	10	13	0	23	59.6269833	20	8.13E-06	0.00015815
1	79163194	rs739372471	A	G	downstream_gene_variant	MODIFIER	FAM46C	ENSGALG00000014453	0.5	11	12	0	23	80.47162398	22	1.35E-08	4.30E-07
1	79163211	rs735930408	C	T	downstream_gene_variant	MODIFIER	FAM46C	ENSGALG00000014453	0.22	8	15	0	23	53.77564663	16	5.64E-06	0.00011369
1	79163388	rs737053452	T	C	downstream_gene_variant	MODIFIER	FAM46C	ENSGALG00000014453	0.54	11	12	0	23	51.60587081	22	0.000354249	0.00439831
1	79164038	rs794656013	C	T	downstream_gene_variant	MODIFIER	FAM46C	ENSGALG00000014453	0.72	13	10	0	23	83.60124971	26	5.78E-08	1.68E-06
1	79164039	rs793908100	G	A	downstream_gene_variant	MODIFIER	FAM46C	ENSGALG00000014453	0.28	13	10	0	23	83.60124971	26	5.78E-08	1.68E-06
1	79164109	rs731837179	A	G	downstream_gene_variant	MODIFIER	FAM46C	ENSGALG00000014453	0.26	10	13	0	23	41.57595827	20	0.003139614	0.02672325
1	79164457	rs736346145	C	T	downstream_gene_variant	MODIFIER	FAM46C	ENSGALG00000014453	0.2	9	14	0	23	63.16574911	18	6.24E-07	1.52E-05
1	79164483	rs733588129	G	A	downstream_gene_variant	MODIFIER	FAM46C	ENSGALG00000014453	0.72	13	10	0	23	146.6840682	26	0	0
1	79164536	rs314747482	T	C	downstream_gene_variant	MODIFIER	FAM46C	ENSGALG00000014453	0.72	13	10	0	23	156.6535704	26	0	0
1	79164650	.	G	C	downstream_gene_variant	MODIFIER	FAM46C	ENSGALG00000014453	0.26	10	13	0	23	109.2571622	20	0	0
1	79164739	rs732823217	C	T	downstream_gene_variant	MODIFIER	FAM46C	ENSGALG00000014453	0.3	10	13	0	23	90.29554801	20	6.60E-11	0
1	79164747	rs734838439	A	G	downstream_gene_variant	MODIFIER	FAM46C	ENSGALG00000014453	0.09	4	19	0	23	29.48384559	8	0.000260695	0.00339044
1	79164774	rs740947725	G	T	downstream_gene_variant	MODIFIER	FAM46C	ENSGALG00000014453	0.3	10	13	0	23	64.23255718	20	1.55E-06	3.49E-05
1	79164952	rs731990894	T	C	downstream_gene_variant	MODIFIER	FAM46C	ENSGALG00000014453	0.85	7	16	0	23	98.76660677	14	0	0
1	79165038	rs734004695	A	C	downstream_gene_variant	MODIFIER	FAM46C	ENSGALG00000014453	0.15	7	16	0	23	56.5402649	14	4.70E-07	1.17E-05
1	79165187	rs739157059	A	G	downstream_gene_variant	MODIFIER	FAM46C	ENSGALG00000014453	0.84	7	15	1	23	52.0446615	14	2.76E-06	5.95E-05
1	79165236	rs735732539	T	A	downstream_gene_variant	MODIFIER	FAM46C	ENSGALG00000014453	0.85	7	16	0	23	53.27799908	14	1.71E-06	3.82E-05
1	79165253	rs737782189	T	C	downstream_gene_variant	MODIFIER	FAM46C	ENSGALG00000014453	0.85	7	16	0	23	43.93951055	14	6.05E-05	0.00095347
1	79165355	rs316027080	G	A	downstream_gene_variant	MODIFIER	FAM46C	ENSGALG00000014453	0.54	9	14	0	23	43.86065695	18	0.000603947	0.00689603
1	79165375	rs733409384	C	T	downstream_gene_variant	MODIFIER	FAM46C	ENSGALG00000014453	0.15	7	16	0	23	41.83763525	14	0.000131178	0.00187364
1	79165391	rs734057078	T	A	downstream_gene_variant	MODIFIER	FAM46C	ENSGALG00000014453	0.15	7	16	0	23	41.37235453	14	0.000155395	0.00217427
1	79165411	rs313273954	T	C	downstream_gene_variant	MODIFIER	FAM46C	ENSGALG00000014453	0.85	7	16	0	23	65.03748521	14	1.51E-08	4.80E-07
1	79165668	rs734678171	T	G	3_prime_UTR_variant	MODIFIER	FAM46C	ENSGALG00000014453	0.16	7	15	1	23	51.39630065	14	3.56E-06	7.47E-05
1	79165999	rs737867825	T	C	3_prime_UTR_variant	MODIFIER	FAM46C	ENSGALG00000014453	0.85	7	16	0	23	53.87862344	14	1.35E-06	3.08E-05
1	79166133	rs739886414	G	A	3_prime_UTR_variant	MODIFIER	FAM46C	ENSGALG00000014453	0.54	9	14	0	23	39.03951436	18	0.002815038	0.02447416
1	79166418	rs16755194	T	C	synonymous_variant	LOW	FAM46C	ENSGALG00000014453	0.15	7	16	0	23	35.39955344	14	0.001282504	0.01296527
1	79166841	rs737537808	G	A	synonymous_variant	LOW	FAM46C	ENSGALG00000014453	0.26	10	13	0	23	94.43065444	20	1.20E-11	0
1	79210453	.	T	G	upstream_gene_variant	MODIFIER	ATP6V1A	ENSGALG00000014800	0.5	15	8	0	23	102.5682705	30	7.27E-10	3.00E-08
1	79221318	rs314571631	T	C	upstream_gene_variant	MODIFIER	NAA50	ENSGALG00000033889	0.94	1	8	14	23	11.41143298	2	0.003326893	0.02800346
1	79227467	rs731691364	C	T	synonymous_variant	LOW	NAA50	ENSGALG00000033889	0.28	13	10	0	23	55.19400094	26	0.000716217	0.00798323
1	79228632	rs732659923	A	T	upstream_gene_variant	MODIFIER	USF3	ENSGALG00000031560	0.28	13	10	0	23	84.33397476	26	4.43E-08	1.31E-06
1	79229254	rs741243566	T	C	upstream_gene_variant	MODIFIER	USF3	ENSGALG00000031560	0.59	11	12	0	23	65.57886313	22	3.22E-06	6.83E-05
1	79229259	rs730984456	G	A	upstream_gene_variant	MODIFIER	USF3	ENSGALG00000031560	0.59	11	12	0	23	74.41497338	22	1.31E-07	3.61E-06
1	79229370	rs15318351	C	G	upstream_gene_variant	MODIFIER	USF3	ENSGALG00000031560	0.3	14	9	0	23	93.97043449	28	4.70E-09	1.60E-07
1	79229925	rs13582605	T	C	upstream_gene_variant	MODIFIER	USF3	ENSGALG00000031560	0.63	15	8	0	23	64.69414368	30	0.000239998	0.0031563
1	79230063	rs13888844	C	T	upstream_gene_variant	MODIFIER	USF3	ENSGALG00000031560	0.67	11	12	0	23	68.95993059	22	9.63E-07	2.26E-05
1	79230281	rs314744977	C	A	upstream_gene_variant	MODIFIER	USF3	ENSGALG00000031560	0.28	9	14	0	23	42.57172323	18	0.00091958	0.00978685
1	79230474	rs317002623	T	C	upstream_gene_variant	MODIFIER	USF3	ENSGALG00000031560	0.35	12	11	0	23	63.12024379	24	2.29E-05	0.0004006
1	79230589	rs10722022	T	C	upstream_gene_variant	MODIFIER	USF3	ENSGALG00000031560	0.04	2	21	0	23	30.71669216	4	3.50E-06	7.36E-05
1	79230652	rs29005586	T	A	upstream_gene_variant	MODIFIER	USF3	ENSGALG00000031560	0.72	13	10	0	23	63.50430791	26	5.57E-05	0.00088566
1	79231319	rs739601567	C	T	upstream_gene_variant	MODIFIER	USF3	ENSGALG00000031560	0.33	6	3	14	23	30.06492226	12	0.002730267	0.02384858
1	79231390	rs15318361	G	C	upstream_gene_variant	MODIFIER	USF3	ENSGALG00000031560	0.66	11	5	7	23	55.18920126	22	0.000111635	0.00163114
1	79378157	rs317023913	T	C	downstream_gene_variant	MODIFIER	CTC1	ENSGALG00000032036	0.5	3	0	20	23	22.42495648	6	0.001013824	0.0106291
1	79410877	rs740403278	C	T	upstream_gene_variant	MODIFIER	METTL16	ENSGALG00000014901	0.94	1	7	15	23	11.1885117	2	0.003719166	0.03064514
1	79410910	rs731475221	C	T	upstream_gene_variant	MODIFIER	METTL16	ENSGALG00000014901	0.41	9	2	12	23	185.6694941	18	0	0
1	79410912	rs738960772	C	G	upstream_gene_variant	MODIFIER	METTL16	ENSGALG00000014901	0.41	9	2	12	23	163.9041754	18	0	0
1	79410950	rs736145334	G	A	upstream_gene_variant	MODIFIER	METTL16	ENSGALG00000014901	0.05	2	17	4	23	36.25143324	4	2.57E-07	6.71E-06
1	79411046	rs736786256	T	C	upstream_gene_variant	MODIFIER	METTL16	ENSGALG00000014901	0.66	7	9	7	23	45.84329436	14	2.97E-05	0.00050698
1	79485162	rs730934200	C	T	downstream_gene_variant	MODIFIER	STXBP5L	ENSGALG00000032361	0.17	1	2	20	23	16.83241248	2	0.000221252	0.00294121
1	79486643	rs740092560	G	A	downstream_gene_variant	MODIFIER	STXBP5L	ENSGALG00000032361	0.75	1	1	21	23	14.1277755	2	0.000855446	0.00924183
1	79554760	rs735206882	C	T	synonymous_variant	LOW	STXBP5L	ENSGALG00000032361	0.67	2	1	20	23	46.96507584	4	1.55E-09	6.00E-08
1	79777996	rs315670331	G	A	synonymous_variant	LOW	RABL3	ENSGALG00000014949	0.29	5	7	11	23	25.21599443	10	0.004950785	0.03825453
1	79780962	rs740187939	A	G	3_prime_UTR_variant	MODIFIER	RABL3	ENSGALG00000014949	0.2	2	3	18	23	18.03751305	4	0.001213438	0.01237378
1	79781526	rs738326805	A	C	3_prime_UTR_variant	MODIFIER	RABL3	ENSGALG00000014949	0.17	1	2	20	23	10.87814515	2	0.00434351	0.03443991
1	79816485	rs317640779	G	A	3_prime_UTR_variant	MODIFIER	NDUFB4	ENSGALG00000027688	0.37	12	7	4	23	63.28728539	24	2.16E-05	0.00038106
1	79816662	rs316073496	C	T	3_prime_UTR_variant	MODIFIER	NDUFB4	ENSGALG00000027688	0.43	14	9	0	23	57.06481553	28	0.000952168	0.01008178
1	79816679	rs313791014	G	A	3_prime_UTR_variant	MODIFIER	NDUFB4	ENSGALG00000027688	0.41	15	8	0	23	62.49786286	30	0.000454119	0.00543847
1	79818900	rs317038501	C	T	synonymous_variant	LOW	NDUFB4	ENSGALG00000027688	0.3	14	9	0	23	249.7006077	28	0	0
1	79818930	rs315121168	C	A	synonymous_variant	LOW	NDUFB4	ENSGALG00000027688	0.17	6	17	0	23	32.25920233	12	0.001261861	0.01278785
1	79896965	rs313084504	G	A	synonymous_variant	LOW	FSTL1	ENSGALG00000014970	0.43	16	7	0	23	142.5315738	32	0	0
1	79904870	rs737577347	G	T	3_prime_UTR_variant	MODIFIER	FSTL1	ENSGALG00000014970	0.09	2	21	0	23	15.40724018	4	0.003926994	0.03198616
1	79905823	rs13889464	A	G	3_prime_UTR_variant	MODIFIER	FSTL1	ENSGALG00000014970	0.54	13	10	0	23	85.25328553	26	3.18E-08	9.60E-07
1	79906968	rs29004837	T	C	3_prime_UTR_variant	MODIFIER	FSTL1	ENSGALG00000014970	0.72	11	12	0	23	42.0121777	22	0.006229738	0.04584757
1	80102836	rs741161077	C	T	downstream_gene_variant	MODIFIER	GSK3B	ENSGALG00000014977	0.36	6	5	12	23	36.54394291	12	0.000264787	0.00343346
1	80169091	rs312303109	G	C	downstream_gene_variant	MODIFIER	PLA1A	ENSGALG00000014997	0.17	1	2	20	23	10.87814515	2	0.00434351	0.03443991
1	80243768	.	C	T	downstream_gene_variant	MODIFIER	ATP1A1	ENSGALG00000032247	0.17	5	10	8	23	79.52484329	10	1.00E-12	0
1	80446407	rs3137707	T	C	synonymous_variant	LOW	CASQ2	ENSGALG00000015018	0.24	9	14	0	23	885.4614639	18	0	0
1	80459145	rs317630082	C	T	synonymous_variant	LOW	CASQ2	ENSGALG00000015018	0.32	10	12	1	23	58.20174666	20	1.35E-05	0.00024946
1	80461651	rs10722916	T	C	synonymous_variant	LOW	CASQ2	ENSGALG00000015018	0.85	7	16	0	23	57.36797291	14	3.38E-07	8.66E-06
1	80463449	rs735721668	A	C	missense_variant	MODERATE	CASQ2	ENSGALG00000015018	0.13	6	17	0	23	64.09976979	12	4.00E-09	1.40E-07
1	80468361	rs733341481	G	A	synonymous_variant	LOW	CASQ2	ENSGALG00000015018	0.39	11	11	1	23	89.51805849	22	4.14E-10	2.00E-08
1	80468572	rs315894237	G	A	intron_variant	MODIFIER	CASQ2	ENSGALG00000015018	0.18	4	13	6	23	23.75750474	8	0.002516389	0.02249112
1	80468850	rs315439014	C	T	intron_variant	MODIFIER	CASQ2	ENSGALG00000015018	0.47	13	7	3	23	54.46578776	26	0.00088655	0.00952004
1	80469362	rs315469469	G	C	intron_variant	MODIFIER	CASQ2	ENSGALG00000015018	0.28	8	10	5	23	37.6520754	16	0.001696042	0.01621638
1	80470639	rs738855625	A	T	intron_variant	MODIFIER	CASQ2	ENSGALG00000015018	0.32	10	9	4	23	74.33134257	20	3.52E-08	1.06E-06
1	80476090	rs740361368	C	T	synonymous_variant	LOW	CASQ2	ENSGALG00000015018	0.15	5	18	0	23	64.48630854	10	5.08E-10	2.00E-08
1	80476148	rs313217834	G	A	3_prime_UTR_variant	MODIFIER	CASQ2	ENSGALG00000015018	0.93	3	19	1	23	19.12341786	6	0.003960198	0.03218053
1	80477207	rs14848205	C	T	downstream_gene_variant	MODIFIER	CASQ2	ENSGALG00000015018	0.93	3	20	0	23	29.4688657	6	4.96E-05	0.00079847
1	80477385	rs739479462	T	C	downstream_gene_variant	MODIFIER	CASQ2	ENSGALG00000015018	0.3	12	11	0	23	101.4240342	24	1.70E-11	0
1	80477451	rs315170505	G	A	downstream_gene_variant	MODIFIER	CASQ2	ENSGALG00000015018	0.15	5	18	0	23	115.1236183	10	0	0
1	80477767	rs312746872	G	A	downstream_gene_variant	MODIFIER	CASQ2	ENSGALG00000015018	0.3	12	11	0	23	56.63576625	24	0.000187646	0.00256125
1	80477824	rs313716831	T	G	downstream_gene_variant	MODIFIER	CASQ2	ENSGALG00000015018	0.3	12	11	0	23	102.2532569	24	1.20E-11	0
1	80477945	rs741382716	G	C	downstream_gene_variant	MODIFIER	CASQ2	ENSGALG00000015018	0.33	13	10	0	23	263.5989855	26	0	0
1	80477976	rs10721867	T	C	downstream_gene_variant	MODIFIER	CASQ2	ENSGALG00000015018	0.39	14	9	0	23	310.7239562	28	0	0
1	80478024	rs315826029	A	C	downstream_gene_variant	MODIFIER	CASQ2	ENSGALG00000015018	0.85	7	16	0	23	108.5312829	14	0	0
1	80478027	rs738535346	C	A	downstream_gene_variant	MODIFIER	CASQ2	ENSGALG00000015018	0.3	12	11	0	23	129.8132548	24	0	0
1	80478163	rs313841753	A	C	downstream_gene_variant	MODIFIER	CASQ2	ENSGALG00000015018	0.46	13	10	0	23	196.9349029	26	0	0
1	80478636	rs731465271	C	T	downstream_gene_variant	MODIFIER	CASQ2	ENSGALG00000015018	0.2	5	18	0	23	46.87364352	10	9.96E-07	2.33E-05
1	80478699	rs313889495	G	A	downstream_gene_variant	MODIFIER	CASQ2	ENSGALG00000015018	0.13	6	17	0	23	49.66075633	12	1.60E-06	3.61E-05
1	80478721	rs312622178	T	C	downstream_gene_variant	MODIFIER	CASQ2	ENSGALG00000015018	0.3	12	11	0	23	72.90456375	24	7.87E-07	1.88E-05
1	80478760	rs14848208	A	C	downstream_gene_variant	MODIFIER	CASQ2	ENSGALG00000015018	0.22	6	17	0	23	45.27740176	12	9.24E-06	0.00017745
1	80478873	rs735344242	A	T	downstream_gene_variant	MODIFIER	CASQ2	ENSGALG00000015018	0.07	3	20	0	23	19.12846938	6	0.003952081	0.03212509
1	80478930	rs313360334	G	A	downstream_gene_variant	MODIFIER	CASQ2	ENSGALG00000015018	0.3	12	11	0	23	69.88377803	24	2.28E-06	4.98E-05
1	80479291	rs739702063	C	A	downstream_gene_variant	MODIFIER	CASQ2	ENSGALG00000015018	0.15	5	18	0	23	46.32529163	10	1.25E-06	2.87E-05
1	80479294	rs735717080	T	C	downstream_gene_variant	MODIFIER	CASQ2	ENSGALG00000015018	0.15	5	18	0	23	40.57722085	10	1.34E-05	0.00024848
1	80479345	rs316040786	T	C	downstream_gene_variant	MODIFIER	CASQ2	ENSGALG00000015018	0.91	4	19	0	23	21.4154408	8	0.006122008	0.04521568
1	80479346	rs737193824	G	A	downstream_gene_variant	MODIFIER	CASQ2	ENSGALG00000015018	0.3	12	11	0	23	68.1016296	24	4.22E-06	8.73E-05
1	80479365	rs317882128	T	G	downstream_gene_variant	MODIFIER	CASQ2	ENSGALG00000015018	0.83	6	17	0	23	36.09200655	12	0.000313142	0.00396266
1	80479456	rs315826324	A	G	downstream_gene_variant	MODIFIER	CASQ2	ENSGALG00000015018	0.52	16	7	0	23	101.2007794	32	4.15E-09	1.40E-07
1	80479481	rs737235794	A	G	downstream_gene_variant	MODIFIER	CASQ2	ENSGALG00000015018	0.15	5	18	0	23	47.00628718	10	9.42E-07	2.21E-05
1	80479531	rs737829748	C	A	downstream_gene_variant	MODIFIER	CASQ2	ENSGALG00000015018	0.33	13	10	0	23	84.36449351	26	4.38E-08	1.30E-06
1	80480108	rs13890232	T	A	downstream_gene_variant	MODIFIER	CASQ2	ENSGALG00000015018	0.43	12	11	0	23	56.05919786	24	0.000224953	0.00298108
1	80480145	rs732106476	G	A	downstream_gene_variant	MODIFIER	CASQ2	ENSGALG00000015018	0.07	3	20	0	23	56.99261836	6	1.83E-10	1.00E-08
1	80480151	rs318204987	A	G	downstream_gene_variant	MODIFIER	CASQ2	ENSGALG00000015018	0.22	8	15	0	23	77.02907839	16	5.68E-10	2.00E-08
1	80480168	rs737756493	C	T	downstream_gene_variant	MODIFIER	CASQ2	ENSGALG00000015018	0.15	5	18	0	23	38.54784353	10	3.05E-05	0.0005177
1	80480177	rs740220493	T	C	downstream_gene_variant	MODIFIER	CASQ2	ENSGALG00000015018	0.22	8	15	0	23	75.13925609	16	1.24E-09	5.00E-08
1	80480199	rs734966034	C	T	downstream_gene_variant	MODIFIER	CASQ2	ENSGALG00000015018	0.15	5	18	0	23	67.3238066	10	1.45E-10	1.00E-08
1	80480238	rs312492521	G	A	downstream_gene_variant	MODIFIER	CASQ2	ENSGALG00000015018	0.22	8	15	0	23	81.26468372	16	9.80E-11	0
1	80480300	rs740698102	A	G	downstream_gene_variant	MODIFIER	CASQ2	ENSGALG00000015018	0.07	3	20	0	23	23.71772047	6	0.000588513	0.00675035
1	80480425	rs13890234	A	G	downstream_gene_variant	MODIFIER	CASQ2	ENSGALG00000015018	0.83	6	17	0	23	36.56744086	12	0.000262483	0.00340923
1	80480674	rs735495711	G	A	downstream_gene_variant	MODIFIER	CASQ2	ENSGALG00000015018	0.63	11	12	0	23	59.89277153	22	2.32E-05	0.00040581
1	80569593	rs740277626	C	T	downstream_gene_variant	MODIFIER	-	ENSGALG00000015059	0.5	1	0	22	23	13.01844256	2	0.001489639	0.01459443
1	80620521	rs14848372	G	A	synonymous_variant	LOW	B4GALT4	ENSGALG00000015069	0.73	10	12	1	23	44.20723645	20	0.001411659	0.01403738
1	80768631	.	A	C	downstream_gene_variant	MODIFIER	ARHGAP31	ENSGALG00000015077	0.08	2	11	10	23	15.63587659	4	0.003548784	0.02951075
1	80768634	.	G	A	downstream_gene_variant	MODIFIER	ARHGAP31	ENSGALG00000015077	0.08	2	10	11	23	16.83241248	4	0.002083359	0.01925668
1	83275986	rs10729801	A	G	synonymous_variant	LOW	BOC	ENSGALG00000015152	0.25	1	1	21	23	15.63587659	2	0.000402451	0.00490107
1	83398357	rs312313046	C	T	3_prime_UTR_variant	MODIFIER	TAF13	ENSGALG00000015185	0.09	4	19	0	23	24.25556165	8	0.002076187	0.0191978
1	83535729	rs13893938	T	C	splice_region_variant,intron_variant	LOW	-	ENSGALG00000035304	0.43	10	13	0	23	48.02652583	20	0.000421767	0.00510792
1	83536882	rs313953691	G	A	synonymous_variant	LOW	CCDC80	ENSGALG00000015193	0.24	7	16	0	23	38.31060956	14	0.00046572	0.00555683
1	83536894	rs317590436	G	A	synonymous_variant	LOW	CCDC80	ENSGALG00000015193	0.28	9	14	0	23	42.81530375	18	0.000849745	0.00922567
1	83537311	rs10729259	T	G	missense_variant	MODERATE	CCDC80	ENSGALG00000015193	0.61	8	15	0	23	43.61812283	16	0.000225402	0.0029865
1	83558834	rs14851071	G	T	3_prime_UTR_variant	MODIFIER	CCDC80	ENSGALG00000015193	0.67	11	12	0	23	43.07143937	22	0.004624479	0.03619538
1	83558993	.	A	T	downstream_gene_variant	MODIFIER	CCDC80	ENSGALG00000015193	0.15	7	16	0	23	155.5189052	14	0	0
1	83575173	rs313137304	T	C	synonymous_variant	LOW	ATG3	ENSGALG00000015204	0.9	3	12	8	23	38.49835748	6	8.97E-07	2.12E-05
1	83634299	rs312625717	G	T	missense_variant	MODERATE	F5	ENSGALG00000029298	0.5	4	0	19	23	28.64208769	8	0.000366368	0.0045312
1	83713453	rs316820187	A	G	synonymous_variant	LOW	NME7	ENSGALG00000015230	0.15	4	9	10	23	28.59312639	8	0.000373667	0.00460921
1	83714109	rs313366400	G	A	missense_variant	MODERATE	NME7	ENSGALG00000015230	0.4	4	1	18	23	26.81142285	8	0.000761984	0.00840401
1	83774563	rs312292480	G	A	synonymous_variant	LOW	ATP1B1	ENSGALG00000015233	0.15	7	16	0	23	37.43813438	14	0.000633027	0.00717633
1	83777133	rs312762359	G	A	synonymous_variant	LOW	ATP1B1	ENSGALG00000015233	0.22	8	15	0	23	35.17854871	16	0.003756618	0.03090242
1	83934351	rs741103289	A	G	downstream_gene_variant	MODIFIER	DPT	ENSGALG00000039376	0.02	1	22	0	23	10.25728006	2	0.005924612	0.04404844
1	83934997	rs317294830	C	T	downstream_gene_variant	MODIFIER	DPT	ENSGALG00000039376	0.5	3	4	16	23	26.21910912	6	0.000202659	0.00273333
1	83935024	rs314786022	C	G	downstream_gene_variant	MODIFIER	DPT	ENSGALG00000039376	0.38	6	7	10	23	50.79126474	12	1.01E-06	2.36E-05
1	83935028	rs313185987	C	T	downstream_gene_variant	MODIFIER	DPT	ENSGALG00000039376	0.62	6	7	10	23	41.59495814	12	3.90E-05	0.00064505
1	83935166	rs317921437	G	A	downstream_gene_variant	MODIFIER	DPT	ENSGALG00000039376	0.29	8	13	2	23	36.72977942	16	0.002288652	0.02082195
1	83935176	rs732468463	A	T	downstream_gene_variant	MODIFIER	DPT	ENSGALG00000039376	0.24	8	13	2	23	37.83039362	16	0.001599906	0.01544701
1	83935193	rs736767624	T	C	downstream_gene_variant	MODIFIER	DPT	ENSGALG00000039376	0.29	7	12	4	23	44.2337547	14	5.43E-05	0.00086496
1	83935194	rs740254407	T	G	downstream_gene_variant	MODIFIER	DPT	ENSGALG00000039376	0.29	7	12	4	23	45.10061723	14	3.93E-05	0.00064996
1	84114280	rs313052143	C	T	3_prime_UTR_variant	MODIFIER	TIPRL	ENSGALG00000015246	0.48	13	9	1	23	49.22426538	26	0.003886415	0.0317334
1	84114310	rs317245572	A	G	3_prime_UTR_variant	MODIFIER	TIPRL	ENSGALG00000015246	0.54	15	8	0	23	74.7574023	30	1.09E-05	0.00020612
1	84114743	rs15328697	A	G	3_prime_UTR_variant	MODIFIER	TIPRL	ENSGALG00000015246	0.35	14	9	0	23	53.05238058	28	0.002894887	0.02503241
1	84118171	rs316495474	C	T	synonymous_variant	LOW	TIPRL	ENSGALG00000015246	0.54	15	8	0	23	124.4145194	30	0	0
1	84122473	rs314848456	G	A	5_prime_UTR_variant	MODIFIER	TIPRL	ENSGALG00000015246	0.2	9	14	0	23	52.61102233	18	3.01E-05	0.00051288
1	84122474	rs314788371	C	G	5_prime_UTR_variant	MODIFIER	TIPRL	ENSGALG00000015246	0.09	4	19	0	23	25.44708727	8	0.001305199	0.01315717
1	84161006	rs313020410	C	T	3_prime_UTR_variant	MODIFIER	CPOX	ENSGALG00000015240	0.24	11	12	0	23	44.77497008	22	0.002833843	0.02460747
1	84161124	rs10726900	G	T	3_prime_UTR_variant	MODIFIER	CPOX	ENSGALG00000015240	0.24	9	14	0	23	168.7953029	18	0	0
1	84161172	rs314721373	C	G	3_prime_UTR_variant	MODIFIER	CPOX	ENSGALG00000015240	0.5	14	8	1	23	100.8637965	28	3.67E-10	1.00E-08
1	84167292	rs10726520	A	C	synonymous_variant	LOW	CPOX	ENSGALG00000015240	0.22	10	13	0	23	134.5584352	20	0	0
1	84167295	rs317006259	C	T	synonymous_variant	LOW	CPOX	ENSGALG00000015240	0.04	2	21	0	23	18.09823206	4	0.001180719	0.01209648
1	84168263	rs318039953	G	A	synonymous_variant	LOW	CPOX	ENSGALG00000015240	0.07	3	20	0	23	45.01505099	6	4.65E-08	1.37E-06
1	84169036	rs732589667	G	A	synonymous_variant	LOW	CPOX	ENSGALG00000015240	0.46	4	9	10	23	43.2254749	8	7.97E-07	1.90E-05
1	84210398	rs14851871	A	G	5_prime_UTR_variant	MODIFIER	ST3GAL6	ENSGALG00000015252	0.25	2	2	19	23	37.0522144	4	1.76E-07	4.74E-06
1	84210406	rs313246272	A	G	5_prime_UTR_variant	MODIFIER	ST3GAL6	ENSGALG00000015252	0.25	2	2	19	23	31.21150988	4	2.77E-06	5.97E-05
1	84210885	rs733604546	A	G	5_prime_UTR_variant	MODIFIER	ST3GAL6	ENSGALG00000015252	0.75	5	9	9	23	28.34856877	10	0.001587156	0.0153478
1	84210972	rs315559864	G	C	5_prime_UTR_variant	MODIFIER	ST3GAL6	ENSGALG00000015252	0.62	7	10	6	23	31.75251574	14	0.004343385	0.03443991
1	84211014	rs317928871	G	T	5_prime_UTR_variant	MODIFIER	ST3GAL6	ENSGALG00000015252	0.69	7	11	5	23	74.87904108	14	2.49E-10	1.00E-08
1	84230795	rs312977904	C	T	missense_variant	MODERATE	ST3GAL6	ENSGALG00000015252	0.46	11	12	0	23	54.87176162	22	0.000123855	0.00177929
1	84235659	rs314426940	T	C	synonymous_variant	LOW	ST3GAL6	ENSGALG00000015252	0.93	3	19	1	23	21.59022012	6	0.001436242	0.0142182
1	84243393	.	G	C	splice_acceptor_variant	HIGH	ST3GAL6	ENSGALG00000015252	0.24	11	12	0	23	109.8148448	22	0	0
1	84243457	rs318075847	A	G	synonymous_variant	LOW	ST3GAL6	ENSGALG00000015252	0.52	10	13	0	23	63.9001535	20	1.75E-06	3.90E-05
1	84246376	rs314463091	G	A	synonymous_variant	LOW	ST3GAL6	ENSGALG00000015252	0.52	12	11	0	23	78.23862002	24	1.16E-07	3.21E-06
1	84246418	rs312810943	G	C	synonymous_variant	LOW	ST3GAL6	ENSGALG00000015252	0.52	12	11	0	23	87.66368687	24	3.50E-09	1.20E-07
1	84252225	rs314834922	A	G	3_prime_UTR_variant	MODIFIER	ST3GAL6	ENSGALG00000015252	0.24	11	12	0	23	69.10362646	22	9.15E-07	2.15E-05
1	84252228	rs733784396	G	A	3_prime_UTR_variant	MODIFIER	ST3GAL6	ENSGALG00000015252	0.02	1	22	0	23	28.88858993	2	5.33E-07	1.32E-05
1	84253058	rs317811261	G	T	downstream_gene_variant	MODIFIER	COL8A1	ENSGALG00000015253	0.06	1	7	15	23	11.41143298	2	0.003326893	0.02800346
1	84254787	rs317391760	A	G	downstream_gene_variant	MODIFIER	COL8A1	ENSGALG00000015253	0.13	1	3	19	23	10.25728006	2	0.005924612	0.04404844
1	84255560	rs317770290	G	A	downstream_gene_variant	MODIFIER	COL8A1	ENSGALG00000015253	0.21	5	7	11	23	28.00696628	10	0.001800619	0.01706284
1	84255831	rs316601803	G	A	downstream_gene_variant	MODIFIER	COL8A1	ENSGALG00000015253	0.32	7	4	12	23	32.18829626	14	0.003766295	0.03096662
1	84255975	rs13894851	T	C	downstream_gene_variant	MODIFIER	COL8A1	ENSGALG00000015253	0.17	1	2	20	23	14.00298817	2	0.000910521	0.00970987
1	84255987	rs736065910	G	T	downstream_gene_variant	MODIFIER	COL8A1	ENSGALG00000015253	0.25	1	1	21	23	15.07202359	2	0.000533521	0.00621877
1	84257834	rs315864843	G	A	3_prime_UTR_variant	MODIFIER	COL8A1	ENSGALG00000015253	0.31	9	12	2	23	41.90778013	18	0.001139163	0.01173373
1	84287994	rs735464639	G	C	5_prime_UTR_variant	MODIFIER	COL8A1	ENSGALG00000015253	0.34	11	8	4	23	48.00505294	22	0.001083333	0.01125845
1	84571595	rs315697541	C	T	3_prime_UTR_variant	MODIFIER	DCBLD2	ENSGALG00000015258	0.5	3	2	18	23	18.39629622	6	0.005314514	0.04044573
1	84833627	.	T	C	missense_variant	MODERATE	TBC1D23	ENSGALG00000015273	0.03	1	15	7	23	26.66095762	2	1.62E-06	3.66E-05
1	84857854	rs315532623	T	C	synonymous_variant	LOW	NIT2	ENSGALG00000015275	0.44	7	1	15	23	35.30463081	14	0.001324842	0.0133182
1	84858695	rs315471278	A	G	3_prime_UTR_variant	MODIFIER	NIT2	ENSGALG00000015275	0.24	9	10	4	23	36.9821735	18	0.005268603	0.04015175
1	84861664	rs317602438	C	T	downstream_gene_variant	MODIFIER	TOMM70	ENSGALG00000015285	0.2	9	14	0	23	41.73900002	18	0.001202564	0.01227635
1	84861693	rs15331064	C	T	downstream_gene_variant	MODIFIER	TOMM70	ENSGALG00000015285	0.2	9	14	0	23	52.53078766	18	3.10E-05	0.00052608
1	84861894	rs15331067	A	C	downstream_gene_variant	MODIFIER	TOMM70	ENSGALG00000015285	0.43	14	9	0	23	52.77681855	28	0.00311764	0.02655976
1	84962622	rs312484112	C	T	5_prime_UTR_variant	MODIFIER	TFG	ENSGALG00000015299	0.3	11	11	1	23	46.49858063	22	0.001705169	0.01629109
1	84971177	rs740951401	C	G	synonymous_variant	LOW	TFG	ENSGALG00000015299	0.28	9	14	0	23	52.26414665	18	3.41E-05	0.00057232
1	84980800	rs736267371	G	A	3_prime_UTR_variant	MODIFIER	TFG	ENSGALG00000015299	0.22	10	13	0	23	39.21840033	20	0.006262528	0.04603881
1	84980915	rs315284583	T	C	3_prime_UTR_variant	MODIFIER	TFG	ENSGALG00000015299	0.09	4	19	0	23	33.02067676	8	6.11E-05	0.00096096
1	85041442	rs794302449	T	G	synonymous_variant	LOW	ABI3BP	ENSGALG00000015307	0.57	13	9	1	23	73.63669304	26	1.93E-06	4.28E-05
1	85044204	rs312916054	T	C	synonymous_variant	LOW	ABI3BP	ENSGALG00000015307	0.34	15	7	1	23	95.62318582	30	9.00E-09	2.90E-07
1	85212310	rs740092979	C	T	synonymous_variant	LOW	IMPG2	ENSGALG00000015322	0.5	2	0	21	23	44.86965355	4	4.23E-09	1.40E-07
1	85213588	rs13647200	C	T	synonymous_variant	LOW	IMPG2	ENSGALG00000015322	0.5	2	0	21	23	29.07125123	4	7.56E-06	0.00014806
1	85213594	rs13647201	T	A	synonymous_variant	LOW	IMPG2	ENSGALG00000015322	0.5	2	0	21	23	29.25194572	4	6.95E-06	0.00013721
1	85213752	rs315004007	C	T	missense_variant	MODERATE	IMPG2	ENSGALG00000015322	0.5	2	0	21	23	29.43671983	4	6.37E-06	0.0001268
1	85213759	rs314217752	A	G	synonymous_variant	LOW	IMPG2	ENSGALG00000015322	0.5	2	0	21	23	29.79622292	4	5.38E-06	0.00010908
1	85213787	rs737156949	A	G	missense_variant	MODERATE	IMPG2	ENSGALG00000015322	0.25	1	1	21	23	16.8234607	2	0.000222245	0.00295161
1	85213871	rs314657552	G	C	missense_variant	MODERATE	IMPG2	ENSGALG00000015322	0.5	1	0	22	23	10.23595536	2	0.005988121	0.04441413
1	85214005	rs318190926	C	T	synonymous_variant	LOW	IMPG2	ENSGALG00000015322	0.5	2	0	21	23	21.48222274	4	0.000254041	0.00331666
1	85214028	rs731408656	C	T	missense_variant	MODERATE	IMPG2	ENSGALG00000015322	0.5	2	0	21	23	31.1634527	4	2.84E-06	6.09E-05
1	85214186	rs316454445	A	G	missense_variant	MODERATE	IMPG2	ENSGALG00000015322	0.25	1	1	21	23	28.11731256	2	7.84E-07	1.87E-05
1	85215851	rs312676067	A	G	synonymous_variant	LOW	IMPG2	ENSGALG00000015322	0.75	1	1	21	23	16.15305128	2	0.000310749	0.00393753
1	85215908	rs317657468	G	A	synonymous_variant	LOW	IMPG2	ENSGALG00000015322	0.75	1	1	21	23	14.00298817	2	0.000910521	0.00970987
1	85344421	rs732436575	C	T	synonymous_variant	LOW	RPL24	ENSGALG00000015339	0.04	2	21	0	23	27.26560279	4	1.76E-05	0.00031661
1	87328682	.	T	C	synonymous_variant	LOW	BBX	ENSGALG00000015353	0.5	1	0	22	23	18.34771204	2	0.000103716	0.00152893
1	87439774	rs316630999	G	A	intron_variant	MODIFIER	CD47	ENSGALG00000015355	0.7	1	4	18	23	11.90488943	2	0.002599478	0.02287799
1	87448627	rs317745280	C	T	intron_variant	MODIFIER	CD47	ENSGALG00000015355	0.25	2	2	19	23	17.28488538	4	0.001701461	0.01625879
1	87489122	rs316348911	A	G	upstream_gene_variant	MODIFIER	IFT57	ENSGALG00000015356	0.94	1	7	15	23	12.94691374	2	0.00154388	0.0149936
1	87489170	rs316544036	G	T	upstream_gene_variant	MODIFIER	IFT57	ENSGALG00000015356	0.8	2	8	13	23	20.20032378	4	0.000455916	0.00545823
1	87492836	rs315155216	C	T	missense_variant	MODERATE	HHLA2	ENSGALG00000022871	0.2	2	13	8	23	32.49379581	4	1.52E-06	3.43E-05
1	87492844	rs13899076	T	G	missense_variant	MODERATE	HHLA2	ENSGALG00000022871	0.2	2	13	8	23	43.69892346	4	7.41E-09	2.40E-07
1	87492859	rs13899077	C	T	synonymous_variant	LOW	HHLA2	ENSGALG00000022871	0.19	2	14	7	23	39.29895336	4	6.04E-08	1.75E-06
1	87492875	rs13899078	A	G	missense_variant	MODERATE	HHLA2	ENSGALG00000022871	0.18	2	15	6	23	36.67349751	4	2.10E-07	5.59E-06
1	87493009	rs13899079	G	T	missense_variant	MODERATE	HHLA2	ENSGALG00000022871	0.18	3	11	9	23	23.30743776	6	0.000699785	0.00782233
1	87493721	rs313509685	T	C	missense_variant	MODERATE	HHLA2	ENSGALG00000022871	0.17	2	10	11	23	27.40581846	4	1.65E-05	0.00029851
1	87495750	rs736182156	C	G	missense_variant	MODERATE	HHLA2	ENSGALG00000022871	0.09	3	14	6	23	22.03656503	6	0.001192537	0.01220244
1	87495754	rs739729899	A	G	missense_variant	MODERATE	HHLA2	ENSGALG00000022871	0.09	3	14	6	23	24.04110416	6	0.000513244	0.00602345
1	87500386	rs741289629	C	A	downstream_gene_variant	MODIFIER	MYH15	ENSGALG00000015358	0.04	1	12	10	23	13.13872905	2	0.001402689	0.01396403
1	87500693	rs13899102	C	T	downstream_gene_variant	MODIFIER	MYH15	ENSGALG00000015358	0.14	1	10	12	23	12.80422308	2	0.001658053	0.01591079
1	88427694	rs317652206	T	C	synonymous_variant	LOW	PLCXD2	ENSGALG00000015375	0.43	4	3	16	23	37.01829696	8	1.14E-05	0.00021494
1	88431216	rs312545628	G	A	downstream_gene_variant	MODIFIER	PLCXD2	ENSGALG00000015375	0.21	3	4	16	23	35.46507024	6	3.50E-06	7.36E-05
1	88431712	rs317416275	G	A	downstream_gene_variant	MODIFIER	PLCXD2	ENSGALG00000015375	0.4	4	1	18	23	21.67889469	8	0.005546765	0.04180716
1	88434634	rs317881577	T	C	downstream_gene_variant	MODIFIER	PLCXD2	ENSGALG00000015375	0.21	3	4	16	23	20.87286173	6	0.001933635	0.01807705
1	88434832	rs317671413	C	T	downstream_gene_variant	MODIFIER	PLCXD2	ENSGALG00000015375	0.9	1	4	18	23	18.1749326	2	0.000113074	0.00164812
1	88435055	rs317409775	A	G	downstream_gene_variant	MODIFIER	PLCXD2	ENSGALG00000015375	0.42	3	3	17	23	22.98502972	6	0.000801508	0.00877432
1	88553171	rs314694849	A	G	downstream_gene_variant	MODIFIER	PHLDB2	ENSGALG00000015377	0.2	4	6	13	23	22.49914229	8	0.004070474	0.03288806
1	89663270	rs315820406	A	G	downstream_gene_variant	MODIFIER	PROS1	ENSGALG00000015409	0.59	6	11	6	23	48.79530659	12	2.27E-06	4.97E-05
1	89663324	rs315041825	T	G	downstream_gene_variant	MODIFIER	PROS1	ENSGALG00000015409	0.46	17	6	0	23	137.7501621	34	0	0
1	89667394	rs13901672	T	C	synonymous_variant	LOW	PROS1	ENSGALG00000015409	0.76	11	12	0	23	43.94097257	22	0.003607345	0.02991816
1	89670028	rs13901706	G	A	synonymous_variant	LOW	PROS1	ENSGALG00000015409	0.9	1	4	18	23	34.57330438	2	3.11E-08	9.40E-07
1	91328538	rs739840676	G	A	synonymous_variant	LOW	-	ENSGALG00000024077	0.5	2	2	19	23	20.59470343	4	0.000380972	0.00468574
1	91417967	rs10730086	G	A	synonymous_variant	LOW	DCAF6	ENSGALG00000015435	0.3	13	9	1	23	51.54595037	26	0.002046006	0.01896087
1	91441302	rs731010380	G	C	synonymous_variant	LOW	DCAF6	ENSGALG00000015435	0.17	8	15	0	23	130.4137316	16	0	0
1	91441459	rs80707328	A	G	missense_variant	MODERATE	DCAF6	ENSGALG00000015435	0.13	6	17	0	23	37.79718432	12	0.000165733	0.00229776
1	91441491	rs80611741	G	A	synonymous_variant	LOW	DCAF6	ENSGALG00000015435	0.65	10	13	0	23	57.03128456	20	2.03E-05	0.00036036
1	91441736	rs80723727	G	A	synonymous_variant	LOW	DCAF6	ENSGALG00000015435	0.43	12	11	0	23	51.62278314	24	0.000875987	0.00943215
1	91453749	.	T	A	intron_variant	MODIFIER	DCAF6	ENSGALG00000015435	0.96	1	11	11	23	18.03751305	2	0.000121117	0.00174636
1	91458333	rs738162216	T	C	missense_variant	MODERATE	DCAF6	ENSGALG00000015435	0.04	2	21	0	23	24.32712297	4	6.87E-05	0.00106684
1	91458351	rs733552875	T	C	missense_variant	MODERATE	DCAF6	ENSGALG00000015435	0.11	5	18	0	23	82.15671003	10	0	0
1	91458682	rs317975320	G	A	synonymous_variant	LOW	DCAF6	ENSGALG00000015435	0.63	11	12	0	23	97.37345133	22	1.80E-11	0
1	91463537	rs794320840	T	C	synonymous_variant	LOW	DCAF6	ENSGALG00000015435	0.07	1	22	0	23	45.35348077	2	1.42E-10	1.00E-08
1	91463558	rs794131945	A	G	synonymous_variant	LOW	DCAF6	ENSGALG00000015435	0.83	6	17	0	23	75.90046355	12	2.50E-11	0
1	91463705	rs794593382	G	A	synonymous_variant	LOW	DCAF6	ENSGALG00000015435	0.07	3	20	0	23	20.54021686	6	0.002218097	0.02029665
1	91471207	rs738997760	T	C	synonymous_variant	LOW	DCAF6	ENSGALG00000015435	0.02	1	22	0	23	29.87461819	2	3.26E-07	8.38E-06
1	91471294	rs316806832	C	T	synonymous_variant	LOW	DCAF6	ENSGALG00000015435	0.41	15	8	0	23	112.4104788	30	1.90E-11	0
1	91477528	rs741788380	A	G	synonymous_variant	LOW	DCAF6	ENSGALG00000015435	0.11	5	18	0	23	43.18601821	10	4.61E-06	9.46E-05
1	91497893	.	C	T	missense_variant	MODERATE	DCAF6	ENSGALG00000015435	0.3	10	13	0	23	41.8496546	20	0.00289306	0.02501952
1	91498767	rs14858547	G	A	synonymous_variant	LOW	MPC2	ENSGALG00000015437	0.5	4	0	19	23	56.56324805	8	2.19E-09	8.00E-08
1	91505321	.	C	T	3_prime_UTR_variant	MODIFIER	MPC2	ENSGALG00000015437	0.06	2	16	5	23	16.75086518	4	0.002160664	0.01985655
1	91505322	rs794042289	G	A	3_prime_UTR_variant	MODIFIER	MPC2	ENSGALG00000015437	0.31	8	8	7	23	33.25239577	16	0.00684136	0.04918642
1	91508952	.	T	C	downstream_gene_variant	MODIFIER	MPC2	ENSGALG00000015437	0.25	2	2	19	23	21.27950937	4	0.000278713	0.00358376
1	91509468	rs735559233	A	G	downstream_gene_variant	MODIFIER	MPC2	ENSGALG00000015437	0.82	2	9	12	23	16.87887064	4	0.002040543	0.01892674
1	91527960	rs316930648	T	C	synonymous_variant	LOW	MPZL1	ENSGALG00000015438	0.42	3	3	17	23	18.14815631	6	0.005872418	0.04380258
1	91547268	.	G	A	3_prime_UTR_variant	MODIFIER	RCSD1	ENSGALG00000040275	0.13	6	17	0	23	29.85518007	12	0.002936035	0.02530883
1	91547497	rs731347834	G	C	3_prime_UTR_variant	MODIFIER	RCSD1	ENSGALG00000040275	0.17	8	15	0	23	43.2355861	16	0.000257508	0.00335486
1	91550276	rs740451994	G	C	missense_variant	MODERATE	RCSD1	ENSGALG00000040275	0.09	4	19	0	23	32.1122626	8	8.89E-05	0.00133686
1	91550295	rs731696256	G	T	missense_variant	MODERATE	RCSD1	ENSGALG00000040275	0.24	9	14	0	23	50.2795933	18	6.85E-05	0.00106421
1	91554155	rs317000570	T	C	missense_variant	MODERATE	RCSD1	ENSGALG00000040275	0.09	4	19	0	23	22.08349274	8	0.004763523	0.03708865
1	91591173	rs317774807	T	C	synonymous_variant	LOW	CREG1	ENSGALG00000040426	0.8	9	14	0	23	43.22089372	18	0.000744664	0.00824291
1	91593084	rs794458466	A	T	missense_variant	MODERATE	CREG1	ENSGALG00000040426	0.87	6	17	0	23	28.717097	12	0.004339236	0.03443991
1	91594008	rs732627754	A	G	downstream_gene_variant	MODIFIER	CREG1	ENSGALG00000040426	0.13	6	17	0	23	201.5309524	12	0	0
1	91594165	rs737945267	A	T	downstream_gene_variant	MODIFIER	CREG1	ENSGALG00000040426	0.48	14	9	0	23	55.33283264	28	0.001549979	0.01504303
1	91594522	.	T	A	downstream_gene_variant	MODIFIER	CREG1	ENSGALG00000040426	0.3	14	9	0	23	51.70298493	28	0.004149766	0.03338284
1	91783358	rs13904185	G	A	intergenic_variant	MODIFIER	-	-	0.61	3	6	14	23	20.97212546	6	0.001855892	0.01749196
1	91788997	rs315051972	T	C	intergenic_variant	MODIFIER	-	-	0.25	6	10	7	23	33.21908463	12	0.000894656	0.00959222
1	91790623	rs313272358	G	C	intergenic_variant	MODIFIER	-	-	0.58	6	6	11	23	32.0269495	12	0.001370596	0.01369492
1	91790849	rs316514490	G	C	downstream_gene_variant	MODIFIER	DUSP27	ENSGALG00000015453	0.46	11	12	0	23	46.69800013	22	0.001606601	0.01549557
1	91790974	rs315652129	A	G	downstream_gene_variant	MODIFIER	DUSP27	ENSGALG00000015453	0.25	7	15	1	23	36.14606636	14	0.000992161	0.01044358
1	91791326	rs734997012	C	T	downstream_gene_variant	MODIFIER	DUSP27	ENSGALG00000015453	0.37	11	12	0	23	42.0495079	22	0.006165207	0.04546482
1	91791953	rs736632731	C	T	downstream_gene_variant	MODIFIER	DUSP27	ENSGALG00000015453	0.04	2	21	0	23	21.65847769	4	0.000234357	0.00309112
1	91792551	rs741508372	C	T	downstream_gene_variant	MODIFIER	DUSP27	ENSGALG00000015453	0.17	6	17	0	23	27.38123491	12	0.006807161	0.04900577
1	91792644	rs314429091	T	C	downstream_gene_variant	MODIFIER	DUSP27	ENSGALG00000015453	0.25	7	15	1	23	54.46236215	14	1.07E-06	2.48E-05
1	91794410	rs313817884	G	T	downstream_gene_variant	MODIFIER	DUSP27	ENSGALG00000015453	0.45	12	10	1	23	54.8651409	24	0.000326407	0.00410376
1	91794456	rs738440663	T	C	downstream_gene_variant	MODIFIER	DUSP27	ENSGALG00000015453	0.39	11	11	1	23	53.48397648	22	0.000194359	0.00263813
1	91795300	rs735160942	C	T	downstream_gene_variant	MODIFIER	DUSP27	ENSGALG00000015453	0.26	8	15	0	23	57.23996008	16	1.52E-06	3.43E-05
1	91795533	rs13904212	A	T	downstream_gene_variant	MODIFIER	DUSP27	ENSGALG00000015453	0.22	8	15	0	23	39.96178537	16	0.000788655	0.00865137
1	91795921	rs13904213	G	A	synonymous_variant	LOW	DUSP27	ENSGALG00000015453	0.22	8	15	0	23	40.08699738	16	0.000756139	0.00834944
1	91796257	rs733419458	G	A	synonymous_variant	LOW	DUSP27	ENSGALG00000015453	0.22	8	15	0	23	34.79437525	16	0.004239864	0.03393806
1	91796428	rs314567644	A	G	synonymous_variant	LOW	DUSP27	ENSGALG00000015453	0.15	7	16	0	23	44.17949633	14	5.54E-05	0.00088116
1	91797898	rs315042087	G	T	missense_variant	MODERATE	DUSP27	ENSGALG00000015453	0.2	7	16	0	23	38.57196786	14	0.000424585	0.00513393
1	91798192	rs313567391	T	C	synonymous_variant	LOW	DUSP27	ENSGALG00000015453	0.96	2	21	0	23	14.82970834	4	0.005067764	0.03896025
1	91798536	rs315897934	G	A	synonymous_variant	LOW	DUSP27	ENSGALG00000015453	0.61	8	15	0	23	34.78429216	16	0.004253311	0.03403289
1	92026379	rs316516803	T	C	synonymous_variant	LOW	PTGFRN	ENSGALG00000015464	0.25	6	6	11	23	29.53761009	12	0.003276206	0.02768326
1	92057066	rs738412280	G	A	intergenic_variant	MODIFIER	-	-	0.16	6	13	4	23	32.41241037	12	0.001194756	0.01221711
1	92057132	rs735758065	T	C	intergenic_variant	MODIFIER	-	-	0.23	9	11	3	23	38.80830314	18	0.003023396	0.02592229
1	92057158	rs316452611	C	T	intergenic_variant	MODIFIER	-	-	0.3	5	10	8	23	24.30957276	10	0.00681975	0.04906897
1	92058981	rs315883968	G	A	intergenic_variant	MODIFIER	-	-	0.28	5	11	7	23	25.2250192	10	0.004934917	0.03815372
1	92228039	rs313077619	T	C	synonymous_variant	LOW	-	ENSGALG00000036738	0.81	6	10	7	23	27.65848177	12	0.006204592	0.0456964
1	92230371	rs15347611	C	T	synonymous_variant	LOW	-	ENSGALG00000036738	0.27	5	8	10	23	28.15511387	10	0.00170483	0.01628889
1	92234480	rs14859455	T	C	downstream_gene_variant	MODIFIER	-	ENSGALG00000036738	0.85	3	14	6	23	22.38523712	6	0.001030821	0.01078805
1	92234924	rs13686882	G	C	downstream_gene_variant	MODIFIER	-	ENSGALG00000036738	0.26	6	13	4	23	39.47196975	12	8.80E-05	0.00132392
1	92236707	rs737064291	A	G	downstream_gene_variant	MODIFIER	-	ENSGALG00000036738	0.07	3	18	2	23	18.88659955	6	0.004359498	0.03453724
1	92237589	rs740952581	A	G	3_prime_UTR_variant	MODIFIER	ADPRH	ENSGALG00000015473	0.57	14	9	0	23	158.6946082	28	0	0
1	92237752	rs741756517	C	G	3_prime_UTR_variant	MODIFIER	ADPRH	ENSGALG00000015473	0.09	4	19	0	23	26.02246387	8	0.001041044	0.01088576
1	92238001	rs313130291	T	C	3_prime_UTR_variant	MODIFIER	ADPRH	ENSGALG00000015473	0.07	3	20	0	23	37.0125032	6	1.75E-06	3.92E-05
1	92238031	rs315009938	T	C	3_prime_UTR_variant	MODIFIER	ADPRH	ENSGALG00000015473	0.7	12	11	0	23	147.3172194	24	0	0
1	92238138	rs316448615	C	T	3_prime_UTR_variant	MODIFIER	ADPRH	ENSGALG00000015473	0.2	7	16	0	23	79.59624913	14	3.40E-11	0
1	92238143	rs14859467	C	T	3_prime_UTR_variant	MODIFIER	ADPRH	ENSGALG00000015473	0.3	12	11	0	23	61.13585822	24	4.41E-05	0.00071909
1	92238276	rs318070617	C	T	missense_variant	MODERATE	ADPRH	ENSGALG00000015473	0.37	11	12	0	23	87.94545818	22	7.65E-10	3.00E-08
1	92238281	rs316512879	G	C	synonymous_variant	LOW	ADPRH	ENSGALG00000015473	0.43	12	11	0	23	84.68587137	24	1.07E-08	3.50E-07
1	92238326	rs313974629	A	G	synonymous_variant	LOW	ADPRH	ENSGALG00000015473	0.37	11	12	0	23	52.9839435	22	0.000228291	0.00302102
1	92238395	rs312382809	G	A	synonymous_variant	LOW	ADPRH	ENSGALG00000015473	0.57	12	11	0	23	57.96808894	24	0.000122941	0.0017677
1	92238641	rs316887288	C	T	synonymous_variant	LOW	ADPRH	ENSGALG00000015473	0.3	8	15	0	23	61.68436139	16	2.72E-07	7.08E-06
1	92238647	rs315265728	A	G	synonymous_variant	LOW	ADPRH	ENSGALG00000015473	0.66	13	9	1	23	212.4043856	26	0	0
1	92239536	rs316129503	T	C	missense_variant	MODERATE	ADPRH	ENSGALG00000015473	0.52	12	11	0	23	104.8123958	24	4.00E-12	0
1	92239558	rs13904818	C	T	synonymous_variant	LOW	ADPRH	ENSGALG00000015473	0.35	14	9	0	23	101.6364262	28	2.74E-10	1.00E-08
1	92239657	rs314514949	A	G	synonymous_variant	LOW	ADPRH	ENSGALG00000015473	0.28	13	10	0	23	51.91657123	26	0.001843188	0.01739977
1	92246307	rs3137198	C	A	missense_variant	MODERATE	ADPRH	ENSGALG00000015473	0.28	9	14	0	23	40.32079669	18	0.001887152	0.01771928
1	92246414	rs315011114	A	G	missense_variant	MODERATE	ADPRH	ENSGALG00000015473	0.45	7	3	13	23	74.65416777	14	2.74E-10	1.00E-08
1	92247816	rs315613945	G	T	5_prime_UTR_variant	MODIFIER	ADPRH	ENSGALG00000015473	0.47	9	7	7	23	37.92484746	18	0.003963	0.03219893
1	92284290	rs735062229	C	T	3_prime_UTR_variant	MODIFIER	TIMMDC1	ENSGALG00000024480	0.09	4	19	0	23	21.09397645	8	0.006901935	0.04955014
1	92284905	rs740765284	C	A	3_prime_UTR_variant	MODIFIER	TIMMDC1	ENSGALG00000024480	0.72	13	10	0	23	67.90540986	26	1.33E-05	0.00024728
1	92285017	rs737733831	C	T	synonymous_variant	LOW	TIMMDC1	ENSGALG00000024480	0.2	9	14	0	23	76.97334685	18	2.89E-09	1.00E-07
1	92871204	rs738913247	T	A	3_prime_UTR_variant	MODIFIER	CHMP2B	ENSGALG00000015496	0.54	10	3	10	23	56.47858013	20	2.46E-05	0.00042795
1	92871855	rs316488272	C	T	3_prime_UTR_variant	MODIFIER	CHMP2B	ENSGALG00000015496	0.35	12	11	0	23	50.46614381	24	0.001234751	0.0125558
1	92872359	rs13687130	T	C	3_prime_UTR_variant	MODIFIER	CHMP2B	ENSGALG00000015496	0.35	12	11	0	23	50.50452471	24	0.001220862	0.01243244
1	92872527	rs15349163	A	C	missense_variant	MODERATE	CHMP2B	ENSGALG00000015496	0.98	1	22	0	23	12.28313066	2	0.002151553	0.01978504
1	95101074	rs13687481	A	C	intron_variant,non_coding_transcript_variant	MODIFIER	-	ENSGALG00000031990	0.17	8	15	0	23	74.03762389	16	1.94E-09	7.00E-08
1	95101224	rs312504721	G	A	intron_variant,non_coding_transcript_variant	MODIFIER	-	ENSGALG00000031990	0.33	8	4	11	23	155.7016036	16	0	0
1	95102344	rs315983174	T	C	intron_variant,non_coding_transcript_variant	MODIFIER	-	ENSGALG00000031990	0.34	11	11	1	23	235.0372907	22	0	0
1	95102400	rs313216995	T	C	intron_variant,non_coding_transcript_variant	MODIFIER	-	ENSGALG00000031990	0.36	11	10	2	23	200.8704884	22	0	0
1	95223574	.	G	A	synonymous_variant	LOW	GBE1	ENSGALG00000042771	0.02	1	22	0	23	12.49898149	2	0.001931437	0.01805764
1	95223634	rs739762915	T	C	synonymous_variant	LOW	GBE1	ENSGALG00000042771	0.11	5	18	0	23	31.340326	10	0.000515398	0.00604349
1	95289839	rs10724365	T	A	downstream_gene_variant	MODIFIER	GBE1	ENSGALG00000042771	0.15	3	20	0	23	19.69798733	6	0.003133715	0.02667998
1	95290157	rs318170590	G	A	downstream_gene_variant	MODIFIER	GBE1	ENSGALG00000042771	0.65	10	13	0	23	39.02803043	20	0.006614082	0.04789241
1	95290950	rs312946244	C	T	downstream_gene_variant	MODIFIER	GBE1	ENSGALG00000042771	0.11	5	18	0	23	27.82352404	10	0.00192647	0.01802165
1	98670625	rs317962190	A	G	synonymous_variant	LOW	USP25	ENSGALG00000015693	0.02	1	22	0	23	11.55557801	2	0.003095552	0.02642982
1	102498731	rs316044658	C	T	synonymous_variant	LOW	MRPL39	ENSGALG00000015742	0.45	13	8	2	23	47.81734039	26	0.00567135	0.04258447
1	102544501	rs13913255	G	C	missense_variant	MODERATE	ATP5PF	ENSGALG00000015751	0.07	3	20	0	23	20.4821623	6	0.002271771	0.02069366
1	102547878	rs738446825	A	G	synonymous_variant	LOW	ATP5PF	ENSGALG00000015751	0.41	13	10	0	23	164.0680631	26	0	0
1	102547881	rs316813519	T	A	synonymous_variant	LOW	ATP5PF	ENSGALG00000015751	0.5	13	10	0	23	63.15009715	26	6.24E-05	0.00097874
1	102548227	rs740115619	T	C	upstream_gene_variant	MODIFIER	GABPA	ENSGALG00000015763	0.46	13	10	0	23	58.94393979	26	0.000232153	0.00306531
1	102548232	rs732630473	C	T	upstream_gene_variant	MODIFIER	GABPA	ENSGALG00000015763	0.43	14	9	0	23	63.04464237	28	0.000163975	0.00227508
1	102548257	rs317526383	T	C	upstream_gene_variant	MODIFIER	GABPA	ENSGALG00000015763	0.46	13	10	0	23	48.69076321	26	0.004489753	0.03539399
1	102568611	rs317084372	A	G	synonymous_variant	LOW	GABPA	ENSGALG00000015763	0.65	12	11	0	23	48.37611087	24	0.002266849	0.02065262
1	102575701	rs731835982	C	G	3_prime_UTR_variant	MODIFIER	GABPA	ENSGALG00000015763	0.02	1	22	0	23	13.6430014	2	0.001090084	0.01131116
1	102610727	rs313806043	T	C	3_prime_UTR_variant	MODIFIER	APP	ENSGALG00000015770	0.02	1	22	0	23	65.3759295	2	0	0
1	102610782	rs740935505	G	A	synonymous_variant	LOW	APP	ENSGALG00000015770	0.02	1	22	0	23	22.48193936	2	1.31E-05	0.00024398
1	102610815	rs10731781	C	T	synonymous_variant	LOW	APP	ENSGALG00000015770	0.7	11	11	1	23	51.76985818	22	0.000336311	0.00420982
1	102653445	rs10726208	A	G	synonymous_variant	LOW	APP	ENSGALG00000015770	0.61	10	13	0	23	213.9596296	20	0	0
1	102663870	rs317094772	T	C	synonymous_variant	LOW	APP	ENSGALG00000015770	0.47	14	1	8	23	79.27804323	28	8.55E-07	2.02E-05
1	102695230	rs14866429	A	G	synonymous_variant	LOW	APP	ENSGALG00000015770	0.44	4	5	14	23	69.25708664	8	7.00E-12	0
1	102695254	rs315996590	T	C	synonymous_variant	LOW	APP	ENSGALG00000015770	0.38	4	4	15	23	79.11260753	8	0	0
1	102742382	rs13913491	G	A	synonymous_variant	LOW	APP	ENSGALG00000015770	0.57	14	9	0	23	108.3621455	28	2.10E-11	0
1	102769675	rs10724605	C	T	missense_variant	MODERATE	APP	ENSGALG00000015770	0.46	13	10	0	23	70.72840632	26	5.19E-06	0.0001055
1	103953034	rs737943839	A	G	missense_variant	MODERATE	N6AMT1	ENSGALG00000015802	0.07	3	19	1	23	43.37541616	6	9.83E-08	2.76E-06
1	103953052	rs10721817	G	A	missense_variant	MODERATE	N6AMT1	ENSGALG00000015802	0.57	10	11	2	23	53.84008876	20	6.11E-05	0.00096111
1	103985947	rs317084249	C	T	synonymous_variant	LOW	RWDD2B	ENSGALG00000015807	0.17	1	2	20	23	11.00463303	2	0.004077315	0.03288806
1	104005496	rs318235096	C	T	missense_variant	MODERATE	USP16	ENSGALG00000015813	0.57	7	8	8	23	31.85425324	14	0.004201552	0.03371002
1	104011869	rs735189035	A	G	synonymous_variant	LOW	CCT8	ENSGALG00000015821	0.07	3	20	0	23	21.29469726	6	0.001623787	0.01563802
1	104011884	rs740105304	G	A	synonymous_variant	LOW	CCT8	ENSGALG00000015821	0.07	3	20	0	23	24.99406217	6	0.00034232	0.00427462
1	104013615	rs314343435	C	G	synonymous_variant	LOW	CCT8	ENSGALG00000015821	0.13	6	17	0	23	43.37565254	12	1.95E-05	0.00034756
1	104013767	rs10724401	C	T	synonymous_variant	LOW	CCT8	ENSGALG00000015821	0.2	9	14	0	23	39.26450963	18	0.002625481	0.02307138
1	104064779	rs15367860	G	T	downstream_gene_variant	MODIFIER	MAP3K7CL	ENSGALG00000015822	0.85	6	14	3	23	27.75588399	12	0.006005227	0.04452327
1	104065081	rs312787276	C	T	downstream_gene_variant	MODIFIER	MAP3K7CL	ENSGALG00000015822	0.11	2	7	14	23	14.39005692	4	0.006148785	0.04537743
1	104654137	rs10724233	C	T	synonymous_variant	LOW	SOD1	ENSGALG00000015844	0.33	7	16	0	23	39.03982368	14	0.000359599	0.00445489
1	104654158	rs29008126	T	C	synonymous_variant	LOW	SOD1	ENSGALG00000015844	0.78	10	13	0	23	65.19926516	20	1.08E-06	2.51E-05
1	104656349	rs3137903	C	T	synonymous_variant	LOW	SOD1	ENSGALG00000015844	0.46	11	12	0	23	48.50866733	22	0.000929119	0.00987355
1	104657476	rs29004873	T	A	3_prime_UTR_variant	MODIFIER	SOD1	ENSGALG00000015844	0.07	3	20	0	23	32.53818635	6	1.29E-05	0.00023961
1	104657513	rs313853107	G	C	3_prime_UTR_variant	MODIFIER	SOD1	ENSGALG00000015844	0.15	5	18	0	23	48.36298509	10	5.33E-07	1.32E-05
1	105249692	rs317554923	T	G	upstream_gene_variant	MODIFIER	IL10RB	ENSGALG00000037989	0.26	10	9	4	23	75.74576266	20	2.05E-08	6.40E-07
1	105261566	rs737923881	A	G	missense_variant	MODERATE	IL10RB	ENSGALG00000037989	0.35	7	3	13	23	45.69195546	14	3.15E-05	0.00053371
1	105304841	rs316883486	T	C	missense_variant	MODERATE	IFNGR2	ENSGALG00000032660	0.24	11	12	0	23	49.05683785	22	0.000785273	0.00861746
1	105310013	rs317646875	T	C	synonymous_variant	LOW	IFNGR2	ENSGALG00000032660	0.37	15	8	0	23	56.97926481	30	0.002103627	0.01940907
1	105324887	rs313818555	C	T	missense_variant	MODERATE	DNAJC28	ENSGALG00000037414	0.79	3	4	16	23	21.74604046	6	0.001346076	0.01349249
1	105324895	rs312270508	T	C	missense_variant	MODERATE	DNAJC28	ENSGALG00000037414	0.78	4	5	14	23	21.51102014	8	0.005906969	0.04400762
1	105353104	rs317393731	A	T	3_prime_UTR_variant	MODIFIER	GART	ENSGALG00000037076	0.75	5	9	9	23	64.19086671	10	5.79E-10	2.00E-08
1	105353140	rs738694386	T	C	3_prime_UTR_variant	MODIFIER	GART	ENSGALG00000037076	0.79	3	4	16	23	30.65948092	6	2.94E-05	0.00050239
1	105353142	rs731086148	A	T	3_prime_UTR_variant	MODIFIER	GART	ENSGALG00000037076	0.75	4	4	15	23	37.0289387	8	1.14E-05	0.00021411
1	105353173	rs315308275	C	T	3_prime_UTR_variant	MODIFIER	GART	ENSGALG00000037076	0.21	3	9	11	23	29.77344142	6	4.34E-05	0.00070924
1	105353283	rs314220171	T	A	3_prime_UTR_variant	MODIFIER	GART	ENSGALG00000037076	0.25	10	10	3	23	103.031487	20	0	0
1	105353389	rs10730949	G	T	3_prime_UTR_variant	MODIFIER	GART	ENSGALG00000037076	0.34	7	9	7	23	36.53547302	14	0.000867071	0.00934832
1	105353501	rs736167086	G	A	synonymous_variant	LOW	GART	ENSGALG00000037076	0.4	4	1	18	23	39.23901043	8	4.44E-06	9.14E-05
1	105355106	rs15371591	A	G	synonymous_variant	LOW	GART	ENSGALG00000037076	0.25	3	3	17	23	24.0823817	6	0.000504345	0.00593915
1	105355192	rs312756905	A	G	synonymous_variant	LOW	GART	ENSGALG00000037076	0.38	6	2	15	23	37.26681238	12	0.000202202	0.00272866
1	105360448	rs313209820	G	A	synonymous_variant	LOW	GART	ENSGALG00000037076	0.04	1	13	9	23	37.42870536	2	7.46E-09	2.50E-07
1	105360956	rs313646611	C	T	synonymous_variant	LOW	GART	ENSGALG00000037076	0.5	2	2	19	23	18.39605061	4	0.001032439	0.01080186
1	105360968	rs317718899	C	T	synonymous_variant	LOW	GART	ENSGALG00000037076	0.13	1	3	19	23	16.83241248	2	0.000221252	0.00294121
1	105361808	.	G	A	synonymous_variant	LOW	GART	ENSGALG00000037076	0.05	1	10	12	23	18.82458633	2	8.17E-05	0.00124298
1	105362249	rs735014472	G	A	synonymous_variant	LOW	GART	ENSGALG00000037076	0.25	3	3	17	23	29.45083235	6	5.00E-05	0.00080374
1	105362408	rs740847705	G	A	synonymous_variant	LOW	GART	ENSGALG00000037076	0.33	6	3	14	23	49.28278434	12	1.87E-06	4.14E-05
1	105371793	rs740127153	G	A	synonymous_variant	LOW	GART	ENSGALG00000037076	0.5	10	0	13	23	41.10885775	20	0.003607148	0.02991816
1	105373219	rs737174405	T	C	synonymous_variant	LOW	GART	ENSGALG00000037076	0.37	11	4	8	23	64.63137313	22	4.50E-06	9.25E-05
1	105397706	rs736127543	C	T	intron_variant	MODIFIER	-	ENSGALG00000045818	0.54	9	14	0	23	38.06752932	18	0.003794438	0.03114125
1	105398332	rs312391611	A	G	intron_variant	MODIFIER	-	ENSGALG00000045818	0.22	10	13	0	23	41.55919197	20	0.00315535	0.02683264
1	105405062	rs735605893	C	T	upstream_gene_variant	MODIFIER	-	ENSGALG00000035096	0.33	15	8	0	23	57.11326545	30	0.002029324	0.01884381
1	105405448	.	C	T	upstream_gene_variant	MODIFIER	-	ENSGALG00000035096	0.13	6	17	0	23	29.57194733	12	0.003237675	0.02741059
1	105430347	rs29005000	A	G	3_prime_UTR_variant	MODIFIER	-	ENSGALG00000035096	0.93	3	20	0	23	22.10059846	6	0.00116108	0.01192647
1	105581852	rs15372322	G	A	synonymous_variant	LOW	-	ENSGALG00000041812	0.04	2	21	0	23	20.01732977	4	0.000495481	0.00584725
1	105849656	rs10729215	A	G	downstream_gene_variant	MODIFIER	-	ENSGALG00000034083	0.41	11	12	0	23	201.3560281	22	0	0
1	105849770	rs312596110	A	G	downstream_gene_variant	MODIFIER	-	ENSGALG00000034083	0.9	4	17	2	23	55.9964706	8	2.83E-09	1.00E-07
1	105910328	.	G	A	3_prime_UTR_variant	MODIFIER	RCAN1	ENSGALG00000016014	0.02	1	22	0	23	10.19779982	2	0.006103457	0.04511001
1	106013517	.	G	C	downstream_gene_variant	MODIFIER	RUNX1	ENSGALG00000016022	0.11	4	15	4	23	25.7464577	8	0.001160504	0.01192137
1	106014964	rs316572924	T	A	downstream_gene_variant	MODIFIER	RUNX1	ENSGALG00000016022	0.07	2	13	8	23	21.24667871	4	0.000282926	0.00362979
1	106015130	rs735519777	C	T	downstream_gene_variant	MODIFIER	RUNX1	ENSGALG00000016022	0.04	1	13	9	23	14.51365709	2	0.000705341	0.00787853
1	106015177	rs317873372	T	C	downstream_gene_variant	MODIFIER	RUNX1	ENSGALG00000016022	0.46	7	5	11	23	41.77333112	14	0.000134291	0.00191242
1	106015392	rs314329537	G	A	downstream_gene_variant	MODIFIER	RUNX1	ENSGALG00000016022	0.77	5	6	12	23	31.55763512	10	0.000474359	0.00564588
1	106015473	rs13917031	T	C	downstream_gene_variant	MODIFIER	RUNX1	ENSGALG00000016022	0.25	5	5	13	23	27.035301	10	0.002571058	0.02280403
1	106016932	rs314229574	G	A	synonymous_variant	LOW	RUNX1	ENSGALG00000016022	0.32	7	4	12	23	33.48652614	14	0.002449967	0.02205503
1	106019661	.	C	T	synonymous_variant	LOW	RUNX1	ENSGALG00000016022	0.13	2	6	15	23	17.98875283	4	0.00124036	0.01260169
1	106155941	rs315853639	C	T	intron_variant	MODIFIER	RUNX1	ENSGALG00000016022	0.63	3	1	19	23	35.2569058	6	3.84E-06	8.01E-05
1	106155958	rs739448123	G	A	intron_variant	MODIFIER	RUNX1	ENSGALG00000016022	0.67	2	1	20	23	15.59890142	4	0.003607424	0.02991816
1	106576952	rs741650838	G	T	3_prime_UTR_variant	MODIFIER	CBR1	ENSGALG00000016027	0.52	18	5	0	23	67.01521129	36	0.001287629	0.01300824
1	106659143	rs739285019	C	G	3_prime_UTR_variant	MODIFIER	MORC3	ENSGALG00000036556	0.57	15	5	3	23	60.9951275	30	0.000696452	0.00779327
1	106860323	rs316586905	A	G	downstream_gene_variant	MODIFIER	HLCS	ENSGALG00000016047	0.33	13	10	0	23	52.52380143	26	0.001551663	0.01505446
1	106999692	rs14870595	G	A	synonymous_variant	LOW	PIGP	ENSGALG00000038098	0.52	14	9	0	23	58.80708097	28	0.000577145	0.00663632
1	107063611	rs13511630	T	C	downstream_gene_variant	MODIFIER	TTC3	ENSGALG00000016050	0.33	11	12	0	23	42.64235913	22	0.005220985	0.03986248
1	107063999	rs15375824	C	T	3_prime_UTR_variant	MODIFIER	VPS26C	ENSGALG00000016052	0.67	11	12	0	23	50.12988557	22	0.000563215	0.00649873
1	107066666	rs314520180	C	T	synonymous_variant	LOW	VPS26C	ENSGALG00000016052	0.52	16	7	0	23	61.33042634	32	0.001367068	0.01366426
1	107182812	.	G	T	downstream_gene_variant	MODIFIER	DYRK1A	ENSGALG00000016053	0.02	1	22	0	23	13.45901682	2	0.00119512	0.01221711
1	107182813	.	A	G	downstream_gene_variant	MODIFIER	DYRK1A	ENSGALG00000016053	0.02	1	22	0	23	13.45901682	2	0.00119512	0.01221711
1	107997072	rs314795342	C	T	upstream_gene_variant	MODIFIER	BRWD1	ENSGALG00000016065	0.5	2	0	21	23	22.87926263	4	0.000133856	0.00190696
1	107997426	rs731865075	A	G	3_prime_UTR_variant	MODIFIER	HMGN1	ENSGALG00000016067	0.06	2	14	7	23	26.33413136	4	2.71E-05	0.00046662
1	107997428	rs734982607	G	T	3_prime_UTR_variant	MODIFIER	HMGN1	ENSGALG00000016067	0.06	2	14	7	23	22.96396925	4	0.000128742	0.00184222
1	107997468	rs730993906	G	A	3_prime_UTR_variant	MODIFIER	HMGN1	ENSGALG00000016067	0.11	5	18	0	23	35.98992565	10	8.45E-05	0.00127994
1	107997477	rs738626538	A	T	3_prime_UTR_variant	MODIFIER	HMGN1	ENSGALG00000016067	0.11	5	18	0	23	38.02134077	10	3.76E-05	0.00062571
1	107997854	rs316536423	C	T	3_prime_UTR_variant	MODIFIER	HMGN1	ENSGALG00000016067	0.09	4	19	0	23	50.79384915	8	2.88E-08	8.70E-07
1	107997884	rs315404696	C	A	3_prime_UTR_variant	MODIFIER	HMGN1	ENSGALG00000016067	0.13	6	17	0	23	49.64870881	12	1.61E-06	3.63E-05
1	107997935	rs313751404	G	A	3_prime_UTR_variant	MODIFIER	HMGN1	ENSGALG00000016067	0.09	4	19	0	23	22.22147147	8	0.004521698	0.03559492
1	108004119	rs13919189	T	C	synonymous_variant	LOW	WRB	ENSGALG00000016070	0.63	6	2	15	23	28.76594598	12	0.004267637	0.03413101
1	108010234	rs735269080	G	T	3_prime_UTR_variant	MODIFIER	WRB	ENSGALG00000016070	0.17	5	10	8	23	25.39559463	10	0.004644019	0.03630632
1	108032620	rs731537027	C	T	intron_variant	MODIFIER	SH3BGR	ENSGALG00000016127	0.5	2	0	21	23	14.90919804	4	0.004893299	0.03790666
1	108033522	rs316112737	T	C	synonymous_variant	LOW	SH3BGR	ENSGALG00000016127	0.26	12	11	0	23	84.32294596	24	1.23E-08	3.90E-07
1	108052067	rs317752314	A	G	missense_variant	MODERATE	SH3BGR	ENSGALG00000016127	0.26	11	10	2	23	251.7414051	22	0	0
1	108052098	rs315620723	G	A	synonymous_variant	LOW	SH3BGR	ENSGALG00000016127	0.24	10	11	2	23	46.69495	20	0.00064655	0.00730793
1	108053235	rs313709819	A	G	3_prime_UTR_variant	MODIFIER	SH3BGR	ENSGALG00000016127	0.09	4	19	0	23	30.25570083	8	0.000190468	0.00259643
1	108053289	rs10727666	T	C	3_prime_UTR_variant	MODIFIER	SH3BGR	ENSGALG00000016127	0.65	14	9	0	23	70.76253122	28	1.46E-05	0.00026735
1	108053321	rs10722845	C	T	3_prime_UTR_variant	MODIFIER	SH3BGR	ENSGALG00000016127	0.52	14	9	0	23	140.4991391	28	0	0
1	108053373	rs735199255	G	C	3_prime_UTR_variant	MODIFIER	SH3BGR	ENSGALG00000016127	0.09	4	19	0	23	57.3921716	8	1.51E-09	5.00E-08
1	108053383	rs737329564	A	T	3_prime_UTR_variant	MODIFIER	SH3BGR	ENSGALG00000016127	0.09	4	19	0	23	52.15692861	8	1.57E-08	5.00E-07
1	108053394	rs732544627	G	A	3_prime_UTR_variant	MODIFIER	SH3BGR	ENSGALG00000016127	0.09	4	19	0	23	39.69323475	8	3.65E-06	7.65E-05
1	108053423	rs13919242	T	A	3_prime_UTR_variant	MODIFIER	SH3BGR	ENSGALG00000016127	0.09	4	19	0	23	38.69256856	8	5.60E-06	0.00011307
1	108900708	rs317640688	T	C	upstream_gene_variant	MODIFIER	-	ENSGALG00000038560	0.5	1	0	22	23	22.93009668	2	1.05E-05	0.00019901
1	108900755	rs315594562	A	G	upstream_gene_variant	MODIFIER	-	ENSGALG00000038560	0.5	1	0	22	23	10.87814515	2	0.00434351	0.03443991
1	109507417	rs734181706	A	G	downstream_gene_variant	MODIFIER	SLC37A1	ENSGALG00000016185	0.5	1	0	22	23	11.92239219	2	0.002576828	0.02280403
1	109652660	rs312935832	A	G	synonymous_variant	LOW	PKNOX1	ENSGALG00000016191	0.18	4	7	12	23	22.7872639	8	0.003648386	0.03020475
1	109740234	rs739873006	G	T	3_prime_UTR_variant	MODIFIER	U2AF1	ENSGALG00000016198	0.25	2	2	19	23	14.50023817	4	0.005858326	0.04373034
1	109746356	rs10721787	G	A	synonymous_variant	LOW	U2AF1	ENSGALG00000016198	0.28	11	12	0	23	47.55867775	22	0.001240307	0.01260169
1	110052959	rs315831047	A	G	3_prime_UTR_variant	MODIFIER	RRP1B	ENSGALG00000035696	0.2	4	6	13	23	23.40279406	8	0.002883825	0.02496141
1	110337809	rs741648069	G	A	synonymous_variant	LOW	C1H21ORF33	ENSGALG00000019171	0.11	5	17	1	23	24.58660533	10	0.006186665	0.04558692
1	110339106	rs10725092	G	A	synonymous_variant	LOW	C1H21ORF33	ENSGALG00000019171	0.72	11	12	0	23	45.12338964	22	0.002559814	0.02280403
1	110340352	rs80647510	C	G	synonymous_variant	LOW	C1H21ORF33	ENSGALG00000019171	0.15	7	16	0	23	33.17961135	14	0.00271403	0.02373732
1	110340483	rs80585053	G	A	3_prime_UTR_variant	MODIFIER	C1H21ORF33	ENSGALG00000019171	0.85	7	16	0	23	30.80703883	14	0.005898666	0.04396312
1	110340582	rs80647870	T	C	3_prime_UTR_variant	MODIFIER	C1H21ORF33	ENSGALG00000019171	0.87	6	17	0	23	41.79554199	12	3.60E-05	0.00060139
1	110340591	rs80630787	A	T	3_prime_UTR_variant	MODIFIER	C1H21ORF33	ENSGALG00000019171	0.13	6	17	0	23	44.18658473	12	1.42E-05	0.00026181
1	110340935	rs732672398	C	A	3_prime_UTR_variant	MODIFIER	C1H21ORF33	ENSGALG00000019171	0.13	6	17	0	23	31.25731916	12	0.001799585	0.0170563
1	110340987	rs741659368	T	G	3_prime_UTR_variant	MODIFIER	C1H21ORF33	ENSGALG00000019171	0.17	6	17	0	23	33.01666001	12	0.00096224	0.01017395
1	110341003	rs738572399	T	C	3_prime_UTR_variant	MODIFIER	C1H21ORF33	ENSGALG00000019171	0.02	1	22	0	23	18.37737534	2	0.000102189	0.00151151
1	110341056	rs314143979	C	G	3_prime_UTR_variant	MODIFIER	C1H21ORF33	ENSGALG00000019171	0.13	6	17	0	23	38.17093608	12	0.000143985	0.00203316
1	110341078	rs737836250	C	G	3_prime_UTR_variant	MODIFIER	C1H21ORF33	ENSGALG00000019171	0.13	6	17	0	23	57.66519529	12	5.99E-08	1.74E-06
1	111020760	rs10724877	C	T	synonymous_variant	LOW	FUNDC1	ENSGALG00000028187	0.26	10	13	0	23	46.38057254	20	0.00071451	0.00796659
1	111033595	rs313183092	G	T	downstream_gene_variant	MODIFIER	FUNDC1	ENSGALG00000028187	0.1	4	17	2	23	44.75794089	8	4.09E-07	1.03E-05
1	111033727	rs15384718	C	T	downstream_gene_variant	MODIFIER	FUNDC1	ENSGALG00000028187	0.85	7	16	0	23	34.27233461	14	0.001881543	0.01768086
1	111033735	rs315976079	G	A	downstream_gene_variant	MODIFIER	FUNDC1	ENSGALG00000028187	0.87	6	17	0	23	37.32517887	12	0.000197833	0.00267698
1	111033811	rs315834091	C	A	downstream_gene_variant	MODIFIER	FUNDC1	ENSGALG00000028187	0.9	4	17	2	23	23.68968299	8	0.002582937	0.02284859
1	111034639	rs316349199	G	A	downstream_gene_variant	MODIFIER	FUNDC1	ENSGALG00000028187	0.87	6	17	0	23	33.61449642	12	0.000775673	0.00852908
1	111034713	rs314839338	A	G	downstream_gene_variant	MODIFIER	FUNDC1	ENSGALG00000028187	0.86	6	16	1	23	37.39425469	12	0.000192781	0.00261957
1	111034747	rs312429048	A	G	downstream_gene_variant	MODIFIER	FUNDC1	ENSGALG00000028187	0.87	6	17	0	23	31.98448698	12	0.001391433	0.0138696
1	111034833	rs29006790	G	A	downstream_gene_variant	MODIFIER	FUNDC1	ENSGALG00000028187	0.11	5	17	1	23	26.14712512	10	0.003547269	0.02951075
1	111034972	rs316392574	T	G	downstream_gene_variant	MODIFIER	FUNDC1	ENSGALG00000028187	0.12	5	16	2	23	67.93556666	10	1.11E-10	0
1	111035058	rs316271118	C	T	downstream_gene_variant	MODIFIER	FUNDC1	ENSGALG00000028187	0.81	7	11	5	23	55.06785833	14	8.43E-07	2.00E-05
1	111035070	rs312727546	A	G	downstream_gene_variant	MODIFIER	FUNDC1	ENSGALG00000028187	0.8	6	9	8	23	32.3445495	12	0.001224042	0.01246142
1	111280426	rs13922384	T	C	downstream_gene_variant	MODIFIER	MAOB	ENSGALG00000032836	0.33	2	1	20	23	14.86589675	4	0.004987593	0.03848103
1	111280646	rs315151195	C	T	downstream_gene_variant	MODIFIER	MAOB	ENSGALG00000032836	0.5	1	0	22	23	14.00298817	2	0.000910521	0.00970987
1	111918228	.	T	C	synonymous_variant	LOW	CASK	ENSGALG00000042400	0.34	13	9	1	23	49.19169591	26	0.00392094	0.03194872
1	112023832	rs29008144	G	C	3_prime_UTR_variant	MODIFIER	DDX3X	ENSGALG00000016231	0.26	12	11	0	23	46.2139627	24	0.004172158	0.03352229
1	112024473	.	G	A	synonymous_variant	LOW	DDX3X	ENSGALG00000016231	0.02	1	22	0	23	11.75377352	2	0.0028035	0.02439379
1	112026594	rs317900036	G	A	synonymous_variant	LOW	DDX3X	ENSGALG00000016231	0.52	18	5	0	23	61.57623628	36	0.00500593	0.03858651
1	112026642	rs29008142	G	A	synonymous_variant	LOW	DDX3X	ENSGALG00000016231	0.72	13	10	0	23	75.15529344	26	1.15E-06	2.65E-05
1	112028091	rs736095047	G	C	synonymous_variant	LOW	DDX3X	ENSGALG00000016231	0.59	15	8	0	23	65.9361786	30	0.000166268	0.00230357
1	112029900	rs312580358	A	G	synonymous_variant	LOW	DDX3X	ENSGALG00000016231	0.8	9	14	0	23	65.92497056	18	2.18E-07	5.78E-06
1	112030223	rs738102842	G	T	intron_variant	MODIFIER	DDX3X	ENSGALG00000016231	0.57	12	11	0	23	59.50397951	24	7.50E-05	0.0011522
1	112030589	rs738247136	T	C	intron_variant	MODIFIER	DDX3X	ENSGALG00000016231	0.67	10	5	8	23	60.57432482	20	5.80E-06	0.00011647
1	112030590	rs13923085	T	C	intron_variant	MODIFIER	DDX3X	ENSGALG00000016231	0.67	10	5	8	23	62.26996787	20	3.15E-06	6.70E-05
1	112030722	.	T	C	intron_variant	MODIFIER	DDX3X	ENSGALG00000016231	0.15	7	16	0	23	47.16007968	14	1.81E-05	0.00032527
1	112030952	rs793995887	A	G	intron_variant	MODIFIER	DDX3X	ENSGALG00000016231	0.14	6	16	1	23	35.00004712	12	0.000468301	0.0055836
1	112031044	rs733326874	T	A	intron_variant	MODIFIER	DDX3X	ENSGALG00000016231	0.24	11	12	0	23	81.65460854	22	8.64E-09	2.80E-07
1	112031189	rs794613218	C	T	intron_variant	MODIFIER	DDX3X	ENSGALG00000016231	0.15	7	16	0	23	38.78176027	14	0.000394143	0.00482819
1	112049667	rs318197350	C	A	intergenic_variant	MODIFIER	-	-	0.19	5	8	10	23	33.76414238	10	0.000202477	0.00273113
1	112051941	rs15387338	C	A	intergenic_variant	MODIFIER	-	-	0.5	1	0	22	23	10.87814515	2	0.00434351	0.03443991
1	112052110	rs739608522	A	T	intergenic_variant	MODIFIER	-	-	0.89	2	7	14	23	41.03958121	4	2.64E-08	8.00E-07
1	112054469	rs15387344	T	C	intergenic_variant	MODIFIER	-	-	0.83	1	2	20	23	11.92239219	2	0.002576828	0.02280403
1	112055305	rs314731285	C	T	intergenic_variant	MODIFIER	-	-	0.19	5	8	10	23	32.28945371	10	0.000358295	0.00444094
1	112055700	rs740015146	C	T	intergenic_variant	MODIFIER	-	-	0.14	2	5	16	23	14.54701522	4	0.005739122	0.04301307
1	112067056	rs3138005	G	A	synonymous_variant	LOW	RPL8	ENSGALG00000016232	0.37	17	6	0	23	74.17217761	34	8.17E-05	0.00124298
1	112067581	rs740763855	C	T	synonymous_variant	LOW	RPL8	ENSGALG00000016232	0.33	14	7	2	23	81.2533084	28	4.34E-07	1.09E-05
1	112096416	rs740508647	A	T	synonymous_variant	LOW	-	ENSGALG00000016236	0.04	2	21	0	23	17.37767992	4	0.001632137	0.01570624
1	112141823	rs313562970	G	A	synonymous_variant	LOW	-	ENSGALG00000016236	0.26	12	11	0	23	52.2729137	24	0.000720749	0.0080268
1	112273357	rs316040325	T	A	3_prime_UTR_variant	MODIFIER	ATP6AP2	ENSGALG00000016241	0.68	11	9	3	23	53.28792346	22	0.000207036	0.00278279
1	112273667	rs14875148	C	T	3_prime_UTR_variant	MODIFIER	ATP6AP2	ENSGALG00000016241	0.04	2	21	0	23	16.74053252	4	0.002170658	0.01993732
1	112274017	rs313288683	G	A	3_prime_UTR_variant	MODIFIER	ATP6AP2	ENSGALG00000016241	0.39	12	11	0	23	49.88435595	24	0.001464722	0.01444824
1	112739576	.	G	A	synonymous_variant	LOW	MID1IP1	ENSGALG00000041078	0.15	7	16	0	23	40.14341948	14	0.000242309	0.00318303
1	112767375	rs13923908	C	T	3_prime_UTR_variant	MODIFIER	-	ENSGALG00000016251	0.17	8	15	0	23	69.28948142	16	1.33E-08	4.20E-07
1	112784755	rs14875588	A	G	synonymous_variant	LOW	-	ENSGALG00000016251	0.5	9	14	0	23	82.61990575	18	2.97E-10	1.00E-08
1	112784878	rs14875589	A	G	synonymous_variant	LOW	-	ENSGALG00000016251	0.87	6	17	0	23	43.83934787	12	1.63E-05	0.00029547
1	113138709	rs313728995	A	C	3_prime_UTR_variant	MODIFIER	DYNLT3	ENSGALG00000016259	0.57	10	13	0	23	39.2944515	20	0.006127064	0.04524405
1	113138740	rs312648552	C	T	3_prime_UTR_variant	MODIFIER	DYNLT3	ENSGALG00000016259	0.57	10	13	0	23	46.26315288	20	0.000741619	0.00821287
1	113138875	rs15390329	A	G	3_prime_UTR_variant	MODIFIER	DYNLT3	ENSGALG00000016259	0.26	12	11	0	23	50.02894657	24	0.001404016	0.01397444
1	113139351	rs15390331	T	A	3_prime_UTR_variant	MODIFIER	DYNLT3	ENSGALG00000016259	0.09	4	19	0	23	26.51090169	8	0.000858385	0.00926742
1	113139395	rs15390332	G	C	3_prime_UTR_variant	MODIFIER	DYNLT3	ENSGALG00000016259	0.09	4	19	0	23	24.89041722	8	0.001622428	0.01562595
1	113961291	rs318239211	G	A	3_prime_UTR_variant	MODIFIER	TMEM47	ENSGALG00000027198	0.26	10	9	4	23	53.01455109	20	8.09E-05	0.00123278
1	114685920	rs734541781	C	T	synonymous_variant	LOW	DMD	ENSGALG00000016281	0.11	5	18	0	23	26.31365025	10	0.003340475	0.02809396
1	114694585	rs15393606	T	C	missense_variant	MODERATE	DMD	ENSGALG00000016281	0.37	11	12	0	23	78.03476574	22	3.40E-08	1.02E-06
1	114765044	rs735613123	G	A	synonymous_variant	LOW	DMD	ENSGALG00000016281	0.33	11	12	0	23	45.8005112	22	0.002097724	0.01937021
1	114787488	rs316206975	A	G	synonymous_variant	LOW	DMD	ENSGALG00000016281	0.28	13	10	0	23	54.88957689	26	0.000783208	0.00859733
1	115462892	rs317966677	G	A	synonymous_variant	LOW	DMD	ENSGALG00000016281	0.41	11	12	0	23	113.7605144	22	0	0
1	115482832	rs731460060	T	A	3_prime_UTR_variant	MODIFIER	DMD	ENSGALG00000016281	0.09	4	19	0	23	23.32307378	8	0.0029733	0.02557526
1	117846575	rs314081773	C	G	downstream_gene_variant	MODIFIER	POLA1	ENSGALG00000016312	0.88	1	3	19	23	10.04123552	2	0.006600448	0.04787779
1	118086672	rs315919642	T	C	downstream_gene_variant	MODIFIER	PDK3	ENSGALG00000016323	0.75	8	12	3	23	33.43157386	16	0.006475361	0.04728534
1	118087998	rs313102101	G	A	downstream_gene_variant	MODIFIER	PDK3	ENSGALG00000016323	0.16	6	13	4	23	29.77070858	12	0.003023049	0.0259208
1	118088191	rs14878650	T	C	downstream_gene_variant	MODIFIER	PDK3	ENSGALG00000016323	0.3	7	8	8	23	44.20003359	14	5.50E-05	0.00087483
1	118088465	rs738044315	T	C	downstream_gene_variant	MODIFIER	PDK3	ENSGALG00000016323	0.02	1	22	0	23	13.94731391	2	0.000936223	0.00993698
1	118089842	rs738075800	G	A	3_prime_UTR_variant	MODIFIER	PDK3	ENSGALG00000016323	0.07	3	20	0	23	24.34052362	6	0.000452041	0.00541576
1	118089912	rs316426491	G	C	3_prime_UTR_variant	MODIFIER	PDK3	ENSGALG00000016323	0.72	11	12	0	23	47.72704527	22	0.001178694	0.01208
1	118090079	rs731789983	A	G	3_prime_UTR_variant	MODIFIER	PDK3	ENSGALG00000016323	0.04	2	21	0	23	19.8016159	4	0.000546503	0.00633241
1	118090094	rs735518955	G	A	3_prime_UTR_variant	MODIFIER	PDK3	ENSGALG00000016323	0.35	10	13	0	23	79.9331207	20	4.03E-09	1.40E-07
1	118090120	rs10727437	T	C	3_prime_UTR_variant	MODIFIER	PDK3	ENSGALG00000016323	0.72	11	12	0	23	59.9833008	22	2.25E-05	0.00039451
1	118090307	rs315511852	C	G	3_prime_UTR_variant	MODIFIER	PDK3	ENSGALG00000016323	0.13	6	17	0	23	28.00563909	12	0.005521551	0.04166353
1	118096645	rs316643822	G	A	synonymous_variant	LOW	PDK3	ENSGALG00000016323	0.09	4	19	0	23	22.63561117	8	0.003864977	0.03159129
1	118103304	rs313835417	A	G	synonymous_variant	LOW	PDK3	ENSGALG00000016323	0.15	7	16	0	23	47.78104242	14	1.43E-05	0.00026341
1	118210379	rs315343013	T	C	non_coding_transcript_exon_variant	MODIFIER	-	ENSGALG00000033758	0.33	6	9	8	23	41.66911691	12	3.79E-05	0.00062927
1	118220225	rs316177818	T	C	downstream_gene_variant	MODIFIER	EIF2S3	ENSGALG00000016340	0.52	11	11	1	23	57.49396955	22	5.21E-05	0.00083342
1	118220277	.	G	A	downstream_gene_variant	MODIFIER	EIF2S3	ENSGALG00000016340	0.02	1	20	2	23	12.55485569	2	0.001878225	0.01765439
1	118220670	rs317068791	A	G	downstream_gene_variant	MODIFIER	EIF2S3	ENSGALG00000016340	0.5	1	0	22	23	14.38316409	2	0.000752897	0.00831936
1	118225277	rs731195819	G	C	3_prime_UTR_variant	MODIFIER	EIF2S3	ENSGALG00000016340	0.15	7	16	0	23	74.90132757	14	2.47E-10	1.00E-08
1	118225285	rs734567544	T	C	3_prime_UTR_variant	MODIFIER	EIF2S3	ENSGALG00000016340	0.15	7	16	0	23	59.83483399	14	1.25E-07	3.46E-06
1	118320453	rs315963397	G	A	intron_variant	MODIFIER	SAT1	ENSGALG00000016348	0.52	16	7	0	23	55.15200765	32	0.006688072	0.04833437
1	118320524	rs735289795	T	A	intron_variant	MODIFIER	SAT1	ENSGALG00000016348	0.13	6	17	0	23	28.48336394	12	0.004698029	0.03665349
1	118320567	rs735890031	G	A	intron_variant	MODIFIER	SAT1	ENSGALG00000016348	0.26	10	13	0	23	60.48944727	20	5.98E-06	0.00011975
1	118320576	rs733414947	C	T	intron_variant	MODIFIER	SAT1	ENSGALG00000016348	0.13	6	17	0	23	35.0366309	12	0.00046206	0.00552024
1	118320671	rs737910437	C	T	intron_variant	MODIFIER	SAT1	ENSGALG00000016348	0.17	8	15	0	23	44.01814105	16	0.000196004	0.00265536
1	118321106	rs10721739	C	T	intron_variant	MODIFIER	SAT1	ENSGALG00000016348	0.26	8	15	0	23	139.4305797	16	0	0
1	118321126	rs10726838	A	G	intron_variant	MODIFIER	SAT1	ENSGALG00000016348	0.54	15	8	0	23	146.4581004	30	0	0
1	118321844	.	G	C	5_prime_UTR_variant	MODIFIER	SAT1	ENSGALG00000016348	0.04	2	21	0	23	44.0839295	4	6.16E-09	2.10E-07
1	118336004	rs314660450	T	C	synonymous_variant	LOW	ACOT9	ENSGALG00000016351	0.02	1	22	0	23	14.88731938	2	0.00058514	0.00671735
1	118344115	rs314403862	T	C	synonymous_variant	LOW	ACOT9	ENSGALG00000016351	0.07	3	20	0	23	19.90038849	6	0.002884736	0.0249639
1	118344424	rs312387882	T	C	synonymous_variant	LOW	ACOT9	ENSGALG00000016351	0.2	9	14	0	23	43.61884326	18	0.000653816	0.0073783
1	118344451	rs731786782	C	A	synonymous_variant	LOW	ACOT9	ENSGALG00000016351	0.09	4	19	0	23	24.8309842	8	0.001660436	0.01592812
1	118344902	rs317511781	T	G	3_prime_UTR_variant	MODIFIER	ACOT9	ENSGALG00000016351	0.5	13	10	0	23	239.7842838	26	0	0
1	118344933	rs737556535	G	A	3_prime_UTR_variant	MODIFIER	ACOT9	ENSGALG00000016351	0.13	6	17	0	23	40.29807058	12	6.42E-05	0.00100512
1	118344951	rs738731337	T	A	3_prime_UTR_variant	MODIFIER	ACOT9	ENSGALG00000016351	0.24	7	16	0	23	70.98778117	14	1.28E-09	5.00E-08
1	118344955	rs314021028	A	G	3_prime_UTR_variant	MODIFIER	ACOT9	ENSGALG00000016351	0.83	8	15	0	23	55.93917096	16	2.49E-06	5.40E-05
1	118345017	rs314089166	T	C	3_prime_UTR_variant	MODIFIER	ACOT9	ENSGALG00000016351	0.59	13	10	0	23	113.5836234	26	1.00E-12	0
1	118345041	rs317742987	T	C	3_prime_UTR_variant	MODIFIER	ACOT9	ENSGALG00000016351	0.59	13	10	0	23	183.7711602	26	0	0
1	118345198	rs314854925	G	A	3_prime_UTR_variant	MODIFIER	ACOT9	ENSGALG00000016351	0.52	16	7	0	23	133.2744103	32	0	0
1	118345207	.	A	G	3_prime_UTR_variant	MODIFIER	ACOT9	ENSGALG00000016351	0.09	4	19	0	23	22.1325399	8	0.004676165	0.03651161
1	118345218	rs312352075	G	A	3_prime_UTR_variant	MODIFIER	ACOT9	ENSGALG00000016351	0.54	13	10	0	23	121.3295477	26	0	0
1	118345407	rs317721830	C	T	3_prime_UTR_variant	MODIFIER	ACOT9	ENSGALG00000016351	0.5	9	14	0	23	36.16329212	18	0.006723755	0.04854017
1	118345525	rs738066827	T	C	3_prime_UTR_variant	MODIFIER	ACOT9	ENSGALG00000016351	0.11	3	20	0	23	24.55450838	6	0.000412762	0.00500968
1	118345530	.	C	T	3_prime_UTR_variant	MODIFIER	ACOT9	ENSGALG00000016351	0.11	3	20	0	23	21.68919503	6	0.001378308	0.0137609
1	118345683	rs13686102	T	C	3_prime_UTR_variant	MODIFIER	ACOT9	ENSGALG00000016351	0.67	7	16	0	23	33.28188846	14	0.002623137	0.02305571
1	118345707	rs15399534	C	T	3_prime_UTR_variant	MODIFIER	ACOT9	ENSGALG00000016351	0.11	3	20	0	23	20.80237916	6	0.001990762	0.01854589
1	118346634	rs312976049	G	A	3_prime_UTR_variant	MODIFIER	ACOT9	ENSGALG00000016351	0.41	7	16	0	23	35.84761458	14	0.001099678	0.01139641
1	118346679	rs737896564	T	C	3_prime_UTR_variant	MODIFIER	ACOT9	ENSGALG00000016351	0.13	6	17	0	23	47.63524085	12	3.62E-06	7.59E-05
1	118346841	rs315651982	T	C	3_prime_UTR_variant	MODIFIER	ACOT9	ENSGALG00000016351	0.74	6	17	0	23	38.18896186	12	0.00014301	0.0020215
1	118349194	rs14878963	T	C	downstream_gene_variant	MODIFIER	ACOT9	ENSGALG00000016351	0.5	1	0	22	23	11.90488943	2	0.002599478	0.02287799
1	118349313	rs733986384	C	T	downstream_gene_variant	MODIFIER	ACOT9	ENSGALG00000016351	0.33	2	1	20	23	26.00481331	4	3.16E-05	0.00053514
1	118349343	rs317337024	A	G	downstream_gene_variant	MODIFIER	ACOT9	ENSGALG00000016351	0.33	2	1	20	23	35.43144642	4	3.79E-07	9.64E-06
1	118349371	rs313106522	G	T	downstream_gene_variant	MODIFIER	ACOT9	ENSGALG00000016351	0.17	1	2	20	23	15.07202359	2	0.000533521	0.00621877
1	118349694	rs312519265	C	G	downstream_gene_variant	MODIFIER	ACOT9	ENSGALG00000016351	0.75	1	1	21	23	19.24603187	2	6.62E-05	0.00103094
1	118350342	rs735864141	C	T	downstream_gene_variant	MODIFIER	ACOT9	ENSGALG00000016351	0.88	1	3	19	23	10.03811599	2	0.006610751	0.04787779
1	118350711	rs315199911	G	T	downstream_gene_variant	MODIFIER	ACOT9	ENSGALG00000016351	0.17	1	2	20	23	11.98780067	2	0.002493918	0.02232245
1	118350798	rs733363909	C	T	3_prime_UTR_variant	MODIFIER	PRDX4	ENSGALG00000016357	0.27	8	7	8	23	68.94342993	16	1.53E-08	4.80E-07
1	118350843	rs312470945	T	G	3_prime_UTR_variant	MODIFIER	PRDX4	ENSGALG00000016357	0.43	10	13	0	23	49.72213409	20	0.000242688	0.00318697
1	118350952	rs734870730	C	T	intron_variant	MODIFIER	PRDX4	ENSGALG00000016357	0.1	1	4	18	23	19.1454433	2	6.96E-05	0.00107904
1	118350991	rs738311153	G	A	intron_variant	MODIFIER	PRDX4	ENSGALG00000016357	0.7	3	2	18	23	55.70360487	6	3.34E-10	1.00E-08
1	118351122	rs315294114	G	A	intron_variant	MODIFIER	PRDX4	ENSGALG00000016357	0.5	4	0	19	23	78.97697049	8	0	0
1	118351128	rs313366348	C	T	intron_variant	MODIFIER	PRDX4	ENSGALG00000016357	0.5	4	0	19	23	85.70008351	8	0	0
1	118351471	rs315425862	C	T	intron_variant	MODIFIER	PRDX4	ENSGALG00000016357	0.5	4	2	17	23	66.69446964	8	2.20E-11	0
1	118351559	rs318193861	T	C	intron_variant	MODIFIER	PRDX4	ENSGALG00000016357	0.2	2	3	18	23	22.98099154	4	0.000127738	0.00182943
1	118351798	rs314566372	C	T	intron_variant	MODIFIER	PRDX4	ENSGALG00000016357	0.14	2	5	16	23	55.45976066	4	2.60E-11	0
1	118351828	rs312355284	A	G	intron_variant	MODIFIER	PRDX4	ENSGALG00000016357	0.1	1	4	18	23	40.39253613	2	1.69E-09	6.00E-08
1	118352028	rs737037953	T	G	intron_variant	MODIFIER	PRDX4	ENSGALG00000016357	0.42	5	1	17	23	76.79273792	10	2.00E-12	0
1	118354263	rs315574493	T	C	intron_variant	MODIFIER	PRDX4	ENSGALG00000016357	0.5	1	0	22	23	10.87814515	2	0.00434351	0.03443991
1	118996875	rs15401184	A	G	downstream_gene_variant	MODIFIER	SMS	ENSGALG00000016379	0.15	6	14	3	23	33.52384479	12	0.000801513	0.00877432
1	118997172	rs735038485	C	A	downstream_gene_variant	MODIFIER	SMS	ENSGALG00000016379	0.07	3	19	1	23	18.26691648	6	0.005598655	0.04212149
1	118997665	rs737032749	C	T	downstream_gene_variant	MODIFIER	SMS	ENSGALG00000016379	0.33	12	9	2	23	66.96236247	24	6.25E-06	0.00012454
1	118998909	rs739797319	C	G	3_prime_UTR_variant	MODIFIER	SMS	ENSGALG00000016379	0.07	3	20	0	23	17.92779972	6	0.006415183	0.04695818
1	119011024	rs316196095	T	C	synonymous_variant	LOW	SMS	ENSGALG00000016379	0.28	11	12	0	23	52.65926856	22	0.000253328	0.00330881
1	119015263	rs3137226	C	T	synonymous_variant	LOW	SMS	ENSGALG00000016379	0.11	5	18	0	23	41.96437603	10	7.61E-06	0.0001489
1	119017667	rs317088030	T	C	missense_variant	MODERATE	SMS	ENSGALG00000016379	0.41	15	8	0	23	87.64622113	30	1.49E-07	4.06E-06
1	119118822	rs313055650	G	A	synonymous_variant	LOW	SMPX	ENSGALG00000019157	0.2	9	14	0	23	51.71054267	18	4.14E-05	0.000681
1	119118846	rs317237700	T	A	synonymous_variant	LOW	SMPX	ENSGALG00000019157	0.02	1	22	0	23	18.91651477	2	7.80E-05	0.00119336
1	119119206	rs316606813	A	G	intron_variant	MODIFIER	SMPX	ENSGALG00000019157	0.29	4	10	9	23	24.96876566	8	0.001573616	0.01523567
1	119120294	rs738146673	C	T	intron_variant	MODIFIER	SMPX	ENSGALG00000019157	0.07	1	6	16	23	10.55795389	2	0.005097643	0.03913163
1	119127819	rs312949732	C	G	intron_variant	MODIFIER	SMPX	ENSGALG00000019157	0.13	1	3	19	23	16.1414848	2	0.000312551	0.00395695
1	119128093	rs14879652	A	G	intron_variant	MODIFIER	SMPX	ENSGALG00000019157	0.8	2	3	18	23	28.93223185	4	8.07E-06	0.000157
1	119128118	rs14879653	G	A	intron_variant	MODIFIER	SMPX	ENSGALG00000019157	0.1	1	4	18	23	42.70826608	2	5.32E-10	2.00E-08
1	119128129	rs14879654	A	G	intron_variant	MODIFIER	SMPX	ENSGALG00000019157	0.8	2	3	18	23	15.99383207	4	0.003027451	0.02594659
1	119128164	rs738550708	A	T	intron_variant	MODIFIER	SMPX	ENSGALG00000019157	0.6	2	3	18	23	48.99386498	4	5.86E-10	2.00E-08
1	119128192	.	G	A	intron_variant	MODIFIER	SMPX	ENSGALG00000019157	0.1	1	4	18	23	20.58105331	2	3.40E-05	0.0005704
1	119128199	.	T	C	intron_variant	MODIFIER	SMPX	ENSGALG00000019157	0.1	1	4	18	23	25.14533538	2	3.47E-06	7.30E-05
1	119128254	rs730888811	G	A	intron_variant	MODIFIER	SMPX	ENSGALG00000019157	0.17	2	4	17	23	27.283322	4	1.74E-05	0.0003142
1	119149151	rs14879700	T	A	3_prime_UTR_variant	MODIFIER	SMPX	ENSGALG00000019157	0.39	14	9	0	23	74.2106458	28	4.70E-06	9.63E-05
1	119149245	rs317192896	T	C	3_prime_UTR_variant	MODIFIER	SMPX	ENSGALG00000019157	0.17	6	17	0	23	54.59680413	12	2.14E-07	5.67E-06
1	119149562	rs313224883	C	T	downstream_gene_variant	MODIFIER	SMPX	ENSGALG00000019157	0.2	7	15	1	23	37.18127312	14	0.000692528	0.00775424
1	119149617	rs734673963	A	T	downstream_gene_variant	MODIFIER	SMPX	ENSGALG00000019157	0.33	11	12	0	23	54.0172418	22	0.000163572	0.00227013
1	119149633	rs13686378	C	T	downstream_gene_variant	MODIFIER	SMPX	ENSGALG00000019157	0.59	11	12	0	23	65.69212242	22	3.09E-06	6.58E-05
1	119149950	rs739893072	G	A	downstream_gene_variant	MODIFIER	SMPX	ENSGALG00000019157	0.5	11	12	0	23	71.08333769	22	4.46E-07	1.12E-05
1	119150230	rs732415724	T	C	downstream_gene_variant	MODIFIER	SMPX	ENSGALG00000019157	0.33	11	12	0	23	53.44404147	22	0.000196879	0.00266552
1	119150266	rs313717187	C	A	downstream_gene_variant	MODIFIER	SMPX	ENSGALG00000019157	0.76	11	12	0	23	133.7439041	22	0	0
1	119150358	rs14879703	T	C	downstream_gene_variant	MODIFIER	SMPX	ENSGALG00000019157	0.22	8	15	0	23	71.4150107	16	5.63E-09	1.90E-07
1	119150367	rs736963847	A	G	downstream_gene_variant	MODIFIER	SMPX	ENSGALG00000019157	0.33	11	12	0	23	88.38299009	22	6.45E-10	2.00E-08
1	119150492	rs741589915	G	A	downstream_gene_variant	MODIFIER	SMPX	ENSGALG00000019157	0.33	11	12	0	23	48.16831574	22	0.00103083	0.01078805
1	119150494	rs732785411	G	T	downstream_gene_variant	MODIFIER	SMPX	ENSGALG00000019157	0.33	11	12	0	23	44.77009823	22	0.002837865	0.02463521
1	119150521	rs737577468	C	T	downstream_gene_variant	MODIFIER	SMPX	ENSGALG00000019157	0.34	11	11	1	23	78.05189497	22	3.38E-08	1.02E-06
1	119150522	rs740910463	A	G	downstream_gene_variant	MODIFIER	SMPX	ENSGALG00000019157	0.55	14	8	1	23	85.4105451	28	1.02E-07	2.85E-06
1	119150592	rs313977036	T	A	downstream_gene_variant	MODIFIER	SMPX	ENSGALG00000019157	0.07	3	19	1	23	40.77263904	6	3.21E-07	8.27E-06
1	119150682	rs312584422	C	T	downstream_gene_variant	MODIFIER	SMPX	ENSGALG00000019157	0.05	2	20	1	23	22.71817788	4	0.000144144	0.00203444
1	119167306	rs13686388	C	T	upstream_gene_variant	MODIFIER	KLHL34	ENSGALG00000016388	0.65	16	7	0	23	65.28425163	32	0.000461053	0.00550998
1	119169469	rs13929234	A	G	synonymous_variant	LOW	KLHL34	ENSGALG00000016388	0.87	6	17	0	23	54.24711023	12	2.47E-07	6.47E-06
1	119169571	rs13929235	G	A	synonymous_variant	LOW	KLHL34	ENSGALG00000016388	0.85	7	16	0	23	69.60059632	14	2.28E-09	8.00E-08
1	119169607	rs13929236	C	T	synonymous_variant	LOW	KLHL34	ENSGALG00000016388	0.85	7	16	0	23	58.47002494	14	2.17E-07	5.76E-06
1	119170542	rs13929237	C	T	downstream_gene_variant	MODIFIER	KLHL34	ENSGALG00000016388	0.78	10	13	0	23	47.47508861	20	0.000503767	0.00593375
1	119170788	rs13686392	A	T	downstream_gene_variant	MODIFIER	KLHL34	ENSGALG00000016388	0.83	8	15	0	23	50.22245037	16	2.11E-05	0.00037338
1	119170789	rs13686393	G	T	downstream_gene_variant	MODIFIER	KLHL34	ENSGALG00000016388	0.83	8	15	0	23	50.22245037	16	2.11E-05	0.00037338
1	119171780	rs315413929	T	C	downstream_gene_variant	MODIFIER	KLHL34	ENSGALG00000016388	0.85	7	16	0	23	44.59417727	14	4.75E-05	0.00076823
1	119171993	rs313519700	T	A	downstream_gene_variant	MODIFIER	KLHL34	ENSGALG00000016388	0.85	7	16	0	23	41.18944769	14	0.000166066	0.00230152
1	119172180	rs316038458	T	A	downstream_gene_variant	MODIFIER	KLHL34	ENSGALG00000016388	0.76	9	14	0	23	49.57180427	18	8.76E-05	0.00132084
1	119172423	rs735903548	G	A	downstream_gene_variant	MODIFIER	KLHL34	ENSGALG00000016388	0.76	9	14	0	23	60.72004787	18	1.56E-06	3.53E-05
1	119172439	rs313736936	A	T	downstream_gene_variant	MODIFIER	KLHL34	ENSGALG00000016388	0.76	9	14	0	23	56.1917426	18	8.31E-06	0.00016111
1	119172967	rs314711063	T	C	downstream_gene_variant	MODIFIER	KLHL34	ENSGALG00000016388	0.8	9	14	0	23	94.77246101	18	2.00E-12	0
1	119173060	rs313412754	C	T	downstream_gene_variant	MODIFIER	KLHL34	ENSGALG00000016388	0.76	9	14	0	23	88.10402569	18	3.20E-11	0
1	119173086	rs794058485	C	A	downstream_gene_variant	MODIFIER	KLHL34	ENSGALG00000016388	0.04	2	21	0	23	23.07384713	4	0.000122396	0.00176191
1	119173120	rs317456208	C	T	synonymous_variant	LOW	-	ENSGALG00000033942	0.04	2	21	0	23	27.46033238	4	1.60E-05	0.00029176
1	119173144	rs316279170	C	T	synonymous_variant	LOW	-	ENSGALG00000033942	0.04	2	21	0	23	27.46897819	4	1.60E-05	0.00029073
1	119173156	rs735620368	A	G	synonymous_variant	LOW	-	ENSGALG00000033942	0.04	2	21	0	23	16.22629547	4	0.002730066	0.02384822
1	119173341	rs313042623	C	T	intron_variant	MODIFIER	-	ENSGALG00000033942	0.02	1	22	0	23	9.99896127	2	0.006741447	0.04863958
1	119173347	rs737698004	A	G	intron_variant	MODIFIER	-	ENSGALG00000033942	0.04	2	21	0	23	14.90690226	4	0.004898255	0.03792586
1	119173582	rs314128800	C	T	intron_variant	MODIFIER	-	ENSGALG00000033942	0.8	4	6	13	23	34.37935882	8	3.47E-05	0.00058145
1	119173587	rs313047822	A	G	intron_variant	MODIFIER	-	ENSGALG00000033942	0.85	3	7	13	23	37.39778528	6	1.47E-06	3.34E-05
1	119173676	rs315983606	A	G	intron_variant	MODIFIER	-	ENSGALG00000033942	0.79	7	14	2	23	34.086234	14	0.002003417	0.01863696
1	119173723	rs315005407	T	C	intron_variant	MODIFIER	-	ENSGALG00000033942	0.86	6	15	2	23	45.40125488	12	8.79E-06	0.00016963
1	119173745	rs313532235	A	G	intron_variant	MODIFIER	-	ENSGALG00000033942	0.86	6	16	1	23	55.15141974	12	1.70E-07	4.59E-06
1	119173838	rs317065341	G	C	intron_variant	MODIFIER	-	ENSGALG00000033942	0.07	3	20	0	23	26.46107423	6	0.000182643	0.00250053
1	119173862	rs315014823	T	C	intron_variant	MODIFIER	-	ENSGALG00000033942	0.07	3	20	0	23	18.07376419	6	0.006050475	0.04480072
1	119174037	rs318030937	G	A	intron_variant	MODIFIER	-	ENSGALG00000033942	0.74	10	13	0	23	77.71480302	20	9.56E-09	3.10E-07
1	119174775	rs13929238	G	A	intron_variant	MODIFIER	-	ENSGALG00000033942	0.87	6	17	0	23	58.7393012	12	3.83E-08	1.14E-06
1	119174919	rs313455925	G	T	intron_variant	MODIFIER	-	ENSGALG00000033942	0.07	3	20	0	23	30.38846626	6	3.32E-05	0.00055903
1	119175112	rs315866902	G	A	intron_variant	MODIFIER	-	ENSGALG00000033942	0.02	1	22	0	23	11.14463787	2	0.003801654	0.03118329
1	119175818	rs14879715	G	A	intron_variant	MODIFIER	-	ENSGALG00000033942	0.8	9	14	0	23	76.47756311	18	3.52E-09	1.20E-07
1	119175819	rs14879716	T	C	intron_variant	MODIFIER	-	ENSGALG00000033942	0.8	9	14	0	23	76.47756311	18	3.52E-09	1.20E-07
1	119176096	rs314086391	A	G	intron_variant	MODIFIER	-	ENSGALG00000033942	0.8	6	14	3	23	30.32788605	12	0.002491827	0.02232245
1	119176132	.	G	A	intron_variant	MODIFIER	-	ENSGALG00000033942	0.03	1	18	4	23	10.23595536	2	0.005988121	0.04441413
1	119176145	rs13929239	T	A	intron_variant	MODIFIER	-	ENSGALG00000033942	0.84	6	13	4	23	35.88922983	12	0.000337545	0.00422243
1	119176173	rs13686394	G	A	intron_variant	MODIFIER	-	ENSGALG00000033942	0.87	6	17	0	23	29.28417596	12	0.003574518	0.02969158
1	119176822	rs13686395	G	C	upstream_gene_variant	MODIFIER	-	ENSGALG00000033942	0.87	6	17	0	23	37.03067839	12	0.000220862	0.00294121
1	119176913	rs13686396	T	C	upstream_gene_variant	MODIFIER	-	ENSGALG00000033942	0.8	9	14	0	23	109.2033065	18	0	0
1	119176926	rs13929240	C	A	upstream_gene_variant	MODIFIER	-	ENSGALG00000033942	0.86	6	16	1	23	48.97383269	12	2.11E-06	4.64E-05
1	119176969	rs318210722	G	A	upstream_gene_variant	MODIFIER	-	ENSGALG00000033942	0.76	8	9	6	23	64.07560143	16	1.06E-07	2.96E-06
1	119180480	rs14879722	A	G	upstream_gene_variant	MODIFIER	-	ENSGALG00000033942	0.25	1	1	21	23	14.00298817	2	0.000910521	0.00970987
1	119799558	rs15403321	T	C	downstream_gene_variant	MODIFIER	RPS6KA3	ENSGALG00000016406	0.5	1	0	22	23	11.92239219	2	0.002576828	0.02280403
1	119831139	rs737305752	C	T	synonymous_variant	LOW	EIF1AY	ENSGALG00000016410	0.27	8	7	8	23	54.61573667	16	4.11E-06	8.53E-05
1	120199587	rs316259829	G	A	synonymous_variant	LOW	SH3KBP1	ENSGALG00000016420	0.33	11	12	0	23	44.88102545	22	0.00274761	0.02397334
1	120203473	rs739331226	C	G	downstream_gene_variant	MODIFIER	SH3KBP1	ENSGALG00000016420	0.27	10	12	1	23	46.75644816	20	0.000634006	0.00718578
1	120743387	rs15406029	T	C	synonymous_variant	LOW	RAI2	ENSGALG00000016538	0.8	7	15	1	23	42.09992066	14	0.000119195	0.00172434
1	121439412	.	A	T	3_prime_UTR_variant	MODIFIER	SYAP1	ENSGALG00000016548	0.5	1	0	22	23	18.67688266	2	8.80E-05	0.00132392
1	121439493	rs316451748	G	A	3_prime_UTR_variant	MODIFIER	SYAP1	ENSGALG00000016548	0.78	6	17	0	23	34.94574939	12	0.000477716	0.0056822
1	121449886	rs15407874	G	A	synonymous_variant	LOW	SYAP1	ENSGALG00000016548	0.35	10	13	0	23	39.62303027	20	0.005572896	0.04197088
1	121883928	.	G	A	3_prime_UTR_variant	MODIFIER	AP1S2	ENSGALG00000016551	0.04	2	21	0	23	18.19007324	4	0.001132879	0.01168113
1	122112660	.	G	A	downstream_gene_variant	MODIFIER	ASB11	ENSGALG00000016562	0.09	2	9	12	23	18.74435086	4	0.000882238	0.00947889
1	122311871	rs734848948	C	T	3_prime_UTR_variant	MODIFIER	MOSPD2	ENSGALG00000016568	0.04	1	13	9	23	10.09462674	2	0.006426576	0.04700537
1	122311938	rs741017416	G	T	3_prime_UTR_variant	MODIFIER	MOSPD2	ENSGALG00000016568	0.05	2	19	2	23	15.32658868	4	0.004069646	0.03288806
1	122320467	rs739116901	A	G	intron_variant	MODIFIER	MOSPD2	ENSGALG00000016568	0.5	1	0	22	23	10.23595536	2	0.005988121	0.04441413
1	122322382	rs14882577	A	G	synonymous_variant	LOW	MOSPD2	ENSGALG00000016568	0.44	15	2	6	23	52.6373098	30	0.00649664	0.04741566
1	122810567	rs741796773	G	A	3_prime_UTR_variant	MODIFIER	GEMIN8	ENSGALG00000016574	0.16	5	11	7	23	24.74390884	10	0.005852643	0.04369887
1	122846276	rs13933893	C	A	intron_variant	MODIFIER	GPM6B	ENSGALG00000016575	0.94	1	8	14	23	15.63587659	2	0.000402451	0.00490107
1	122928925	rs10723540	C	T	synonymous_variant	LOW	GPM6B	ENSGALG00000016575	0.39	10	13	0	23	80.17688282	20	3.66E-09	1.30E-07
1	122929330	.	C	T	missense_variant	MODERATE	GPM6B	ENSGALG00000016575	0.02	1	22	0	23	113.4610756	2	0	0
1	122930301	rs315072651	T	C	3_prime_UTR_variant	MODIFIER	GPM6B	ENSGALG00000016575	0.3	8	15	0	23	43.9017834	16	0.000204146	0.00275041
1	122930474	rs13934005	G	A	3_prime_UTR_variant	MODIFIER	GPM6B	ENSGALG00000016575	0.28	7	16	0	23	49.4488295	14	7.55E-06	0.00014788
1	122930723	rs13934006	G	A	3_prime_UTR_variant	MODIFIER	GPM6B	ENSGALG00000016575	0.11	5	18	0	23	30.2751203	10	0.000772214	0.0084992
1	122930807	rs13934010	T	C	3_prime_UTR_variant	MODIFIER	GPM6B	ENSGALG00000016575	0.11	5	18	0	23	29.91630232	10	0.000884063	0.00949644
1	122930954	rs312617435	G	A	3_prime_UTR_variant	MODIFIER	GPM6B	ENSGALG00000016575	0.8	9	14	0	23	59.16562825	18	2.79E-06	6.00E-05
1	122932197	rs735020701	T	C	downstream_gene_variant	MODIFIER	OFD1	ENSGALG00000016576	0.47	12	7	4	23	56.93952354	24	0.00017048	0.00235458
1	122933153	rs314264910	C	T	downstream_gene_variant	MODIFIER	OFD1	ENSGALG00000016576	0.26	12	11	0	23	65.00019536	24	1.22E-05	0.0002277
1	122933620	rs741512586	G	A	downstream_gene_variant	MODIFIER	OFD1	ENSGALG00000016576	0.32	7	4	12	23	47.94584422	14	1.34E-05	0.00024871
1	122933682	rs315626323	T	A	downstream_gene_variant	MODIFIER	OFD1	ENSGALG00000016576	0.35	7	3	13	23	45.13026144	14	3.89E-05	0.00064365
1	123018824	rs315678852	T	C	3_prime_UTR_variant	MODIFIER	EGFL6	ENSGALG00000016584	0.42	6	6	11	23	46.51251973	12	5.66E-06	0.00011397
1	123018838	rs314135004	C	T	3_prime_UTR_variant	MODIFIER	EGFL6	ENSGALG00000016584	0.5	7	6	10	23	36.22850949	14	0.0009643	0.01019356
1	123019126	rs732001256	C	T	3_prime_UTR_variant	MODIFIER	EGFL6	ENSGALG00000016584	0.11	5	18	0	23	53.9484791	10	4.96E-08	1.46E-06
1	123019257	rs738924325	A	G	3_prime_UTR_variant	MODIFIER	EGFL6	ENSGALG00000016584	0.82	8	14	1	23	72.15683039	16	4.17E-09	1.40E-07
1	123019258	rs731569399	G	C	3_prime_UTR_variant	MODIFIER	EGFL6	ENSGALG00000016584	0.82	8	14	1	23	72.15683039	16	4.17E-09	1.40E-07
1	123020779	rs317391876	A	G	synonymous_variant	LOW	EGFL6	ENSGALG00000016584	0.07	3	20	0	23	54.55127637	6	5.71E-10	2.00E-08
1	123031679	rs316401276	G	A	synonymous_variant	LOW	EGFL6	ENSGALG00000016584	0.13	6	17	0	23	64.24210805	12	3.76E-09	1.30E-07
1	123031694	rs313936995	A	G	synonymous_variant	LOW	EGFL6	ENSGALG00000016584	0.61	8	15	0	23	51.66772646	16	1.24E-05	0.00023154
1	123031748	.	G	A	synonymous_variant	LOW	EGFL6	ENSGALG00000016584	0.07	3	18	2	23	25.46624297	6	0.000279821	0.00359553
1	123031773	rs317319550	C	T	missense_variant	MODERATE	EGFL6	ENSGALG00000016584	0.57	7	13	3	23	44.60180098	14	4.73E-05	0.00076622
1	123031922	rs735314730	T	C	synonymous_variant	LOW	EGFL6	ENSGALG00000016584	0.33	2	1	20	23	21.89382706	4	0.000210413	0.00282217
1	123031925	rs737350648	A	G	synonymous_variant	LOW	EGFL6	ENSGALG00000016584	0.5	2	0	21	23	20.77606458	4	0.000350739	0.00436072
1	123410529	rs316953874	T	A	missense_variant	MODERATE	TLR7	ENSGALG00000016590	0.5	2	0	21	23	22.49335635	4	0.000159826	0.00222504
1	123420242	rs315945791	C	G	downstream_gene_variant	MODIFIER	PRPS2	ENSGALG00000016592	0.75	2	6	15	23	21.46236214	4	0.000256359	0.00334273
1	124017958	rs732215745	G	T	downstream_gene_variant	MODIFIER	-	ENSGALG00000040526	0.17	4	8	11	23	21.10561178	8	0.00687211	0.04935982
1	124017969	rs317755451	A	G	downstream_gene_variant	MODIFIER	-	ENSGALG00000040526	0.41	5	6	12	23	26.23969697	10	0.003430836	0.02869376
1	124017979	rs315745949	C	T	downstream_gene_variant	MODIFIER	-	ENSGALG00000040526	0.08	2	11	10	23	16.31887516	4	0.002619812	0.02303516
1	124304091	rs740514592	G	A	synonymous_variant	LOW	ARHGAP6	ENSGALG00000016602	0.25	1	1	21	23	11.00463303	2	0.004077315	0.03288806
1	128375748	rs315433973	C	T	synonymous_variant	LOW	MXRA5	ENSGALG00000016635	0.2	7	16	0	23	33.78551198	14	0.002216553	0.02028751
1	128377594	rs13936686	A	G	missense_variant	MODERATE	MXRA5	ENSGALG00000016635	0.2	7	16	0	23	32.46838594	14	0.003434876	0.02872339
1	128378031	rs15418187	A	T	synonymous_variant	LOW	MXRA5	ENSGALG00000016635	0.72	9	14	0	23	46.90985946	18	0.000218252	0.00291328
1	128383797	rs736642663	T	C	synonymous_variant	LOW	MXRA5	ENSGALG00000016635	0.89	5	18	0	23	30.86938102	10	0.000616585	0.00701719
1	128500430	rs738748049	G	A	missense_variant	MODERATE	ARSH	ENSGALG00000016636	0.25	1	1	21	23	11.92239219	2	0.002576828	0.02280403
1	128602772	rs734348963	T	A	upstream_gene_variant	MODIFIER	-	ENSGALG00000029002	0.25	2	2	19	23	14.57475423	4	0.005669561	0.0425795
1	128602810	rs317098645	T	C	upstream_gene_variant	MODIFIER	-	ENSGALG00000029002	0.2	7	16	0	23	43.27333366	14	7.75E-05	0.00118555
1	128602841	rs315905820	A	T	upstream_gene_variant	MODIFIER	-	ENSGALG00000029002	0.26	6	17	0	23	64.42683149	12	3.48E-09	1.20E-07
1	128603243	rs10726732	A	C	upstream_gene_variant	MODIFIER	-	ENSGALG00000029002	0.17	6	17	0	23	60.62199607	12	1.74E-08	5.40E-07
[truncated: 18,776 more rows]
