# Supplementary material for: Investigation of allele specific expression in various tissues of broiler chickens using the detection tool VADT
Source: Sci Rep. 2021 Feb 17;11:3968. doi: 10.1038/s41598-021-83459-8 (PMC7889858; doi:10.1038/s41598-021-83459-8)
Supplement: Supplementary file 3 — Supplementary Tables. [file 41598_2021_83459_MOESM3_ESM.zip › Supp_Table2-Ab_Fat-Meta-Annot_Sig_Variants.txt]

#CHROM	POS	ID	REF	ALT	Consequence	Impact	Symbol	Gene	Alt_Allele_Freq	Biallelic_Testable	Homo_Passing	Non-Testable (NaN)	Total	Chi_Square_Value	Degrees_of_Freedom	Meta_p-value	FDR_q-value
1	4965	.	G	C	downstream_gene_variant	MODIFIER	-	ENSGALG00000045540	0.5	1	0	21	22	11.92239219	2	0.002576828	0.02377236
1	52638	.	A	C	synonymous_variant	LOW	GOLGB1	ENSGALG00000041494	0.13	3	9	10	22	18.6854826	6	0.004729131	0.03884767
1	57658	rs732645546	A	G	synonymous_variant	LOW	GOLGB1	ENSGALG00000041494	0.2	9	13	0	22	44.02787554	18	0.000571633	0.0068032
1	67057	rs734163124	C	T	missense_variant	MODERATE	GOLGB1	ENSGALG00000041494	0.09	4	18	0	22	24.46304424	8	0.001915768	0.01873146
1	68103	rs29006388	G	A	upstream_gene_variant	MODIFIER	HCLS1	ENSGALG00000039682	0.61	13	9	0	22	51.073066	26	0.002335709	0.02205944
1	78243	rs735572815	C	T	synonymous_variant	LOW	HCLS1	ENSGALG00000039682	0.36	5	2	15	22	28.99814819	10	0.001246905	0.01314927
1	107552	.	T	C	downstream_gene_variant	MODIFIER	ACR	ENSGALG00000034366	0.29	4	3	15	22	57.04911931	8	1.76E-09	6.00E-08
1	107685	.	A	G	downstream_gene_variant	MODIFIER	ACR	ENSGALG00000034366	0.74	11	10	1	22	50.63980239	22	0.000480252	0.00587953
1	108077	.	C	T	downstream_gene_variant	MODIFIER	ACR	ENSGALG00000034366	0.05	2	20	0	22	26.13017636	4	2.98E-05	0.00051199
1	108096	.	G	C	downstream_gene_variant	MODIFIER	ACR	ENSGALG00000034366	0.05	2	20	0	22	32.29453607	4	1.67E-06	3.72E-05
1	108127	.	A	G	downstream_gene_variant	MODIFIER	ACR	ENSGALG00000034366	0.05	2	17	3	22	15.44937646	4	0.003854432	0.03309265
1	117663	rs16686553	C	G	synonymous_variant	LOW	ARSA	ENSGALG00000035824	0.75	1	1	20	22	11.90488943	2	0.002599478	0.02387907
1	117851	rs732478808	G	A	synonymous_variant	LOW	ARSA	ENSGALG00000035824	0.5	2	0	20	22	43.09174114	4	9.90E-09	3.10E-07
1	117852	rs735925641	A	C	synonymous_variant	LOW	ARSA	ENSGALG00000035824	0.5	2	0	20	22	43.09174114	4	9.90E-09	3.10E-07
1	432942	.	G	A	intergenic_variant	MODIFIER	-	-	0.11	4	14	4	22	25.63837216	8	0.001210843	0.01283177
1	433152	.	C	A	intergenic_variant	MODIFIER	-	-	0.53	2	15	5	22	36.94546982	4	1.85E-07	4.86E-06
1	433186	.	A	C	intergenic_variant	MODIFIER	-	-	0.08	2	11	9	22	21.23276791	4	0.00028473	0.00375547
1	456809	rs312796699	A	G	synonymous_variant	LOW	ARF5	ENSGALG00000043476	0.75	3	7	12	22	20.57797224	6	0.002183858	0.02088143
1	466668	rs314503061	T	C	synonymous_variant	LOW	GCC1	ENSGALG00000033149	0.93	2	13	7	22	14.27480713	4	0.006467715	0.04994166
1	468434	rs312448020	C	T	3_prime_UTR_variant	MODIFIER	GCC1	ENSGALG00000033149	0.26	10	9	3	22	39.46568884	20	0.005832089	0.04606651
1	582670	rs313495673	G	A	synonymous_variant	LOW	SBF1	ENSGALG00000043178	0.77	8	14	0	22	33.96584636	16	0.005490868	0.04388448
1	646200	rs317750339	G	A	synonymous_variant	LOW	LMF2	ENSGALG00000041528	0.52	13	9	0	22	91.90239607	26	2.74E-09	9.00E-08
1	648602	rs734517433	C	T	synonymous_variant	LOW	LMF2	ENSGALG00000041528	0.09	2	9	11	22	59.5654419	4	4.00E-12	0
1	665839	rs736250964	A	G	intron_variant	MODIFIER	IRF5	ENSGALG00000039982	0.5	11	4	7	22	79.44919806	22	2.00E-08	6.10E-07
1	665913	rs315903356	A	G	intron_variant	MODIFIER	IRF5	ENSGALG00000039982	0.57	10	4	8	22	100.8302719	20	1.00E-12	0
1	706447	rs735709831	C	T	synonymous_variant	LOW	SMO	ENSGALG00000036114	0.23	10	12	0	22	40.54404022	20	0.004260864	0.03577344
1	709005	rs316232486	T	C	synonymous_variant	LOW	SMO	ENSGALG00000036114	0.93	3	18	1	22	19.91634764	6	0.002865947	0.02590912
1	710107	rs15742499	G	A	synonymous_variant	LOW	SMO	ENSGALG00000036114	0.07	3	19	0	22	20.93856117	6	0.001881831	0.01846184
1	855157	.	T	G	downstream_gene_variant	MODIFIER	UBE2H	ENSGALG00000031975	0.5	18	4	0	22	217.865027	36	0	0
1	855161	.	C	T	downstream_gene_variant	MODIFIER	UBE2H	ENSGALG00000031975	0.43	11	11	0	22	83.16418319	22	4.85E-09	1.60E-07
1	855184	.	T	C	downstream_gene_variant	MODIFIER	UBE2H	ENSGALG00000031975	0.27	12	10	0	22	107.7210992	24	1.00E-12	0
1	855197	.	C	T	downstream_gene_variant	MODIFIER	UBE2H	ENSGALG00000031975	0.3	11	11	0	22	76.30535256	22	6.50E-08	1.84E-06
1	855400	.	A	G	downstream_gene_variant	MODIFIER	UBE2H	ENSGALG00000031975	0.2	9	13	0	22	357.3468588	18	0	0
1	855729	rs313301168	A	G	downstream_gene_variant	MODIFIER	UBE2H	ENSGALG00000031975	0.25	7	15	0	22	37.26295933	14	0.000673041	0.00782982
1	921570	rs314421729	G	C	synonymous_variant	LOW	KLHDC10	ENSGALG00000008013	0.07	3	19	0	22	26.20360341	6	0.000204013	0.0028137
1	923077	.	A	G	downstream_gene_variant	MODIFIER	-	ENSGALG00000036140	0.2	6	9	7	22	82.22852221	12	2.00E-12	0
1	923935	rs315237475	T	C	downstream_gene_variant	MODIFIER	-	ENSGALG00000036140	0.5	21	0	1	22	68.66413213	42	0.005819729	0.04598228
1	934164	rs731662248	G	A	3_prime_UTR_variant	MODIFIER	TMEM209	ENSGALG00000008036	0.8	2	8	12	22	15.52002132	4	0.003735724	0.03225671
1	934165	rs735210363	A	G	3_prime_UTR_variant	MODIFIER	TMEM209	ENSGALG00000008036	0.8	2	8	12	22	15.52002132	4	0.003735724	0.03225671
1	1033443	rs316785817	A	G	synonymous_variant	LOW	FBXO18	ENSGALG00000008162	0.88	1	3	18	22	11.92239219	2	0.002576828	0.02377236
1	1073904	rs318116187	G	C	synonymous_variant	LOW	GDI2	ENSGALG00000008169	0.39	13	9	0	22	121.8446371	26	0	0
1	1119546	rs737612844	C	T	synonymous_variant	LOW	ASB13	ENSGALG00000008401	0.14	2	5	15	22	22.97842675	4	0.000127889	0.00187372
1	1137641	rs731503273	C	G	3_prime_UTR_variant	MODIFIER	NET1	ENSGALG00000008437	0.25	11	11	0	22	45.78264889	22	0.00210882	0.02028725
1	1138966	rs15743588	A	T	synonymous_variant	LOW	NET1	ENSGALG00000008437	0.32	12	10	0	22	52.53704696	24	0.000665552	0.00775307
1	1140669	rs731804312	G	A	synonymous_variant	LOW	NET1	ENSGALG00000008437	0.14	6	16	0	22	70.31795096	12	2.79E-10	1.00E-08
1	1140723	rs317640289	C	T	synonymous_variant	LOW	NET1	ENSGALG00000008437	0.07	3	19	0	22	24.39005505	6	0.000442634	0.00548074
1	1140729	rs315321682	C	T	synonymous_variant	LOW	NET1	ENSGALG00000008437	0.18	8	14	0	22	43.78675151	16	0.00021252	0.00291708
1	1140762	rs315288088	G	A	synonymous_variant	LOW	NET1	ENSGALG00000008437	0.55	16	6	0	22	64.22687174	32	0.000619652	0.00729569
1	1143532	rs735805111	C	T	missense_variant	MODERATE	NET1	ENSGALG00000008437	0.43	13	9	0	22	49.15797485	26	0.00395699	0.03378921
1	1204591	rs312560553	C	A	3_prime_UTR_variant	MODIFIER	TUBAL3	ENSGALG00000008444	0.48	18	3	1	22	72.73004914	36	0.00027834	0.00368279
1	1353600	rs736258001	C	T	synonymous_variant	LOW	SLC35B4	ENSGALG00000038187	0.27	12	10	0	22	55.86341638	24	0.000239184	0.00322971
1	1354180	rs313576926	G	C	downstream_gene_variant	MODIFIER	SLC35B4	ENSGALG00000038187	0.28	10	8	4	22	40.06498217	20	0.004901763	0.04002555
1	1354253	rs318182268	G	C	downstream_gene_variant	MODIFIER	SLC35B4	ENSGALG00000038187	0.18	4	7	11	22	29.52184826	8	0.000256708	0.00343584
1	1354636	rs313751085	A	T	downstream_gene_variant	MODIFIER	SLC35B4	ENSGALG00000038187	0.75	9	9	4	22	39.1792527	18	0.00269583	0.02461663
1	1354986	rs313689533	G	A	downstream_gene_variant	MODIFIER	SLC35B4	ENSGALG00000038187	0.39	11	8	3	22	46.70974544	22	0.001600968	0.01613184
1	1355013	rs312997029	T	C	downstream_gene_variant	MODIFIER	SLC35B4	ENSGALG00000038187	0.45	11	10	1	22	43.4676395	22	0.004131336	0.03488648
1	1356018	rs735713453	G	A	downstream_gene_variant	MODIFIER	SLC35B4	ENSGALG00000038187	0.33	11	9	2	22	42.83640199	22	0.004942762	0.0402938
1	1356434	rs731625521	T	C	downstream_gene_variant	MODIFIER	SLC35B4	ENSGALG00000038187	0.32	12	10	0	22	45.55240003	24	0.005008402	0.04073735
1	3131195	rs315272234	C	G	3_prime_UTR_variant	MODIFIER	PODXL	ENSGALG00000006409	0.41	13	3	6	22	99.64359271	26	1.47E-10	1.00E-08
1	3521939	rs80595877	G	A	synonymous_variant	LOW	RBM17	ENSGALG00000006332	0.23	10	12	0	22	49.35292753	20	0.000273943	0.00363855
1	3567293	rs13572543	A	G	synonymous_variant	LOW	PFKFB3	ENSGALG00000040369	0.82	7	13	2	22	34.77356236	14	0.001587753	0.01601351
1	3580513	rs317982406	C	T	downstream_gene_variant	MODIFIER	PFKFB3	ENSGALG00000040369	0.21	9	12	1	22	39.83128761	18	0.002200492	0.0210134
1	4153262	rs80721705	A	G	downstream_gene_variant	MODIFIER	ITIH5	ENSGALG00000006891	0.16	7	15	0	22	55.36724574	14	7.49E-07	1.78E-05
1	4154108	.	G	A	3_prime_UTR_variant	MODIFIER	ITIH5	ENSGALG00000006891	0.09	4	18	0	22	33.14811424	8	5.79E-05	0.00092664
1	4154340	rs732787057	T	C	3_prime_UTR_variant	MODIFIER	ITIH5	ENSGALG00000006891	0.07	3	19	0	22	24.08353716	6	0.000504098	0.00611584
1	4154386	rs80630555	C	T	3_prime_UTR_variant	MODIFIER	ITIH5	ENSGALG00000006891	0.09	4	18	0	22	36.69128137	8	1.31E-05	0.00024412
1	4156245	rs13827521	G	A	synonymous_variant	LOW	ITIH5	ENSGALG00000006891	0.82	6	16	0	22	41.98828294	12	3.35E-05	0.00056888
1	4160738	rs13827516	T	C	synonymous_variant	LOW	ITIH5	ENSGALG00000006891	0.75	7	15	0	22	96.13016461	14	0	0
1	4233854	rs13827415	A	G	3_prime_UTR_variant	MODIFIER	KIN	ENSGALG00000030702	0.88	3	9	10	22	22.11060596	6	0.001156238	0.01233842
1	4255099	rs736140774	G	T	3_prime_UTR_variant	MODIFIER	ATP5C1	ENSGALG00000006753	0.2	5	17	0	22	66.73906146	10	1.88E-10	1.00E-08
1	4255104	rs736840132	T	C	3_prime_UTR_variant	MODIFIER	ATP5C1	ENSGALG00000006753	0.09	4	18	0	22	31.6029167	8	0.000109692	0.00163889
1	4255115	rs15191631	G	A	3_prime_UTR_variant	MODIFIER	ATP5C1	ENSGALG00000006753	0.25	7	15	0	22	59.25729629	14	1.58E-07	4.21E-06
1	6290153	rs733626247	T	C	missense_variant	MODERATE	DHTKD1	ENSGALG00000003674	0.19	8	13	1	22	42.56858904	16	0.000324437	0.00420177
1	6291793	rs312589765	C	T	missense_variant	MODERATE	DHTKD1	ENSGALG00000003674	0.59	12	10	0	22	47.56525605	24	0.002856066	0.02583053
1	6606715	rs738034157	T	C	downstream_gene_variant	MODIFIER	CAMK1D	ENSGALG00000033051	0.06	2	15	5	22	15.44248472	4	0.00386621	0.03316628
1	6607618	rs732904650	T	C	downstream_gene_variant	MODIFIER	CAMK1D	ENSGALG00000033051	0.45	11	10	1	22	50.58207644	22	0.000489016	0.00595276
1	6710669	rs10725645	T	C	3_prime_UTR_variant	MODIFIER	OPTN	ENSGALG00000013738	0.55	10	12	0	22	40.96888019	20	0.00375966	0.03242351
1	6734149	rs736908271	C	T	3_prime_UTR_variant	MODIFIER	PHYH	ENSGALG00000035636	0.11	5	17	0	22	32.51768209	10	0.000328153	0.00423855
1	6734368	rs736822170	A	G	3_prime_UTR_variant	MODIFIER	PHYH	ENSGALG00000035636	0.45	10	12	0	22	83.96815904	20	8.24E-10	3.00E-08
1	6734375	rs735052800	C	T	3_prime_UTR_variant	MODIFIER	PHYH	ENSGALG00000035636	0.11	5	17	0	22	27.7226069	10	0.001999295	0.01941555
1	6734453	rs740706582	C	T	3_prime_UTR_variant	MODIFIER	PHYH	ENSGALG00000035636	0.48	9	13	0	22	153.7911483	18	0	0
1	6734456	rs734587965	C	T	3_prime_UTR_variant	MODIFIER	PHYH	ENSGALG00000035636	0.48	9	13	0	22	188.2034248	18	0	0
1	6734493	rs316133571	T	C	3_prime_UTR_variant	MODIFIER	PHYH	ENSGALG00000035636	0.48	9	13	0	22	159.7055178	18	0	0
1	6734571	rs16092006	C	G	3_prime_UTR_variant	MODIFIER	PHYH	ENSGALG00000035636	0.55	10	12	0	22	153.0185985	20	0	0
1	6734572	rs16092005	A	G	3_prime_UTR_variant	MODIFIER	PHYH	ENSGALG00000035636	0.55	10	12	0	22	152.0453342	20	0	0
1	6734604	rs735467508	G	T	3_prime_UTR_variant	MODIFIER	PHYH	ENSGALG00000035636	0.02	1	21	0	22	13.2458423	2	0.001329541	0.01387815
1	6734714	rs16092003	C	T	3_prime_UTR_variant	MODIFIER	PHYH	ENSGALG00000035636	0.57	9	13	0	22	40.39032157	18	0.001846274	0.01818021
1	6734964	rs317653031	C	A	3_prime_UTR_variant	MODIFIER	PHYH	ENSGALG00000035636	0.23	10	12	0	22	55.98813121	20	2.92E-05	0.00050259
1	6736989	rs14746953	T	C	missense_variant	MODERATE	PHYH	ENSGALG00000035636	0.45	8	14	0	22	60.16887501	16	4.90E-07	1.21E-05
1	6737026	rs313826990	C	T	synonymous_variant	LOW	PHYH	ENSGALG00000035636	0.36	8	14	0	22	60.80519651	16	3.83E-07	9.58E-06
1	6738728	rs794428737	C	T	synonymous_variant	LOW	PHYH	ENSGALG00000035636	0.11	5	17	0	22	61.07370312	10	2.27E-09	8.00E-08
1	6739854	rs732544040	G	A	synonymous_variant	LOW	PHYH	ENSGALG00000035636	0.11	5	17	0	22	28.60695776	10	0.001442206	0.01487368
1	6742197	rs731024804	C	T	missense_variant	MODERATE	PHYH	ENSGALG00000035636	0.25	11	11	0	22	98.24287771	22	1.30E-11	0
1	6742226	rs80766529	G	A	synonymous_variant	LOW	PHYH	ENSGALG00000035636	0.43	9	13	0	22	108.0337385	18	0	0
1	6792134	rs312550463	G	A	3_prime_UTR_variant	MODIFIER	BEND7	ENSGALG00000006682	0.48	9	13	0	22	50.02481794	18	7.48E-05	0.00116435
1	6814610	rs740322517	T	C	intron_variant	MODIFIER	BEND7	ENSGALG00000006682	0.17	2	4	16	22	22.16380765	4	0.00018592	0.00259785
1	6815029	rs317201146	G	A	intron_variant	MODIFIER	BEND7	ENSGALG00000006682	0.36	8	3	11	22	48.37013366	16	4.15E-05	0.00068902
1	6878850	rs741485272	G	A	synonymous_variant	LOW	FRMD4A	ENSGALG00000034992	0.06	1	8	13	22	13.462161	2	0.001193243	0.01266414
1	7300806	rs13804477	G	T	synonymous_variant	LOW	FAM107B	ENSGALG00000033226	0.64	12	10	0	22	47.49831505	24	0.002910719	0.02624084
1	7494048	rs14790501	C	T	synonymous_variant	LOW	TMEM243	ENSGALG00000006633	0.24	8	13	1	22	33.57479106	16	0.006196214	0.04825556
1	8355833	rs739536205	A	G	5_prime_UTR_variant	MODIFIER	SEMA3D	ENSGALG00000006563	0.91	2	20	0	22	14.42304411	4	0.006060374	0.04740519
1	11159682	rs313470845	C	T	downstream_gene_variant	MODIFIER	SEMA3C	ENSGALG00000040444	0.07	3	19	0	22	20.25636492	6	0.002492859	0.02326075
1	11181539	rs313488066	G	A	downstream_gene_variant	MODIFIER	CD36	ENSGALG00000008439	0.23	8	14	0	22	41.62087131	16	0.000449346	0.00555437
1	11182083	rs739296281	T	C	downstream_gene_variant	MODIFIER	CD36	ENSGALG00000008439	0.09	2	20	0	22	29.12591398	4	7.37E-06	0.00014547
1	11182381	rs10727084	C	T	3_prime_UTR_variant	MODIFIER	CD36	ENSGALG00000008439	0.05	2	20	0	22	32.62875311	4	1.42E-06	3.22E-05
1	11182667	rs314031442	T	C	3_prime_UTR_variant	MODIFIER	CD36	ENSGALG00000008439	0.23	8	14	0	22	80.14855515	16	1.56E-10	1.00E-08
1	11183472	.	G	A	synonymous_variant	LOW	CD36	ENSGALG00000008439	0.09	2	20	0	22	56.09039814	4	1.90E-11	0
1	11185236	rs13833507	T	A	missense_variant	MODERATE	CD36	ENSGALG00000008439	0.68	8	14	0	22	54.27390751	16	4.68E-06	9.60E-05
1	11185445	.	C	T	intron_variant	MODIFIER	CD36	ENSGALG00000008439	0.13	2	14	6	22	18.53897967	4	0.000967967	0.01059855
1	11185459	.	T	C	intron_variant	MODIFIER	CD36	ENSGALG00000008439	0.11	2	17	3	22	16.93453003	4	0.001990389	0.01934864
1	11189228	rs731635864	T	C	intron_variant	MODIFIER	CD36	ENSGALG00000008439	0.9	1	4	17	22	25.8553144	2	2.43E-06	5.26E-05
1	11189238	rs318055468	G	A	intron_variant	MODIFIER	CD36	ENSGALG00000008439	0.6	4	1	17	22	44.3769557	8	4.83E-07	1.19E-05
1	11190230	.	T	C	intron_variant	MODIFIER	CD36	ENSGALG00000008439	0.25	2	2	18	22	21.4748592	4	0.000254898	0.00341393
1	11190249	.	T	C	intron_variant	MODIFIER	CD36	ENSGALG00000008439	0.5	2	0	20	22	22.03656503	4	0.000197089	0.00273129
1	11190488	.	T	C	intron_variant	MODIFIER	CD36	ENSGALG00000008439	0.5	8	0	14	22	47.6361455	16	5.42E-05	0.00087319
1	11190492	.	T	C	intron_variant	MODIFIER	CD36	ENSGALG00000008439	0.21	3	4	15	22	34.80891114	6	4.69E-06	9.63E-05
1	11190528	.	T	C	intron_variant	MODIFIER	CD36	ENSGALG00000008439	0.5	6	0	16	22	45.71854853	12	7.76E-06	0.00015228
1	11206481	rs738981310	G	C	intron_variant	MODIFIER	CD36	ENSGALG00000008439	0.82	4	7	11	22	106.1546525	8	0	0
1	11216196	rs317631162	T	C	intron_variant	MODIFIER	CD36	ENSGALG00000008439	0.83	1	2	19	22	15.07202359	2	0.000533521	0.00641593
1	11216243	rs318117885	G	A	intron_variant	MODIFIER	CD36	ENSGALG00000008439	0.67	2	1	19	22	31.2382416	4	2.74E-06	5.87E-05
1	11216254	rs317294680	C	G	intron_variant	MODIFIER	CD36	ENSGALG00000008439	0.83	1	2	19	22	12.13608648	2	0.0023157	0.02189993
1	11218231	rs733263834	A	C	5_prime_UTR_variant	MODIFIER	CD36	ENSGALG00000008439	0.42	11	9	2	22	44.26036317	22	0.003290045	0.02910948
1	11219100	rs314875550	A	C	upstream_gene_variant	MODIFIER	CD36	ENSGALG00000008439	0.09	2	20	0	22	31.4237739	4	2.51E-06	5.42E-05
1	11219970	rs317208830	A	G	upstream_gene_variant	MODIFIER	CD36	ENSGALG00000008439	0.9	4	17	1	22	43.13831349	8	8.27E-07	1.95E-05
1	11368729	rs80751617	C	T	downstream_gene_variant	MODIFIER	GNAI1	ENSGALG00000008382	0.13	1	3	18	22	14.1277755	2	0.000855446	0.00957807
1	11369384	rs731909908	C	A	downstream_gene_variant	MODIFIER	GNAI1	ENSGALG00000008382	0.14	4	18	0	22	40.01733751	8	3.18E-06	6.73E-05
1	11369460	rs315736065	T	G	downstream_gene_variant	MODIFIER	GNAI1	ENSGALG00000008382	0.16	7	15	0	22	55.20540952	14	7.98E-07	1.89E-05
1	11369465	rs739354589	T	G	downstream_gene_variant	MODIFIER	GNAI1	ENSGALG00000008382	0.14	4	18	0	22	42.03083157	8	1.34E-06	3.04E-05
1	11369517	rs735941449	G	A	downstream_gene_variant	MODIFIER	GNAI1	ENSGALG00000008382	0.09	2	20	0	22	15.56401539	4	0.003663623	0.03179309
1	11370031	rs732441032	T	C	downstream_gene_variant	MODIFIER	GNAI1	ENSGALG00000008382	0.09	2	20	0	22	28.76821957	4	8.71E-06	0.00016923
1	11370058	rs737272957	T	C	downstream_gene_variant	MODIFIER	GNAI1	ENSGALG00000008382	0.09	2	20	0	22	24.11712157	4	7.57E-05	0.00117571
1	11370093	rs316514164	G	A	downstream_gene_variant	MODIFIER	GNAI1	ENSGALG00000008382	0.91	4	18	0	22	34.88525166	8	2.81E-05	0.00048487
1	11370398	rs316987102	G	A	downstream_gene_variant	MODIFIER	GNAI1	ENSGALG00000008382	0.8	7	15	0	22	35.58305142	14	0.001204333	0.01276963
1	11370517	rs314712291	T	G	3_prime_UTR_variant	MODIFIER	GNAI1	ENSGALG00000008382	0.8	7	15	0	22	95.96066217	14	0	0
1	11371067	rs315833604	G	A	synonymous_variant	LOW	GNAI1	ENSGALG00000008382	0.64	12	10	0	22	94.54977584	24	2.51E-10	1.00E-08
1	11371978	rs740191056	C	G	synonymous_variant	LOW	GNAI1	ENSGALG00000008382	0.95	2	20	0	22	15.94116441	4	0.003099137	0.0276633
1	11378651	rs80614646	C	G	synonymous_variant	LOW	GNAI1	ENSGALG00000008382	0.95	2	20	0	22	44.88295797	4	4.21E-09	1.40E-07
1	12442418	rs15199993	A	G	3_prime_UTR_variant	MODIFIER	PHTF2	ENSGALG00000008335	0.48	13	9	0	22	81.25061851	26	1.34E-07	3.61E-06
1	12442426	rs15199992	T	C	3_prime_UTR_variant	MODIFIER	PHTF2	ENSGALG00000008335	0.48	13	9	0	22	86.45040006	26	2.05E-08	6.20E-07
1	12442448	rs739377112	G	A	3_prime_UTR_variant	MODIFIER	PHTF2	ENSGALG00000008335	0.45	14	8	0	22	58.34495788	28	0.000659764	0.00769684
1	12443103	rs732387565	T	C	3_prime_UTR_variant	MODIFIER	PHTF2	ENSGALG00000008335	0.45	14	8	0	22	76.82090318	28	1.97E-06	4.34E-05
1	12719059	rs14795191	C	T	synonymous_variant	LOW	GSAP	ENSGALG00000008312	0.48	16	5	1	22	60.21457633	32	0.001840223	0.01813293
1	12777328	rs315816732	C	T	missense_variant	MODERATE	FGL2	ENSGALG00000008306	0.77	8	14	0	22	334.6724342	16	0	0
1	12780595	rs312567748	A	G	synonymous_variant	LOW	FGL2	ENSGALG00000008306	0.93	3	19	0	22	91.02950488	6	0	0
1	12780655	rs313638276	A	G	synonymous_variant	LOW	FGL2	ENSGALG00000008306	0.93	3	19	0	22	60.60660202	6	3.40E-11	0
1	12781009	rs738341658	C	T	synonymous_variant	LOW	FGL2	ENSGALG00000008306	0.14	6	16	0	22	234.0302182	12	0	0
1	12781252	rs740332222	A	G	3_prime_UTR_variant	MODIFIER	FGL2	ENSGALG00000008306	0.55	16	6	0	22	189.9704784	32	0	0
1	12781284	rs315391303	A	G	3_prime_UTR_variant	MODIFIER	FGL2	ENSGALG00000008306	0.25	9	13	0	22	67.56909792	18	1.16E-07	3.15E-06
1	12781342	rs313964309	G	A	3_prime_UTR_variant	MODIFIER	FGL2	ENSGALG00000008306	0.39	15	7	0	22	238.941798	30	0	0
1	12781385	rs316566802	T	C	3_prime_UTR_variant	MODIFIER	FGL2	ENSGALG00000008306	0.93	3	19	0	22	26.78609688	6	0.000158796	0.00226762
1	12781488	rs315075171	C	A	3_prime_UTR_variant	MODIFIER	FGL2	ENSGALG00000008306	0.14	6	16	0	22	211.3023579	12	0	0
1	12781905	rs13831820	G	A	3_prime_UTR_variant	MODIFIER	FGL2	ENSGALG00000008306	0.14	6	16	0	22	369.930361	12	0	0
1	12781941	rs13831819	C	T	3_prime_UTR_variant	MODIFIER	FGL2	ENSGALG00000008306	0.14	6	16	0	22	301.0837617	12	0	0
1	12782110	rs13831818	A	G	3_prime_UTR_variant	MODIFIER	FGL2	ENSGALG00000008306	0.14	6	16	0	22	270.1137938	12	0	0
1	12782118	rs13831817	A	C	3_prime_UTR_variant	MODIFIER	FGL2	ENSGALG00000008306	0.39	15	7	0	22	350.3513478	30	0	0
1	12782137	rs13831816	T	C	3_prime_UTR_variant	MODIFIER	FGL2	ENSGALG00000008306	0.32	14	8	0	22	458.2978548	28	0	0
1	12782925	rs317613203	T	G	3_prime_UTR_variant	MODIFIER	FGL2	ENSGALG00000008306	0.89	5	17	0	22	33.87583587	10	0.000193858	0.00269268
1	12783623	rs312781119	G	A	intron_variant	MODIFIER	-	ENSGALG00000008309	0.58	5	1	16	22	33.89277269	10	0.000192583	0.00267634
1	12806041	rs735468550	T	C	synonymous_variant	LOW	FAM185A	ENSGALG00000008301	0.48	15	7	0	22	61.12978446	30	0.000670469	0.00780449
1	12826885	rs315980032	A	C	synonymous_variant	LOW	FAM185A	ENSGALG00000008301	0.64	13	8	1	22	60.58536027	26	0.000139835	0.00202894
1	12835976	rs316174393	G	A	downstream_gene_variant	MODIFIER	FBXL13	ENSGALG00000045817	0.16	6	13	3	22	32.75633724	12	0.001056466	0.01141648
1	12877301	rs317530920	T	G	intron_variant	MODIFIER	FBXL13	ENSGALG00000045817	0.38	6	2	14	22	87.25799927	12	0	0
1	12877326	rs13831678	C	T	intron_variant	MODIFIER	FBXL13	ENSGALG00000045817	0.38	6	2	14	22	67.59400358	12	9.00E-10	3.00E-08
1	12877345	rs13831677	C	T	intron_variant	MODIFIER	FBXL13	ENSGALG00000045817	0.44	5	3	14	22	72.49947812	10	1.50E-11	0
1	12878487	rs317857956	C	T	5_prime_UTR_variant	MODIFIER	LRRC17	ENSGALG00000008298	0.23	8	14	0	22	184.678719	16	0	0
1	12878507	rs312405372	G	A	5_prime_UTR_variant	MODIFIER	LRRC17	ENSGALG00000008298	0.23	8	14	0	22	76.27917445	16	7.74E-10	3.00E-08
1	12878586	rs312996864	A	G	missense_variant	MODERATE	LRRC17	ENSGALG00000008298	0.23	8	14	0	22	95.37476385	16	0	0
1	12878853	rs13831663	T	C	synonymous_variant	LOW	LRRC17	ENSGALG00000008298	0.23	8	14	0	22	71.59682681	16	5.23E-09	1.70E-07
1	12878960	rs13831661	C	T	synonymous_variant	LOW	LRRC17	ENSGALG00000008298	0.23	8	14	0	22	101.6804266	16	0	0
1	12879245	rs317556154	G	A	synonymous_variant	LOW	LRRC17	ENSGALG00000008298	0.25	11	11	0	22	59.76259747	22	2.42E-05	0.00042504
1	12884534	rs314665822	A	G	synonymous_variant	LOW	LRRC17	ENSGALG00000008298	0.48	13	9	0	22	69.12094358	26	8.90E-06	0.00017251
1	12884552	rs29006433	C	T	synonymous_variant	LOW	LRRC17	ENSGALG00000008298	0.39	13	9	0	22	66.19530899	26	2.34E-05	0.0004112
1	12884576	rs29006434	T	C	synonymous_variant	LOW	LRRC17	ENSGALG00000008298	0.48	13	9	0	22	83.35851534	26	6.31E-08	1.79E-06
1	12884955	rs312965612	G	A	3_prime_UTR_variant	MODIFIER	LRRC17	ENSGALG00000008298	0.48	13	9	0	22	122.22709	26	0	0
1	12884976	rs312493042	A	G	3_prime_UTR_variant	MODIFIER	LRRC17	ENSGALG00000008298	0.48	13	9	0	22	72.89988472	26	2.49E-06	5.38E-05
1	12885044	rs317396609	G	A	3_prime_UTR_variant	MODIFIER	LRRC17	ENSGALG00000008298	0.48	13	9	0	22	89.85325485	26	5.87E-09	1.90E-07
1	12886049	rs13831635	A	G	intron_variant	MODIFIER	FBXL13	ENSGALG00000045817	0.43	14	7	1	22	58.58011214	28	0.000616397	0.00726287
1	12886318	rs315286734	A	T	intron_variant	MODIFIER	FBXL13	ENSGALG00000045817	0.4	12	8	2	22	58.21546198	24	0.000113593	0.00168883
1	12886832	rs734009146	C	A	intron_variant	MODIFIER	FBXL13	ENSGALG00000045817	0.39	13	9	0	22	94.64728687	26	9.80E-10	4.00E-08
1	12886971	rs317796079	G	A	intron_variant	MODIFIER	FBXL13	ENSGALG00000045817	0.39	13	9	0	22	58.95231565	26	0.000231558	0.00314018
1	12887066	rs312527531	T	C	intron_variant	MODIFIER	FBXL13	ENSGALG00000045817	0.41	14	8	0	22	73.13209516	28	6.72E-06	0.00013361
1	12887657	.	T	C	intron_variant	MODIFIER	FBXL13	ENSGALG00000045817	0.03	1	17	4	22	16.17767083	2	0.000306947	0.00400818
1	12887664	.	T	A	intron_variant	MODIFIER	FBXL13	ENSGALG00000045817	0.03	1	17	4	22	11.49844684	2	0.003185253	0.02830198
1	12976579	rs14794845	A	G	synonymous_variant	LOW	PMPCB	ENSGALG00000008280	0.75	9	13	0	22	43.12159688	18	0.000769166	0.00877547
1	13004453	rs731454299	G	T	downstream_gene_variant	MODIFIER	SLC26A5	ENSGALG00000008222	0.48	15	7	0	22	57.52767235	30	0.001814979	0.01792639
1	13004454	rs736292497	A	T	downstream_gene_variant	MODIFIER	SLC26A5	ENSGALG00000008222	0.48	15	7	0	22	57.52767235	30	0.001814979	0.01792639
1	13006470	rs317869046	T	C	synonymous_variant	LOW	SLC26A5	ENSGALG00000008222	0.5	14	8	0	22	50.54810254	28	0.005614287	0.04467045
1	13007141	rs15198735	T	C	synonymous_variant	LOW	SLC26A5	ENSGALG00000008222	0.48	15	7	0	22	86.19192013	30	2.45E-07	6.34E-06
1	14225459	rs3137220	A	G	downstream_gene_variant	MODIFIER	NAMPT	ENSGALG00000008098	0.59	12	10	0	22	44.88415222	24	0.006011494	0.04710241
1	14226964	rs741148669	G	A	downstream_gene_variant	MODIFIER	NAMPT	ENSGALG00000008098	0.2	9	13	0	22	40.17159022	18	0.001977825	0.01924742
1	14421213	rs313133365	C	T	synonymous_variant	LOW	PIK3CG	ENSGALG00000008081	0.18	6	16	0	22	30.41088078	12	0.002420828	0.02273115
1	14443711	rs13829565	A	G	downstream_gene_variant	MODIFIER	PIK3CG	ENSGALG00000008081	0.41	10	12	0	22	48.37154925	20	0.000377196	0.00478623
1	14529452	rs317293151	G	A	synonymous_variant	LOW	PRKAR2B	ENSGALG00000008060	0.64	13	8	1	22	101.45103	26	7.40E-11	0
1	14529458	rs734771285	C	T	synonymous_variant	LOW	PRKAR2B	ENSGALG00000008060	0.11	5	17	0	22	65.8373731	10	2.80E-10	1.00E-08
1	14548073	rs314894045	A	G	downstream_gene_variant	MODIFIER	PRKAR2B	ENSGALG00000008060	0.64	8	14	0	22	39.95046666	16	0.00079166	0.00899977
1	14548079	rs312370196	C	T	downstream_gene_variant	MODIFIER	PRKAR2B	ENSGALG00000008060	0.27	6	16	0	22	39.62234389	12	8.31E-05	0.00127897
1	14548617	rs316332189	G	A	downstream_gene_variant	MODIFIER	PRKAR2B	ENSGALG00000008060	0.52	9	13	0	22	69.00224057	18	6.66E-08	1.88E-06
1	14548964	rs314085000	A	G	downstream_gene_variant	MODIFIER	PRKAR2B	ENSGALG00000008060	0.52	9	13	0	22	76.16326921	18	3.99E-09	1.30E-07
1	14570429	rs317222574	T	C	3_prime_UTR_variant	MODIFIER	COG5	ENSGALG00000042764	0.93	3	19	0	22	20.47622172	6	0.002277334	0.02162511
1	14774512	rs15194611	C	T	synonymous_variant	LOW	BCAP29	ENSGALG00000008009	0.43	13	9	0	22	68.65025192	26	1.04E-05	0.00019863
1	14791771	rs314327631	A	G	3_prime_UTR_variant	MODIFIER	BCAP29	ENSGALG00000008009	0.09	4	18	0	22	55.76958787	8	3.13E-09	1.10E-07
1	14791787	rs312766304	T	G	3_prime_UTR_variant	MODIFIER	BCAP29	ENSGALG00000008009	0.05	2	20	0	22	16.81496192	4	0.002099669	0.02022604
1	14792230	rs736428000	C	T	3_prime_UTR_variant	MODIFIER	BCAP29	ENSGALG00000008009	0.09	4	18	0	22	110.0647645	8	0	0
1	14826915	rs312896488	T	C	synonymous_variant	LOW	CBLL1	ENSGALG00000038981	0.27	10	12	0	22	45.77306313	20	0.000865856	0.0096777
1	14882622	rs738208932	G	A	synonymous_variant	LOW	LAMB1	ENSGALG00000007905	0.14	6	16	0	22	41.0850503	12	4.74E-05	0.00077606
1	14883697	rs741334378	C	T	synonymous_variant	LOW	LAMB1	ENSGALG00000007905	0.18	8	14	0	22	38.30649252	16	0.001368212	0.01422925
1	14883739	rs316477000	C	T	synonymous_variant	LOW	LAMB1	ENSGALG00000007905	0.84	7	15	0	22	41.07827681	14	0.000172898	0.00244255
1	14884974	rs316394064	T	C	synonymous_variant	LOW	LAMB1	ENSGALG00000007905	0.07	3	19	0	22	23.42187763	6	0.00066682	0.00776659
1	14885115	rs317072206	G	A	synonymous_variant	LOW	LAMB1	ENSGALG00000007905	0.42	14	5	3	22	93.43637793	28	5.71E-09	1.90E-07
1	14886366	rs29005638	C	T	synonymous_variant	LOW	LAMB1	ENSGALG00000007905	0.36	10	12	0	22	80.98814903	20	2.67E-09	9.00E-08
1	14886432	rs731624172	A	G	synonymous_variant	LOW	LAMB1	ENSGALG00000007905	0.05	2	20	0	22	19.63981545	4	0.000588155	0.0069777
1	14887062	rs737074261	C	T	intron_variant	MODIFIER	LAMB1	ENSGALG00000007905	0.13	1	3	18	22	14.1277755	2	0.000855446	0.00957807
1	14887763	rs313459442	G	A	synonymous_variant	LOW	LAMB1	ENSGALG00000007905	0.91	4	18	0	22	35.43804539	8	2.22E-05	0.00039374
1	14887810	rs731571078	T	G	missense_variant	MODERATE	LAMB1	ENSGALG00000007905	0.23	10	12	0	22	68.85394376	20	2.80E-07	7.16E-06
1	14889995	rs734576837	G	A	synonymous_variant	LOW	LAMB1	ENSGALG00000007905	0.25	11	11	0	22	120.3099238	22	0	0
1	14890004	rs737999171	G	A	synonymous_variant	LOW	LAMB1	ENSGALG00000007905	0.18	6	16	0	22	77.83797187	12	1.10E-11	0
1	14893040	.	G	A	synonymous_variant	LOW	LAMB1	ENSGALG00000007905	0.18	8	14	0	22	46.37328797	16	8.52E-05	0.00130926
1	14893088	rs13829122	G	A	synonymous_variant	LOW	LAMB1	ENSGALG00000007905	0.39	11	11	0	22	54.49305032	22	0.000140141	0.00203283
1	14903142	rs741275332	G	A	synonymous_variant	LOW	LAMB1	ENSGALG00000007905	0.09	4	18	0	22	30.03748189	8	0.000208178	0.00286471
1	14904075	rs315174184	C	T	synonymous_variant	LOW	LAMB1	ENSGALG00000007905	0.18	8	14	0	22	37.40061646	16	0.001841091	0.01813979
1	14904251	rs741385833	G	A	synonymous_variant	LOW	LAMB1	ENSGALG00000007905	0.39	11	11	0	22	43.87191219	22	0.003679666	0.03190686
1	14904383	rs13829081	A	G	synonymous_variant	LOW	LAMB1	ENSGALG00000007905	0.47	11	7	4	22	59.94404197	22	2.28E-05	0.00040173
1	14905565	rs739828806	A	G	synonymous_variant	LOW	LAMB1	ENSGALG00000007905	0.77	10	12	0	22	39.80717697	20	0.005283348	0.04251607
1	14905829	rs740858286	A	G	synonymous_variant	LOW	LAMB1	ENSGALG00000007905	0.36	10	12	0	22	56.15394891	20	2.76E-05	0.00047699
1	14906161	rs13829074	A	G	synonymous_variant	LOW	LAMB1	ENSGALG00000007905	0.64	12	10	0	22	87.60157472	24	3.58E-09	1.20E-07
1	14906244	rs13829073	C	T	missense_variant	MODERATE	LAMB1	ENSGALG00000007905	0.02	1	21	0	22	10.4743603	2	0.005315224	0.0427236
1	14907407	rs316544595	G	A	synonymous_variant	LOW	LAMB1	ENSGALG00000007905	0.41	12	10	0	22	66.47533059	24	7.38E-06	0.00014559
1	14910235	rs314861439	G	A	synonymous_variant	LOW	LAMB1	ENSGALG00000007905	0.43	13	9	0	22	47.45794991	26	0.006237578	0.0485059
1	14913117	rs317085642	A	G	5_prime_UTR_variant	MODIFIER	LAMB1	ENSGALG00000007905	0.41	12	10	0	22	59.11963202	24	8.50E-05	0.00130534
1	14914177	rs737153138	T	C	upstream_gene_variant	MODIFIER	LAMB1	ENSGALG00000007905	0.41	10	12	0	22	72.15189689	20	8.08E-08	2.25E-06
1	14914249	rs741381632	G	A	upstream_gene_variant	MODIFIER	LAMB1	ENSGALG00000007905	0.25	7	15	0	22	58.10447475	14	2.52E-07	6.49E-06
1	14915954	rs739745596	G	A	upstream_gene_variant	MODIFIER	LAMB1	ENSGALG00000007905	0.05	2	20	0	22	16.65712867	4	0.002253021	0.02142199
1	14915969	rs732088949	G	A	upstream_gene_variant	MODIFIER	LAMB1	ENSGALG00000007905	0.39	11	11	0	22	59.83994805	22	2.36E-05	0.00041521
1	14917255	rs317776962	T	C	upstream_gene_variant	MODIFIER	LAMB1	ENSGALG00000007905	0.2	9	13	0	22	41.59604845	18	0.001258905	0.01325847
1	14921202	rs15194236	A	T	intergenic_variant	MODIFIER	-	-	0.59	12	10	0	22	99.44177407	24	3.70E-11	0
1	14999854	rs315419070	T	C	3_prime_UTR_variant	MODIFIER	ERGIC2	ENSGALG00000007183	0.68	14	8	0	22	59.17518545	28	0.000518542	0.00626975
1	14999949	rs10726263	G	A	3_prime_UTR_variant	MODIFIER	ERGIC2	ENSGALG00000007183	0.45	12	10	0	22	54.66096011	24	0.000347703	0.00445772
1	15000413	rs10722203	A	T	3_prime_UTR_variant	MODIFIER	ERGIC2	ENSGALG00000007183	0.32	14	8	0	22	62.55391387	28	0.000190231	0.00265245
1	15000669	rs10731677	C	T	3_prime_UTR_variant	MODIFIER	ERGIC2	ENSGALG00000007183	0.32	14	8	0	22	65.53216923	28	7.64E-05	0.00118654
1	15001157	rs314715916	A	C	3_prime_UTR_variant	MODIFIER	ERGIC2	ENSGALG00000007183	0.8	2	3	17	22	15.45967143	4	0.003836905	0.03297078
1	15008881	rs737340890	G	A	3_prime_UTR_variant	MODIFIER	LRRK2	ENSGALG00000007161	0.25	7	11	4	22	33.30758343	14	0.002600766	0.0238899
1	15248354	rs313276611	C	T	downstream_gene_variant	MODIFIER	SLC2A13	ENSGALG00000035940	0.84	5	11	6	22	32.42182915	10	0.000340497	0.0043785
1	15281948	rs731738689	C	G	synonymous_variant	LOW	ABCD2	ENSGALG00000042554	0.11	5	17	0	22	32.94072793	10	0.000278704	0.00368693
1	15313377	rs739258386	A	G	synonymous_variant	LOW	ABCD2	ENSGALG00000042554	0.27	12	10	0	22	49.00807545	24	0.001889819	0.01852685
1	15323981	rs313288092	A	G	downstream_gene_variant	MODIFIER	ABCD2	ENSGALG00000042554	0.82	8	14	0	22	40.8059453	16	0.000593093	0.00702479
1	15324167	rs313217571	C	T	downstream_gene_variant	MODIFIER	ABCD2	ENSGALG00000042554	0.16	7	15	0	22	31.23994555	14	0.005130194	0.04155559
1	15324568	rs15193769	A	G	downstream_gene_variant	MODIFIER	ABCD2	ENSGALG00000042554	0.73	12	10	0	22	51.53861136	24	0.000898293	0.00998436
1	15324598	.	C	T	downstream_gene_variant	MODIFIER	ABCD2	ENSGALG00000042554	0.14	6	16	0	22	30.89516625	12	0.002043824	0.01977936
1	15324773	rs15193774	C	T	downstream_gene_variant	MODIFIER	ABCD2	ENSGALG00000042554	0.09	4	18	0	22	22.60208542	8	0.003914511	0.03351326
1	15324938	.	G	T	downstream_gene_variant	MODIFIER	ABCD2	ENSGALG00000042554	0.07	3	19	0	22	31.79014395	6	1.79E-05	0.00032394
1	15324966	rs15193776	A	G	downstream_gene_variant	MODIFIER	ABCD2	ENSGALG00000042554	0.5	16	6	0	22	59.8183432	32	0.00204289	0.01977274
1	15324982	rs794401498	C	T	downstream_gene_variant	MODIFIER	ABCD2	ENSGALG00000042554	0.14	6	16	0	22	33.55760585	12	0.000791793	0.00900059
1	15325041	.	C	T	downstream_gene_variant	MODIFIER	ABCD2	ENSGALG00000042554	0.07	3	19	0	22	32.608974	6	1.25E-05	0.00023338
1	15325582	rs313470518	G	A	downstream_gene_variant	MODIFIER	ABCD2	ENSGALG00000042554	0.68	14	8	0	22	65.11524631	28	8.70E-05	0.00133329
1	15325642	rs15193777	G	A	downstream_gene_variant	MODIFIER	ABCD2	ENSGALG00000042554	0.14	6	16	0	22	29.11144347	12	0.003792588	0.03266218
1	15325682	rs316825148	C	T	downstream_gene_variant	MODIFIER	ABCD2	ENSGALG00000042554	0.2	9	13	0	22	43.88866302	18	0.000598414	0.00708012
1	15325723	rs15193778	C	T	downstream_gene_variant	MODIFIER	ABCD2	ENSGALG00000042554	0.2	9	13	0	22	43.45821479	18	0.000689118	0.00798527
1	15325819	rs15193779	C	G	downstream_gene_variant	MODIFIER	ABCD2	ENSGALG00000042554	0.68	14	8	0	22	54.74935198	28	0.001822023	0.01798618
1	15326244	.	G	A	downstream_gene_variant	MODIFIER	ABCD2	ENSGALG00000042554	0.2	9	13	0	22	48.99231724	18	0.000107047	0.00160311
1	15326449	rs741284505	T	A	downstream_gene_variant	MODIFIER	ABCD2	ENSGALG00000042554	0.2	9	13	0	22	66.94629304	18	1.47E-07	3.94E-06
1	15326476	rs314686163	G	A	downstream_gene_variant	MODIFIER	ABCD2	ENSGALG00000042554	0.25	11	11	0	22	80.29386004	22	1.45E-08	4.50E-07
1	15326511	.	A	G	downstream_gene_variant	MODIFIER	ABCD2	ENSGALG00000042554	0.2	9	13	0	22	52.88998918	18	2.73E-05	0.00047318
1	15327213	rs314996963	C	T	downstream_gene_variant	MODIFIER	ABCD2	ENSGALG00000042554	0.34	11	11	0	22	47.56383556	22	0.001238374	0.01307521
1	15383476	rs794154541	A	G	synonymous_variant	LOW	KIF21A	ENSGALG00000007098	0.25	6	14	2	22	33.21896405	12	0.000894694	0.00995351
1	15387376	rs10723582	G	A	synonymous_variant	LOW	KIF21A	ENSGALG00000007098	0.7	9	13	0	22	62.1282888	18	9.23E-07	2.16E-05
1	15393333	rs10725473	A	G	synonymous_variant	LOW	KIF21A	ENSGALG00000007098	0.38	14	7	1	22	67.80107767	28	3.75E-05	0.00063128
1	15395090	rs740511162	C	T	synonymous_variant	LOW	KIF21A	ENSGALG00000007098	0.26	11	10	1	22	52.33467098	22	0.000281011	0.00371271
1	15403333	rs316693944	G	A	synonymous_variant	LOW	KIF21A	ENSGALG00000007098	0.24	10	11	1	22	43.66159621	20	0.00167006	0.01670889
1	15405702	rs80640490	T	C	synonymous_variant	LOW	KIF21A	ENSGALG00000007098	0.19	6	15	1	22	33.15238869	12	0.000916398	0.01012149
1	15407097	rs80624659	A	T	synonymous_variant	LOW	KIF21A	ENSGALG00000007098	0.17	3	6	13	22	21.57273819	6	0.00144672	0.014916
1	15409432	rs735210836	C	A	synonymous_variant	LOW	KIF21A	ENSGALG00000007098	0.03	1	17	4	22	14.20901213	2	0.000821395	0.00927861
1	15409453	rs80670758	C	T	synonymous_variant	LOW	KIF21A	ENSGALG00000007098	0.4	8	7	7	22	174.0997626	16	0	0
1	15415560	rs739859886	C	T	synonymous_variant	LOW	KIF21A	ENSGALG00000007098	0.14	6	16	0	22	36.1795147	12	0.000303151	0.00396472
1	15434547	rs14717264	A	G	upstream_gene_variant	MODIFIER	-	ENSGALG00000043872	0.8	9	13	0	22	56.11505342	18	8.55E-06	0.0001662
1	15434715	rs29006348	C	A	upstream_gene_variant	MODIFIER	-	ENSGALG00000043872	0.77	8	14	0	22	67.07314054	16	3.23E-08	9.50E-07
1	15434818	rs315130279	T	G	upstream_gene_variant	MODIFIER	-	ENSGALG00000043872	0.18	8	14	0	22	52.55360897	16	8.91E-06	0.00017273
1	15732420	rs740497342	T	C	3_prime_UTR_variant	MODIFIER	TRMU	ENSGALG00000031922	0.33	2	1	19	22	14.93626334	4	0.004835253	0.03956272
1	15732426	rs731574266	T	A	3_prime_UTR_variant	MODIFIER	TRMU	ENSGALG00000031922	0.33	2	1	19	22	14.39100548	4	0.006146225	0.04792686
1	15732920	rs731630770	G	C	3_prime_UTR_variant	MODIFIER	TRMU	ENSGALG00000031922	0.23	5	10	7	22	35.93540214	10	8.64E-05	0.00132496
1	15733121	rs16707451	G	A	3_prime_UTR_variant	MODIFIER	TRMU	ENSGALG00000031922	0.75	1	1	20	22	10.87814515	2	0.00434351	0.03620509
1	15992125	rs739182188	C	A	upstream_gene_variant	MODIFIER	-	ENSGALG00000034274	0.07	2	12	8	22	27.84246283	4	1.34E-05	0.0002494
1	16002529	rs14727613	C	T	synonymous_variant	LOW	-	ENSGALG00000034274	0.15	4	9	9	22	31.73929995	8	0.000103705	0.00155837
1	16011203	rs741008906	C	T	intron_variant	MODIFIER	-	ENSGALG00000034274	0.67	6	3	13	22	28.39020735	12	0.004848794	0.03965701
1	16011518	rs314414944	A	T	intron_variant	MODIFIER	-	ENSGALG00000034274	0.58	3	3	16	22	27.66933939	6	0.000108436	0.00162191
1	16011752	rs314246484	A	G	intron_variant	MODIFIER	-	ENSGALG00000034274	0.4	4	1	17	22	23.96745298	8	0.002320764	0.021934
1	16012287	rs313862535	A	G	intron_variant	MODIFIER	-	ENSGALG00000034274	0.03	1	14	7	22	14.1277755	2	0.000855446	0.00957807
1	16012498	rs313785644	T	C	intron_variant	MODIFIER	-	ENSGALG00000034274	0.21	8	11	3	22	71.04129802	16	6.55E-09	2.10E-07
1	16012554	rs314686342	A	G	intron_variant	MODIFIER	-	ENSGALG00000034274	0.18	5	9	8	22	27.99896335	10	0.001805939	0.01785331
1	16134048	rs80767103	G	A	3_prime_UTR_variant	MODIFIER	CERK	ENSGALG00000019397	0.68	6	13	3	22	28.99297058	12	0.003949469	0.03373426
1	16143979	rs80670122	T	C	missense_variant	MODERATE	CERK	ENSGALG00000019397	0.45	11	8	3	22	45.55830299	22	0.002253042	0.02142199
1	18865532	rs732900614	C	T	missense_variant	MODERATE	CRELD2	ENSGALG00000008551	0.3	10	10	2	22	42.07681543	20	0.002702531	0.02466936
1	20301983	rs80636142	G	A	3_prime_UTR_variant	MODIFIER	SELENOO	ENSGALG00000038467	0.75	5	5	12	22	26.52254182	10	0.003097456	0.02765056
1	20303126	rs15205847	T	C	3_prime_UTR_variant	MODIFIER	SELENOO	ENSGALG00000038467	0.44	8	8	6	22	35.49814791	16	0.003395048	0.02983475
1	20313798	rs740683423	T	C	missense_variant	MODERATE	TUBGCP6	ENSGALG00000032156	0.69	3	5	14	22	22.98342102	6	0.00080205	0.00910055
1	20328638	rs312830148	C	T	upstream_gene_variant	MODIFIER	TUBGCP6	ENSGALG00000032156	0.47	12	5	5	22	46.93412129	24	0.003412398	0.02996544
1	20328649	rs731887796	T	C	upstream_gene_variant	MODIFIER	TUBGCP6	ENSGALG00000032156	0.47	12	3	7	22	55.49904742	24	0.000268025	0.00357106
1	20328663	rs315204241	C	T	upstream_gene_variant	MODIFIER	TUBGCP6	ENSGALG00000032156	0.46	10	3	9	22	43.95180086	20	0.001527457	0.015527
1	20332184	rs739217288	A	G	missense_variant	MODERATE	HDAC10	ENSGALG00000041251	0.58	14	5	3	22	65.08280277	28	8.78E-05	0.001345
1	20333822	rs741259922	C	T	synonymous_variant	LOW	HDAC10	ENSGALG00000041251	0.65	10	7	5	22	62.52721323	20	2.87E-06	6.13E-05
1	20342891	rs313574961	A	G	synonymous_variant	LOW	HDAC10	ENSGALG00000041251	0.86	4	10	8	22	22.4275733	8	0.004182427	0.0352386
1	20379139	rs733115307	G	A	intron_variant	MODIFIER	MAPK12	ENSGALG00000019384	0.5	1	0	21	22	11.92239219	2	0.002576828	0.02377236
1	20379765	rs15205801	C	T	intron_variant	MODIFIER	MAPK12	ENSGALG00000019384	0.5	1	0	21	22	15.63587659	2	0.000402451	0.00504403
1	20379785	rs313579936	G	A	intron_variant	MODIFIER	MAPK12	ENSGALG00000019384	0.5	1	0	21	22	16.38181967	2	0.000277162	0.00366921
1	20382425	rs316464122	G	A	intron_variant	MODIFIER	MAPK12	ENSGALG00000019384	0.5	1	0	21	22	15.63587659	2	0.000402451	0.00504403
1	20383000	rs13835737	C	T	intron_variant	MODIFIER	MAPK12	ENSGALG00000019384	0.5	1	0	21	22	11.92239219	2	0.002576828	0.02377236
1	22067438	rs316332882	G	A	synonymous_variant	LOW	ARL8BL	ENSGALG00000031527	0.45	16	6	0	22	167.7036509	32	0	0
1	22069622	rs10728297	T	C	synonymous_variant	LOW	ARL8BL	ENSGALG00000031527	0.95	2	20	0	22	70.26233376	4	0	0
1	22089451	.	G	A	synonymous_variant	LOW	ARL8BL	ENSGALG00000031527	0.7	7	15	0	22	44.56870184	14	4.79E-05	0.00078323
1	22089521	rs312525090	G	A	synonymous_variant	LOW	ARL8BL	ENSGALG00000031527	0.57	13	9	0	22	66.33977572	26	2.23E-05	0.0003943
1	22089572	.	G	A	synonymous_variant	LOW	ARL8BL	ENSGALG00000031527	0.08	3	16	3	22	42.47006726	6	1.48E-07	3.96E-06
1	22089589	.	T	C	missense_variant	MODERATE	ARL8BL	ENSGALG00000031527	0.3	9	6	7	22	135.2130544	18	0	0
1	22254070	rs732874920	A	C	synonymous_variant	LOW	WASL	ENSGALG00000008797	0.09	4	18	0	22	36.15800558	8	1.64E-05	0.00029954
1	22254115	rs317909695	T	G	synonymous_variant	LOW	WASL	ENSGALG00000008797	0.09	4	18	0	22	40.85691362	8	2.22E-06	4.84E-05
1	22254121	.	T	G	synonymous_variant	LOW	WASL	ENSGALG00000008797	0.3	11	11	0	22	69.56175448	22	7.75E-07	1.84E-05
1	22256749	rs316659324	T	A	3_prime_UTR_variant	MODIFIER	WASL	ENSGALG00000008797	0.8	5	17	0	22	37.24417329	10	5.13E-05	0.00083264
1	22311907	rs10730442	T	C	synonymous_variant	LOW	NDUFA5	ENSGALG00000008821	0.3	13	9	0	22	94.17686993	26	1.17E-09	4.00E-08
1	22350249	rs13837116	C	G	missense_variant	MODERATE	ATP6AP1	ENSGALG00000008836	0.8	9	13	0	22	40.3242895	18	0.001885078	0.01849036
1	22350408	rs13746124	T	C	synonymous_variant	LOW	ATP6AP1	ENSGALG00000008836	0.91	4	18	0	22	32.85504166	8	6.54E-05	0.00103308
1	22386001	rs313638050	T	C	missense_variant	MODERATE	ATP6AP1	ENSGALG00000008836	0.59	8	14	0	22	48.73370102	16	3.64E-05	0.00061401
1	22386045	rs314135537	A	G	missense_variant	MODERATE	ATP6AP1	ENSGALG00000008836	0.16	7	15	0	22	54.17283887	14	1.20E-06	2.75E-05
1	22386198	rs732495890	G	A	missense_variant	MODERATE	ATP6AP1	ENSGALG00000008836	0.07	3	19	0	22	25.36034412	6	0.000292778	0.0038465
1	22386199	rs737100760	T	C	missense_variant	MODERATE	ATP6AP1	ENSGALG00000008836	0.07	3	19	0	22	25.36034412	6	0.000292778	0.0038465
1	22397028	rs313973062	A	G	3_prime_UTR_variant	MODIFIER	ATP6AP1	ENSGALG00000008836	0.27	12	10	0	22	61.63509361	24	3.74E-05	0.00062946
1	22397113	rs312933610	T	G	3_prime_UTR_variant	MODIFIER	ATP6AP1	ENSGALG00000008836	0.14	6	16	0	22	27.88910815	12	0.00574241	0.0454787
1	22876497	rs315015277	G	A	intron_variant	MODIFIER	AASS	ENSGALG00000008953	0.79	3	4	15	22	33.14216641	6	9.85E-06	0.00018892
1	22886362	rs737593449	C	T	synonymous_variant	LOW	AASS	ENSGALG00000008953	0.73	8	14	0	22	46.37211439	16	8.53E-05	0.00130962
1	22893964	.	G	A	missense_variant	MODERATE	AASS	ENSGALG00000008953	0.09	4	18	0	22	29.46169244	8	0.000263047	0.00351227
1	22896659	rs316524756	T	C	downstream_gene_variant	MODIFIER	AASS	ENSGALG00000008953	0.73	8	14	0	22	41.53686243	16	0.000462439	0.00569647
1	22897678	rs737889996	A	G	downstream_gene_variant	MODIFIER	PTPRZ1	ENSGALG00000040114	0.95	2	20	0	22	19.52280768	4	0.000620219	0.00730158
1	23237772	rs737257125	G	A	synonymous_variant	LOW	FAM3C	ENSGALG00000008975	0.25	9	13	0	22	38.53678461	18	0.003286848	0.02909066
1	23238630	rs15209595	C	T	3_prime_UTR_variant	MODIFIER	FAM3C	ENSGALG00000008975	0.75	9	13	0	22	39.28994367	18	0.002604837	0.02391417
1	23239148	rs734902555	T	C	downstream_gene_variant	MODIFIER	FAM3C	ENSGALG00000008975	0.36	14	8	0	22	52.40300213	28	0.0034458	0.03021486
1	23243898	rs315497933	T	A	downstream_gene_variant	MODIFIER	WNT16	ENSGALG00000028069	0.85	6	14	2	22	91.40614179	12	0	0
1	23244052	.	C	A	downstream_gene_variant	MODIFIER	WNT16	ENSGALG00000028069	0.05	2	20	0	22	161.6198849	4	0	0
1	23244122	rs13838330	T	C	downstream_gene_variant	MODIFIER	WNT16	ENSGALG00000028069	0.59	12	10	0	22	297.3116383	24	0	0
1	23244191	rs13838331	G	A	downstream_gene_variant	MODIFIER	WNT16	ENSGALG00000028069	0.86	6	16	0	22	241.4148329	12	0	0
1	23244274	rs13838332	G	C	downstream_gene_variant	MODIFIER	WNT16	ENSGALG00000028069	0.86	6	16	0	22	274.6009159	12	0	0
1	23244392	rs13838333	T	C	downstream_gene_variant	MODIFIER	WNT16	ENSGALG00000028069	0.86	6	16	0	22	143.6437429	12	0	0
1	23244551	rs13838334	A	G	downstream_gene_variant	MODIFIER	WNT16	ENSGALG00000028069	0.86	6	16	0	22	169.1006598	12	0	0
1	23244728	rs15209633	C	A	downstream_gene_variant	MODIFIER	WNT16	ENSGALG00000028069	0.41	12	10	0	22	245.5483498	24	0	0
1	23244812	rs731541708	A	G	downstream_gene_variant	MODIFIER	WNT16	ENSGALG00000028069	0.14	6	16	0	22	229.8460865	12	0	0
1	23244977	rs734568523	C	T	downstream_gene_variant	MODIFIER	WNT16	ENSGALG00000028069	0.11	5	17	0	22	41.04189523	10	1.11E-05	0.00021006
1	23245127	rs736222034	C	T	downstream_gene_variant	MODIFIER	WNT16	ENSGALG00000028069	0.05	2	20	0	22	90.83585611	4	0	0
1	23245231	rs738216113	A	G	downstream_gene_variant	MODIFIER	WNT16	ENSGALG00000028069	0.05	2	20	0	22	117.9572442	4	0	0
1	23245249	rs312594623	A	G	downstream_gene_variant	MODIFIER	WNT16	ENSGALG00000028069	0.3	9	13	0	22	236.6149946	18	0	0
1	23245274	rs735435027	A	T	downstream_gene_variant	MODIFIER	WNT16	ENSGALG00000028069	0.05	2	20	0	22	105.5079027	4	0	0
1	23245400	rs312670168	G	A	downstream_gene_variant	MODIFIER	WNT16	ENSGALG00000028069	0.32	10	12	0	22	135.2550061	20	0	0
1	23245447	rs313150835	C	A	downstream_gene_variant	MODIFIER	WNT16	ENSGALG00000028069	0.45	10	12	0	22	183.67321	20	0	0
1	23245650	rs735737800	C	A	downstream_gene_variant	MODIFIER	WNT16	ENSGALG00000028069	0.07	3	19	0	22	22.30678496	6	0.001065218	0.01149508
1	23245803	rs741180120	A	G	downstream_gene_variant	MODIFIER	WNT16	ENSGALG00000028069	0.25	7	15	0	22	66.92381516	14	6.92E-09	2.20E-07
1	23245868	rs313827650	T	G	downstream_gene_variant	MODIFIER	WNT16	ENSGALG00000028069	0.14	6	16	0	22	42.11777882	12	3.18E-05	0.00054367
1	23245897	rs13838336	C	T	downstream_gene_variant	MODIFIER	WNT16	ENSGALG00000028069	0.43	13	9	0	22	189.8625482	26	0	0
1	23245907	rs13838337	C	A	downstream_gene_variant	MODIFIER	WNT16	ENSGALG00000028069	0.43	13	9	0	22	173.3909854	26	0	0
1	23245932	rs13838338	G	A	downstream_gene_variant	MODIFIER	WNT16	ENSGALG00000028069	0.43	13	9	0	22	180.8100511	26	0	0
1	23245953	rs315912497	G	A	downstream_gene_variant	MODIFIER	WNT16	ENSGALG00000028069	0.05	2	20	0	22	87.65816531	4	0	0
1	23246050	rs13838339	A	G	downstream_gene_variant	MODIFIER	WNT16	ENSGALG00000028069	0.57	11	11	0	22	78.57726372	22	2.77E-08	8.30E-07
1	23246256	rs738957053	A	G	synonymous_variant	LOW	WNT16	ENSGALG00000028069	0.23	6	16	0	22	102.8566772	12	0	0
1	23246295	rs734623616	C	T	synonymous_variant	LOW	WNT16	ENSGALG00000028069	0.07	3	19	0	22	74.57075202	6	0	0
1	23246451	rs13838341	G	A	synonymous_variant	LOW	WNT16	ENSGALG00000028069	0.27	8	14	0	22	236.8735539	16	0	0
1	23246475	rs13838342	C	T	synonymous_variant	LOW	WNT16	ENSGALG00000028069	0.3	9	13	0	22	280.1213922	18	0	0
1	23246598	rs13838343	A	G	synonymous_variant	LOW	WNT16	ENSGALG00000028069	0.36	12	10	0	22	199.0906164	24	0	0
1	23246601	.	C	T	synonymous_variant	LOW	WNT16	ENSGALG00000028069	0.02	1	21	0	22	26.06203133	2	2.19E-06	4.79E-05
1	23246616	rs13838344	A	G	synonymous_variant	LOW	WNT16	ENSGALG00000028069	0.34	11	11	0	22	177.9068605	22	0	0
1	23253738	rs313487993	G	T	missense_variant	MODERATE	WNT16	ENSGALG00000028069	0.09	2	20	0	22	41.82720115	4	1.81E-08	5.50E-07
1	23253785	rs734413349	A	G	synonymous_variant	LOW	WNT16	ENSGALG00000028069	0.16	5	17	0	22	51.66981401	10	1.31E-07	3.54E-06
1	23253809	rs735280418	G	A	synonymous_variant	LOW	WNT16	ENSGALG00000028069	0.23	10	12	0	22	61.94395176	20	3.55E-06	7.44E-05
1	23255850	.	G	A	missense_variant	MODERATE	WNT16	ENSGALG00000028069	0.05	2	18	2	22	23.51108176	4	0.000100077	0.00150995
1	23255854	.	C	A	synonymous_variant	LOW	WNT16	ENSGALG00000028069	0.23	7	13	2	22	43.80724377	14	6.36E-05	0.00100732
1	23256035	rs737001954	T	G	missense_variant	MODERATE	WNT16	ENSGALG00000028069	0.67	8	13	1	22	60.85665911	16	3.75E-07	9.41E-06
1	23256103	.	G	A	synonymous_variant	LOW	WNT16	ENSGALG00000028069	0.14	5	13	4	22	27.65675993	10	0.002048241	0.01980955
1	23272686	rs731155562	T	C	downstream_gene_variant	MODIFIER	-	ENSGALG00000032262	0.13	4	12	6	22	26.21230278	8	0.000965937	0.01058164
1	23272778	rs794635746	A	C	downstream_gene_variant	MODIFIER	-	ENSGALG00000032262	0.1	4	16	2	22	23.58781839	8	0.002686109	0.0245464
1	23272932	rs317290478	T	C	downstream_gene_variant	MODIFIER	-	ENSGALG00000032262	0.33	6	6	10	22	28.22013194	12	0.005136051	0.04159838
1	23273449	rs741346188	C	T	downstream_gene_variant	MODIFIER	-	ENSGALG00000032262	0.05	2	17	3	22	19.60090315	4	0.000598632	0.00708154
1	23273578	rs314266966	T	A	downstream_gene_variant	MODIFIER	-	ENSGALG00000032262	0.2	6	14	2	22	27.98353801	12	0.005562806	0.04435002
1	23274556	rs736212939	G	C	missense_variant	MODERATE	-	ENSGALG00000032262	0.17	7	14	1	22	36.33393478	14	0.000929774	0.01024531
1	23349767	rs314794960	C	A	missense_variant	MODERATE	-	ENSGALG00000009002	0.04	1	11	10	22	17.24520602	2	0.000179991	0.00252603
1	23379378	rs316880019	C	T	synonymous_variant	LOW	-	ENSGALG00000009002	0.69	8	8	6	22	35.76225877	16	0.003121551	0.02782115
1	23511912	.	C	T	3_prime_UTR_variant	MODIFIER	TSPAN12	ENSGALG00000009029	0.03	1	15	6	22	15.07202359	2	0.000533521	0.00641593
1	23512236	.	C	A	3_prime_UTR_variant	MODIFIER	TSPAN12	ENSGALG00000009029	0.05	2	19	1	22	21.11050717	4	0.000301086	0.00394016
1	24712644	.	G	A	downstream_gene_variant	MODIFIER	ST7	ENSGALG00000037206	0.19	8	13	1	22	145.3664845	16	0	0
1	24712927	rs13840206	C	T	downstream_gene_variant	MODIFIER	ST7	ENSGALG00000037206	0.09	4	18	0	22	22.05741442	8	0.00481061	0.03939209
1	24713016	rs14800876	A	G	downstream_gene_variant	MODIFIER	ST7	ENSGALG00000037206	0.05	2	19	1	22	18.72324575	4	0.00089069	0.00991454
1	25058299	rs313484252	G	A	downstream_gene_variant	MODIFIER	CAV1	ENSGALG00000043287	0.2	8	12	2	22	42.50557417	16	0.000331571	0.00427864
1	25058305	rs313227957	A	C	downstream_gene_variant	MODIFIER	CAV1	ENSGALG00000043287	0.21	9	12	1	22	39.08794366	18	0.002773166	0.02520858
1	25058339	rs15213188	C	A	downstream_gene_variant	MODIFIER	CAV1	ENSGALG00000043287	0.86	4	17	1	22	61.45652527	8	2.41E-10	1.00E-08
1	25058415	rs738966829	A	G	downstream_gene_variant	MODIFIER	CAV1	ENSGALG00000043287	0.07	3	18	1	22	44.90217227	6	4.89E-08	1.41E-06
1	25059017	rs313795358	G	C	downstream_gene_variant	MODIFIER	CAV1	ENSGALG00000043287	0.59	16	6	0	22	155.3192819	32	0	0
1	25059125	rs315119391	A	G	downstream_gene_variant	MODIFIER	CAV1	ENSGALG00000043287	0.07	3	19	0	22	22.65720943	6	0.000919804	0.01015241
1	25060797	rs313376200	T	C	synonymous_variant	LOW	CAV1	ENSGALG00000043287	0.2	9	13	0	22	64.0876907	18	4.40E-07	1.09E-05
1	25080591	rs317388447	C	T	3_prime_UTR_variant	MODIFIER	CAV2	ENSGALG00000033295	0.6	2	3	17	22	16.45094929	4	0.002470077	0.02310288
1	25080942	rs313714254	A	G	3_prime_UTR_variant	MODIFIER	CAV2	ENSGALG00000033295	0.06	1	7	14	22	13.09889444	2	0.001430906	0.01477044
1	25080960	rs732554476	C	T	3_prime_UTR_variant	MODIFIER	CAV2	ENSGALG00000033295	0.11	2	7	13	22	19.89392	4	0.000524063	0.00632699
1	25081228	rs13747236	G	A	3_prime_UTR_variant	MODIFIER	CAV2	ENSGALG00000033295	0.45	14	8	0	22	79.94762827	28	6.80E-07	1.63E-05
1	25081327	rs14801251	C	T	3_prime_UTR_variant	MODIFIER	CAV2	ENSGALG00000033295	0.07	3	19	0	22	45.16651162	6	4.34E-08	1.26E-06
1	25081416	rs315878390	G	A	3_prime_UTR_variant	MODIFIER	CAV2	ENSGALG00000033295	0.55	14	8	0	22	142.5154363	28	0	0
1	25081859	rs315069619	T	C	3_prime_UTR_variant	MODIFIER	CAV2	ENSGALG00000033295	0.18	8	14	0	22	55.22081364	16	3.27E-06	6.90E-05
1	25081946	rs315716593	G	A	3_prime_UTR_variant	MODIFIER	CAV2	ENSGALG00000033295	0.07	3	19	0	22	29.30194894	6	5.33E-05	0.00086088
1	25081986	rs741511023	T	C	3_prime_UTR_variant	MODIFIER	CAV2	ENSGALG00000033295	0.09	4	18	0	22	53.48870065	8	8.67E-09	2.80E-07
1	25082202	rs316804180	A	C	3_prime_UTR_variant	MODIFIER	CAV2	ENSGALG00000033295	0.93	3	19	0	22	37.323623	6	1.52E-06	3.42E-05
1	25082229	rs317068669	T	C	3_prime_UTR_variant	MODIFIER	CAV2	ENSGALG00000033295	0.45	16	6	0	22	56.62205122	32	0.004645353	0.0382649
1	25082317	rs317366207	C	T	3_prime_UTR_variant	MODIFIER	CAV2	ENSGALG00000033295	0.45	16	6	0	22	114.3794403	32	3.40E-11	0
1	25082338	rs313525776	T	G	3_prime_UTR_variant	MODIFIER	CAV2	ENSGALG00000033295	0.2	9	13	0	22	67.01158858	18	1.44E-07	3.84E-06
1	25082427	rs318001647	C	T	3_prime_UTR_variant	MODIFIER	CAV2	ENSGALG00000033295	0.3	11	11	0	22	71.67230462	22	3.60E-07	9.05E-06
1	25083048	rs14801254	T	G	3_prime_UTR_variant	MODIFIER	CAV2	ENSGALG00000033295	0.09	4	18	0	22	28.28188123	8	0.000423514	0.0052725
1	25083170	rs315398283	C	T	missense_variant	MODERATE	CAV2	ENSGALG00000033295	0.45	16	6	0	22	57.49065988	32	0.00373023	0.03221822
1	25083298	rs316856851	A	G	intron_variant	MODIFIER	CAV2	ENSGALG00000033295	0.44	14	4	4	22	76.01598276	28	2.58E-06	5.56E-05
1	25083307	rs314942023	T	C	intron_variant	MODIFIER	CAV2	ENSGALG00000033295	0.24	8	9	5	22	56.2819351	16	2.19E-06	4.78E-05
1	25083632	rs13840621	G	A	intron_variant	MODIFIER	CAV2	ENSGALG00000033295	0.78	6	12	4	22	32.7434799	12	0.001061344	0.01146237
1	25083876	rs315875680	T	G	intron_variant	MODIFIER	CAV2	ENSGALG00000033295	0.46	10	3	9	22	51.71631007	20	0.00012522	0.0018395
1	25083935	rs317302909	T	C	intron_variant	MODIFIER	CAV2	ENSGALG00000033295	0.22	8	10	4	22	33.54412373	16	0.006255013	0.04861143
1	25085752	rs734680773	C	T	intron_variant	MODIFIER	CAV2	ENSGALG00000033295	0.3	3	2	17	22	17.94524892	6	0.006370487	0.04935024
1	25085757	rs738029954	C	T	intron_variant	MODIFIER	CAV2	ENSGALG00000033295	0.3	3	2	17	22	18.75057678	6	0.004606278	0.03800778
1	25086429	rs315826773	G	A	intron_variant	MODIFIER	CAV2	ENSGALG00000033295	0.37	11	4	7	22	45.01133294	22	0.002645071	0.02423142
1	25086900	rs317400921	C	T	intron_variant	MODIFIER	CAV2	ENSGALG00000033295	0.38	3	1	18	22	20.07098872	6	0.002689957	0.02457434
1	25088143	rs317371159	G	A	intron_variant	MODIFIER	CAV2	ENSGALG00000033295	0.33	12	6	4	22	63.44846108	24	2.05E-05	0.00036558
1	25175842	rs315224405	C	A	3_prime_UTR_variant	MODIFIER	TES	ENSGALG00000031934	0.7	11	11	0	22	46.96009396	22	0.001485313	0.0152222
1	25176298	rs312532894	T	A	3_prime_UTR_variant	MODIFIER	TES	ENSGALG00000031934	0.25	9	13	0	22	38.95471965	18	0.002889809	0.0260761
1	25178107	rs10729623	A	G	synonymous_variant	LOW	TES	ENSGALG00000031934	0.2	9	13	0	22	42.12323497	18	0.001062891	0.01147793
1	25178140	rs10724287	G	A	synonymous_variant	LOW	TES	ENSGALG00000031934	0.2	9	13	0	22	47.10446459	18	0.000204311	0.0028172
1	25780604	rs317522763	A	C	missense_variant	MODERATE	MDFIC	ENSGALG00000026838	0.2	9	13	0	22	37.83798718	18	0.004069073	0.03451066
1	25813105	rs315423080	T	A	upstream_gene_variant	MODIFIER	MDFIC	ENSGALG00000026838	0.33	4	2	16	22	23.90446504	8	0.002377849	0.02239329
1	26657999	rs740389971	C	T	intergenic_variant	MODIFIER	-	-	0.09	4	18	0	22	26.99041183	8	0.000709687	0.00818786
1	26658088	rs316683730	C	T	intergenic_variant	MODIFIER	-	-	0.48	15	7	0	22	72.47912527	30	2.24E-05	0.00039643
1	26658771	rs734099793	C	A	intergenic_variant	MODIFIER	-	-	0.5	16	6	0	22	61.5841011	32	0.001276974	0.01341307
1	26659084	.	A	G	intergenic_variant	MODIFIER	-	-	0.26	7	10	5	22	33.93858999	14	0.002105472	0.02026042
1	26659093	.	A	G	intergenic_variant	MODIFIER	-	-	0.25	7	11	4	22	33.03512784	14	0.002847593	0.02576889
1	26917368	rs313656595	T	C	3_prime_UTR_variant	MODIFIER	IFRD1	ENSGALG00000009448	0.64	14	8	0	22	64.33667085	28	0.000110537	0.00164996
1	26917379	rs10729233	A	T	3_prime_UTR_variant	MODIFIER	IFRD1	ENSGALG00000009448	0.3	11	11	0	22	75.25763073	22	9.60E-08	2.64E-06
1	26918073	rs313139599	C	G	intron_variant	MODIFIER	IFRD1	ENSGALG00000009448	0.5	4	2	16	22	47.99917717	8	9.88E-08	2.71E-06
1	26918077	rs315949417	G	C	intron_variant	MODIFIER	IFRD1	ENSGALG00000009448	0.5	5	0	17	22	48.29316831	10	5.49E-07	1.34E-05
1	26918097	rs316276331	T	G	intron_variant	MODIFIER	IFRD1	ENSGALG00000009448	0.5	5	0	17	22	57.53197503	10	1.06E-08	3.30E-07
1	26919084	rs14802901	T	A	intron_variant	MODIFIER	IFRD1	ENSGALG00000009448	0.33	2	1	19	22	16.83241248	4	0.002083359	0.02009561
1	26922221	rs315542635	A	G	synonymous_variant	LOW	IFRD1	ENSGALG00000009448	0.45	12	10	0	22	63.34103755	24	2.12E-05	0.00037754
1	26925682	rs315539460	G	C	missense_variant	MODERATE	IFRD1	ENSGALG00000009448	0.66	13	9	0	22	49.2830964	26	0.003824777	0.03288621
1	26925753	rs315649842	C	T	missense_variant	MODERATE	IFRD1	ENSGALG00000009448	0.09	4	18	0	22	23.10008316	8	0.0032381	0.02871643
1	26927394	.	G	A	splice_region_variant,synonymous_variant	LOW	IFRD1	ENSGALG00000009448	0.14	5	13	4	22	32.38978694	10	0.000344724	0.00442606
1	28438294	.	G	A	3_prime_UTR_variant	MODIFIER	DNAJB9	ENSGALG00000009492	0.14	3	8	11	22	26.37577194	6	0.000189466	0.00264281
1	28438296	.	C	T	3_prime_UTR_variant	MODIFIER	DNAJB9	ENSGALG00000009492	0.12	3	10	9	22	35.12797858	6	4.07E-06	8.45E-05
1	28438321	rs741688486	A	G	3_prime_UTR_variant	MODIFIER	DNAJB9	ENSGALG00000009492	0.17	5	10	7	22	41.51859956	10	9.13E-06	0.00017652
1	28528087	rs317411425	G	A	synonymous_variant	LOW	PNPLA8	ENSGALG00000009505	0.5	14	8	0	22	52.09386868	28	0.00374153	0.03229531
1	28561395	.	T	C	downstream_gene_variant	MODIFIER	PNPLA8	ENSGALG00000009505	0.03	1	17	4	22	11.41143298	2	0.003326893	0.02936121
1	28561595	rs730934894	G	A	downstream_gene_variant	MODIFIER	PNPLA8	ENSGALG00000009505	0.39	14	4	4	22	84.68212306	28	1.31E-07	3.54E-06
1	28561637	rs737574801	T	A	downstream_gene_variant	MODIFIER	PNPLA8	ENSGALG00000009505	0.92	3	16	3	22	32.30558774	6	1.43E-05	0.00026366
1	28561638	rs739621184	A	G	downstream_gene_variant	MODIFIER	PNPLA8	ENSGALG00000009505	0.92	3	16	3	22	32.30558774	6	1.43E-05	0.00026366
1	28932679	rs738674931	G	A	synonymous_variant	LOW	CNTN1	ENSGALG00000009523	0.3	9	13	0	22	64.50823546	18	3.75E-07	9.40E-06
1	28934998	rs733349597	A	G	synonymous_variant	LOW	CNTN1	ENSGALG00000009523	0.02	1	21	0	22	27.69497781	2	9.69E-07	2.25E-05
1	28935230	rs741516267	G	A	synonymous_variant	LOW	CNTN1	ENSGALG00000009523	0.14	6	16	0	22	37.57062201	12	0.000180449	0.0025313
1	28938116	rs737444314	G	A	synonymous_variant	LOW	CNTN1	ENSGALG00000009523	0.25	9	13	0	22	138.3613449	18	0	0
1	28943257	rs739304516	G	A	synonymous_variant	LOW	CNTN1	ENSGALG00000009523	0.25	9	13	0	22	118.4550741	18	0	0
1	28943398	rs316057328	C	T	synonymous_variant	LOW	CNTN1	ENSGALG00000009523	0.2	9	13	0	22	57.79996848	18	4.62E-06	9.49E-05
1	28956310	rs317910318	T	C	synonymous_variant	LOW	CNTN1	ENSGALG00000009523	0.34	15	7	0	22	154.3377233	30	0	0
1	28970712	rs315482610	T	C	synonymous_variant	LOW	CNTN1	ENSGALG00000009523	0.48	15	7	0	22	113.5289583	30	1.20E-11	0
1	28970718	rs317967086	G	A	synonymous_variant	LOW	CNTN1	ENSGALG00000009523	0.48	15	7	0	22	117.0530429	30	3.00E-12	0
1	28979035	rs15220239	C	T	synonymous_variant	LOW	CNTN1	ENSGALG00000009523	0.86	6	16	0	22	93.15517944	12	0	0
1	28993794	rs14804735	C	T	missense_variant	MODERATE	CNTN1	ENSGALG00000009523	0.84	7	15	0	22	94.39186589	14	0	0
1	28993827	rs317634512	A	G	missense_variant	MODERATE	CNTN1	ENSGALG00000009523	0.41	10	12	0	22	73.50608868	20	4.83E-08	1.39E-06
1	28994628	rs732091640	T	C	3_prime_UTR_variant	MODIFIER	CNTN1	ENSGALG00000009523	0.3	9	13	0	22	45.00143555	18	0.000414217	0.00516887
1	28994657	rs316465487	T	A	3_prime_UTR_variant	MODIFIER	CNTN1	ENSGALG00000009523	0.05	2	20	0	22	35.62675808	4	3.45E-07	8.70E-06
1	28994786	rs317596412	A	G	3_prime_UTR_variant	MODIFIER	CNTN1	ENSGALG00000009523	0.05	2	20	0	22	24.03324067	4	7.87E-05	0.00121769
1	28995471	rs733044488	A	C	3_prime_UTR_variant	MODIFIER	CNTN1	ENSGALG00000009523	0.23	8	14	0	22	103.8819209	16	0	0
1	28995617	rs735538763	C	T	3_prime_UTR_variant	MODIFIER	CNTN1	ENSGALG00000009523	0.14	6	16	0	22	51.76723699	12	6.82E-07	1.63E-05
1	28995954	rs312519080	C	T	downstream_gene_variant	MODIFIER	CNTN1	ENSGALG00000009523	0.34	11	11	0	22	96.94593477	22	2.20E-11	0
1	28995997	rs734863359	G	A	downstream_gene_variant	MODIFIER	CNTN1	ENSGALG00000009523	0.05	2	20	0	22	19.87588226	4	0.000528375	0.00637095
1	29504662	rs738150724	G	A	downstream_gene_variant	MODIFIER	YAF2	ENSGALG00000009540	0.2	7	15	0	22	34.92389345	14	0.001508619	0.01538941
1	29504789	rs312504269	C	A	downstream_gene_variant	MODIFIER	YAF2	ENSGALG00000009540	0.36	14	8	0	22	59.41493438	28	0.000483498	0.00591504
1	29506841	rs14805183	A	G	downstream_gene_variant	MODIFIER	YAF2	ENSGALG00000009540	0.67	4	5	13	22	25.22233024	8	0.001425248	0.0147316
1	29509235	rs313491801	T	C	3_prime_UTR_variant	MODIFIER	YAF2	ENSGALG00000009540	0.64	12	10	0	22	60.04115414	24	6.30E-05	0.00099961
1	29509336	rs734111874	C	A	3_prime_UTR_variant	MODIFIER	YAF2	ENSGALG00000009540	0.2	7	15	0	22	37.21943219	14	0.000683357	0.00793034
1	29649384	rs732852801	G	A	downstream_gene_variant	MODIFIER	PRICKLE1	ENSGALG00000009556	0.16	5	17	0	22	48.03140319	10	6.13E-07	1.48E-05
1	29649495	rs15221829	C	T	downstream_gene_variant	MODIFIER	PRICKLE1	ENSGALG00000009556	0.07	3	19	0	22	30.20713093	6	3.59E-05	0.00060621
1	30083935	rs314829876	G	A	3_prime_UTR_variant	MODIFIER	TWF1	ENSGALG00000009595	0.33	14	7	1	22	51.04637975	28	0.004931231	0.04021637
1	30084208	rs317666935	C	A	3_prime_UTR_variant	MODIFIER	TWF1	ENSGALG00000009595	0.29	10	7	5	22	40.4730539	20	0.004350549	0.03625368
1	30085427	rs313852463	C	G	3_prime_UTR_variant	MODIFIER	TWF1	ENSGALG00000009595	0.34	7	12	3	22	51.21537133	14	3.82E-06	7.96E-05
1	30085431	rs731743663	C	T	3_prime_UTR_variant	MODIFIER	TWF1	ENSGALG00000009595	0.36	7	11	4	22	51.23630807	14	3.78E-06	7.90E-05
1	30085446	rs316776741	A	G	synonymous_variant	LOW	TWF1	ENSGALG00000009595	0.46	6	7	9	22	41.52056898	12	4.01E-05	0.00066818
1	30085454	rs316257130	C	T	missense_variant	MODERATE	TWF1	ENSGALG00000009595	0.44	8	8	6	22	58.77966631	16	8.39E-07	1.98E-05
1	30342418	rs314496006	C	T	3_prime_UTR_variant	MODIFIER	NELL2	ENSGALG00000009601	0.41	18	4	0	22	135.1126165	36	0	0
1	30342475	rs731133953	A	G	3_prime_UTR_variant	MODIFIER	NELL2	ENSGALG00000009601	0.31	13	8	1	22	78.96289496	26	3.03E-07	7.70E-06
1	30342516	rs313099879	T	C	3_prime_UTR_variant	MODIFIER	NELL2	ENSGALG00000009601	0.4	17	4	1	22	133.1280668	34	0	0
1	30348904	rs13749003	A	G	synonymous_variant	LOW	NELL2	ENSGALG00000009601	0.77	10	12	0	22	81.55837239	20	2.13E-09	7.00E-08
1	30380670	rs15223830	T	C	synonymous_variant	LOW	NELL2	ENSGALG00000009601	0.15	6	14	2	22	84.36122728	12	1.00E-12	0
1	30380679	rs15223831	T	C	synonymous_variant	LOW	NELL2	ENSGALG00000009601	0.16	6	13	3	22	91.12997434	12	0	0
1	30415192	rs317265141	A	G	synonymous_variant	LOW	NELL2	ENSGALG00000009601	0.73	10	12	0	22	111.2587935	20	0	0
1	30415201	rs731128597	C	T	synonymous_variant	LOW	NELL2	ENSGALG00000009601	0.32	14	8	0	22	151.5249346	28	0	0
1	30415303	rs316896971	A	G	synonymous_variant	LOW	NELL2	ENSGALG00000009601	0.76	10	11	1	22	127.7074501	20	0	0
1	30442027	rs313440205	G	A	missense_variant	MODERATE	NELL2	ENSGALG00000009601	0.39	17	5	0	22	96.41785932	34	6.94E-08	1.95E-06
1	30640005	rs315877160	A	T	missense_variant	MODERATE	ANO6	ENSGALG00000009638	0.75	11	11	0	22	89.48636153	22	4.19E-10	2.00E-08
1	30642260	rs13845693	C	T	synonymous_variant	LOW	ANO6	ENSGALG00000009638	0.61	15	7	0	22	138.9935063	30	0	0
1	30648488	rs313544486	A	G	intron_variant	MODIFIER	ANO6	ENSGALG00000009638	0.5	1	0	21	22	13.99922763	2	0.000912234	0.01008267
1	30649166	rs312416725	A	G	synonymous_variant	LOW	ANO6	ENSGALG00000009638	0.75	11	11	0	22	167.4524383	22	0	0
1	30650749	rs313848575	G	A	intron_variant	MODIFIER	ANO6	ENSGALG00000009638	0.9	3	12	7	22	38.8967853	6	7.50E-07	1.78E-05
1	30650802	rs314933838	G	A	intron_variant	MODIFIER	ANO6	ENSGALG00000009638	0.66	9	7	6	22	47.37047955	18	0.000186649	0.0026065
1	30651473	rs13845702	C	T	intron_variant	MODIFIER	ANO6	ENSGALG00000009638	0.32	9	5	8	22	54.73547383	18	1.41E-05	0.00026074
1	30651681	rs313676793	A	G	intron_variant	MODIFIER	ANO6	ENSGALG00000009638	0.42	5	1	16	22	25.65415546	10	0.004234254	0.03558984
1	30652101	rs734603433	C	T	splice_region_variant,synonymous_variant	LOW	ANO6	ENSGALG00000009638	0.31	11	7	4	22	146.2730125	22	0	0
1	30652123	rs317020907	A	G	intron_variant	MODIFIER	ANO6	ENSGALG00000009638	0.5	3	0	19	22	29.4205334	6	5.06E-05	0.00082223
1	30652279	rs314953509	G	A	intron_variant	MODIFIER	ANO6	ENSGALG00000009638	0.5	4	0	18	22	44.94370898	8	3.77E-07	9.45E-06
1	30652760	rs13845703	A	G	intron_variant	MODIFIER	ANO6	ENSGALG00000009638	0.5	3	0	19	22	32.34677544	6	1.40E-05	0.00025933
1	30657065	rs316082246	G	A	synonymous_variant	LOW	ANO6	ENSGALG00000009638	0.36	16	6	0	22	138.66505	32	0	0
1	30658004	rs315633415	G	A	synonymous_variant	LOW	ANO6	ENSGALG00000009638	0.61	15	7	0	22	142.550439	30	0	0
1	30658030	rs317611037	G	A	missense_variant	MODERATE	ANO6	ENSGALG00000009638	0.59	14	8	0	22	151.902416	28	0	0
1	30659687	rs15224535	C	G	intron_variant	MODIFIER	ANO6	ENSGALG00000009638	0.5	1	0	21	22	11.92239219	2	0.002576828	0.02377236
1	30659693	rs15224537	A	G	intron_variant	MODIFIER	ANO6	ENSGALG00000009638	0.5	1	0	21	22	11.92239219	2	0.002576828	0.02377236
1	30660601	rs315513256	A	G	intron_variant	MODIFIER	ANO6	ENSGALG00000009638	0.25	1	1	20	22	20.47054978	2	3.59E-05	0.000606
1	30660605	rs315156577	G	A	intron_variant	MODIFIER	ANO6	ENSGALG00000009638	0.25	1	1	20	22	20.47054978	2	3.59E-05	0.000606
1	30661256	rs312595775	G	T	intron_variant	MODIFIER	ANO6	ENSGALG00000009638	0.75	3	3	16	22	21.63934673	6	0.001407194	0.01456783
1	30661340	rs312969328	C	G	intron_variant	MODIFIER	ANO6	ENSGALG00000009638	0.3	3	2	17	22	18.90335388	6	0.004330005	0.03620509
1	30661727	rs15224562	G	C	intron_variant	MODIFIER	ANO6	ENSGALG00000009638	0.5	3	0	19	22	23.7772303	6	0.000573891	0.00682596
1	30662934	rs734667284	G	C	intron_variant	MODIFIER	ANO6	ENSGALG00000009638	0.25	1	1	20	22	12.94691374	2	0.00154388	0.01563623
1	30662939	rs736763666	G	A	intron_variant	MODIFIER	ANO6	ENSGALG00000009638	0.33	2	1	19	22	27.54076602	4	1.55E-05	0.00028311
1	30664045	rs14806357	G	A	missense_variant	MODERATE	ANO6	ENSGALG00000009638	0.98	1	21	0	22	14.4803366	2	0.000717191	0.00826306
1	30664052	rs314804024	G	A	synonymous_variant	LOW	ANO6	ENSGALG00000009638	0.3	13	9	0	22	148.4061709	26	0	0
1	30665724	rs317500331	C	T	synonymous_variant	LOW	ANO6	ENSGALG00000009638	0.68	12	10	0	22	190.5509222	24	0	0
1	30665889	rs14806358	T	C	3_prime_UTR_variant	MODIFIER	ANO6	ENSGALG00000009638	0.8	9	13	0	22	207.6034911	18	0	0
1	30665931	rs313861511	A	G	3_prime_UTR_variant	MODIFIER	ANO6	ENSGALG00000009638	0.68	12	10	0	22	168.1754701	24	0	0
1	30665955	rs318068381	C	A	3_prime_UTR_variant	MODIFIER	ANO6	ENSGALG00000009638	0.68	12	10	0	22	179.415271	24	0	0
1	30666372	rs312745549	G	T	3_prime_UTR_variant	MODIFIER	ANO6	ENSGALG00000009638	0.8	9	13	0	22	185.2146795	18	0	0
1	30666383	rs315519069	C	A	3_prime_UTR_variant	MODIFIER	ANO6	ENSGALG00000009638	0.8	9	13	0	22	166.7811758	18	0	0
1	30666481	rs313307522	T	C	3_prime_UTR_variant	MODIFIER	ANO6	ENSGALG00000009638	0.8	9	13	0	22	190.7419949	18	0	0
1	30666489	rs737478295	C	T	3_prime_UTR_variant	MODIFIER	ANO6	ENSGALG00000009638	0.68	12	10	0	22	168.1749403	24	0	0
1	30666497	rs313264296	A	G	3_prime_UTR_variant	MODIFIER	ANO6	ENSGALG00000009638	0.8	9	13	0	22	137.3204383	18	0	0
1	30666694	rs314809945	T	A	3_prime_UTR_variant	MODIFIER	ANO6	ENSGALG00000009638	0.68	12	10	0	22	154.283416	24	0	0
1	30666778	rs315234633	A	G	3_prime_UTR_variant	MODIFIER	ANO6	ENSGALG00000009638	0.68	12	10	0	22	91.05366403	24	9.64E-10	3.00E-08
1	30667111	rs316670311	T	C	3_prime_UTR_variant	MODIFIER	ANO6	ENSGALG00000009638	0.8	9	13	0	22	219.1723239	18	0	0
1	30667180	rs316433974	C	G	3_prime_UTR_variant	MODIFIER	ANO6	ENSGALG00000009638	0.8	9	13	0	22	166.230992	18	0	0
1	30667196	rs317521597	C	T	3_prime_UTR_variant	MODIFIER	ANO6	ENSGALG00000009638	0.68	12	10	0	22	149.2884775	24	0	0
1	30667212	rs317322745	T	C	3_prime_UTR_variant	MODIFIER	ANO6	ENSGALG00000009638	0.68	12	10	0	22	190.0599959	24	0	0
1	30667295	rs317995940	T	A	3_prime_UTR_variant	MODIFIER	ANO6	ENSGALG00000009638	0.8	9	13	0	22	96.89685267	18	1.00E-12	0
1	30667503	rs314319853	A	G	3_prime_UTR_variant	MODIFIER	ANO6	ENSGALG00000009638	0.8	9	13	0	22	182.3897917	18	0	0
1	30667775	rs740575423	G	A	3_prime_UTR_variant	MODIFIER	ANO6	ENSGALG00000009638	0.18	8	14	0	22	163.8640653	16	0	0
1	30667885	rs734435664	C	T	3_prime_UTR_variant	MODIFIER	ANO6	ENSGALG00000009638	0.18	8	14	0	22	101.7303104	16	0	0
1	30668188	rs732243471	C	T	3_prime_UTR_variant	MODIFIER	ANO6	ENSGALG00000009638	0.18	8	14	0	22	63.20023012	16	1.50E-07	4.00E-06
1	30668244	rs315716444	T	C	3_prime_UTR_variant	MODIFIER	ANO6	ENSGALG00000009638	0.66	11	11	0	22	169.8897642	22	0	0
1	30668874	rs314883015	T	C	3_prime_UTR_variant	MODIFIER	ANO6	ENSGALG00000009638	0.18	8	14	0	22	249.412098	16	0	0
1	30668877	rs15224569	G	A	3_prime_UTR_variant	MODIFIER	ANO6	ENSGALG00000009638	0.66	11	11	0	22	183.3229042	22	0	0
1	30668900	rs15224570	A	C	3_prime_UTR_variant	MODIFIER	ANO6	ENSGALG00000009638	0.66	11	11	0	22	180.7255273	22	0	0
1	30668923	rs316414053	C	G	3_prime_UTR_variant	MODIFIER	ANO6	ENSGALG00000009638	0.2	7	15	0	22	211.5425343	14	0	0
1	30668950	rs317652069	G	A	downstream_gene_variant	MODIFIER	ANO6	ENSGALG00000009638	0.32	12	10	0	22	220.3619814	24	0	0
1	30668973	rs737211734	A	G	downstream_gene_variant	MODIFIER	ANO6	ENSGALG00000009638	0.32	12	10	0	22	243.6793821	24	0	0
1	30668982	rs739305133	T	C	downstream_gene_variant	MODIFIER	ANO6	ENSGALG00000009638	0.32	12	10	0	22	242.6928005	24	0	0
1	30669001	rs15224571	A	T	downstream_gene_variant	MODIFIER	ANO6	ENSGALG00000009638	0.98	1	21	0	22	16.42075749	2	0.000271818	0.00361444
1	30669036	rs739105151	C	T	downstream_gene_variant	MODIFIER	ANO6	ENSGALG00000009638	0.18	8	14	0	22	209.1832464	16	0	0
1	30669065	rs312855595	T	C	downstream_gene_variant	MODIFIER	ANO6	ENSGALG00000009638	0.66	11	11	0	22	269.7236802	22	0	0
1	30669088	rs317772637	A	G	downstream_gene_variant	MODIFIER	ANO6	ENSGALG00000009638	0.32	12	10	0	22	217.8848227	24	0	0
1	30669145	rs15224573	G	T	downstream_gene_variant	MODIFIER	ANO6	ENSGALG00000009638	0.66	11	11	0	22	210.1595467	22	0	0
1	30865772	rs314730481	G	A	3_prime_UTR_variant	MODIFIER	SCAF11	ENSGALG00000028849	0.16	5	11	6	22	34.6453655	10	0.00014351	0.00207658
1	30865775	.	G	A	3_prime_UTR_variant	MODIFIER	SCAF11	ENSGALG00000028849	0.15	5	12	5	22	41.86548954	10	7.92E-06	0.00015532
1	30931604	rs317792160	C	T	intergenic_variant	MODIFIER	-	-	0.25	9	13	0	22	36.75592437	18	0.005637706	0.0448183
1	30985475	rs316036509	A	T	3_prime_UTR_variant	MODIFIER	SLC38A2	ENSGALG00000008497	0.64	12	10	0	22	47.87230798	24	0.002617619	0.02401723
1	30986944	rs317599738	C	T	3_prime_UTR_variant	MODIFIER	SLC38A2	ENSGALG00000008497	0.39	15	7	0	22	54.99229573	30	0.00355706	0.03102171
1	30987322	rs740642277	T	C	3_prime_UTR_variant	MODIFIER	SLC38A2	ENSGALG00000008497	0.11	5	17	0	22	28.58762115	10	0.001452593	0.0149652
1	30987357	rs731388246	G	T	3_prime_UTR_variant	MODIFIER	SLC38A2	ENSGALG00000008497	0.11	5	17	0	22	34.11549755	10	0.000176559	0.00248685
1	30987702	.	T	C	3_prime_UTR_variant	MODIFIER	SLC38A2	ENSGALG00000008497	0.11	5	17	0	22	39.65264403	10	1.95E-05	0.00034968
1	30987704	rs739143108	T	C	3_prime_UTR_variant	MODIFIER	SLC38A2	ENSGALG00000008497	0.11	5	17	0	22	24.73585228	10	0.005869322	0.04629848
1	30987937	rs315594131	T	C	3_prime_UTR_variant	MODIFIER	SLC38A2	ENSGALG00000008497	0.81	7	11	4	22	37.47832935	14	0.000624177	0.00734023
1	30988188	.	C	T	3_prime_UTR_variant	MODIFIER	SLC38A2	ENSGALG00000008497	0.11	5	17	0	22	26.02157388	10	0.003711278	0.03211955
1	30989427	rs15225332	T	C	3_prime_UTR_variant	MODIFIER	SLC38A2	ENSGALG00000008497	0.82	8	14	0	22	58.2501594	16	1.03E-06	2.39E-05
1	30990096	rs313425717	G	A	synonymous_variant	LOW	SLC38A2	ENSGALG00000008497	0.25	11	11	0	22	46.06722432	22	0.001938515	0.01892581
1	30992877	rs738301320	G	A	synonymous_variant	LOW	SLC38A2	ENSGALG00000008497	0.55	10	12	0	22	44.47698322	20	0.001298527	0.01360859
1	30995497	rs734021056	T	G	intron_variant	MODIFIER	SLC38A2	ENSGALG00000008497	0.26	11	10	1	22	50.31194795	22	0.00053212	0.0064129
1	30995512	rs15225352	A	G	intron_variant	MODIFIER	SLC38A2	ENSGALG00000008497	0.64	12	10	0	22	68.42625653	24	3.78E-06	7.88E-05
1	30995519	rs732938629	T	C	intron_variant	MODIFIER	SLC38A2	ENSGALG00000008497	0.25	11	11	0	22	68.8701443	22	9.95E-07	2.31E-05
1	30998411	rs15225357	C	G	intron_variant	MODIFIER	SLC38A2	ENSGALG00000008497	0.5	2	0	20	22	14.27960165	4	0.00645413	0.04987141
1	30998531	rs317529668	G	A	intron_variant	MODIFIER	SLC38A2	ENSGALG00000008497	0.5	1	0	21	22	19.83787512	2	4.92E-05	0.00080187
1	32121524	rs314779226	T	G	downstream_gene_variant	MODIFIER	SLC16A7	ENSGALG00000009759	0.39	12	6	4	22	66.3085223	24	7.81E-06	0.00015321
1	32121720	rs734198724	T	A	downstream_gene_variant	MODIFIER	SLC16A7	ENSGALG00000009759	0.36	8	6	8	22	40.55167567	16	0.00064643	0.00756229
1	32121936	rs316087944	A	G	downstream_gene_variant	MODIFIER	SLC16A7	ENSGALG00000009759	0.39	12	6	4	22	57.62662581	24	0.000137082	0.00199325
1	32122209	rs313356266	G	A	downstream_gene_variant	MODIFIER	SLC16A7	ENSGALG00000009759	0.4	14	6	2	22	122.6022993	28	0	0
1	32122265	rs317066702	G	A	downstream_gene_variant	MODIFIER	SLC16A7	ENSGALG00000009759	0.33	10	5	7	22	93.00551375	20	2.20E-11	0
1	32122635	rs317931371	T	C	downstream_gene_variant	MODIFIER	SLC16A7	ENSGALG00000009759	0.47	9	7	6	22	50.05097379	18	7.42E-05	0.00115462
1	32122636	rs13749659	G	A	downstream_gene_variant	MODIFIER	SLC16A7	ENSGALG00000009759	0.57	9	6	7	22	48.93034642	18	0.000109361	0.00163439
1	32122749	rs732878444	A	G	downstream_gene_variant	MODIFIER	SLC16A7	ENSGALG00000009759	0.47	11	7	4	22	50.77797675	22	0.000459885	0.00566919
1	32122836	rs312413200	C	T	downstream_gene_variant	MODIFIER	SLC16A7	ENSGALG00000009759	0.62	8	5	9	22	50.22759492	16	2.11E-05	0.0003749
1	32123806	rs313641950	C	T	downstream_gene_variant	MODIFIER	SLC16A7	ENSGALG00000009759	0.5	2	6	14	22	20.76480852	4	0.000352544	0.00451288
1	32124060	rs313171521	T	A	downstream_gene_variant	MODIFIER	SLC16A7	ENSGALG00000009759	0.39	13	6	3	22	89.0629741	26	7.87E-09	2.50E-07
1	32124293	rs737376835	T	C	downstream_gene_variant	MODIFIER	SLC16A7	ENSGALG00000009759	0.5	12	8	2	22	95.55439909	24	1.70E-10	1.00E-08
1	32124318	rs314460117	C	A	downstream_gene_variant	MODIFIER	SLC16A7	ENSGALG00000009759	0.4	14	6	2	22	107.8427029	28	2.60E-11	0
1	32124423	rs734598887	C	T	downstream_gene_variant	MODIFIER	SLC16A7	ENSGALG00000009759	0.5	12	8	2	22	86.68321149	24	5.07E-09	1.70E-07
1	32125208	rs13847046	T	C	downstream_gene_variant	MODIFIER	SLC16A7	ENSGALG00000009759	0.41	16	6	0	22	125.6729975	32	0	0
1	32125408	rs314496255	G	A	downstream_gene_variant	MODIFIER	SLC16A7	ENSGALG00000009759	0.5	11	8	3	22	42.67881047	22	0.005167619	0.04179029
1	32126273	rs316127132	G	T	intergenic_variant	MODIFIER	-	-	0.38	10	6	6	22	59.32028021	20	9.07E-06	0.00017537
1	32126626	rs314566380	T	C	intergenic_variant	MODIFIER	-	-	0.14	6	15	1	22	38.03253463	12	0.000151691	0.00218191
1	32127219	rs316589446	T	C	intergenic_variant	MODIFIER	-	-	0.6	14	6	2	22	72.69685258	28	7.75E-06	0.00015217
1	32603390	.	A	G	downstream_gene_variant	MODIFIER	-	ENSGALG00000042870	0.47	5	11	6	22	817.0925009	10	0	0
1	32603443	rs15227698	C	T	non_coding_transcript_exon_variant	MODIFIER	-	ENSGALG00000042870	0.5	6	8	8	22	365.8720706	12	0	0
1	32603981	rs15227686	T	C	intron_variant,non_coding_transcript_variant	MODIFIER	-	ENSGALG00000042870	0.9	2	8	12	22	22.17967225	4	0.000184572	0.00258149
1	32604915	.	C	G	upstream_gene_variant	MODIFIER	-	ENSGALG00000042870	0.11	2	7	13	22	42.2590099	4	1.47E-08	4.60E-07
1	32604939	rs13749759	A	G	upstream_gene_variant	MODIFIER	-	ENSGALG00000042870	0.83	3	6	13	22	50.99410924	6	2.97E-09	1.00E-07
1	32605176	rs13749760	C	T	upstream_gene_variant	MODIFIER	-	ENSGALG00000042870	0.05	1	10	11	22	15.70833579	2	0.000388131	0.00490638
1	32605465	rs13749761	T	C	upstream_gene_variant	MODIFIER	-	ENSGALG00000042870	0.89	2	7	13	22	38.26626119	4	9.87E-08	2.71E-06
1	32605500	.	C	T	upstream_gene_variant	MODIFIER	-	ENSGALG00000042870	0.19	3	5	14	22	54.00526181	6	7.36E-10	3.00E-08
1	32605527	.	A	G	upstream_gene_variant	MODIFIER	-	ENSGALG00000042870	0.5	5	2	15	22	60.24439552	10	3.26E-09	1.10E-07
1	32605734	rs315845488	C	T	upstream_gene_variant	MODIFIER	-	ENSGALG00000042870	0.69	5	3	14	22	62.95798361	10	9.95E-10	4.00E-08
1	32606374	.	T	C	upstream_gene_variant	MODIFIER	-	ENSGALG00000042870	0.05	1	10	11	22	220.4072936	2	0	0
1	32606559	.	T	C	upstream_gene_variant	MODIFIER	-	ENSGALG00000042870	0.5	7	2	13	22	86.47480156	14	2.00E-12	0
1	32607167	.	C	T	upstream_gene_variant	MODIFIER	-	ENSGALG00000042870	0.2	2	3	17	22	28.59985938	4	9.43E-06	0.00018161
1	32608337	.	A	G	upstream_gene_variant	MODIFIER	-	ENSGALG00000042870	0.13	1	3	18	22	12.94691374	2	0.00154388	0.01563623
1	32608584	.	A	G	upstream_gene_variant	MODIFIER	-	ENSGALG00000042870	0.06	1	8	13	22	22.84825383	2	1.09E-05	0.0002073
1	32608668	rs794576913	T	C	upstream_gene_variant	MODIFIER	-	ENSGALG00000042870	0.58	1	5	16	22	18.34771204	2	0.000103716	0.00155837
1	32608924	.	G	A	upstream_gene_variant	MODIFIER	-	ENSGALG00000042870	0.25	2	2	18	22	63.54792154	4	1.00E-12	0
1	32608936	rs732473197	A	G	upstream_gene_variant	MODIFIER	-	ENSGALG00000042870	0.13	1	3	18	22	19.45987127	2	5.95E-05	0.0009486
1	32609159	rs14807670	A	G	upstream_gene_variant	MODIFIER	-	ENSGALG00000042870	0.64	8	3	11	22	131.6704578	16	0	0
1	32609265	rs731565239	G	A	intergenic_variant	MODIFIER	-	-	0.4	2	13	7	22	65.70942289	4	0	0
1	32609544	.	C	G	intergenic_variant	MODIFIER	-	-	0.5	5	6	11	22	71.78477018	10	2.00E-11	0
1	32609631	.	T	C	intergenic_variant	MODIFIER	-	-	0.33	2	1	19	22	39.31436799	4	6.00E-08	1.70E-06
1	32610581	.	T	C	intergenic_variant	MODIFIER	-	-	0.75	1	1	20	22	18.1749326	2	0.000113074	0.00168203
1	33593809	rs15229995	C	T	downstream_gene_variant	MODIFIER	C12orf66	ENSGALG00000027682	0.8	2	3	17	22	14.59225699	4	0.005626096	0.04474314
1	33604201	rs741190997	C	T	upstream_gene_variant	MODIFIER	XPOT	ENSGALG00000009835	0.33	6	3	13	22	35.85528733	12	0.000341807	0.00439275
1	33605682	rs3137943	C	A	upstream_gene_variant	MODIFIER	XPOT	ENSGALG00000009835	0.75	11	11	0	22	79.81255297	22	1.74E-08	5.30E-07
1	33605805	rs732311296	A	G	upstream_gene_variant	MODIFIER	XPOT	ENSGALG00000009835	0.18	8	14	0	22	55.44451726	16	3.01E-06	6.39E-05
1	33609505	.	T	C	5_prime_UTR_variant	MODIFIER	XPOT	ENSGALG00000009835	0.09	4	18	0	22	22.42802215	8	0.004181715	0.03523397
1	33621428	.	G	A	synonymous_variant	LOW	XPOT	ENSGALG00000009835	0.09	4	18	0	22	22.74414129	8	0.003708749	0.03210149
1	33765093	rs15230377	G	A	3_prime_UTR_variant	MODIFIER	RASSF3	ENSGALG00000009842	0.23	10	12	0	22	48.11580177	20	0.000409768	0.00512076
1	33766021	rs733386988	G	A	3_prime_UTR_variant	MODIFIER	RASSF3	ENSGALG00000009842	0.43	11	11	0	22	42.648565	22	0.005211863	0.0420871
1	33772660	rs317228768	G	A	3_prime_UTR_variant	MODIFIER	GNS	ENSGALG00000009856	0.07	2	12	8	22	18.07941028	4	0.001190767	0.0126455
1	33773611	rs738271274	T	C	3_prime_UTR_variant	MODIFIER	GNS	ENSGALG00000009856	0.5	10	12	0	22	186.2065755	20	0	0
1	33773612	rs741645605	G	A	3_prime_UTR_variant	MODIFIER	GNS	ENSGALG00000009856	0.5	10	12	0	22	186.2065755	20	0	0
1	33774137	rs313397531	A	G	3_prime_UTR_variant	MODIFIER	GNS	ENSGALG00000009856	0.8	9	13	0	22	87.8811093	18	3.50E-11	0
1	33775320	rs315545903	T	C	3_prime_UTR_variant	MODIFIER	GNS	ENSGALG00000009856	0.7	9	13	0	22	49.8331213	18	8.00E-05	0.00123635
1	33775327	rs316159660	C	T	3_prime_UTR_variant	MODIFIER	GNS	ENSGALG00000009856	0.7	9	13	0	22	62.70124862	18	7.43E-07	1.77E-05
1	33841167	rs316311378	G	A	synonymous_variant	LOW	TBC1D30	ENSGALG00000009859	0.21	3	4	15	22	19.99849553	6	0.002771104	0.0251972
1	33985505	rs739534385	A	C	upstream_gene_variant	MODIFIER	MSRB3	ENSGALG00000026661	0.07	3	17	2	22	19.33677932	6	0.003631103	0.03156626
1	34069095	rs741392979	T	C	3_prime_UTR_variant	MODIFIER	MSRB3	ENSGALG00000026661	0.45	16	6	0	22	59.7547795	32	0.002077309	0.02004703
1	34366920	rs316005918	G	C	3_prime_UTR_variant	MODIFIER	LLPH	ENSGALG00000019358	0.09	4	18	0	22	38.00234091	8	7.52E-06	0.00014815
1	34366965	rs14809452	G	A	3_prime_UTR_variant	MODIFIER	LLPH	ENSGALG00000019358	0.3	9	13	0	22	48.13456717	18	0.000143782	0.0020801
1	34369463	rs15231639	C	T	3_prime_UTR_variant	MODIFIER	-	ENSGALG00000009879	0.64	10	12	0	22	62.77187129	20	2.63E-06	5.66E-05
1	34369482	rs314506250	G	A	3_prime_UTR_variant	MODIFIER	-	ENSGALG00000009879	0.55	10	12	0	22	66.06850893	20	7.88E-07	1.87E-05
1	34369564	.	A	C	3_prime_UTR_variant	MODIFIER	-	ENSGALG00000009879	0.02	1	21	0	22	15.95056604	2	0.000343858	0.00441675
1	34369759	rs316437037	C	T	3_prime_UTR_variant	MODIFIER	-	ENSGALG00000009879	0.09	4	18	0	22	43.50854368	8	7.04E-07	1.68E-05
1	34369760	rs315397183	G	A	3_prime_UTR_variant	MODIFIER	-	ENSGALG00000009879	0.55	10	12	0	22	128.2759719	20	0	0
1	34369840	.	A	G	3_prime_UTR_variant	MODIFIER	-	ENSGALG00000009879	0.02	1	21	0	22	30.66539274	2	2.19E-07	5.71E-06
1	34369955	rs15231644	A	G	3_prime_UTR_variant	MODIFIER	-	ENSGALG00000009879	0.86	6	16	0	22	33.83837267	12	0.000715278	0.00824581
1	34371884	rs312354055	G	A	synonymous_variant	LOW	-	ENSGALG00000009879	0.25	9	13	0	22	45.15679845	18	0.000393343	0.00496361
1	34420211	rs316623928	A	G	intron_variant	MODIFIER	HELB	ENSGALG00000009885	0.5	4	0	18	22	23.11491362	8	0.003219801	0.02856929
1	34425960	rs312774069	C	T	missense_variant	MODERATE	HELB	ENSGALG00000009885	0.05	2	17	3	22	20.95844807	4	0.000322733	0.00418394
1	34427943	rs314720226	C	T	synonymous_variant	LOW	HELB	ENSGALG00000009885	0.68	11	9	2	22	72.99201638	22	2.22E-07	5.77E-06
1	35302588	rs315087034	C	T	splice_region_variant,intron_variant	LOW	MDM2	ENSGALG00000009942	0.29	6	8	8	22	28.01668773	12	0.005501037	0.04395094
1	35303471	.	A	G	intron_variant	MODIFIER	MDM2	ENSGALG00000009942	0.29	4	3	15	22	35.85118547	8	1.87E-05	0.00033714
1	35310560	rs315856164	G	A	downstream_gene_variant	MODIFIER	MDM2	ENSGALG00000009942	0.43	11	11	0	22	45.88085852	22	0.002048495	0.01981025
1	35311890	rs15233877	C	A	downstream_gene_variant	MODIFIER	MDM2	ENSGALG00000009942	0.14	6	15	1	22	28.36684142	12	0.004887329	0.03992566
1	35313170	rs15233890	C	A	downstream_gene_variant	MODIFIER	MDM2	ENSGALG00000009942	0.14	6	16	0	22	46.81959754	12	5.01E-06	0.00010209
1	35314658	rs315715125	T	C	downstream_gene_variant	MODIFIER	CPM	ENSGALG00000009945	0.5	2	0	20	22	14.71275111	4	0.005335617	0.04285586
1	35314662	rs315531574	T	C	downstream_gene_variant	MODIFIER	CPM	ENSGALG00000009945	0.5	2	0	20	22	14.5789647	4	0.005659075	0.04494793
1	35314813	rs318072546	C	T	downstream_gene_variant	MODIFIER	CPM	ENSGALG00000009945	0.5	4	0	18	22	21.94499966	8	0.005018781	0.04080652
1	35314862	rs316512660	C	A	downstream_gene_variant	MODIFIER	CPM	ENSGALG00000009945	0.25	1	1	20	22	16.38181967	2	0.000277162	0.00366921
1	35315784	rs314934822	A	G	3_prime_UTR_variant	MODIFIER	CPM	ENSGALG00000009945	0.5	2	0	20	22	16.23753418	4	0.002716442	0.02477262
1	35315957	rs312444860	C	A	3_prime_UTR_variant	MODIFIER	CPM	ENSGALG00000009945	0.41	12	10	0	22	55.21169862	24	0.000293116	0.00385044
1	35315973	rs316307674	G	T	3_prime_UTR_variant	MODIFIER	CPM	ENSGALG00000009945	0.41	12	10	0	22	64.88976432	24	1.26E-05	0.00023611
1	35316148	rs735348866	A	G	3_prime_UTR_variant	MODIFIER	CPM	ENSGALG00000009945	0.2	8	12	2	22	56.51012453	16	2.00E-06	4.41E-05
1	35320050	rs15233946	A	G	synonymous_variant	LOW	CPM	ENSGALG00000009945	0.75	11	11	0	22	42.51102312	22	0.005417601	0.04339584
1	35320149	rs312449109	A	G	synonymous_variant	LOW	CPM	ENSGALG00000009945	0.61	13	9	0	22	48.25278321	26	0.00504988	0.04101494
1	35321073	rs13850576	T	C	synonymous_variant	LOW	CPM	ENSGALG00000009945	0.14	6	16	0	22	35.03313113	12	0.000462653	0.00569815
1	35321163	rs13850577	C	A	synonymous_variant	LOW	CPM	ENSGALG00000009945	0.14	6	16	0	22	57.88653339	12	5.46E-08	1.56E-06
1	35321168	rs13850578	A	G	synonymous_variant	LOW	CPM	ENSGALG00000009945	0.39	15	7	0	22	85.93438978	30	2.68E-07	6.88E-06
1	35347042	rs736553244	T	C	missense_variant	MODERATE	CPM	ENSGALG00000009945	0.34	13	9	0	22	50.46614066	26	0.002764856	0.02514985
1	35409554	rs13850698	G	A	intron_variant	MODIFIER	CPSF6	ENSGALG00000019355	0.53	11	7	4	22	46.8508798	22	0.001534749	0.01558874
1	35510949	.	C	T	synonymous_variant	LOW	CCT2	ENSGALG00000009975	0.14	6	16	0	22	27.70548587	12	0.006107608	0.04768382
1	35842367	rs13851174	T	C	downstream_gene_variant	MODIFIER	PTPRB	ENSGALG00000010049	0.64	12	10	0	22	54.25217455	24	0.000394443	0.00497606
1	35842396	rs733544399	G	A	downstream_gene_variant	MODIFIER	PTPRB	ENSGALG00000010049	0.11	5	17	0	22	27.22061905	10	0.00240297	0.02258935
1	35844485	rs13851178	T	G	downstream_gene_variant	MODIFIER	PTPRB	ENSGALG00000010049	0.5	16	6	0	22	56.01994176	32	0.005398932	0.04329092
1	35846175	rs13751205	T	C	downstream_gene_variant	MODIFIER	PTPRB	ENSGALG00000010049	0.64	12	10	0	22	45.05342169	24	0.005740931	0.04546984
1	35846176	rs13751206	A	G	downstream_gene_variant	MODIFIER	PTPRB	ENSGALG00000010049	0.64	12	10	0	22	44.75209101	24	0.006230844	0.0484634
1	36333231	rs15236085	G	A	downstream_gene_variant	MODIFIER	LGR5	ENSGALG00000010163	0.38	10	11	1	22	41.97050087	20	0.002790164	0.02533664
1	36333516	rs318007939	T	C	downstream_gene_variant	MODIFIER	LGR5	ENSGALG00000010163	0.3	11	11	0	22	46.10079614	22	0.001919312	0.01876358
1	36333679	rs312492596	G	A	downstream_gene_variant	MODIFIER	LGR5	ENSGALG00000010163	0.09	2	20	0	22	24.80040652	4	5.52E-05	0.00088721
1	36334833	rs735081439	C	T	downstream_gene_variant	MODIFIER	LGR5	ENSGALG00000010163	0.07	3	19	0	22	18.3969562	6	0.005313101	0.04271443
1	36335228	rs312875667	G	A	downstream_gene_variant	MODIFIER	LGR5	ENSGALG00000010163	0.52	13	9	0	22	60.58708549	26	0.00013976	0.00202798
1	36448076	rs313954832	G	A	upstream_gene_variant	MODIFIER	RAB21	ENSGALG00000010183	0.33	10	8	4	22	43.4485339	20	0.001782779	0.01765804
1	36455366	rs313340437	A	G	synonymous_variant	LOW	RAB21	ENSGALG00000010183	0.14	6	16	0	22	30.75886155	12	0.002143787	0.02057
1	36455390	rs314739157	T	C	synonymous_variant	LOW	RAB21	ENSGALG00000010183	0.84	7	15	0	22	44.87559988	14	4.27E-05	0.00070669
1	37800119	rs314784048	G	A	missense_variant	MODERATE	GLIPR1L	ENSGALG00000010224	0.18	8	14	0	22	39.47558322	16	0.000928207	0.01023167
1	37800157	rs316704812	G	A	synonymous_variant	LOW	GLIPR1L	ENSGALG00000010224	0.19	8	13	1	22	37.58903878	16	0.001731337	0.01723165
1	37800179	rs734464200	A	G	missense_variant	MODERATE	GLIPR1L	ENSGALG00000010224	0.18	8	14	0	22	56.02670386	16	2.41E-06	5.23E-05
1	37805397	rs15239304	C	T	missense_variant	MODERATE	GLIPR1L	ENSGALG00000010224	0.59	10	12	0	22	70.64817551	20	1.43E-07	3.82E-06
1	37806390	rs731113189	T	C	synonymous_variant	LOW	GLIPR1L	ENSGALG00000010224	0.2	9	13	0	22	52.6041761	18	3.02E-05	0.00051793
1	37811641	rs313605556	G	A	3_prime_UTR_variant	MODIFIER	KRR1	ENSGALG00000010227	0.33	2	1	19	22	15.24923797	4	0.00421124	0.03543883
1	37934876	rs314669144	C	T	downstream_gene_variant	MODIFIER	PHLDA1	ENSGALG00000034788	0.45	14	8	0	22	104.1831469	28	1.05E-10	0
1	37934917	rs739577863	C	T	downstream_gene_variant	MODIFIER	PHLDA1	ENSGALG00000034788	0.09	4	18	0	22	35.18740058	8	2.47E-05	0.00043267
1	37934960	rs10727846	C	A	downstream_gene_variant	MODIFIER	PHLDA1	ENSGALG00000034788	0.64	14	8	0	22	50.00653726	28	0.00645663	0.04987554
1	37934968	rs314302953	G	A	downstream_gene_variant	MODIFIER	PHLDA1	ENSGALG00000034788	0.33	12	9	1	22	72.56155039	24	8.89E-07	2.08E-05
1	37935053	rs316342279	C	T	downstream_gene_variant	MODIFIER	PHLDA1	ENSGALG00000034788	0.41	14	8	0	22	57.98831171	28	0.000731171	0.0083939
1	37935172	rs314262525	G	A	downstream_gene_variant	MODIFIER	PHLDA1	ENSGALG00000034788	0.09	4	18	0	22	21.28648134	8	0.006424121	0.0496932
1	37935207	.	C	A	downstream_gene_variant	MODIFIER	PHLDA1	ENSGALG00000034788	0.07	3	19	0	22	23.21054581	6	0.000728942	0.00837406
1	37935298	rs741402282	C	T	downstream_gene_variant	MODIFIER	PHLDA1	ENSGALG00000034788	0.68	10	12	0	22	56.27101747	20	2.65E-05	0.00046019
1	37935382	rs315173300	A	G	downstream_gene_variant	MODIFIER	PHLDA1	ENSGALG00000034788	0.69	9	12	1	22	59.9202933	18	2.11E-06	4.63E-05
1	37935510	rs315941218	T	C	downstream_gene_variant	MODIFIER	PHLDA1	ENSGALG00000034788	0.9	4	17	1	22	24.13739116	8	0.002173312	0.02080194
1	37935710	rs734542751	G	A	downstream_gene_variant	MODIFIER	PHLDA1	ENSGALG00000034788	0.09	4	18	0	22	37.91488859	8	7.81E-06	0.00015317
1	37935733	rs315078613	G	A	downstream_gene_variant	MODIFIER	PHLDA1	ENSGALG00000034788	0.57	13	9	0	22	58.03972477	26	0.000305872	0.00399558
1	37935754	rs738425772	C	T	downstream_gene_variant	MODIFIER	PHLDA1	ENSGALG00000034788	0.2	7	15	0	22	34.68270064	14	0.001637506	0.0164414
1	37935896	rs313402029	A	G	downstream_gene_variant	MODIFIER	PHLDA1	ENSGALG00000034788	0.23	8	14	0	22	72.55934146	16	3.54E-09	1.20E-07
1	37935931	.	A	G	downstream_gene_variant	MODIFIER	PHLDA1	ENSGALG00000034788	0.07	3	19	0	22	25.19645127	6	0.000314005	0.0040849
1	37936035	rs732104508	C	T	downstream_gene_variant	MODIFIER	PHLDA1	ENSGALG00000034788	0.4	15	6	1	22	92.87812933	30	2.39E-08	7.20E-07
1	37937047	rs739321002	C	T	downstream_gene_variant	MODIFIER	PHLDA1	ENSGALG00000034788	0.07	3	19	0	22	23.79837582	6	0.000568781	0.0067726
1	37937153	rs314229135	A	G	downstream_gene_variant	MODIFIER	PHLDA1	ENSGALG00000034788	0.48	11	11	0	22	51.44667844	22	0.000372545	0.00473466
1	37938223	.	G	A	synonymous_variant	LOW	PHLDA1	ENSGALG00000034788	0.07	3	17	2	22	20.01822036	6	0.002748791	0.02502673
1	37938256	.	C	G	splice_region_variant,synonymous_variant	LOW	PHLDA1	ENSGALG00000034788	0.28	7	9	6	22	31.04932093	14	0.005456048	0.04365882
1	37949344	rs10727867	G	A	synonymous_variant	LOW	-	ENSGALG00000010238	0.69	8	5	9	22	65.60877629	16	5.79E-08	1.65E-06
1	37972694	rs733992691	T	C	intron_variant	MODIFIER	-	ENSGALG00000010238	0.2	4	6	12	22	76.17702384	8	0	0
1	37972705	rs317789219	A	G	intron_variant	MODIFIER	-	ENSGALG00000010238	0.59	7	4	11	22	55.14987313	14	8.16E-07	1.93E-05
1	38033349	rs732800058	T	C	synonymous_variant	LOW	BBS10	ENSGALG00000033769	0.09	3	13	6	22	22.50746507	6	0.00097939	0.01070531
1	38033479	rs313555739	T	C	missense_variant	MODERATE	BBS10	ENSGALG00000033769	0.93	2	12	8	22	16.13455691	4	0.002843822	0.02574076
1	38036200	rs317630846	C	T	upstream_gene_variant	MODIFIER	BBS10	ENSGALG00000033769	0.36	10	12	0	22	43.45276304	20	0.001780472	0.01764002
1	38036631	rs316465268	G	A	upstream_gene_variant	MODIFIER	BBS10	ENSGALG00000033769	0.32	12	10	0	22	60.47306479	24	5.48E-05	0.00088145
1	38036935	rs317121019	A	G	upstream_gene_variant	MODIFIER	BBS10	ENSGALG00000033769	0.39	7	15	0	22	32.89973421	14	0.002978455	0.02673852
1	38036949	rs317017053	G	A	upstream_gene_variant	MODIFIER	BBS10	ENSGALG00000033769	0.27	10	12	0	22	49.2391221	20	0.000284341	0.00375079
1	38037299	rs735900526	G	A	upstream_gene_variant	MODIFIER	BBS10	ENSGALG00000033769	0.24	10	11	1	22	42.51329641	20	0.002369472	0.02232617
1	38037319	rs739379688	C	A	upstream_gene_variant	MODIFIER	BBS10	ENSGALG00000033769	0.34	11	11	0	22	47.95223793	22	0.001100861	0.01182459
1	38037570	rs313771769	C	T	upstream_gene_variant	MODIFIER	BBS10	ENSGALG00000033769	0.29	12	9	1	22	48.54507384	24	0.002159573	0.02069589
1	38038271	rs734714491	G	C	upstream_gene_variant	MODIFIER	BBS10	ENSGALG00000033769	0.33	12	9	1	22	45.82107525	24	0.004651346	0.03829833
1	38039001	rs737890889	G	A	synonymous_variant	LOW	OSBPL8	ENSGALG00000010246	0.24	10	11	1	22	57.49492106	20	1.73E-05	0.00031354
1	38039547	rs316251244	T	C	synonymous_variant	LOW	OSBPL8	ENSGALG00000010246	0.68	6	16	0	22	45.16538912	12	9.65E-06	0.00018558
1	38041417	rs317527011	T	C	synonymous_variant	LOW	OSBPL8	ENSGALG00000010246	0.61	9	13	0	22	38.96503355	18	0.002880614	0.02602118
1	38043034	rs736308771	G	A	synonymous_variant	LOW	OSBPL8	ENSGALG00000010246	0.29	4	17	1	22	26.12067354	8	0.001001503	0.01091302
1	38050571	rs739777853	C	T	synonymous_variant	LOW	OSBPL8	ENSGALG00000010246	0.33	12	9	1	22	58.43875935	24	0.000105751	0.00158544
1	38237906	rs312516545	G	A	synonymous_variant	LOW	CSRP2	ENSGALG00000029921	0.09	4	18	0	22	34.10263971	8	3.89E-05	0.00065155
1	38240623	rs735895213	C	T	synonymous_variant	LOW	CSRP2	ENSGALG00000029921	0.23	8	14	0	22	53.95168732	16	5.28E-06	0.00010719
1	39750670	rs732119880	T	G	5_prime_UTR_variant	MODIFIER	RPS16	ENSGALG00000026490	0.43	6	8	8	22	131.9408933	12	0	0
1	39752232	rs15243983	C	T	intron_variant	MODIFIER	RPS16	ENSGALG00000026490	0.5	7	8	7	22	33.24904449	14	0.002652002	0.02428776
1	39752234	rs316952763	G	C	intron_variant	MODIFIER	RPS16	ENSGALG00000026490	0.53	7	9	6	22	32.26908232	14	0.003667692	0.03182205
1	40201768	rs315203556	G	A	synonymous_variant	LOW	ACSS3	ENSGALG00000010940	0.11	5	17	0	22	37.09734173	10	5.44E-05	0.00087696
1	40201896	rs313727625	G	A	missense_variant	MODERATE	ACSS3	ENSGALG00000010940	0.43	9	13	0	22	38.03010508	18	0.003837979	0.03297416
1	41087943	rs313711407	A	T	downstream_gene_variant	MODIFIER	TMTC2	ENSGALG00000010975	0.08	3	15	4	22	23.27572262	6	0.0007092	0.00818386
1	42978574	.	C	T	downstream_gene_variant	MODIFIER	KITLG	ENSGALG00000011206	0.08	3	16	3	22	18.72902615	6	0.004646603	0.03827231
1	42978800	.	T	C	downstream_gene_variant	MODIFIER	KITLG	ENSGALG00000011206	0.06	2	16	4	22	20.14252484	4	0.000468062	0.005755
1	43365422	.	C	T	intron_variant	MODIFIER	POC1B	ENSGALG00000035493	0.17	6	12	4	22	38.67407377	12	0.000119066	0.00176096
1	43987949	rs737666475	C	T	3_prime_UTR_variant	MODIFIER	LUM	ENSGALG00000011271	0.2	5	17	0	22	33.01308942	10	0.00027101	0.00360597
1	43988008	rs10723112	A	G	3_prime_UTR_variant	MODIFIER	LUM	ENSGALG00000011271	0.57	13	9	0	22	63.98434609	26	4.78E-05	0.00078097
1	43995464	rs317724333	A	G	synonymous_variant	LOW	LUM	ENSGALG00000011271	0.98	1	21	0	22	25.86783173	2	2.41E-06	5.24E-05
1	43995560	rs10729642	A	G	synonymous_variant	LOW	LUM	ENSGALG00000011271	0.98	1	21	0	22	34.95136226	2	2.57E-08	7.70E-07
1	44020250	rs315861985	A	T	3_prime_UTR_variant	MODIFIER	DCN	ENSGALG00000011274	0.07	3	19	0	22	128.6383606	6	0	0
1	44054574	rs3137775	C	T	synonymous_variant	LOW	DCN	ENSGALG00000011274	0.07	3	19	0	22	105.0301203	6	0	0
1	44054603	rs3137774	C	T	missense_variant	MODERATE	DCN	ENSGALG00000011274	0.09	4	18	0	22	27.11898045	8	0.000674305	0.00784327
1	44399258	rs10726766	C	A	3_prime_UTR_variant	MODIFIER	BTG1	ENSGALG00000011276	0.25	9	13	0	22	58.3475258	18	3.77E-06	7.88E-05
1	44400888	rs731185392	T	G	5_prime_UTR_variant	MODIFIER	BTG1	ENSGALG00000011276	0.5	14	8	0	22	219.302434	28	0	0
1	44400892	rs317799391	C	T	5_prime_UTR_variant	MODIFIER	BTG1	ENSGALG00000011276	0.11	5	17	0	22	178.2934404	10	0	0
1	44618927	rs13858928	T	C	downstream_gene_variant	MODIFIER	PLEKHG7	ENSGALG00000011277	0.57	19	3	0	22	70.10432376	38	0.001166082	0.01242336
1	44618937	rs13858929	G	A	downstream_gene_variant	MODIFIER	PLEKHG7	ENSGALG00000011277	0.57	19	3	0	22	77.69159001	38	0.0001536	0.00220587
1	44837299	rs736327095	G	A	downstream_gene_variant	MODIFIER	UBE2N	ENSGALG00000030515	0.02	1	21	0	22	11.12652733	2	0.003836236	0.03296633
1	44841724	rs732873984	G	A	3_prime_UTR_variant	MODIFIER	UBE2N	ENSGALG00000030515	0.09	4	18	0	22	22.24083051	8	0.004488732	0.03722274
1	44841903	rs313780746	G	A	3_prime_UTR_variant	MODIFIER	UBE2N	ENSGALG00000030515	0.09	4	18	0	22	28.59022692	8	0.000374103	0.00475141
1	44871531	rs733081062	A	T	5_prime_UTR_variant	MODIFIER	MRPL42	ENSGALG00000011293	0.11	5	17	0	22	38.22683019	10	3.47E-05	0.00058727
1	44874852	rs736864737	G	A	intron_variant	MODIFIER	MRPL42	ENSGALG00000011293	0.08	3	16	3	22	19.18786264	6	0.00385785	0.03310632
1	44875256	.	C	T	intron_variant	MODIFIER	MRPL42	ENSGALG00000011293	0.03	1	16	5	22	10.50941286	2	0.005222879	0.04211979
1	44875321	rs794018225	A	G	intron_variant	MODIFIER	MRPL42	ENSGALG00000011293	0.08	3	16	3	22	28.31579524	6	8.19E-05	0.00126338
1	44875486	rs318198952	A	G	intron_variant	MODIFIER	MRPL42	ENSGALG00000011293	0.03	1	15	6	22	10.87814515	2	0.00434351	0.03620509
1	44875554	rs737855209	C	T	intron_variant	MODIFIER	MRPL42	ENSGALG00000011293	0.1	3	12	7	22	19.1747618	6	0.003878446	0.03325421
1	44878056	rs318117375	T	C	downstream_gene_variant	MODIFIER	MRPL42	ENSGALG00000011293	0.17	4	8	10	22	23.81709235	8	0.002459296	0.02302481
1	44881942	rs315349227	G	A	downstream_gene_variant	MODIFIER	MRPL42	ENSGALG00000011293	0.68	13	7	2	22	63.87221337	26	4.95E-05	0.00080597
1	44882009	rs314539676	G	A	downstream_gene_variant	MODIFIER	MRPL42	ENSGALG00000011293	0.16	7	15	0	22	63.87967035	14	2.42E-08	7.30E-07
1	44882154	rs314181443	T	C	downstream_gene_variant	MODIFIER	MRPL42	ENSGALG00000011293	0.33	13	7	2	22	78.35433595	26	3.75E-07	9.41E-06
1	44882601	rs313491227	A	C	intergenic_variant	MODIFIER	-	-	0.19	8	13	1	22	60.52195913	16	4.27E-07	1.06E-05
1	44882674	rs733003221	C	T	intergenic_variant	MODIFIER	-	-	0.15	6	14	2	22	45.93106309	12	7.13E-06	0.00014111
1	44882974	rs738479665	T	C	intergenic_variant	MODIFIER	-	-	0.18	8	14	0	22	69.90012054	16	1.04E-08	3.30E-07
1	44883057	rs735830728	G	A	intergenic_variant	MODIFIER	-	-	0.17	7	13	2	22	33.88556308	14	0.002143331	0.02056744
1	44883439	rs314705099	A	G	intergenic_variant	MODIFIER	-	-	0.63	10	6	6	22	42.21223737	20	0.002594697	0.02387907
1	44883891	rs314612729	A	C	intergenic_variant	MODIFIER	-	-	0.76	7	12	3	22	99.15313869	14	0	0
1	44883929	rs315459418	C	T	intergenic_variant	MODIFIER	-	-	0.8	8	12	2	22	119.9307406	16	0	0
1	45313790	rs741640866	T	C	synonymous_variant	LOW	NDUFA12	ENSGALG00000011325	0.25	3	3	16	22	19.18960269	6	0.003855123	0.03309424
1	45314125	rs317578437	G	A	splice_region_variant,synonymous_variant	LOW	NDUFA12	ENSGALG00000011325	0.45	14	8	0	22	50.23241891	28	0.006091869	0.04758997
1	45389741	rs313391782	C	T	synonymous_variant	LOW	FGD6	ENSGALG00000011342	0.75	2	2	18	22	15.30365741	4	0.004111127	0.03474414
1	45548574	rs14818332	C	T	synonymous_variant	LOW	METAP2	ENSGALG00000011377	0.05	2	20	0	22	17.38083297	4	0.001629831	0.01638095
1	45598219	rs735982395	G	A	downstream_gene_variant	MODIFIER	NTN4	ENSGALG00000011406	0.05	2	20	0	22	18.70310926	4	0.000898829	0.00998623
1	45599382	rs316792482	C	T	downstream_gene_variant	MODIFIER	NTN4	ENSGALG00000011406	0.34	13	9	0	22	52.32765886	26	0.00164065	0.01646688
1	45599520	rs316780428	T	C	synonymous_variant	LOW	NTN4	ENSGALG00000011406	0.6	12	3	7	22	73.24956547	24	6.97E-07	1.67E-05
1	45609628	rs739103950	T	C	synonymous_variant	LOW	NTN4	ENSGALG00000011406	0.41	12	10	0	22	59.96558288	24	6.46E-05	0.00102142
1	45619583	rs13860261	A	G	synonymous_variant	LOW	NTN4	ENSGALG00000011406	0.43	19	3	0	22	80.63235793	38	6.71E-05	0.00105477
1	45619622	rs13860262	G	A	synonymous_variant	LOW	NTN4	ENSGALG00000011406	0.43	19	3	0	22	119.5051173	38	2.34E-10	1.00E-08
1	45619697	rs13860263	A	G	synonymous_variant	LOW	NTN4	ENSGALG00000011406	0.55	18	4	0	22	129.6807671	36	2.00E-12	0
1	45619721	rs13860264	T	C	synonymous_variant	LOW	NTN4	ENSGALG00000011406	0.52	17	5	0	22	108.2669792	34	1.13E-09	4.00E-08
1	45619735	rs13860265	T	C	missense_variant	MODERATE	NTN4	ENSGALG00000011406	0.52	17	5	0	22	91.18928904	34	3.99E-07	9.97E-06
1	45631294	rs731922583	C	T	synonymous_variant	LOW	NTN4	ENSGALG00000011406	0.34	13	9	0	22	68.04770422	26	1.27E-05	0.00023731
1	46056837	rs733770252	C	T	3_prime_UTR_variant	MODIFIER	NEDD1	ENSGALG00000031699	0.05	2	17	3	22	14.79112429	4	0.005154635	0.04171009
1	46703917	rs13651270	G	C	3_prime_UTR_variant	MODIFIER	SLC25A3	ENSGALG00000011514	0.14	4	18	0	22	41.77658801	8	1.49E-06	3.36E-05
1	46703922	rs13651271	T	C	3_prime_UTR_variant	MODIFIER	SLC25A3	ENSGALG00000011514	0.14	4	18	0	22	45.20248643	8	3.37E-07	8.50E-06
1	46703957	rs733424619	A	T	3_prime_UTR_variant	MODIFIER	SLC25A3	ENSGALG00000011514	0.43	17	5	0	22	137.0317082	34	0	0
1	46704254	rs318005883	T	C	3_prime_UTR_variant	MODIFIER	SLC25A3	ENSGALG00000011514	0.75	11	11	0	22	50.74541681	22	0.000464608	0.00571834
1	46704859	rs732249771	T	C	downstream_gene_variant	MODIFIER	SLC25A3	ENSGALG00000011514	0.05	2	20	0	22	14.93812186	4	0.004831292	0.03954359
1	46704879	rs738928727	C	A	downstream_gene_variant	MODIFIER	SLC25A3	ENSGALG00000011514	0.05	2	20	0	22	17.16174294	4	0.001797959	0.01779221
1	46705604	rs29005182	T	C	downstream_gene_variant	MODIFIER	SLC25A3	ENSGALG00000011514	0.73	10	12	0	22	46.25047462	20	0.000744604	0.00852967
1	46706129	rs317018574	A	G	downstream_gene_variant	MODIFIER	SLC25A3	ENSGALG00000011514	0.95	2	20	0	22	18.61721802	4	0.000934378	0.01028562
1	46706162	rs318041428	G	A	downstream_gene_variant	MODIFIER	SLC25A3	ENSGALG00000011514	0.23	10	12	0	22	82.48486918	20	1.48E-09	5.00E-08
1	46709045	rs312377927	G	A	downstream_gene_variant	MODIFIER	SLC25A3	ENSGALG00000011514	0.47	17	1	4	22	71.43542769	34	0.000180477	0.00253154
1	46711952	rs739251899	C	T	downstream_gene_variant	MODIFIER	IKBIP	ENSGALG00000026284	0.25	9	13	0	22	49.12483484	18	0.000102257	0.00153975
1	46711962	rs315230549	G	A	downstream_gene_variant	MODIFIER	IKBIP	ENSGALG00000026284	0.25	9	13	0	22	39.22664641	18	0.002656505	0.02432387
1	46744202	rs314579834	C	T	downstream_gene_variant	MODIFIER	APAF1	ENSGALG00000011531	0.63	6	2	14	22	29.2931902	12	0.003563474	0.03106396
1	47199870	rs732002585	T	C	missense_variant	MODERATE	UHRF1BP1L	ENSGALG00000011557	0.05	2	19	1	22	16.75671675	4	0.002155024	0.02065868
1	47945686	rs735110607	T	C	downstream_gene_variant	MODIFIER	WDR91	ENSGALG00000011724	0.8	9	13	0	22	56.42278217	18	7.64E-06	0.00015033
1	47945743	rs735358060	C	T	downstream_gene_variant	MODIFIER	WDR91	ENSGALG00000011724	0.16	5	17	0	22	25.05825604	10	0.005236169	0.04221289
1	47945914	rs312453822	C	T	downstream_gene_variant	MODIFIER	WDR91	ENSGALG00000011724	0.57	9	13	0	22	39.98912578	18	0.002094386	0.0201847
1	47945950	rs737200611	A	C	downstream_gene_variant	MODIFIER	WDR91	ENSGALG00000011724	0.57	9	13	0	22	70.65096533	18	3.51E-08	1.03E-06
1	47946115	rs312787888	G	A	downstream_gene_variant	MODIFIER	WDR91	ENSGALG00000011724	0.66	9	13	0	22	38.44400139	18	0.003381784	0.029741
1	47946881	rs734504660	G	A	downstream_gene_variant	MODIFIER	WDR91	ENSGALG00000011724	0.09	4	18	0	22	25.19246294	8	0.001441989	0.01487215
1	47947027	rs731962352	A	C	downstream_gene_variant	MODIFIER	WDR91	ENSGALG00000011724	0.09	4	18	0	22	47.59652448	8	1.18E-07	3.20E-06
1	47947117	rs738119711	T	C	downstream_gene_variant	MODIFIER	WDR91	ENSGALG00000011724	0.02	1	21	0	22	13.64923229	2	0.001086693	0.0116984
1	47947255	rs740387853	A	G	downstream_gene_variant	MODIFIER	WDR91	ENSGALG00000011724	0.8	9	13	0	22	40.10821217	18	0.00201759	0.01956267
1	47947290	rs793986492	T	C	downstream_gene_variant	MODIFIER	WDR91	ENSGALG00000011724	0.09	4	18	0	22	52.03976386	8	1.65E-08	5.10E-07
1	47947291	rs794162921	C	T	downstream_gene_variant	MODIFIER	WDR91	ENSGALG00000011724	0.09	4	18	0	22	52.28679131	8	1.48E-08	4.60E-07
1	47947365	rs794189729	T	C	downstream_gene_variant	MODIFIER	WDR91	ENSGALG00000011724	0.66	13	9	0	22	47.68592114	26	0.005872571	0.04631739
1	47947366	.	T	A	downstream_gene_variant	MODIFIER	WDR91	ENSGALG00000011724	0.14	4	18	0	22	21.46102699	8	0.006018522	0.04714051
1	47947632	rs736464976	C	G	downstream_gene_variant	MODIFIER	WDR91	ENSGALG00000011724	0.7	11	11	0	22	47.22931152	22	0.001369875	0.0142445
1	47947980	rs29009340	G	C	downstream_gene_variant	MODIFIER	WDR91	ENSGALG00000011724	0.16	5	17	0	22	33.93622116	10	0.000189349	0.00264135
1	48052926	rs738733845	C	T	5_prime_UTR_variant	MODIFIER	MGP	ENSGALG00000011740	0.05	2	20	0	22	173.5039572	4	0	0
1	48054269	rs739662104	G	A	intron_variant	MODIFIER	MGP	ENSGALG00000011740	0.15	1	9	12	22	18.67688266	2	8.80E-05	0.001345
1	48055366	rs3137407	A	G	5_prime_UTR_variant	MODIFIER	MGP	ENSGALG00000011740	0.32	12	10	0	22	1331.698009	24	0	0
1	48055713	rs736587799	C	G	intron_variant	MODIFIER	MGP	ENSGALG00000011740	0.36	10	12	0	22	47.71703882	20	0.000466049	0.00573381
1	48055721	rs733220598	T	A	intron_variant	MODIFIER	MGP	ENSGALG00000011740	0.02	1	21	0	22	10.26893983	2	0.005890173	0.04642594
1	48056994	rs15258707	C	T	intron_variant	MODIFIER	MGP	ENSGALG00000011740	0.02	1	21	0	22	13.3849012	2	0.00124024	0.01309103
1	48057905	rs3137408	G	A	3_prime_UTR_variant	MODIFIER	MGP	ENSGALG00000011740	0.77	10	12	0	22	300.0102162	20	0	0
1	48057973	rs3137409	C	T	3_prime_UTR_variant	MODIFIER	MGP	ENSGALG00000011740	0.59	14	8	0	22	573.6040143	28	0	0
1	48058020	rs14820788	T	C	3_prime_UTR_variant	MODIFIER	MGP	ENSGALG00000011740	0.91	4	18	0	22	50.73753128	8	2.95E-08	8.80E-07
1	48058021	rs10722517	C	T	3_prime_UTR_variant	MODIFIER	MGP	ENSGALG00000011740	0.02	1	21	0	22	25.96881357	2	2.30E-06	4.99E-05
1	48061772	rs738347203	C	A	5_prime_UTR_variant	MODIFIER	OC3	ENSGALG00000028560	0.14	6	16	0	22	84.22877039	12	1.00E-12	0
1	48061835	rs731978787	C	T	synonymous_variant	LOW	OC3	ENSGALG00000028560	0.02	1	21	0	22	31.63575273	2	1.35E-07	3.63E-06
1	48061860	rs313030689	G	A	intron_variant	MODIFIER	OC3	ENSGALG00000028560	0.25	2	2	18	22	24.33907141	4	6.83E-05	0.0010727
1	48062141	rs314473983	G	A	intron_variant	MODIFIER	OC3	ENSGALG00000028560	0.15	3	7	12	22	29.30161145	6	5.33E-05	0.00086088
1	48062182	rs312304092	A	G	intron_variant	MODIFIER	OC3	ENSGALG00000028560	0.05	1	9	12	22	11.98780067	2	0.002493918	0.02326075
1	48062478	rs14820793	A	C	intron_variant	MODIFIER	OC3	ENSGALG00000028560	0.38	6	2	14	22	29.0151781	12	0.003919596	0.03354993
1	48065122	rs740117590	C	T	synonymous_variant	LOW	OC3	ENSGALG00000028560	0.32	12	10	0	22	443.5637541	24	0	0
1	48065132	rs317589658	T	C	missense_variant,splice_region_variant	MODERATE	OC3	ENSGALG00000028560	0.29	5	14	3	22	416.365378	10	0	0
1	48067369	rs316964895	T	A	3_prime_UTR_variant	MODIFIER	OC3	ENSGALG00000028560	0.05	2	20	0	22	24.91521398	4	5.23E-05	0.00084618
1	48069597	rs316495544	G	C	upstream_gene_variant	MODIFIER	ART4	ENSGALG00000011742	0.67	2	1	19	22	16.67934015	4	0.002230791	0.02125487
1	48069603	rs315309602	A	G	upstream_gene_variant	MODIFIER	ART4	ENSGALG00000011742	0.67	2	1	19	22	16.51584202	4	0.002399628	0.02256617
1	48069654	rs736873232	G	A	upstream_gene_variant	MODIFIER	ART4	ENSGALG00000011742	0.5	1	0	21	22	10.78464777	2	0.004551384	0.03762902
1	48069655	rs741584814	T	C	upstream_gene_variant	MODIFIER	ART4	ENSGALG00000011742	0.5	1	0	21	22	10.78464777	2	0.004551384	0.03762902
1	48072497	rs314924089	T	C	3_prime_UTR_variant	MODIFIER	ART4	ENSGALG00000011742	0.25	1	1	20	22	11.93299137	2	0.002563208	0.02377236
1	48087340	rs316453382	A	G	synonymous_variant	LOW	-	ENSGALG00000011745	0.22	4	5	13	22	39.35456094	8	4.22E-06	8.74E-05
1	48099575	rs316253157	G	C	3_prime_UTR_variant	MODIFIER	-	ENSGALG00000032272	0.36	13	5	4	22	148.4392922	26	0	0
1	48099577	rs316431282	G	A	3_prime_UTR_variant	MODIFIER	-	ENSGALG00000032272	0.16	5	11	6	22	47.61454036	10	7.30E-07	1.74E-05
1	48128139	rs734562416	C	T	synonymous_variant	LOW	HIST1H110	ENSGALG00000031159	0.2	7	15	0	22	31.23876349	14	0.005132157	0.04156839
1	48147427	rs313825782	A	G	3_prime_UTR_variant	MODIFIER	HIST1H4D	ENSGALG00000032933	0.83	3	6	13	22	31.12135519	6	2.40E-05	0.00042188
1	48147432	rs312315513	T	C	3_prime_UTR_variant	MODIFIER	HIST1H4D	ENSGALG00000032933	0.55	5	5	12	22	54.1890524	10	4.47E-08	1.29E-06
1	48175950	.	C	T	synonymous_variant	LOW	HIST1H101	ENSGALG00000031874	0.05	2	18	2	22	80.26944194	4	0	0
1	48176019	.	G	A	synonymous_variant	LOW	HIST1H101	ENSGALG00000031874	0.02	1	21	0	22	10.25122361	2	0.005942581	0.04666662
1	48176749	rs313106162	T	G	intron_variant	MODIFIER	-	ENSGALG00000040174	0.16	7	15	0	22	46.68810125	14	2.16E-05	0.00038384
1	48178136	rs741428868	C	T	synonymous_variant	LOW	-	ENSGALG00000027571	0.56	14	4	4	22	61.76785944	28	0.000240967	0.00325035
1	48178148	.	C	G	synonymous_variant	LOW	-	ENSGALG00000027571	0.09	3	13	6	22	44.08716769	6	7.10E-08	1.99E-06
1	48217248	rs318163683	C	T	downstream_gene_variant	MODIFIER	APOLD1	ENSGALG00000011784	0.06	2	16	4	22	14.82534436	4	0.005077516	0.04119482
1	48218964	rs316342017	G	A	downstream_gene_variant	MODIFIER	APOLD1	ENSGALG00000011784	0.61	5	4	13	22	28.99959271	10	0.001246234	0.01314346
1	48218980	rs13862960	G	C	downstream_gene_variant	MODIFIER	APOLD1	ENSGALG00000011784	0.75	4	4	14	22	22.26209362	8	0.004452791	0.03696414
1	48233428	rs730937800	T	G	3_prime_UTR_variant	MODIFIER	DDX47	ENSGALG00000011794	0.12	4	13	5	22	27.34700521	8	0.000615749	0.00725681
1	48267769	rs734813420	C	G	3_prime_UTR_variant	MODIFIER	HEBP1	ENSGALG00000011798	0.14	6	16	0	22	27.86466629	12	0.005789791	0.04579109
1	48267776	rs431845133	C	T	3_prime_UTR_variant	MODIFIER	HEBP1	ENSGALG00000011798	0.61	9	13	0	22	92.62656221	18	5.00E-12	0
1	48267908	rs431900559	A	G	3_prime_UTR_variant	MODIFIER	HEBP1	ENSGALG00000011798	0.45	12	10	0	22	46.74034099	24	0.003602842	0.03136066
1	48268161	rs10727725	C	T	3_prime_UTR_variant	MODIFIER	HEBP1	ENSGALG00000011798	0.23	8	14	0	22	45.78668702	16	0.000105038	0.00157584
1	48268167	rs15259449	G	A	3_prime_UTR_variant	MODIFIER	HEBP1	ENSGALG00000011798	0.61	9	13	0	22	41.08708159	18	0.00148083	0.01521793
1	48268190	rs15259450	C	A	3_prime_UTR_variant	MODIFIER	HEBP1	ENSGALG00000011798	0.61	9	13	0	22	47.25931185	18	0.000193841	0.00269262
1	48268384	rs10723487	T	G	3_prime_UTR_variant	MODIFIER	HEBP1	ENSGALG00000011798	0.34	11	11	0	22	101.031155	22	4.00E-12	0
1	48268892	rs738624137	T	C	3_prime_UTR_variant	MODIFIER	HEBP1	ENSGALG00000011798	0.2	7	15	0	22	41.43305921	14	0.000152003	0.00218582
1	48269096	rs13651870	G	A	3_prime_UTR_variant	MODIFIER	HEBP1	ENSGALG00000011798	0.61	9	13	0	22	51.89339451	18	3.89E-05	0.00065047
1	48269128	rs431829816	T	C	3_prime_UTR_variant	MODIFIER	HEBP1	ENSGALG00000011798	0.18	8	14	0	22	34.08513558	16	0.005291323	0.04256608
1	48269307	rs15259454	C	T	3_prime_UTR_variant	MODIFIER	HEBP1	ENSGALG00000011798	0.45	12	10	0	22	64.9184385	24	1.25E-05	0.00023413
1	48269377	rs737526769	C	T	3_prime_UTR_variant	MODIFIER	HEBP1	ENSGALG00000011798	0.18	8	14	0	22	47.71624878	16	5.26E-05	0.00085052
1	48269448	rs15259456	T	A	3_prime_UTR_variant	MODIFIER	HEBP1	ENSGALG00000011798	0.41	14	8	0	22	81.67256511	28	3.75E-07	9.41E-06
1	48269451	rs15259458	T	C	3_prime_UTR_variant	MODIFIER	HEBP1	ENSGALG00000011798	0.52	13	9	0	22	81.50158165	26	1.23E-07	3.32E-06
1	48271567	rs431840193	A	G	synonymous_variant	LOW	HEBP1	ENSGALG00000011798	0.61	9	13	0	22	47.98534103	18	0.00015132	0.00217714
1	48271574	rs14821111	G	T	missense_variant	MODERATE	HEBP1	ENSGALG00000011798	0.61	9	13	0	22	52.13011271	18	3.57E-05	0.00060403
1	48271623	rs14821112	T	C	missense_variant,splice_region_variant	MODERATE	HEBP1	ENSGALG00000011798	0.75	5	9	8	22	32.47016734	10	0.000334217	0.00430792
1	48273513	rs13863075	A	G	synonymous_variant	LOW	HEBP1	ENSGALG00000011798	0.61	9	13	0	22	40.39461123	18	0.00184378	0.01816038
1	48273555	rs431830772	G	A	synonymous_variant	LOW	HEBP1	ENSGALG00000011798	0.23	8	14	0	22	79.31413244	16	2.21E-10	1.00E-08
1	48273597	rs10725318	G	A	synonymous_variant	LOW	HEBP1	ENSGALG00000011798	0.09	4	18	0	22	26.09604681	8	0.001011278	0.01100632
1	48273603	rs10726348	A	G	synonymous_variant	LOW	HEBP1	ENSGALG00000011798	0.34	13	9	0	22	83.74991843	26	5.47E-08	1.56E-06
1	48277616	rs316826985	T	C	synonymous_variant	LOW	-	ENSGALG00000011799	0.53	10	9	3	22	39.73229909	20	0.005399329	0.04329181
1	48283532	rs734903034	G	A	5_prime_UTR_variant	MODIFIER	-	ENSGALG00000011799	0.25	1	1	20	22	15.07202359	2	0.000533521	0.00641593
1	48298722	rs316968682	G	A	synonymous_variant	LOW	FAM234B	ENSGALG00000011800	0.56	10	6	6	22	44.18090338	20	0.001423196	0.01471319
1	48310040	rs314232707	T	C	3_prime_UTR_variant	MODIFIER	FAM234B	ENSGALG00000011800	0.3	12	8	2	22	54.85147663	24	0.000327792	0.00423439
1	48310046	rs312746877	C	A	3_prime_UTR_variant	MODIFIER	FAM234B	ENSGALG00000011800	0.37	12	7	3	22	54.04057861	24	0.000420964	0.00524556
1	48364243	rs317331970	G	A	3_prime_UTR_variant	MODIFIER	EMP1	ENSGALG00000011803	0.09	4	18	0	22	27.67974417	8	0.000539135	0.00646808
1	48364584	rs736613454	T	C	3_prime_UTR_variant	MODIFIER	EMP1	ENSGALG00000011803	0.11	5	17	0	22	36.46022992	10	7.01E-05	0.00109827
1	48365266	rs10731054	A	G	3_prime_UTR_variant	MODIFIER	EMP1	ENSGALG00000011803	0.64	10	12	0	22	61.36239272	20	4.37E-06	9.03E-05
1	48365380	rs29007869	G	A	3_prime_UTR_variant	MODIFIER	EMP1	ENSGALG00000011803	0.23	10	12	0	22	52.82407804	20	8.63E-05	0.00132364
1	48882037	.	C	G	missense_variant	MODERATE	ATF7IP	ENSGALG00000011814	0.33	10	5	7	22	86.6442645	20	2.85E-10	1.00E-08
1	48928332	rs314018424	C	A	downstream_gene_variant	MODIFIER	ATF7IP	ENSGALG00000011814	0.09	3	13	6	22	18.27117622	6	0.005589069	0.044517
1	48929252	rs313176050	T	C	downstream_gene_variant	MODIFIER	ATF7IP	ENSGALG00000011814	0.68	10	12	0	22	53.21635431	20	7.55E-05	0.0011738
1	48929309	rs317206734	T	A	downstream_gene_variant	MODIFIER	ATF7IP	ENSGALG00000011814	0.55	16	6	0	22	71.07735059	32	8.60E-05	0.0013206
1	48929336	rs737525126	C	T	downstream_gene_variant	MODIFIER	ATF7IP	ENSGALG00000011814	0.36	10	12	0	22	64.71004865	20	1.30E-06	2.96E-05
1	48929505	.	C	A	downstream_gene_variant	MODIFIER	PLBD1	ENSGALG00000029583	0.23	10	12	0	22	44.61751449	20	0.001243088	0.01311601
1	48929601	.	G	A	downstream_gene_variant	MODIFIER	PLBD1	ENSGALG00000029583	0.23	10	12	0	22	44.46020882	20	0.001305301	0.01366905
1	48931560	.	G	A	synonymous_variant	LOW	PLBD1	ENSGALG00000029583	0.26	10	9	3	22	43.32146923	20	0.001853428	0.01823993
1	49139849	rs317383395	G	A	upstream_gene_variant	MODIFIER	FMC1	ENSGALG00000011856	0.3	3	2	17	22	20.64691494	6	0.002122665	0.02039717
1	49200508	rs14821918	A	G	intron_variant	MODIFIER	-	ENSGALG00000019325	0.83	1	2	19	22	10.25728006	2	0.005924612	0.04656715
1	49202721	rs316383455	A	G	missense_variant	MODERATE	-	ENSGALG00000019325	0.55	5	5	12	22	26.70969084	10	0.002894284	0.0261089
1	49231761	rs14821942	C	T	synonymous_variant	LOW	SERHL2	ENSGALG00000011867	0.3	11	11	0	22	60.55410084	22	1.85E-05	0.00033381
1	49236157	rs741046454	G	A	synonymous_variant	LOW	SERHL2	ENSGALG00000011867	0.3	11	11	0	22	49.76364798	22	0.000631158	0.00741149
1	49236390	rs734015002	G	A	synonymous_variant	LOW	SERHL2	ENSGALG00000011867	0.07	3	19	0	22	21.45277361	6	0.001520669	0.01547028
1	49385681	rs731580301	C	T	missense_variant	MODERATE	TCF20	ENSGALG00000011878	0.05	2	19	1	22	14.64075085	4	0.00550737	0.04399185
1	49442701	rs316726419	T	C	synonymous_variant	LOW	CYP2D6	ENSGALG00000011894	0.68	12	10	0	22	106.3779862	24	2.00E-12	0
1	49442704	rs313435553	C	T	synonymous_variant	LOW	CYP2D6	ENSGALG00000011894	0.32	6	16	0	22	79.43661207	12	5.00E-12	0
1	49444365	rs739804490	T	C	missense_variant	MODERATE	CYP2D6	ENSGALG00000011894	0.07	3	19	0	22	23.56294687	6	0.00062828	0.00738069
1	49445225	rs10724015	A	G	synonymous_variant	LOW	CYP2D6	ENSGALG00000011894	0.75	7	15	0	22	90.7070028	14	0	0
1	49445234	rs314469109	G	A	synonymous_variant	LOW	CYP2D6	ENSGALG00000011894	0.52	11	11	0	22	101.3487976	22	4.00E-12	0
1	49446657	rs13864531	A	G	synonymous_variant	LOW	CYP2D6	ENSGALG00000011894	0.82	8	14	0	22	54.3738284	16	4.50E-06	9.28E-05
1	49448257	rs315109930	C	A	synonymous_variant	LOW	CYP2D6	ENSGALG00000011894	0.23	6	16	0	22	51.97716148	12	6.26E-07	1.51E-05
1	49448311	rs15261655	A	G	splice_region_variant,synonymous_variant	LOW	CYP2D6	ENSGALG00000011894	0.33	4	2	16	22	44.08202079	8	5.49E-07	1.34E-05
1	49448961	rs13864537	G	A	missense_variant	MODERATE	CYP2D6	ENSGALG00000011894	0.23	6	16	0	22	49.34190384	12	1.82E-06	4.05E-05
1	49449034	rs13652256	G	C	synonymous_variant	LOW	CYP2D6	ENSGALG00000011894	0.8	9	13	0	22	68.55558982	18	7.92E-08	2.21E-06
1	49449898	rs312949642	T	C	synonymous_variant	LOW	CYP2D6	ENSGALG00000011894	0.43	11	11	0	22	54.66450997	22	0.000132525	0.0019337
1	49450964	rs15261659	T	C	3_prime_UTR_variant	MODIFIER	CYP2D6	ENSGALG00000011894	0.39	11	11	0	22	56.80216379	22	6.56E-05	0.00103516
1	49451150	rs14822113	C	T	3_prime_UTR_variant	MODIFIER	CYP2D6	ENSGALG00000011894	0.7	9	13	0	22	41.10264131	18	0.001473521	0.01515713
1	49451186	rs10729784	G	T	3_prime_UTR_variant	MODIFIER	CYP2D6	ENSGALG00000011894	0.43	9	13	0	22	55.99758275	18	8.92E-06	0.00017284
1	49453781	rs29009337	T	A	synonymous_variant	LOW	NDUFA6	ENSGALG00000035223	0.32	4	18	0	22	33.94205487	8	4.16E-05	0.00069022
1	49455503	rs13864545	T	C	3_prime_UTR_variant	MODIFIER	SMDT1	ENSGALG00000011897	0.32	6	16	0	22	47.63652708	12	3.62E-06	7.57E-05
1	49455607	rs10731211	C	A	3_prime_UTR_variant	MODIFIER	SMDT1	ENSGALG00000011897	0.25	7	15	0	22	52.30989853	14	2.49E-06	5.39E-05
1	49456686	.	G	A	missense_variant	MODERATE	SMDT1	ENSGALG00000011897	0.03	1	19	2	22	11.28453983	2	0.003544813	0.03093722
1	49457245	rs318097273	A	G	upstream_gene_variant	MODIFIER	NAGA	ENSGALG00000011900	0.95	2	20	0	22	16.87161022	4	0.002047177	0.0198019
1	49457428	rs313961733	T	C	upstream_gene_variant	MODIFIER	NAGA	ENSGALG00000011900	0.05	2	20	0	22	14.31757454	4	0.006347516	0.04920382
1	49457470	rs737664441	C	T	upstream_gene_variant	MODIFIER	NAGA	ENSGALG00000011900	0.3	7	15	0	22	43.27958506	14	7.73E-05	0.00119825
1	49457471	rs10727935	A	G	upstream_gene_variant	MODIFIER	NAGA	ENSGALG00000011900	0.66	11	11	0	22	67.46470104	22	1.65E-06	3.68E-05
1	49458147	rs317899087	C	T	upstream_gene_variant	MODIFIER	NAGA	ENSGALG00000011900	0.36	10	12	0	22	39.39281121	20	0.005955954	0.04674971
1	49458435	rs312791125	C	A	upstream_gene_variant	MODIFIER	NAGA	ENSGALG00000011900	0.09	4	18	0	22	32.67385725	8	7.05E-05	0.0011032
1	49458482	rs314313497	C	G	upstream_gene_variant	MODIFIER	NAGA	ENSGALG00000011900	0.45	12	10	0	22	47.71203287	24	0.002739621	0.02495132
1	49458502	rs734943436	A	T	upstream_gene_variant	MODIFIER	NAGA	ENSGALG00000011900	0.27	6	16	0	22	29.58743839	12	0.003220435	0.02857375
1	49458512	rs313173739	T	A	upstream_gene_variant	MODIFIER	NAGA	ENSGALG00000011900	0.36	10	12	0	22	45.3023651	20	0.001003888	0.01093519
1	49459173	rs317352772	G	A	upstream_gene_variant	MODIFIER	NAGA	ENSGALG00000011900	0.91	4	18	0	22	35.57227434	8	2.10E-05	0.00037396
1	49460022	rs316346046	A	C	upstream_gene_variant	MODIFIER	NAGA	ENSGALG00000011900	0.36	10	12	0	22	39.55121311	20	0.005689825	0.04514603
1	49460754	rs317989167	G	A	synonymous_variant	LOW	FAM109B	ENSGALG00000011898	0.34	9	13	0	22	42.80891175	18	0.000851511	0.00957342
1	49464496	rs733082179	C	T	synonymous_variant	LOW	NAGA	ENSGALG00000011900	0.32	8	14	0	22	38.01061734	16	0.001508076	0.0153846
1	49465304	rs740248807	T	C	synonymous_variant	LOW	NAGA	ENSGALG00000011900	0.09	4	18	0	22	26.49082215	8	0.000865235	0.00967225
1	49467481	rs313798310	G	A	downstream_gene_variant	MODIFIER	NAGA	ENSGALG00000011900	0.32	10	12	0	22	39.92132909	20	0.005111052	0.04141903
1	49589458	rs313871123	A	C	3_prime_UTR_variant	MODIFIER	SNU13	ENSGALG00000011931	0.2	9	13	0	22	39.1432674	18	0.002726059	0.02484783
1	49590342	rs314255410	C	G	3_prime_UTR_variant	MODIFIER	SNU13	ENSGALG00000011931	0.29	5	7	10	22	28.68438272	10	0.001401332	0.01451543
1	49605481	rs740987997	C	T	5_prime_UTR_variant	MODIFIER	DESI1	ENSGALG00000011934	0.11	5	17	0	22	27.56474045	10	0.002118589	0.02036053
1	49614717	rs738944960	G	A	synonymous_variant	LOW	DESI1	ENSGALG00000011934	0.02	1	21	0	22	19.47833493	2	5.89E-05	0.00094189
1	49616515	rs731853225	G	A	upstream_gene_variant	MODIFIER	PMM1	ENSGALG00000038599	0.39	9	13	0	22	37.59422052	18	0.004381346	0.03646146
1	49616884	rs315272542	C	T	upstream_gene_variant	MODIFIER	PMM1	ENSGALG00000038599	0.23	10	12	0	22	67.80697962	20	4.14E-07	1.03E-05
1	49616916	rs736336538	G	A	upstream_gene_variant	MODIFIER	PMM1	ENSGALG00000038599	0.05	2	20	0	22	26.06013683	4	3.08E-05	0.00052692
1	49616920	rs313188879	A	G	upstream_gene_variant	MODIFIER	PMM1	ENSGALG00000038599	0.09	4	18	0	22	24.11227829	8	0.002194514	0.02096651
1	49617136	rs736969715	C	T	upstream_gene_variant	MODIFIER	PMM1	ENSGALG00000038599	0.11	5	17	0	22	39.28411161	10	2.26E-05	0.0003996
1	49617769	rs731214867	T	C	upstream_gene_variant	MODIFIER	PMM1	ENSGALG00000038599	0.27	8	14	0	22	36.1841195	16	0.00272786	0.02486112
1	49618401	rs314927258	A	G	upstream_gene_variant	MODIFIER	PMM1	ENSGALG00000038599	0.57	13	9	0	22	59.44451174	26	0.000199069	0.0027554
1	49622070	rs313075333	G	A	synonymous_variant	LOW	PMM1	ENSGALG00000038599	0.14	6	15	1	22	33.01254188	12	0.000963665	0.01055901
1	49641145	rs29005777	G	C	3_prime_UTR_variant	MODIFIER	POLR3H	ENSGALG00000011947	0.52	9	13	0	22	39.93073345	18	0.002133057	0.02048329
1	49692735	rs733751406	G	A	intergenic_variant	MODIFIER	-	-	0.07	3	19	0	22	18.01230995	6	0.006201505	0.04828782
1	49694060	rs313852347	T	C	downstream_gene_variant	MODIFIER	TEF	ENSGALG00000011958	0.64	10	12	0	22	44.09636415	20	0.001460849	0.01503957
1	49694325	rs13864768	C	T	downstream_gene_variant	MODIFIER	TEF	ENSGALG00000011958	0.43	13	9	0	22	74.27680488	26	1.55E-06	3.48E-05
1	49694340	rs738542343	C	T	downstream_gene_variant	MODIFIER	TEF	ENSGALG00000011958	0.2	9	13	0	22	73.64784303	18	1.08E-08	3.40E-07
1	49694393	rs740502915	G	A	downstream_gene_variant	MODIFIER	TEF	ENSGALG00000011958	0.09	4	18	0	22	26.94949986	8	0.000721322	0.00830186
1	49694551	rs316102811	G	T	downstream_gene_variant	MODIFIER	TEF	ENSGALG00000011958	0.59	12	10	0	22	83.23642846	24	1.84E-08	5.60E-07
1	49694748	rs739025397	T	C	downstream_gene_variant	MODIFIER	TEF	ENSGALG00000011958	0.09	4	18	0	22	52.60086166	8	1.29E-08	4.00E-07
1	49694754	rs731489205	G	A	downstream_gene_variant	MODIFIER	TEF	ENSGALG00000011958	0.09	4	18	0	22	42.33099129	8	1.17E-06	2.69E-05
1	49694799	rs738247599	A	C	downstream_gene_variant	MODIFIER	TEF	ENSGALG00000011958	0.27	10	12	0	22	49.86399988	20	0.000231623	0.00314086
1	49694940	rs15262334	C	T	downstream_gene_variant	MODIFIER	TEF	ENSGALG00000011958	0.27	12	10	0	22	88.79318191	24	2.28E-09	8.00E-08
1	49694959	rs735658511	T	G	downstream_gene_variant	MODIFIER	TEF	ENSGALG00000011958	0.09	4	18	0	22	38.15490656	8	7.05E-06	0.00013962
1	49695095	rs733354653	C	T	downstream_gene_variant	MODIFIER	TEF	ENSGALG00000011958	0.02	1	21	0	22	15.6184405	2	0.000405974	0.00508176
1	49695265	rs312528061	G	A	downstream_gene_variant	MODIFIER	TEF	ENSGALG00000011958	0.11	5	17	0	22	27.46063477	10	0.002200996	0.021017
1	49695312	rs317504531	C	T	downstream_gene_variant	MODIFIER	TEF	ENSGALG00000011958	0.32	10	12	0	22	48.64437566	20	0.000345215	0.00443079
1	49695489	.	G	C	downstream_gene_variant	MODIFIER	TEF	ENSGALG00000011958	0.2	5	17	0	22	31.41073492	10	0.000501736	0.00609193
1	49695516	rs317264958	G	T	downstream_gene_variant	MODIFIER	TEF	ENSGALG00000011958	0.59	10	12	0	22	44.11716091	20	0.001451498	0.01495605
1	49695578	rs314176989	A	G	downstream_gene_variant	MODIFIER	TEF	ENSGALG00000011958	0.52	13	9	0	22	53.47213444	26	0.001182575	0.01257336
1	49695643	rs14822232	A	G	downstream_gene_variant	MODIFIER	TEF	ENSGALG00000011958	0.25	9	13	0	22	38.81268578	18	0.003019313	0.02706175
1	49696552	.	G	C	downstream_gene_variant	MODIFIER	TEF	ENSGALG00000011958	0.2	5	17	0	22	32.10260308	10	0.000384972	0.00487296
1	49699240	rs13652340	T	C	downstream_gene_variant	MODIFIER	TEF	ENSGALG00000011958	0.36	12	10	0	22	47.88264532	24	0.002609929	0.02395385
1	49701332	rs317809616	G	A	synonymous_variant	LOW	TEF	ENSGALG00000011958	0.07	3	19	0	22	24.28157241	6	0.000463494	0.00570624
1	49721671	rs733329767	G	A	downstream_gene_variant	MODIFIER	ZC3H7B	ENSGALG00000011965	0.07	3	19	0	22	18.00164065	6	0.006228096	0.04844723
1	49721715	rs313605407	T	C	downstream_gene_variant	MODIFIER	ZC3H7B	ENSGALG00000011965	0.45	16	6	0	22	63.28496596	32	0.000803932	0.00911858
1	49924145	rs313629024	T	C	downstream_gene_variant	MODIFIER	XPNPEP3	ENSGALG00000012003	0.14	2	5	15	22	18.44789382	4	0.001008578	0.01098078
1	49940685	rs312352630	T	C	5_prime_UTR_variant	MODIFIER	ST13	ENSGALG00000012007	0.07	3	19	0	22	30.4407431	6	3.24E-05	0.00055303
1	49953236	rs315090140	A	G	synonymous_variant	LOW	ST13	ENSGALG00000012007	0.89	5	17	0	22	135.6129194	10	0	0
1	49953245	rs739439226	A	G	synonymous_variant	LOW	ST13	ENSGALG00000012007	0.11	5	17	0	22	56.07900953	10	1.98E-08	6.00E-07
1	49958949	rs14822421	G	A	3_prime_UTR_variant	MODIFIER	ST13	ENSGALG00000012007	0.84	7	15	0	22	121.5501755	14	0	0
1	49959249	rs316498638	T	G	3_prime_UTR_variant	MODIFIER	ST13	ENSGALG00000012007	0.84	7	15	0	22	46.04540523	14	2.76E-05	0.00047704
1	49959386	rs735302262	T	C	3_prime_UTR_variant	MODIFIER	ST13	ENSGALG00000012007	0.16	7	15	0	22	63.66968563	14	2.64E-08	7.90E-07
1	49959619	rs10723461	G	C	3_prime_UTR_variant	MODIFIER	ST13	ENSGALG00000012007	0.23	8	14	0	22	61.32058144	16	3.13E-07	7.95E-06
1	50095107	rs738615434	G	C	downstream_gene_variant	MODIFIER	MKL1	ENSGALG00000012024	0.07	3	19	0	22	18.23475155	6	0.005671552	0.04502567
1	50095111	rs312952352	C	G	downstream_gene_variant	MODIFIER	MKL1	ENSGALG00000012024	0.93	3	19	0	22	22.07856005	6	0.001171814	0.01247466
1	50128124	rs14822538	G	T	synonymous_variant	LOW	ADSL	ENSGALG00000012034	0.34	15	7	0	22	88.5779413	30	1.08E-07	2.94E-06
1	50130760	rs317206127	G	A	synonymous_variant	LOW	ADSL	ENSGALG00000012034	0.05	2	20	0	22	18.58160616	4	0.000949521	0.01042648
1	50145153	.	T	C	upstream_gene_variant	MODIFIER	ADSL	ENSGALG00000012034	0.13	1	3	18	22	13.01844256	2	0.001489639	0.0152222
1	50633809	rs731485063	C	T	synonymous_variant	LOW	ATF4	ENSGALG00000012135	0.09	4	18	0	22	64.24161498	8	6.80E-11	0
1	50633818	rs13865488	C	T	synonymous_variant	LOW	ATF4	ENSGALG00000012135	0.18	8	14	0	22	91.40100209	16	1.00E-12	0
1	50633982	rs738782603	C	T	missense_variant	MODERATE	ATF4	ENSGALG00000012135	0.07	3	19	0	22	25.46252499	6	0.000280266	0.0037049
1	50634019	rs10726278	A	G	synonymous_variant	LOW	ATF4	ENSGALG00000012135	0.5	8	14	0	22	39.35523132	16	0.000966272	0.01058424
1	50634272	rs10723542	G	C	missense_variant	MODERATE	ATF4	ENSGALG00000012135	0.34	9	13	0	22	38.70995276	18	0.003116411	0.02778337
1	50636010	rs314552322	G	A	intron_variant	MODIFIER	ATF4	ENSGALG00000012135	0.25	4	8	10	22	29.72682795	8	0.000236212	0.00319473
1	50636020	rs317881795	C	T	intron_variant	MODIFIER	ATF4	ENSGALG00000012135	0.63	9	3	10	22	67.29460053	18	1.29E-07	3.48E-06
1	50636108	rs313648358	G	A	intron_variant	MODIFIER	ATF4	ENSGALG00000012135	0.25	3	7	12	22	25.42860398	6	0.00028436	0.00375082
1	50663478	rs10729270	C	T	3_prime_UTR_variant	MODIFIER	MGAT3	ENSGALG00000036743	0.11	5	17	0	22	27.94900157	10	0.001839499	0.01812663
1	50664131	rs14822893	G	A	3_prime_UTR_variant	MODIFIER	MGAT3	ENSGALG00000036743	0.5	10	12	0	22	47.26761926	20	0.000538444	0.00646157
1	50664189	rs14822894	G	A	3_prime_UTR_variant	MODIFIER	MGAT3	ENSGALG00000036743	0.5	10	12	0	22	106.3358303	20	0	0
1	50664202	rs14822895	A	G	3_prime_UTR_variant	MODIFIER	MGAT3	ENSGALG00000036743	0.5	10	12	0	22	136.4029874	20	0	0
1	50664288	rs734870418	G	A	3_prime_UTR_variant	MODIFIER	MGAT3	ENSGALG00000036743	0.5	10	12	0	22	196.8147042	20	0	0
1	50664305	rs14822896	G	C	3_prime_UTR_variant	MODIFIER	MGAT3	ENSGALG00000036743	0.5	10	12	0	22	145.7984805	20	0	0
1	50664701	rs314906027	T	C	3_prime_UTR_variant	MODIFIER	MGAT3	ENSGALG00000036743	0.32	8	14	0	22	47.28666967	16	6.14E-05	0.00097685
1	50666415	rs732870666	C	T	3_prime_UTR_variant	MODIFIER	MGAT3	ENSGALG00000036743	0.32	8	14	0	22	53.93160887	16	5.32E-06	0.0001079
1	50666448	rs14822898	C	T	3_prime_UTR_variant	MODIFIER	MGAT3	ENSGALG00000036743	0.5	10	12	0	22	46.45356431	20	0.000698143	0.00807407
1	50666456	rs14822899	T	C	3_prime_UTR_variant	MODIFIER	MGAT3	ENSGALG00000036743	0.07	3	19	0	22	27.09168976	6	0.000139191	0.00202053
1	50667539	rs315564950	C	T	3_prime_UTR_variant	MODIFIER	MGAT3	ENSGALG00000036743	0.5	10	12	0	22	55.48159386	20	3.48E-05	0.00058922
1	50667741	rs10731973	G	A	synonymous_variant	LOW	MGAT3	ENSGALG00000036743	0.5	10	12	0	22	53.00481282	20	8.11E-05	0.00125228
1	50668557	rs733605221	G	A	synonymous_variant	LOW	MGAT3	ENSGALG00000036743	0.18	8	14	0	22	59.30184118	16	6.86E-07	1.64E-05
1	50709641	.	C	T	downstream_gene_variant	MODIFIER	SYNGR1	ENSGALG00000027665	0.16	7	15	0	22	45.40218493	14	3.51E-05	0.00059398
1	50709905	rs317241936	C	T	downstream_gene_variant	MODIFIER	SYNGR1	ENSGALG00000027665	0.14	4	18	0	22	22.74441821	8	0.003708358	0.03209938
1	50710785	.	T	C	downstream_gene_variant	MODIFIER	SYNGR1	ENSGALG00000027665	0.16	7	15	0	22	36.61651837	14	0.000843027	0.00948784
1	50711432	rs317260822	C	T	downstream_gene_variant	MODIFIER	SYNGR1	ENSGALG00000027665	0.71	4	3	15	22	36.48328431	8	1.43E-05	0.00026461
1	50712105	.	C	T	intron_variant	MODIFIER	SYNGR1	ENSGALG00000027665	0.18	8	14	0	22	34.86811844	16	0.004142738	0.03495835
1	50726790	rs10727906	T	C	synonymous_variant	LOW	RPL3	ENSGALG00000012172	0.11	5	17	0	22	63.99163318	10	6.32E-10	2.00E-08
1	50731621	rs80630076	A	C	downstream_gene_variant	MODIFIER	RPL3	ENSGALG00000012172	0.32	8	14	0	22	39.29880556	16	0.000984633	0.01075613
1	50795876	rs80676103	C	A	downstream_gene_variant	MODIFIER	CBX7	ENSGALG00000041236	0.71	6	8	8	22	29.81597337	12	0.002976118	0.02671975
1	50844335	rs15264596	T	C	synonymous_variant	LOW	SUN2	ENSGALG00000028230	0.48	17	5	0	22	70.75450633	34	0.000219106	0.00299596
1	50846889	rs735244153	T	C	synonymous_variant	LOW	SUN2	ENSGALG00000028230	0.48	11	11	0	22	43.45668731	22	0.004144273	0.03496859
1	50847777	rs16057451	T	C	synonymous_variant	LOW	SUN2	ENSGALG00000028230	0.14	6	16	0	22	31.87359426	12	0.001447305	0.01492061
1	50849387	rs738229718	T	C	downstream_gene_variant	MODIFIER	SUN2	ENSGALG00000028230	0.17	7	14	1	22	48.04953932	14	1.29E-05	0.00024056
1	50850159	.	G	A	downstream_gene_variant	MODIFIER	SUN2	ENSGALG00000028230	0.39	15	7	0	22	59.94266149	30	0.000935514	0.010296
1	50852483	rs733263841	T	C	downstream_gene_variant	MODIFIER	SUN2	ENSGALG00000028230	0.48	13	9	0	22	49.29567459	26	0.003811719	0.0327932
1	50852593	rs740519945	C	G	downstream_gene_variant	MODIFIER	SUN2	ENSGALG00000028230	0.16	7	15	0	22	33.1290426	14	0.002760079	0.02511274
1	50880026	rs317782107	C	T	3_prime_UTR_variant	MODIFIER	TOMM22	ENSGALG00000019316	0.48	11	11	0	22	52.63108998	22	0.000255623	0.00342258
1	50880769	rs736793388	A	G	synonymous_variant	LOW	TOMM22	ENSGALG00000019316	0.45	14	8	0	22	70.83696386	28	1.42E-05	0.00026276
1	50881888	rs730931670	C	T	3_prime_UTR_variant	MODIFIER	CBY1	ENSGALG00000012218	0.09	4	18	0	22	46.576776	8	1.85E-07	4.86E-06
1	50881923	rs312459352	G	A	3_prime_UTR_variant	MODIFIER	CBY1	ENSGALG00000012218	0.48	7	15	0	22	57.99868461	14	2.62E-07	6.75E-06
1	50881993	rs317170552	A	G	synonymous_variant	LOW	CBY1	ENSGALG00000012218	0.09	4	18	0	22	31.75928967	8	0.000102855	0.001548
1	50927765	rs315114783	C	T	intron_variant	MODIFIER	DDX17	ENSGALG00000037360	0.53	11	9	2	22	41.99767323	22	0.006254982	0.04861143
1	50930527	.	T	A	downstream_gene_variant	MODIFIER	DDX17	ENSGALG00000037360	0.05	2	20	0	22	16.38048436	4	0.002548883	0.02370987
1	50931219	rs735132444	G	A	downstream_gene_variant	MODIFIER	DDX17	ENSGALG00000037360	0.11	5	17	0	22	55.63701358	10	2.40E-08	7.20E-07
1	50931635	rs316418072	T	C	3_prime_UTR_variant	MODIFIER	KDELR3	ENSGALG00000032313	0.16	7	15	0	22	53.10490048	14	1.83E-06	4.05E-05
1	50931790	rs314077786	A	G	3_prime_UTR_variant	MODIFIER	KDELR3	ENSGALG00000032313	0.25	9	13	0	22	40.45613526	18	0.001808361	0.01787239
1	50931829	rs733182311	T	A	3_prime_UTR_variant	MODIFIER	KDELR3	ENSGALG00000032313	0.14	6	16	0	22	41.70554599	12	3.73E-05	0.00062819
1	50931831	rs736576928	T	A	3_prime_UTR_variant	MODIFIER	KDELR3	ENSGALG00000032313	0.14	6	16	0	22	39.98332708	12	7.24E-05	0.00112988
1	50931899	rs312340349	T	G	3_prime_UTR_variant	MODIFIER	KDELR3	ENSGALG00000032313	0.3	11	11	0	22	42.17649391	22	0.005950364	0.04671089
1	50931924	rs317685147	G	A	3_prime_UTR_variant	MODIFIER	KDELR3	ENSGALG00000032313	0.14	6	16	0	22	29.91407143	12	0.002876801	0.02599105
1	50931996	rs313101925	T	C	3_prime_UTR_variant	MODIFIER	KDELR3	ENSGALG00000032313	0.84	7	15	0	22	36.39020582	14	0.000911839	0.01008267
1	50934084	rs313377975	G	A	synonymous_variant	LOW	KDELR3	ENSGALG00000032313	0.25	9	13	0	22	38.72354745	18	0.003103393	0.02769448
1	50934129	rs734351511	G	A	synonymous_variant	LOW	KDELR3	ENSGALG00000032313	0.16	7	15	0	22	35.05501234	14	0.001442714	0.01487751
1	51005778	rs316857872	T	C	missense_variant	MODERATE	TMEM184B	ENSGALG00000012272	0.59	12	10	0	22	47.42565645	24	0.002971161	0.02668392
1	51011407	rs732037022	C	T	3_prime_UTR_variant	MODIFIER	MAFF	ENSGALG00000012277	0.2	6	9	7	22	77.70516239	12	1.10E-11	0
1	51011644	rs316562633	T	C	3_prime_UTR_variant	MODIFIER	MAFF	ENSGALG00000012277	0.75	9	13	0	22	40.55483976	18	0.001752896	0.01740802
1	51011667	rs312912866	G	A	3_prime_UTR_variant	MODIFIER	MAFF	ENSGALG00000012277	0.68	8	14	0	22	39.79396075	16	0.000834362	0.00940637
1	51017947	rs318148826	A	T	synonymous_variant	LOW	PLA2G6	ENSGALG00000012281	0.62	10	3	9	22	49.81046775	20	0.00023574	0.00318973
1	51023627	rs14823230	C	T	synonymous_variant	LOW	PLA2G6	ENSGALG00000012281	0.41	6	16	0	22	32.05573662	12	0.001356642	0.01412242
1	51025179	rs13865736	G	A	intron_variant	MODIFIER	PLA2G6	ENSGALG00000012281	0.5	2	0	20	22	15.72446524	4	0.003412078	0.02996394
1	51025637	rs14823236	A	G	intron_variant	MODIFIER	PLA2G6	ENSGALG00000012281	0.63	3	1	18	22	19.38497587	6	0.003560538	0.03104447
1	51025743	.	C	T	intron_variant	MODIFIER	PLA2G6	ENSGALG00000012281	0.17	2	4	16	22	15.76095707	4	0.003357284	0.02958531
1	51026088	rs740012849	C	G	intron_variant	MODIFIER	PLA2G6	ENSGALG00000012281	0.29	4	3	15	22	32.8691037	8	6.50E-05	0.00102752
1	51026089	rs731080493	A	T	intron_variant	MODIFIER	PLA2G6	ENSGALG00000012281	0.29	4	3	15	22	32.8691037	8	6.50E-05	0.00102752
1	51027059	rs740923036	G	C	synonymous_variant	LOW	PLA2G6	ENSGALG00000012281	0.39	15	7	0	22	74.28478531	30	1.27E-05	0.00023655
1	51032170	rs734286577	G	A	upstream_gene_variant	MODIFIER	BAIAP2L2	ENSGALG00000012285	0.05	2	20	0	22	21.65828907	4	0.000234377	0.00317425
1	51032271	rs315912356	T	C	upstream_gene_variant	MODIFIER	BAIAP2L2	ENSGALG00000012285	0.16	7	15	0	22	46.20231255	14	2.60E-05	0.00045273
1	51032365	rs313093304	T	A	upstream_gene_variant	MODIFIER	BAIAP2L2	ENSGALG00000012285	0.45	18	4	0	22	74.52285071	36	0.000168758	0.00239198
1	51032476	.	C	G	upstream_gene_variant	MODIFIER	BAIAP2L2	ENSGALG00000012285	0.09	4	18	0	22	42.06645048	8	1.32E-06	2.99E-05
1	51032511	rs313084362	G	A	upstream_gene_variant	MODIFIER	BAIAP2L2	ENSGALG00000012285	0.25	11	11	0	22	92.08192535	22	1.51E-10	1.00E-08
1	51032528	rs317674812	C	T	upstream_gene_variant	MODIFIER	BAIAP2L2	ENSGALG00000012285	0.61	11	11	0	22	92.43683175	22	1.31E-10	1.00E-08
1	51109900	rs738117409	C	T	3_prime_UTR_variant	MODIFIER	MICALL1	ENSGALG00000012265	0.23	10	12	0	22	59.93467948	20	7.29E-06	0.00014403
1	51109901	rs731900647	G	T	3_prime_UTR_variant	MODIFIER	MICALL1	ENSGALG00000012265	0.23	10	12	0	22	60.52662902	20	5.90E-06	0.00011864
1	51110506	rs315535739	A	G	3_prime_UTR_variant	MODIFIER	MICALL1	ENSGALG00000012265	0.23	10	12	0	22	39.93150749	20	0.005095949	0.04133059
1	51133680	rs316048417	C	T	synonymous_variant	LOW	EIF3L	ENSGALG00000012296	0.36	8	14	0	22	39.43661703	16	0.00094037	0.01033977
1	51135073	rs29008283	G	A	synonymous_variant	LOW	EIF3L	ENSGALG00000012296	0.82	8	14	0	22	114.296168	16	0	0
1	51135142	rs13652717	T	C	synonymous_variant	LOW	EIF3L	ENSGALG00000012296	0.73	12	10	0	22	151.5686462	24	0	0
1	51135151	rs316117858	A	G	synonymous_variant	LOW	EIF3L	ENSGALG00000012296	0.66	15	7	0	22	111.744491	30	2.40E-11	0
1	51136084	rs15264999	C	A	synonymous_variant	LOW	EIF3L	ENSGALG00000012296	0.82	8	14	0	22	41.27053322	16	0.000506439	0.00614116
1	51136768	rs317523782	T	C	synonymous_variant	LOW	EIF3L	ENSGALG00000012296	0.68	10	12	0	22	63.24605771	20	2.21E-06	4.84E-05
1	51141714	rs13865812	T	C	upstream_gene_variant	MODIFIER	EIF3L	ENSGALG00000012296	0.3	3	2	17	22	18.67288207	6	0.004753277	0.0390048
1	51143511	rs13865821	T	C	synonymous_variant	LOW	-	ENSGALG00000012299	0.5	17	0	5	22	82.79646983	34	5.95E-06	0.00011958
1	51146362	rs740522362	G	A	downstream_gene_variant	MODIFIER	-	ENSGALG00000012299	0.83	2	4	16	22	72.44713261	4	0	0
1	51146418	rs313784997	A	G	downstream_gene_variant	MODIFIER	GALR3	ENSGALG00000012307	0.88	3	10	9	22	47.33494791	6	1.60E-08	4.90E-07
1	51162344	rs735997322	C	T	missense_variant	MODERATE	GCAT	ENSGALG00000012312	0.06	2	15	5	22	16.3650658	4	0.002566455	0.02377236
1	51202022	rs735738098	T	C	intron_variant	MODIFIER	LGALS1	ENSGALG00000012420	0.13	1	3	18	22	15.24923797	2	0.000488281	0.00594515
1	51230229	rs315471195	C	T	upstream_gene_variant	MODIFIER	-	ENSGALG00000012422	0.07	3	19	0	22	24.84504173	6	0.000364762	0.00464841
1	51232190	rs80708268	A	G	synonymous_variant	LOW	GGA1	ENSGALG00000039658	0.93	3	19	0	22	24.39905322	6	0.000440946	0.0054617
1	51255029	rs14823491	G	A	downstream_gene_variant	MODIFIER	CDC42EP1	ENSGALG00000038556	0.55	12	10	0	22	49.28392305	24	0.001744707	0.01734173
1	51255031	rs14823492	G	A	downstream_gene_variant	MODIFIER	CDC42EP1	ENSGALG00000038556	0.55	12	10	0	22	46.8858168	24	0.003458959	0.03031437
1	51255681	rs737191074	G	A	downstream_gene_variant	MODIFIER	CDC42EP1	ENSGALG00000038556	0.05	2	20	0	22	17.40886569	4	0.00160947	0.01620026
1	51303481	rs318133898	C	T	downstream_gene_variant	MODIFIER	MFNG	ENSGALG00000012442	0.3	3	2	17	22	18.41334945	6	0.005278123	0.0424803
1	51472027	rs741150085	G	A	upstream_gene_variant	MODIFIER	C1QTNF6	ENSGALG00000027067	0.69	11	7	4	22	47.57997912	22	0.001232345	0.01302222
1	51474957	rs738035386	G	A	upstream_gene_variant	MODIFIER	C1QTNF6	ENSGALG00000027067	0.23	8	14	0	22	36.42486657	16	0.002524958	0.02351514
1	51475978	rs732357776	C	T	missense_variant	MODERATE	C1QTNF6	ENSGALG00000027067	0.07	3	19	0	22	19.29159751	6	0.003698491	0.03204073
1	51477389	rs317901680	G	A	missense_variant	MODERATE	C1QTNF6	ENSGALG00000027067	0.61	15	7	0	22	63.32506524	30	0.000357774	0.0045723
1	51477635	rs738201064	A	G	downstream_gene_variant	MODIFIER	C1QTNF6	ENSGALG00000027067	0.02	1	21	0	22	32.16185612	2	1.04E-07	2.84E-06
1	51477954	rs315618710	C	A	downstream_gene_variant	MODIFIER	C1QTNF6	ENSGALG00000027067	0.27	10	12	0	22	123.2190534	20	0	0
1	51478320	rs317836699	G	A	downstream_gene_variant	MODIFIER	C1QTNF6	ENSGALG00000027067	0.23	8	14	0	22	81.53511994	16	8.80E-11	0
1	51478350	rs317981856	G	C	downstream_gene_variant	MODIFIER	C1QTNF6	ENSGALG00000027067	0.43	7	15	0	22	37.43791107	14	0.000633077	0.00742987
1	51478444	rs741383006	G	A	downstream_gene_variant	MODIFIER	C1QTNF6	ENSGALG00000027067	0.09	4	18	0	22	26.36666057	8	0.000908792	0.01007449
1	51478480	rs316499281	T	C	downstream_gene_variant	MODIFIER	C1QTNF6	ENSGALG00000027067	0.77	8	14	0	22	60.10264365	16	5.03E-07	1.24E-05
1	51478555	rs13866078	A	G	downstream_gene_variant	MODIFIER	C1QTNF6	ENSGALG00000027067	0.77	8	14	0	22	57.02894872	16	1.64E-06	3.68E-05
1	51478749	rs14823639	T	G	downstream_gene_variant	MODIFIER	C1QTNF6	ENSGALG00000027067	0.43	7	15	0	22	46.06814179	14	2.73E-05	0.00047388
1	51478951	rs313575610	C	T	downstream_gene_variant	MODIFIER	C1QTNF6	ENSGALG00000027067	0.14	4	18	0	22	28.51943698	8	0.000384921	0.0048726
1	51479074	rs10726907	A	T	downstream_gene_variant	MODIFIER	C1QTNF6	ENSGALG00000027067	0.66	11	11	0	22	87.2752338	22	9.93E-10	4.00E-08
1	51479142	rs14823643	G	A	downstream_gene_variant	MODIFIER	C1QTNF6	ENSGALG00000027067	0.25	9	13	0	22	127.5277215	18	0	0
1	51479157	rs14823644	G	A	downstream_gene_variant	MODIFIER	C1QTNF6	ENSGALG00000027067	0.57	11	11	0	22	121.9318053	22	0	0
1	51479413	rs731457537	A	T	downstream_gene_variant	MODIFIER	C1QTNF6	ENSGALG00000027067	0.32	8	14	0	22	57.191122	16	1.54E-06	3.47E-05
1	51479497	rs314304152	T	G	downstream_gene_variant	MODIFIER	C1QTNF6	ENSGALG00000027067	0.23	8	14	0	22	73.5868358	16	2.33E-09	8.00E-08
1	51479559	rs730899174	G	A	downstream_gene_variant	MODIFIER	C1QTNF6	ENSGALG00000027067	0.32	8	14	0	22	83.82180336	16	3.40E-11	0
1	51479608	rs313529857	C	T	downstream_gene_variant	MODIFIER	C1QTNF6	ENSGALG00000027067	0.23	8	14	0	22	88.35097097	16	5.00E-12	0
1	51479613	rs317476336	C	T	downstream_gene_variant	MODIFIER	C1QTNF6	ENSGALG00000027067	0.66	13	9	0	22	124.4076262	26	0	0
1	51479660	rs735150620	C	T	downstream_gene_variant	MODIFIER	C1QTNF6	ENSGALG00000027067	0.09	4	18	0	22	22.55132924	8	0.003990672	0.03401943
1	51479755	rs314096585	G	A	downstream_gene_variant	MODIFIER	C1QTNF6	ENSGALG00000027067	0.02	1	21	0	22	10.16322982	2	0.006209873	0.0483383
1	51479798	rs317373839	C	G	downstream_gene_variant	MODIFIER	C1QTNF6	ENSGALG00000027067	0.02	1	21	0	22	20.51944117	2	3.50E-05	0.00059288
1	51479799	rs316968150	A	G	downstream_gene_variant	MODIFIER	C1QTNF6	ENSGALG00000027067	0.23	8	14	0	22	58.50033216	16	9.35E-07	2.18E-05
1	51543314	rs80760577	T	C	3_prime_UTR_variant	MODIFIER	MPST	ENSGALG00000040840	0.57	17	5	0	22	73.15054	34	0.000110098	0.00164416
1	51543830	rs80720094	T	G	3_prime_UTR_variant	MODIFIER	MPST	ENSGALG00000040840	0.43	17	5	0	22	69.07197434	34	0.000351818	0.00450438
1	51545226	rs80563818	A	G	synonymous_variant	LOW	MPST	ENSGALG00000040840	0.5	20	2	0	22	80.4319721	40	0.000156703	0.00224022
1	51546426	rs3137630	C	G	synonymous_variant	LOW	TST	ENSGALG00000012488	0.34	13	9	0	22	198.8686927	26	0	0
1	51546468	.	C	T	synonymous_variant	LOW	TST	ENSGALG00000012488	0.07	3	19	0	22	41.03907969	6	2.84E-07	7.27E-06
1	51546498	rs3137631	C	T	synonymous_variant	LOW	TST	ENSGALG00000012488	0.84	7	15	0	22	81.26840903	14	1.60E-11	0
1	51546540	rs3137632	C	T	synonymous_variant	LOW	TST	ENSGALG00000012488	0.73	12	10	0	22	153.2901235	24	0	0
1	51552921	rs13866122	G	A	missense_variant	MODERATE	TST	ENSGALG00000012488	0.48	19	3	0	22	93.11277375	38	1.59E-06	3.57E-05
1	51579605	.	C	T	synonymous_variant	LOW	-	ENSGALG00000025881	0.5	10	0	12	22	40.88196264	20	0.003857418	0.03310522
1	51579609	rs14823689	A	G	missense_variant	MODERATE	-	ENSGALG00000025881	0.5	10	0	12	22	52.44446257	20	9.80E-05	0.00148243
1	51586455	.	A	C	intron_variant	MODIFIER	-	ENSGALG00000025881	0.5	15	0	7	22	128.5561778	30	0	0
1	51586519	rs740916052	G	A	intron_variant	MODIFIER	-	ENSGALG00000025881	0.5	13	0	9	22	92.82101129	26	1.95E-09	7.00E-08
1	51588348	rs794022912	T	C	intron_variant	MODIFIER	-	ENSGALG00000025881	0.5	2	0	20	22	16.66432613	4	0.002245794	0.02136972
1	51588450	.	G	A	intron_variant	MODIFIER	-	ENSGALG00000025881	0.5	4	0	18	22	25.70365469	8	0.001180189	0.01255032
1	51597305	rs737028116	C	G	intron_variant	MODIFIER	-	ENSGALG00000025881	0.12	3	10	9	22	21.42961371	6	0.001535366	0.01559355
1	51597307	rs732266520	T	C	intron_variant	MODIFIER	-	ENSGALG00000025881	0.72	9	7	6	22	100.3849251	18	0	0
1	51597325	rs735714063	C	T	intron_variant	MODIFIER	-	ENSGALG00000025881	0.55	15	4	3	22	82.50953401	30	8.55E-07	2.01E-05
1	51597622	.	T	A	intron_variant	MODIFIER	-	ENSGALG00000025881	0.75	1	5	16	22	15.63587659	2	0.000402451	0.00504403
1	51597664	rs732457148	T	C	intron_variant	MODIFIER	-	ENSGALG00000025881	0.04	1	11	10	22	13.01844256	2	0.001489639	0.0152222
1	51600696	rs737144555	A	G	missense_variant	MODERATE	-	ENSGALG00000025881	0.5	1	0	21	22	24.46335605	2	4.87E-06	9.96E-05
1	51601571	.	A	C	missense_variant	MODERATE	-	ENSGALG00000025881	0.14	6	15	1	22	185.2777967	12	0	0
1	51601572	.	G	A	synonymous_variant	LOW	-	ENSGALG00000025881	0.14	6	15	1	22	191.9647236	12	0	0
1	51603032	.	G	A	synonymous_variant	LOW	-	ENSGALG00000025881	0.5	1	0	21	22	13.09889444	2	0.001430906	0.01477044
1	51603468	.	C	G	missense_variant	MODERATE	-	ENSGALG00000025881	0.5	1	0	21	22	11.66205773	2	0.002935056	0.0264121
1	51663733	rs733901555	G	A	5_prime_UTR_variant	MODIFIER	IFT27	ENSGALG00000042990	0.25	4	8	10	22	23.66117154	8	0.002611421	0.02396552
1	51670946	rs738568085	G	A	downstream_gene_variant	MODIFIER	IFT27	ENSGALG00000042990	0.1	2	8	12	22	16.43885341	4	0.002483432	0.02320286
1	51676149	rs734641947	T	C	intergenic_variant	MODIFIER	-	-	0.15	4	9	9	22	23.91195152	8	0.002370993	0.02233839
1	51676160	rs732018622	T	C	intergenic_variant	MODIFIER	-	-	0.14	4	10	8	22	22.57893279	8	0.003949076	0.03373222
1	51758832	rs316946902	A	T	synonymous_variant	LOW	EIF3D	ENSGALG00000012529	0.57	9	13	0	22	41.99009228	18	0.001109422	0.0119048
1	51766885	rs15265858	A	G	synonymous_variant	LOW	FOXRED2	ENSGALG00000012530	0.57	17	5	0	22	58.44292499	34	0.005676501	0.04505673
1	51770107	rs741296043	C	T	upstream_gene_variant	MODIFIER	TXN2	ENSGALG00000012532	0.16	7	15	0	22	66.55341868	14	8.07E-09	2.60E-07
1	51770375	rs739540778	G	A	upstream_gene_variant	MODIFIER	TXN2	ENSGALG00000012532	0.16	7	15	0	22	40.6735848	14	0.000200166	0.00276723
1	51770645	rs316602817	C	G	upstream_gene_variant	MODIFIER	TXN2	ENSGALG00000012532	0.3	13	9	0	22	58.17756568	26	0.000293328	0.00385253
1	51770700	rs314360267	C	T	upstream_gene_variant	MODIFIER	TXN2	ENSGALG00000012532	0.16	7	15	0	22	31.84285909	14	0.004217214	0.03547596
1	51772450	rs738992139	C	T	synonymous_variant	LOW	TXN2	ENSGALG00000012532	0.5	20	2	0	22	115.2594717	40	3.22E-09	1.10E-07
1	51784400	rs13866231	G	T	splice_region_variant,synonymous_variant	LOW	TXN2	ENSGALG00000012532	0.27	12	10	0	22	1272.977833	24	0	0
1	51784469	rs13866232	T	C	synonymous_variant	LOW	TXN2	ENSGALG00000012532	0.98	1	21	0	22	38.37096429	2	4.65E-09	1.50E-07
1	51784887	rs739052281	A	G	3_prime_UTR_variant	MODIFIER	TXN2	ENSGALG00000012532	0.16	7	15	0	22	36.11878145	14	0.001001552	0.01091302
1	51784907	rs739574669	C	T	3_prime_UTR_variant	MODIFIER	TXN2	ENSGALG00000012532	0.18	6	16	0	22	52.92381415	12	4.25E-07	1.06E-05
1	51785022	rs29005137	T	C	3_prime_UTR_variant	MODIFIER	TXN2	ENSGALG00000012532	0.7	12	8	2	22	150.7290695	24	0	0
1	51785026	rs316200670	C	T	3_prime_UTR_variant	MODIFIER	TXN2	ENSGALG00000012532	0.4	10	5	7	22	212.3740498	20	0	0
1	51817500	rs312481590	A	G	synonymous_variant	LOW	MYH9	ENSGALG00000043092	0.43	19	3	0	22	83.91139311	38	2.60E-05	0.00045245
1	51839435	rs312296039	T	C	synonymous_variant	LOW	MYH9	ENSGALG00000043092	0.27	12	10	0	22	70.08245402	24	2.12E-06	4.66E-05
1	51844953	rs16090691	T	C	synonymous_variant	LOW	MYH9	ENSGALG00000043092	0.52	9	13	0	22	44.54360385	18	0.000482161	0.00590101
1	51845040	rs738678878	G	T	synonymous_variant	LOW	MYH9	ENSGALG00000043092	0.3	11	11	0	22	47.33825337	22	0.001325647	0.01384281
1	51863176	rs80769128	C	A	synonymous_variant	LOW	MYH9	ENSGALG00000043092	0.68	14	8	0	22	61.23617198	28	0.000282456	0.00372841
1	51864020	rs737888683	C	T	synonymous_variant	LOW	MYH9	ENSGALG00000043092	0.61	11	11	0	22	69.60303904	22	7.64E-07	1.81E-05
1	51866564	rs13866298	T	C	synonymous_variant	LOW	MYH9	ENSGALG00000043092	0.75	11	11	0	22	42.72659555	22	0.005098439	0.04133991
1	51866726	rs740463994	A	T	intron_variant	MODIFIER	MYH9	ENSGALG00000043092	0.5	1	0	21	22	106.0130744	2	0	0
1	51868643	rs735176178	C	T	synonymous_variant	LOW	MYH9	ENSGALG00000043092	0.75	11	11	0	22	44.91839547	22	0.002717823	0.02478418
1	51869816	rs318085183	C	T	synonymous_variant	LOW	MYH9	ENSGALG00000043092	0.1	4	17	1	22	29.80187499	8	0.000229117	0.00311095
1	51869861	rs13866305	T	C	synonymous_variant	LOW	MYH9	ENSGALG00000043092	0.45	12	10	0	22	64.14374721	24	1.62E-05	0.00029638
1	51870170	rs313929406	T	C	3_prime_UTR_variant	MODIFIER	MYH9	ENSGALG00000043092	0.27	12	10	0	22	47.64590678	24	0.002791513	0.02534532
1	52040375	rs14824022	A	G	downstream_gene_variant	MODIFIER	RBFOX2	ENSGALG00000012540	0.7	4	6	12	22	21.68785542	8	0.005528146	0.04411894
1	52040949	rs314813305	A	G	downstream_gene_variant	MODIFIER	RBFOX2	ENSGALG00000012540	0.65	8	9	5	22	34.79147484	16	0.004243728	0.03565433
1	52041658	rs316650372	G	A	downstream_gene_variant	MODIFIER	RBFOX2	ENSGALG00000012540	0.58	9	9	4	22	38.91617123	18	0.002924423	0.02634802
1	52044134	rs732949530	G	A	downstream_gene_variant	MODIFIER	RBFOX2	ENSGALG00000012540	0.31	6	7	9	22	28.43513559	12	0.004775513	0.03915183
1	53141364	rs740943543	T	A	downstream_gene_variant	MODIFIER	-	ENSGALG00000033589	0.41	10	12	0	22	58.73857856	20	1.11E-05	0.00021086
1	53141366	rs734750720	T	C	downstream_gene_variant	MODIFIER	-	ENSGALG00000033589	0.41	10	12	0	22	69.30217905	20	2.37E-07	6.13E-06
1	53141386	rs314559623	G	A	downstream_gene_variant	MODIFIER	-	ENSGALG00000033589	0.45	10	12	0	22	42.41494343	20	0.002440917	0.02289114
1	53141389	rs314354734	G	A	downstream_gene_variant	MODIFIER	-	ENSGALG00000033589	0.45	10	12	0	22	41.00708675	20	0.003717436	0.03213669
1	53141949	rs735060498	A	G	downstream_gene_variant	MODIFIER	-	ENSGALG00000033589	0.39	11	11	0	22	59.0886774	22	3.05E-05	0.00052201
1	53141955	.	C	T	downstream_gene_variant	MODIFIER	-	ENSGALG00000033589	0.07	3	19	0	22	25.45986728	6	0.000280585	0.00370822
1	53141965	rs312825773	T	C	downstream_gene_variant	MODIFIER	-	ENSGALG00000033589	0.59	12	10	0	22	92.87594113	24	4.79E-10	2.00E-08
1	53143100	rs10728190	A	G	downstream_gene_variant	MODIFIER	-	ENSGALG00000033589	0.8	9	13	0	22	37.88136779	18	0.004015765	0.0341731
1	53143475	rs314431337	A	T	downstream_gene_variant	MODIFIER	-	ENSGALG00000033589	0.45	14	8	0	22	86.40516133	28	7.15E-08	2.01E-06
1	53144828	rs312436925	A	G	downstream_gene_variant	MODIFIER	TIMP3	ENSGALG00000028627	0.34	11	11	0	22	80.2224075	22	1.49E-08	4.60E-07
1	53144833	rs10727765	A	G	downstream_gene_variant	MODIFIER	TIMP3	ENSGALG00000028627	0.82	8	14	0	22	39.0678058	16	0.001063373	0.01148257
1	53145051	rs312825175	G	A	downstream_gene_variant	MODIFIER	TIMP3	ENSGALG00000028627	0.41	12	10	0	22	71.097379	24	1.49E-06	3.36E-05
1	53177732	.	C	T	5_prime_UTR_variant	MODIFIER	TIMP3	ENSGALG00000028627	0.27	8	14	0	22	36.61847519	16	0.002372346	0.0223483
1	53337081	rs737646149	C	T	synonymous_variant	LOW	-	ENSGALG00000012611	0.59	10	12	0	22	49.19424573	20	0.000288545	0.00379888
1	53394182	rs15269663	G	C	3_prime_UTR_variant	MODIFIER	PWP1	ENSGALG00000012631	0.18	4	13	5	22	22.57045835	8	0.003961802	0.03382366
1	53394727	rs740518438	A	G	3_prime_UTR_variant	MODIFIER	PWP1	ENSGALG00000012631	0.08	3	16	3	22	21.66641648	6	0.001391435	0.01443008
1	53642069	rs10730728	A	C	downstream_gene_variant	MODIFIER	CRY1	ENSGALG00000012638	0.52	15	7	0	22	78.71727887	30	3.02E-06	6.41E-05
1	53642335	rs10731465	A	C	downstream_gene_variant	MODIFIER	CRY1	ENSGALG00000012638	0.57	13	9	0	22	66.73497445	26	1.96E-05	0.00035085
1	53644296	rs10727394	T	C	synonymous_variant	LOW	CRY1	ENSGALG00000012638	0.23	10	12	0	22	42.25216368	20	0.002563696	0.02377236
1	53648289	rs731068081	T	C	intron_variant	MODIFIER	CRY1	ENSGALG00000012638	0.04	1	12	9	22	14.00298817	2	0.000910521	0.01007449
1	53687680	rs312337734	A	G	3_prime_UTR_variant	MODIFIER	TMEM263	ENSGALG00000012640	0.64	10	12	0	22	40.46168126	20	0.004365082	0.03635391
1	53688663	rs314502818	G	A	synonymous_variant	LOW	TMEM263	ENSGALG00000012640	0.68	8	14	0	22	40.35523286	16	0.000690788	0.00800206
1	53692998	rs13868003	C	T	synonymous_variant	LOW	TMEM263	ENSGALG00000012640	0.57	15	7	0	22	59.08617623	30	0.001186159	0.01260554
1	53933450	rs734545000	G	T	upstream_gene_variant	MODIFIER	POLR3B	ENSGALG00000012655	0.07	3	19	0	22	22.04195888	6	0.001189855	0.01264014
1	53935137	rs733231654	G	A	intron_variant	MODIFIER	TCP11L2	ENSGALG00000012658	0.55	16	6	0	22	56.54356622	32	0.004737669	0.03889872
1	53957258	rs14826364	G	A	intron_variant	MODIFIER	CKAP4	ENSGALG00000012659	0.56	7	1	14	22	33.48300293	14	0.002452853	0.02298327
1	53957356	rs313043255	T	G	intron_variant	MODIFIER	CKAP4	ENSGALG00000012659	0.54	11	1	10	22	50.92442301	22	0.000439211	0.00544269
1	53957647	rs313539184	A	G	intron_variant	MODIFIER	CKAP4	ENSGALG00000012659	0.55	9	1	12	22	42.23243734	18	0.001026134	0.01114126
1	53957741	rs313746772	T	C	synonymous_variant	LOW	CKAP4	ENSGALG00000012659	0.57	19	3	0	22	63.10255384	38	0.006431061	0.04972568
1	53958839	rs315223493	C	T	synonymous_variant	LOW	CKAP4	ENSGALG00000012659	0.77	10	12	0	22	74.53142389	20	3.26E-08	9.60E-07
1	53958872	rs316233843	T	C	synonymous_variant	LOW	CKAP4	ENSGALG00000012659	0.57	19	3	0	22	73.02565341	38	0.000545098	0.00653133
1	53959575	.	A	G	downstream_gene_variant	MODIFIER	CKAP4	ENSGALG00000012659	0.05	2	20	0	22	25.50333609	4	3.98E-05	0.0006649
1	53959879	rs15271084	C	A	downstream_gene_variant	MODIFIER	CKAP4	ENSGALG00000012659	0.86	6	16	0	22	51.11334297	12	8.90E-07	2.09E-05
1	53960083	rs10724212	A	G	downstream_gene_variant	MODIFIER	CKAP4	ENSGALG00000012659	0.48	15	7	0	22	66.86606922	30	0.000125953	0.00184859
1	54028395	rs14826445	G	T	downstream_gene_variant	MODIFIER	NUAK1	ENSGALG00000012662	0.5	16	6	0	22	59.38891065	32	0.002286354	0.02169688
1	54226186	rs315700134	T	C	downstream_gene_variant	MODIFIER	C12orf75	ENSGALG00000026311	0.03	1	15	6	22	26.42070326	2	1.83E-06	4.06E-05
1	54226216	rs741468727	C	G	downstream_gene_variant	MODIFIER	C12orf75	ENSGALG00000026311	0.11	5	17	0	22	31.00010046	10	0.000586703	0.00696238
1	54226224	rs316449325	A	G	downstream_gene_variant	MODIFIER	C12orf75	ENSGALG00000026311	0.52	11	11	0	22	127.4447077	22	0	0
1	54226252	rs734374991	T	A	downstream_gene_variant	MODIFIER	C12orf75	ENSGALG00000026311	0.14	6	16	0	22	61.14092479	12	1.40E-08	4.30E-07
1	54226336	rs740470024	G	A	downstream_gene_variant	MODIFIER	C12orf75	ENSGALG00000026311	0.14	6	16	0	22	48.71729382	12	2.34E-06	5.09E-05
1	54226366	rs731707617	G	A	downstream_gene_variant	MODIFIER	C12orf75	ENSGALG00000026311	0.14	6	16	0	22	36.83526839	12	0.000237567	0.00321046
1	54226540	rs15271692	C	G	downstream_gene_variant	MODIFIER	C12orf75	ENSGALG00000026311	0.83	5	16	1	22	79.88452349	10	1.00E-12	0
1	54226547	rs316244372	T	C	downstream_gene_variant	MODIFIER	C12orf75	ENSGALG00000026311	0.45	9	12	1	22	116.329711	18	0	0
1	54226580	.	G	A	downstream_gene_variant	MODIFIER	C12orf75	ENSGALG00000026311	0.19	8	13	1	22	60.40382816	16	4.47E-07	1.11E-05
1	54226643	rs794265950	T	C	downstream_gene_variant	MODIFIER	C12orf75	ENSGALG00000026311	0.14	6	16	0	22	35.56777526	12	0.000380077	0.00481632
1	54226871	rs317482261	T	A	downstream_gene_variant	MODIFIER	C12orf75	ENSGALG00000026311	0.16	5	17	0	22	110.1820812	10	0	0
1	54227523	rs312922787	T	G	downstream_gene_variant	MODIFIER	C12orf75	ENSGALG00000026311	0.31	13	8	1	22	99.88133628	26	1.34E-10	1.00E-08
1	54228230	.	C	T	downstream_gene_variant	MODIFIER	C12orf75	ENSGALG00000026311	0.17	7	14	1	22	34.66505464	14	0.001647342	0.01652261
1	54228320	rs733509306	T	C	downstream_gene_variant	MODIFIER	C12orf75	ENSGALG00000026311	0.38	14	7	1	22	130.3572835	28	0	0
1	54228495	rs312870154	G	A	downstream_gene_variant	MODIFIER	C12orf75	ENSGALG00000026311	0.61	15	7	0	22	162.1412744	30	0	0
1	54228520	rs314049174	C	G	downstream_gene_variant	MODIFIER	C12orf75	ENSGALG00000026311	0.16	5	17	0	22	130.7177327	10	0	0
1	54228823	rs738748080	G	A	downstream_gene_variant	MODIFIER	C12orf75	ENSGALG00000026311	0.2	9	13	0	22	86.11308202	18	7.10E-11	0
1	54228848	rs737249315	G	A	downstream_gene_variant	MODIFIER	C12orf75	ENSGALG00000026311	0.16	5	17	0	22	70.89947914	10	3.00E-11	0
1	54228882	rs13653835	G	A	downstream_gene_variant	MODIFIER	C12orf75	ENSGALG00000026311	0.64	10	12	0	22	95.92610878	20	7.00E-12	0
1	54228920	rs15271696	T	C	downstream_gene_variant	MODIFIER	C12orf75	ENSGALG00000026311	0.36	14	8	0	22	139.6527952	28	0	0
1	54228933	rs314631787	A	G	downstream_gene_variant	MODIFIER	C12orf75	ENSGALG00000026311	0.61	15	7	0	22	129.8318542	30	0	0
1	54228963	rs13653837	C	G	downstream_gene_variant	MODIFIER	C12orf75	ENSGALG00000026311	0.64	10	12	0	22	88.70479647	20	1.25E-10	1.00E-08
1	54228992	.	G	C	downstream_gene_variant	MODIFIER	C12orf75	ENSGALG00000026311	0.14	6	16	0	22	33.12456283	12	0.00092562	0.01020774
1	54229025	rs15271698	C	G	downstream_gene_variant	MODIFIER	C12orf75	ENSGALG00000026311	0.2	9	13	0	22	38.20085321	18	0.003643108	0.03164534
1	54229030	rs734378523	C	A	downstream_gene_variant	MODIFIER	C12orf75	ENSGALG00000026311	0.16	5	17	0	22	107.7699283	10	0	0
1	54229057	rs314548696	G	C	downstream_gene_variant	MODIFIER	C12orf75	ENSGALG00000026311	0.19	8	13	1	22	59.46167054	16	6.45E-07	1.55E-05
1	54229121	rs317680465	A	C	downstream_gene_variant	MODIFIER	C12orf75	ENSGALG00000026311	0.17	5	16	1	22	55.20145572	10	2.90E-08	8.60E-07
1	54230021	.	A	G	3_prime_UTR_variant	MODIFIER	C12orf75	ENSGALG00000026311	0.14	6	16	0	22	70.97957645	12	2.10E-10	1.00E-08
1	54230277	rs10725635	C	A	3_prime_UTR_variant	MODIFIER	C12orf75	ENSGALG00000026311	0.43	11	11	0	22	183.5864891	22	0	0
1	54231768	rs734598450	G	C	intron_variant	MODIFIER	C12orf75	ENSGALG00000026311	0.07	3	19	0	22	35.31690932	6	3.74E-06	7.82E-05
1	54232356	rs734076433	A	G	intron_variant	MODIFIER	C12orf75	ENSGALG00000026311	0.07	3	19	0	22	23.61700389	6	0.000614099	0.00724011
1	54232911	rs312681146	T	C	intron_variant	MODIFIER	C12orf75	ENSGALG00000026311	0.39	12	6	4	22	62.33669209	24	2.97E-05	0.00051014
1	54232930	rs734026998	C	A	intron_variant	MODIFIER	C12orf75	ENSGALG00000026311	0.13	4	11	7	22	36.19642033	8	1.62E-05	0.00029509
1	54242907	rs15271722	C	G	intron_variant	MODIFIER	C12orf75	ENSGALG00000026311	0.75	4	4	14	22	21.82291914	8	0.00525469	0.04232747
1	54294794	rs317971249	G	A	downstream_gene_variant	MODIFIER	WASHC4	ENSGALG00000028254	0.45	12	10	0	22	51.43447469	24	0.000926644	0.01021675
1	54294909	rs313532438	C	G	downstream_gene_variant	MODIFIER	WASHC4	ENSGALG00000028254	0.39	13	9	0	22	51.19321271	26	0.002258616	0.02147017
1	54303761	rs316049485	C	T	splice_region_variant,synonymous_variant	LOW	WASHC4	ENSGALG00000028254	0.82	6	11	5	22	30.41435566	12	0.002417898	0.0227056
1	54355180	rs314815970	A	G	missense_variant	MODERATE	ALDH1L2	ENSGALG00000012691	0.42	5	1	16	22	27.39730439	10	0.002252634	0.02142079
1	54367203	rs316524568	C	T	synonymous_variant	LOW	ALDH1L2	ENSGALG00000012691	0.44	7	1	14	22	35.14724461	14	0.001398028	0.01448672
1	54368389	rs316098181	G	A	synonymous_variant	LOW	ALDH1L2	ENSGALG00000012691	0.42	3	3	16	22	21.98893373	6	0.001216477	0.01287956
1	54369651	rs794437307	C	T	downstream_gene_variant	MODIFIER	ALDH1L2	ENSGALG00000012691	0.17	5	10	7	22	33.45263377	10	0.00022855	0.00310499
1	54369759	rs313738937	T	C	downstream_gene_variant	MODIFIER	ALDH1L2	ENSGALG00000012691	0.31	8	5	9	22	57.62474398	16	1.31E-06	2.98E-05
1	54371393	rs736494340	C	T	3_prime_UTR_variant	MODIFIER	C12orf45	ENSGALG00000012694	0.16	7	15	0	22	33.42949717	14	0.002497091	0.0232845
1	54434354	rs316092581	C	A	missense_variant	MODERATE	-	ENSGALG00000037187	0.1	2	8	12	22	16.84742207	4	0.00206943	0.0199834
1	54434356	rs315609216	A	G	missense_variant	MODERATE	-	ENSGALG00000037187	0.75	5	5	12	22	25.9782284	10	0.003769578	0.03248973
1	54632627	.	G	T	downstream_gene_variant	MODIFIER	TXNRD1	ENSGALG00000035345	0.04	1	11	10	22	22.18364161	2	1.52E-05	0.00027947
1	54633680	rs314182936	G	A	downstream_gene_variant	MODIFIER	TXNRD1	ENSGALG00000035345	0.04	1	12	9	22	13.462161	2	0.001193243	0.01266414
1	54683360	rs736425480	G	A	intron_variant	MODIFIER	NFYB	ENSGALG00000041193	0.26	10	9	3	22	43.44402009	20	0.001785244	0.01768085
1	54683707	rs316055416	C	A	intron_variant	MODIFIER	NFYB	ENSGALG00000041193	0.71	6	11	5	22	29.32081367	12	0.003529835	0.03083123
1	54684784	rs314207449	A	C	intron_variant	MODIFIER	NFYB	ENSGALG00000041193	0.39	8	10	4	22	36.58013927	16	0.002401845	0.02258018
1	54684793	rs314254052	T	C	intron_variant	MODIFIER	NFYB	ENSGALG00000041193	0.39	8	10	4	22	36.92109985	16	0.00215136	0.02062993
1	54684834	rs737881696	T	G	intron_variant	MODIFIER	NFYB	ENSGALG00000041193	0.47	8	9	5	22	53.06406843	16	7.37E-06	0.00014541
1	54684852	rs316477883	G	A	intron_variant	MODIFIER	NFYB	ENSGALG00000041193	0.42	9	11	2	22	63.67678594	18	5.14E-07	1.26E-05
1	54687763	rs315694626	G	A	intron_variant	MODIFIER	NFYB	ENSGALG00000041193	0.08	1	5	16	22	14.1277755	2	0.000855446	0.00957807
1	54687802	.	A	G	intron_variant	MODIFIER	NFYB	ENSGALG00000041193	0.06	1	7	14	22	25.14533538	2	3.47E-06	7.28E-05
1	54687803	rs732254810	G	C	intron_variant	MODIFIER	NFYB	ENSGALG00000041193	0.13	2	6	14	22	22.09890339	4	0.000191536	0.00266622
1	54687829	rs315502360	A	C	intron_variant	MODIFIER	NFYB	ENSGALG00000041193	0.69	5	3	14	22	56.74703773	10	1.49E-08	4.60E-07
1	54687836	rs315614838	A	G	intron_variant	MODIFIER	NFYB	ENSGALG00000041193	0.71	4	3	15	22	33.66844807	8	4.66E-05	0.00076508
1	54711934	rs312966788	T	C	intron_variant	MODIFIER	HCFC2	ENSGALG00000029616	0.78	9	11	2	22	50.94679639	18	5.42E-05	0.00087391
1	54713286	rs13654114	T	G	intron_variant	MODIFIER	HCFC2	ENSGALG00000029616	0.67	2	1	19	22	15.77192881	4	0.003340979	0.02946072
1	54713871	rs314406041	T	C	intron_variant	MODIFIER	HCFC2	ENSGALG00000029616	0.68	7	4	11	22	45.63534796	14	3.22E-05	0.00054907
1	54716102	rs317595438	C	T	missense_variant	MODERATE	HCFC2	ENSGALG00000029616	0.73	10	12	0	22	45.85424961	20	0.000843974	0.009498
1	54739376	rs741342515	G	T	missense_variant	MODERATE	GLT8D2	ENSGALG00000034078	0.07	3	19	0	22	21.08864674	6	0.001768529	0.01754165
1	54755317	rs318195405	C	T	3_prime_UTR_variant	MODIFIER	C1H12ORF73	ENSGALG00000030933	0.23	10	12	0	22	40.57173721	20	0.004226348	0.03552888
1	54759034	.	A	G	downstream_gene_variant	MODIFIER	HSP90B1	ENSGALG00000033789	0.05	2	20	0	22	15.48427208	4	0.003795339	0.03267553
1	54762508	rs15273262	C	T	synonymous_variant	LOW	HSP90B1	ENSGALG00000033789	0.32	12	10	0	22	55.95889238	24	0.000232139	0.00314687
1	54762544	rs317244089	G	A	synonymous_variant	LOW	HSP90B1	ENSGALG00000033789	0.23	10	12	0	22	72.40482189	20	7.34E-08	2.06E-06
1	54765425	rs317314171	C	T	synonymous_variant	LOW	HSP90B1	ENSGALG00000033789	0.07	3	19	0	22	61.82815671	6	1.90E-11	0
1	54765437	rs318031575	T	A	synonymous_variant	LOW	HSP90B1	ENSGALG00000033789	0.07	3	18	1	22	66.01290539	6	3.00E-12	0
1	54769292	.	C	T	5_prime_UTR_variant	MODIFIER	HSP90B1	ENSGALG00000033789	0.25	8	8	6	22	52.79715803	16	8.14E-06	0.00015911
1	54814685	rs15273891	T	C	synonymous_variant	LOW	NT5DC3	ENSGALG00000029746	0.36	5	2	15	22	26.11683697	10	0.003586184	0.0312344
1	54815151	rs730898315	C	T	synonymous_variant	LOW	NT5DC3	ENSGALG00000029746	0.5	3	0	19	22	20.72219229	6	0.002057763	0.01988839
1	54818249	rs315415995	C	T	downstream_gene_variant	MODIFIER	NT5DC3	ENSGALG00000029746	0.4	2	3	17	22	25.10440648	4	4.79E-05	0.00078343
1	54818281	rs734533983	A	G	downstream_gene_variant	MODIFIER	NT5DC3	ENSGALG00000029746	0.13	1	3	18	22	11.00463303	2	0.004077315	0.03451066
1	54819172	rs736923715	A	G	downstream_gene_variant	MODIFIER	NT5DC3	ENSGALG00000029746	0.11	2	7	13	22	23.12503868	4	0.000119547	0.00176744
1	54819992	rs312528218	G	A	downstream_gene_variant	MODIFIER	NT5DC3	ENSGALG00000029746	0.33	4	2	16	22	25.7780789	8	0.001146167	0.01224476
1	54820033	rs313700067	A	G	downstream_gene_variant	MODIFIER	NT5DC3	ENSGALG00000029746	0.58	5	1	16	22	49.88793716	10	2.80E-07	7.16E-06
1	54820056	rs313126789	T	C	downstream_gene_variant	MODIFIER	NT5DC3	ENSGALG00000029746	0.56	8	1	13	22	51.77253799	16	1.19E-05	0.00022418
1	54820059	rs313846216	G	T	downstream_gene_variant	MODIFIER	NT5DC3	ENSGALG00000029746	0.56	8	1	13	22	46.11943936	16	9.33E-05	0.00141715
1	55495017	rs740623562	G	A	synonymous_variant	LOW	NUP37	ENSGALG00000012759	0.02	1	21	0	22	17.2634443	2	0.000178357	0.00250892
1	55508573	.	A	G	missense_variant	MODERATE	-	ENSGALG00000012760	0.1	3	12	7	22	22.95429098	6	0.000811933	0.00919734
1	55517981	rs316455821	A	C	3_prime_UTR_variant	MODIFIER	-	ENSGALG00000012760	0.84	7	15	0	22	90.06308733	14	0	0
1	55518094	rs312599952	G	A	3_prime_UTR_variant	MODIFIER	-	ENSGALG00000012760	0.84	7	15	0	22	47.1749458	14	1.80E-05	0.00032539
1	55518172	rs314807969	C	T	3_prime_UTR_variant	MODIFIER	-	ENSGALG00000012760	0.84	7	15	0	22	52.4467791	14	2.36E-06	5.13E-05
1	55518190	rs313386306	C	T	3_prime_UTR_variant	MODIFIER	-	ENSGALG00000012760	0.84	7	15	0	22	57.60524132	14	3.07E-07	7.80E-06
1	55518198	rs315658127	A	T	3_prime_UTR_variant	MODIFIER	-	ENSGALG00000012760	0.84	7	15	0	22	57.77829778	14	2.87E-07	7.32E-06
1	55518328	rs314231775	A	C	3_prime_UTR_variant	MODIFIER	-	ENSGALG00000012760	0.84	7	15	0	22	42.07075935	14	0.000120473	0.00177968
1	55519165	rs313920094	A	G	downstream_gene_variant	MODIFIER	-	ENSGALG00000012760	0.84	7	15	0	22	40.15411042	14	0.000241379	0.0032551
1	55546967	rs733011202	T	A	downstream_gene_variant	MODIFIER	DRAM1	ENSGALG00000012761	0.16	7	15	0	22	59.12548164	14	1.67E-07	4.42E-06
1	55546985	rs314829877	C	A	downstream_gene_variant	MODIFIER	DRAM1	ENSGALG00000012761	0.16	7	15	0	22	73.91482435	14	3.74E-10	1.00E-08
1	55546997	rs314644416	C	T	downstream_gene_variant	MODIFIER	DRAM1	ENSGALG00000012761	0.16	7	15	0	22	100.572676	14	0	0
1	55547064	rs315245914	A	T	downstream_gene_variant	MODIFIER	DRAM1	ENSGALG00000012761	0.16	7	15	0	22	59.64503409	14	1.35E-07	3.64E-06
1	55547214	rs315197222	T	G	downstream_gene_variant	MODIFIER	DRAM1	ENSGALG00000012761	0.18	6	16	0	22	30.74552214	12	0.00215382	0.02064987
1	55547257	rs734478954	C	T	downstream_gene_variant	MODIFIER	DRAM1	ENSGALG00000012761	0.16	7	15	0	22	42.79240163	14	9.25E-05	0.00140522
1	55547277	rs738232040	A	G	downstream_gene_variant	MODIFIER	DRAM1	ENSGALG00000012761	0.16	7	15	0	22	49.05939067	14	8.77E-06	0.00017021
1	55547555	rs732028056	A	G	downstream_gene_variant	MODIFIER	DRAM1	ENSGALG00000012761	0.16	7	15	0	22	40.45992979	14	0.000216211	0.00296139
1	55547557	rs735408325	T	A	downstream_gene_variant	MODIFIER	DRAM1	ENSGALG00000012761	0.16	7	15	0	22	36.39423226	14	0.000910568	0.01007449
1	55547722	rs313233632	C	T	downstream_gene_variant	MODIFIER	DRAM1	ENSGALG00000012761	0.16	7	15	0	22	50.28989766	14	5.46E-06	0.00011052
1	55547739	rs731234465	A	G	downstream_gene_variant	MODIFIER	DRAM1	ENSGALG00000012761	0.16	7	15	0	22	56.03349308	14	5.75E-07	1.40E-05
1	55547789	rs316217862	A	G	downstream_gene_variant	MODIFIER	DRAM1	ENSGALG00000012761	0.16	7	15	0	22	69.72696152	14	2.16E-09	7.00E-08
1	55547818	rs739705216	G	A	downstream_gene_variant	MODIFIER	DRAM1	ENSGALG00000012761	0.16	7	15	0	22	66.30224704	14	8.95E-09	2.80E-07
1	55620850	rs740999486	C	T	intron_variant	MODIFIER	SYCP3	ENSGALG00000012766	0.3	4	6	12	22	24.30670788	8	0.002035471	0.01971057
1	55628230	rs734053051	T	C	intron_variant	MODIFIER	CHPT1	ENSGALG00000012769	0.48	11	11	0	22	46.71186972	22	0.001599952	0.01612235
1	55628348	rs315375204	G	A	intron_variant	MODIFIER	CHPT1	ENSGALG00000012769	0.34	7	15	0	22	30.63934897	14	0.006224765	0.04842824
1	55628495	rs738383509	C	T	intron_variant	MODIFIER	CHPT1	ENSGALG00000012769	0.48	11	11	0	22	54.46487136	22	0.000141433	0.00204938
1	56164995	rs13870645	T	C	synonymous_variant	LOW	HIPK2	ENSGALG00000012792	0.59	18	4	0	22	72.74478355	36	0.000277208	0.00366957
1	56176009	rs315653409	G	A	synonymous_variant	LOW	HIPK2	ENSGALG00000012792	0.18	8	14	0	22	57.15504305	16	1.57E-06	3.51E-05
1	56199902	rs314367263	C	T	downstream_gene_variant	MODIFIER	HIPK2	ENSGALG00000012792	0.36	8	3	11	22	39.2759472	16	0.000992166	0.01082267
1	56203964	rs315070746	C	T	intergenic_variant	MODIFIER	-	-	0.83	4	8	10	22	28.17005676	8	0.00044297	0.00548429
1	56204009	.	G	A	intergenic_variant	MODIFIER	-	-	0.95	1	10	11	22	19.83787512	2	4.92E-05	0.00080187
1	56681110	rs313866037	C	G	intron_variant	MODIFIER	-	ENSGALG00000034511	0.3	5	10	7	22	26.10947518	10	0.003595705	0.03130855
1	56681118	rs314323714	A	C	intron_variant	MODIFIER	-	ENSGALG00000034511	0.28	6	12	4	22	34.13214623	12	0.00064292	0.00752648
1	56888934	rs731875623	G	A	downstream_gene_variant	MODIFIER	DENND2A	ENSGALG00000012857	0.27	12	10	0	22	87.84018105	24	3.27E-09	1.10E-07
1	56974815	rs15279114	G	T	synonymous_variant	LOW	NDUFB2	ENSGALG00000032595	0.45	14	8	0	22	289.6650549	28	0	0
1	56975202	rs735777096	A	G	3_prime_UTR_variant	MODIFIER	NDUFB2	ENSGALG00000032595	0.23	10	12	0	22	132.8764153	20	0	0
1	57070676	rs739779644	A	G	3_prime_UTR_variant	MODIFIER	MRPS33	ENSGALG00000028879	0.33	4	8	10	22	27.21048443	8	0.00065018	0.00760166
1	57070701	rs312390217	C	A	3_prime_UTR_variant	MODIFIER	MRPS33	ENSGALG00000028879	0.25	5	5	12	22	38.84229066	10	2.71E-05	0.00046967
1	57070897	rs313693156	T	C	3_prime_UTR_variant	MODIFIER	MRPS33	ENSGALG00000028879	0.24	8	9	5	22	42.68355915	16	0.000311803	0.00406038
1	57070932	rs15279310	G	C	3_prime_UTR_variant	MODIFIER	MRPS33	ENSGALG00000028879	0.7	13	9	0	22	50.56478187	26	0.002690359	0.02457698
1	57071045	rs29006641	G	A	3_prime_UTR_variant	MODIFIER	MRPS33	ENSGALG00000028879	0.5	10	12	0	22	39.47536588	20	0.005815825	0.045961
1	57072971	rs740338313	G	A	splice_region_variant,synonymous_variant	LOW	MRPS33	ENSGALG00000028879	0.43	8	13	1	22	34.91855431	16	0.004077534	0.03451116
1	57073133	rs29008903	C	T	synonymous_variant	LOW	MRPS33	ENSGALG00000028879	0.5	10	12	0	22	67.0219576	20	5.54E-07	1.35E-05
1	57365919	rs793891044	T	C	downstream_gene_variant	MODIFIER	KIAA1147	ENSGALG00000012874	0.14	2	5	15	22	15.35960943	4	0.004010635	0.03414681
1	57367562	rs13872115	G	A	downstream_gene_variant	MODIFIER	KIAA1147	ENSGALG00000012874	0.42	3	3	16	22	25.1328865	6	0.00032264	0.00418298
1	57367577	rs13872116	C	G	downstream_gene_variant	MODIFIER	KIAA1147	ENSGALG00000012874	0.5	5	4	13	22	32.42554396	10	0.000340011	0.00437276
1	57368692	rs315550387	C	G	downstream_gene_variant	MODIFIER	KIAA1147	ENSGALG00000012874	0.19	6	10	6	22	30.21521929	12	0.002591425	0.02387907
1	57368747	rs740907734	T	C	downstream_gene_variant	MODIFIER	KIAA1147	ENSGALG00000012874	0.04	1	13	8	22	10.78464777	2	0.004551384	0.03762902
1	57480751	rs736425298	A	G	downstream_gene_variant	MODIFIER	CREB3L2	ENSGALG00000012877	0.02	1	21	0	22	11.30730996	2	0.003504684	0.03064599
1	57480845	rs741164271	A	G	downstream_gene_variant	MODIFIER	CREB3L2	ENSGALG00000012877	0.23	8	14	0	22	46.93468943	16	6.97E-05	0.00109222
1	57481119	rs314574190	G	A	downstream_gene_variant	MODIFIER	CREB3L2	ENSGALG00000012877	0.18	8	14	0	22	36.52956857	16	0.002441296	0.02289371
1	57482282	rs317715180	T	C	downstream_gene_variant	MODIFIER	CREB3L2	ENSGALG00000012877	0.57	11	11	0	22	45.6244362	22	0.002209579	0.021086
1	57482366	rs316338089	C	A	downstream_gene_variant	MODIFIER	CREB3L2	ENSGALG00000012877	0.41	12	10	0	22	162.2222395	24	0	0
1	57482386	rs733091094	A	T	downstream_gene_variant	MODIFIER	CREB3L2	ENSGALG00000012877	0.23	8	14	0	22	35.76773878	16	0.003116105	0.02778286
1	57482777	rs737510150	C	T	downstream_gene_variant	MODIFIER	CREB3L2	ENSGALG00000012877	0.23	8	14	0	22	35.10165911	16	0.003848928	0.03305321
1	57482977	rs312866856	T	G	downstream_gene_variant	MODIFIER	CREB3L2	ENSGALG00000012877	0.07	3	19	0	22	25.10696336	6	0.000326228	0.00421719
1	57482989	rs313221112	G	A	downstream_gene_variant	MODIFIER	CREB3L2	ENSGALG00000012877	0.18	8	14	0	22	46.43880579	16	8.33E-05	0.00128196
1	57485518	rs733415702	C	A	intergenic_variant	MODIFIER	-	-	0.02	1	21	0	22	10.95907318	2	0.004171262	0.03515951
1	57774456	rs734490602	T	C	synonymous_variant	LOW	PTN	ENSGALG00000040493	0.32	9	5	8	22	51.98583399	18	3.76E-05	0.00063222
1	57774468	rs312747724	T	C	synonymous_variant	LOW	PTN	ENSGALG00000040493	0.25	7	7	8	22	53.6014914	14	1.50E-06	3.38E-05
1	57788944	rs734136425	A	G	3_prime_UTR_variant	MODIFIER	PTN	ENSGALG00000040493	0.13	3	9	10	22	20.01479161	6	0.002752657	0.02505459
1	57788968	rs739076774	A	G	3_prime_UTR_variant	MODIFIER	PTN	ENSGALG00000040493	0.13	3	9	10	22	21.07270786	6	0.001780237	0.01763849
1	57788991	rs731497367	G	T	3_prime_UTR_variant	MODIFIER	PTN	ENSGALG00000040493	0.09	2	9	11	22	19.18796189	4	0.000721849	0.0083066
1	57789070	rs313049020	G	A	3_prime_UTR_variant	MODIFIER	PTN	ENSGALG00000040493	0.15	3	7	12	22	32.90124444	6	1.10E-05	0.00020771
1	57791690	rs317183177	G	A	3_prime_UTR_variant	MODIFIER	PTN	ENSGALG00000040493	0.27	4	7	11	22	29.11317587	8	0.000302917	0.00396198
1	57793023	rs739301991	C	A	3_prime_UTR_variant	MODIFIER	PTN	ENSGALG00000040493	0.14	3	8	11	22	23.29076231	6	0.00070472	0.00813919
1	58299357	rs734167910	G	A	3_prime_UTR_variant	MODIFIER	MTPN	ENSGALG00000041619	0.18	4	18	0	22	41.06393922	8	2.03E-06	4.46E-05
1	58970824	rs316331897	T	A	downstream_gene_variant	MODIFIER	DNM1L	ENSGALG00000012929	0.26	7	14	1	22	34.94076076	14	0.001499981	0.01531493
1	59022030	rs738545934	A	G	downstream_gene_variant	MODIFIER	FGD4	ENSGALG00000012932	0.67	2	1	19	22	14.59225699	4	0.005626096	0.04474314
1	59380369	rs14831858	A	G	3_prime_UTR_variant	MODIFIER	-	ENSGALG00000045168	0.29	10	11	1	22	44.32953169	20	0.001359244	0.01414612
1	59385989	rs315538145	G	T	missense_variant	MODERATE	-	ENSGALG00000045168	0.35	10	10	2	22	39.77551614	20	0.005332099	0.04283551
1	59386023	rs315658135	C	T	missense_variant	MODERATE	-	ENSGALG00000045168	0.22	8	10	4	22	33.95910324	16	0.005502358	0.04395904
1	59386156	rs316391016	G	A	synonymous_variant	LOW	-	ENSGALG00000045168	0.21	7	10	5	22	30.57658544	14	0.006351164	0.04922508
1	59386882	rs317365206	A	G	synonymous_variant	LOW	-	ENSGALG00000045168	0.11	4	15	3	22	24.61070535	8	0.001809012	0.01787693
1	59712111	.	G	A	synonymous_variant	LOW	IPO8	ENSGALG00000012953	0.06	2	16	4	22	14.29730179	4	0.006404218	0.04956743
1	59790179	rs313509785	T	C	synonymous_variant	LOW	TMTC1	ENSGALG00000012956	0.18	8	14	0	22	36.94254893	16	0.00213647	0.02050973
1	59871646	rs15285465	G	C	synonymous_variant	LOW	TMTC1	ENSGALG00000012956	0.55	12	10	0	22	64.29229039	24	1.54E-05	0.00028309
1	59917020	.	A	G	synonymous_variant	LOW	TMTC1	ENSGALG00000012956	0.18	8	14	0	22	45.10732916	16	0.000133629	0.00194812
1	59917200	rs317691011	G	A	downstream_gene_variant	MODIFIER	TMTC1	ENSGALG00000012956	0.34	11	11	0	22	43.39532875	22	0.004217462	0.03547596
1	59917439	rs314563639	A	G	downstream_gene_variant	MODIFIER	TMTC1	ENSGALG00000012956	0.3	7	15	0	22	42.21431069	14	0.000114311	0.00169823
1	59918292	rs15285592	C	G	downstream_gene_variant	MODIFIER	TMTC1	ENSGALG00000012956	0.61	13	9	0	22	64.74101604	26	3.74E-05	0.00062998
1	59918354	rs316346300	A	G	downstream_gene_variant	MODIFIER	TMTC1	ENSGALG00000012956	0.11	5	17	0	22	40.21678229	10	1.55E-05	0.0002842
1	59918465	rs316229252	G	A	downstream_gene_variant	MODIFIER	TMTC1	ENSGALG00000012956	0.2	9	13	0	22	43.28326047	18	0.000729662	0.00837923
1	59918499	rs316826236	T	A	downstream_gene_variant	MODIFIER	TMTC1	ENSGALG00000012956	0.2	9	13	0	22	82.50432291	18	3.11E-10	1.00E-08
1	59918572	rs317206312	G	A	downstream_gene_variant	MODIFIER	TMTC1	ENSGALG00000012956	0.59	14	8	0	22	75.61946846	28	2.94E-06	6.27E-05
1	59918732	rs317596422	T	C	downstream_gene_variant	MODIFIER	TMTC1	ENSGALG00000012956	0.07	3	19	0	22	20.91901411	6	0.0018971	0.01858986
1	59918884	rs317934031	A	G	downstream_gene_variant	MODIFIER	TMTC1	ENSGALG00000012956	0.07	3	19	0	22	31.98410668	6	1.64E-05	0.00029959
1	59918890	rs312736031	G	A	downstream_gene_variant	MODIFIER	TMTC1	ENSGALG00000012956	0.07	3	19	0	22	34.01098251	6	6.69E-06	0.00013327
1	59918937	rs312879876	G	A	downstream_gene_variant	MODIFIER	TMTC1	ENSGALG00000012956	0.07	3	19	0	22	24.23067896	6	0.000473611	0.00580878
1	59919396	rs316073904	C	T	downstream_gene_variant	MODIFIER	TMTC1	ENSGALG00000012956	0.57	15	7	0	22	63.13876882	30	0.000377583	0.00479009
1	59919885	rs317650970	A	G	downstream_gene_variant	MODIFIER	TMTC1	ENSGALG00000012956	0.8	9	13	0	22	36.29748319	18	0.006461809	0.04990592
1	59920305	rs318193002	G	A	downstream_gene_variant	MODIFIER	TMTC1	ENSGALG00000012956	0.07	3	19	0	22	25.86485416	6	0.000235925	0.00319164
1	59922015	.	G	A	downstream_gene_variant	MODIFIER	TMTC1	ENSGALG00000012956	0.19	8	13	1	22	40.14361436	16	0.000741866	0.00850143
1	60038192	rs735970417	G	A	synonymous_variant	LOW	WASHC1	ENSGALG00000012974	0.21	9	12	1	22	55.58080132	18	1.04E-05	0.00019807
1	60579256	.	G	C	missense_variant	MODERATE	WNK1	ENSGALG00000012992	0.02	1	21	0	22	44.2475368	2	2.46E-10	1.00E-08
1	60579771	rs313437322	G	A	synonymous_variant	LOW	WNK1	ENSGALG00000012992	0.07	3	19	0	22	18.09102045	6	0.006008711	0.04708569
1	60603114	rs731571902	T	G	downstream_gene_variant	MODIFIER	WNK1	ENSGALG00000012992	0.03	1	19	2	22	12.55485569	2	0.001878225	0.01843395
1	60603117	rs739002445	C	G	downstream_gene_variant	MODIFIER	WNK1	ENSGALG00000012992	0.03	1	19	2	22	22.18364161	2	1.52E-05	0.00027947
1	60989838	rs14833820	A	C	downstream_gene_variant	MODIFIER	WNT5B	ENSGALG00000012998	0.45	16	6	0	22	71.30557845	32	8.04E-05	0.00124181
1	60990074	rs739520219	C	T	downstream_gene_variant	MODIFIER	WNT5B	ENSGALG00000012998	0.29	12	9	1	22	48.29832496	24	0.002317923	0.02191619
1	61031872	rs737892655	G	A	intron_variant	MODIFIER	ADIPOR2	ENSGALG00000035533	0.33	2	1	19	22	16.23753418	4	0.002716442	0.02477262
1	61031911	rs741472849	C	T	intron_variant	MODIFIER	ADIPOR2	ENSGALG00000035533	0.1	1	4	17	22	15.24923797	2	0.000488281	0.00594515
1	61031935	rs313306741	T	C	intron_variant	MODIFIER	ADIPOR2	ENSGALG00000035533	0.5	4	4	14	22	28.6963652	8	0.00035844	0.00457892
1	61032808	rs14833860	C	T	synonymous_variant	LOW	ADIPOR2	ENSGALG00000035533	0.66	11	11	0	22	64.94365471	22	4.03E-06	8.37E-05
1	61038065	rs13656508	A	T	downstream_gene_variant	MODIFIER	ADIPOR2	ENSGALG00000035533	0.94	1	7	14	22	41.41044053	2	1.02E-09	4.00E-08
1	61038084	rs741126225	G	A	downstream_gene_variant	MODIFIER	ADIPOR2	ENSGALG00000035533	0.55	12	8	2	22	255.1166331	24	0	0
1	61038093	rs13656509	G	A	downstream_gene_variant	MODIFIER	ADIPOR2	ENSGALG00000035533	0.23	6	16	0	22	324.8241272	12	0	0
1	61038102	rs13656510	C	G	downstream_gene_variant	MODIFIER	ADIPOR2	ENSGALG00000035533	0.23	6	16	0	22	351.1215271	12	0	0
1	61185096	rs734522886	C	T	intergenic_variant	MODIFIER	-	-	0.06	2	14	6	22	18.85871344	4	0.000837799	0.0094373
1	61908833	rs315562887	G	T	downstream_gene_variant	MODIFIER	BCL2L13	ENSGALG00000013037	0.19	8	13	1	22	35.77836387	16	0.003105573	0.02770825
1	61909333	rs314756362	T	A	downstream_gene_variant	MODIFIER	BCL2L13	ENSGALG00000013037	0.43	6	15	1	22	28.33233882	12	0.004944766	0.04030712
1	61911902	rs736830695	C	A	downstream_gene_variant	MODIFIER	BCL2L13	ENSGALG00000013037	0.21	9	12	1	22	42.82928508	18	0.000845896	0.00951717
1	61912583	rs734882028	G	A	downstream_gene_variant	MODIFIER	BCL2L13	ENSGALG00000013037	0.23	10	12	0	22	53.32304266	20	7.28E-05	0.00113604
1	61912637	rs314650759	A	G	downstream_gene_variant	MODIFIER	BCL2L13	ENSGALG00000013037	0.32	12	10	0	22	55.55274511	24	0.000263573	0.00351799
1	61912652	rs315717965	C	T	downstream_gene_variant	MODIFIER	BCL2L13	ENSGALG00000013037	0.5	18	4	0	22	95.74975154	36	2.53E-07	6.52E-06
1	61912659	rs316099432	T	G	downstream_gene_variant	MODIFIER	BCL2L13	ENSGALG00000013037	0.5	18	4	0	22	69.29436123	36	0.000707511	0.00816666
1	61913280	rs314790418	A	G	downstream_gene_variant	MODIFIER	BID	ENSGALG00000013039	0.44	14	4	4	22	83.62882053	28	1.90E-07	4.98E-06
1	61916363	rs10723295	G	A	synonymous_variant	LOW	BID	ENSGALG00000013039	0.79	9	12	1	22	51.78565075	18	4.04E-05	0.00067217
1	61936688	rs740929318	C	T	downstream_gene_variant	MODIFIER	-	ENSGALG00000032764	0.55	12	10	0	22	45.03611319	24	0.005768063	0.04565499
1	61939152	rs15290343	G	A	downstream_gene_variant	MODIFIER	-	ENSGALG00000032764	0.55	12	10	0	22	49.36017704	24	0.001706507	0.01701332
1	61956165	rs315011599	T	C	synonymous_variant	LOW	-	ENSGALG00000032764	0.57	13	9	0	22	49.7986944	26	0.003322691	0.02934702
1	62141660	rs314363642	G	A	upstream_gene_variant	MODIFIER	-	ENSGALG00000013057	0.25	11	11	0	22	159.5793446	22	0	0
1	62144308	rs732966652	C	T	synonymous_variant	LOW	-	ENSGALG00000013057	0.14	6	16	0	22	30.25092931	12	0.00255945	0.02377236
1	62144321	rs13877045	T	C	missense_variant	MODERATE	-	ENSGALG00000013057	0.88	5	15	2	22	26.55329175	10	0.003063154	0.0273893
1	62144335	rs13877046	C	T	synonymous_variant	LOW	-	ENSGALG00000013057	0.74	10	9	3	22	50.66674967	20	0.000177659	0.00250087
1	62154736	rs314123140	A	G	downstream_gene_variant	MODIFIER	-	ENSGALG00000013057	0.66	13	9	0	22	66.05613008	26	2.44E-05	0.00042836
1	62155008	rs315266643	T	C	downstream_gene_variant	MODIFIER	-	ENSGALG00000013057	0.59	16	6	0	22	80.81882036	32	4.20E-06	8.70E-05
1	62155113	rs314733465	C	T	downstream_gene_variant	MODIFIER	-	ENSGALG00000013057	0.66	13	9	0	22	85.66620793	26	2.73E-08	8.10E-07
1	62155147	rs736111119	G	C	downstream_gene_variant	MODIFIER	-	ENSGALG00000013057	0.18	8	14	0	22	53.93237209	16	5.32E-06	0.00010788
1	62155259	rs740113456	C	T	downstream_gene_variant	MODIFIER	-	ENSGALG00000013057	0.18	8	14	0	22	41.58753487	16	0.000454498	0.00561168
1	62172390	rs13657020	G	C	downstream_gene_variant	MODIFIER	-	ENSGALG00000013058	0.2	2	3	17	22	18.19018387	4	0.001132823	0.01212184
1	62172403	rs317814052	G	A	downstream_gene_variant	MODIFIER	-	ENSGALG00000013058	0.36	5	2	15	22	32.69050619	10	0.000306993	0.00400854
1	62173076	rs14835096	T	A	downstream_gene_variant	MODIFIER	-	ENSGALG00000013058	0.11	2	7	13	22	24.2565077	4	7.10E-05	0.00110962
1	62173711	rs13877095	G	A	downstream_gene_variant	MODIFIER	-	ENSGALG00000013058	0.33	2	1	19	22	22.07602204	4	0.000193556	0.00268883
1	62174190	rs740026943	T	C	downstream_gene_variant	MODIFIER	-	ENSGALG00000013058	0.13	2	6	14	22	19.49706702	4	0.000627502	0.00737375
1	62174489	rs312463077	T	A	downstream_gene_variant	MODIFIER	-	ENSGALG00000013058	0.5	8	0	14	22	65.35055598	16	6.41E-08	1.81E-06
1	62174596	rs737189931	C	T	downstream_gene_variant	MODIFIER	-	ENSGALG00000013058	0.19	3	5	14	22	18.0160494	6	0.006192212	0.04823015
1	62174641	.	A	T	downstream_gene_variant	MODIFIER	-	ENSGALG00000013058	0.13	2	6	14	22	16.31800265	4	0.00262083	0.02403727
1	62175001	rs312336656	T	G	downstream_gene_variant	MODIFIER	-	ENSGALG00000013058	0.18	4	7	11	22	29.52297084	8	0.000256591	0.00343491
1	62175649	rs734926092	G	A	downstream_gene_variant	MODIFIER	AKR1B10L1	ENSGALG00000045122	0.5	1	0	21	22	15.63587659	2	0.000402451	0.00504403
1	62175652	rs315284632	G	A	downstream_gene_variant	MODIFIER	AKR1B10L1	ENSGALG00000045122	0.5	1	0	21	22	15.63587659	2	0.000402451	0.00504403
1	62175709	rs315162030	T	C	downstream_gene_variant	MODIFIER	AKR1B10L1	ENSGALG00000045122	0.17	2	4	16	22	18.91313493	4	0.000817437	0.00924669
1	62176291	rs15290907	A	G	downstream_gene_variant	MODIFIER	AKR1B10L1	ENSGALG00000045122	0.5	2	0	20	22	20.34227751	4	0.000427394	0.00531502
1	62176650	.	G	A	3_prime_UTR_variant	MODIFIER	AKR1B10L1	ENSGALG00000045122	0.07	3	19	0	22	285.2839655	6	0	0
1	62176802	rs735373877	C	T	3_prime_UTR_variant	MODIFIER	AKR1B10L1	ENSGALG00000045122	0.11	5	17	0	22	130.3409143	10	0	0
1	62178351	rs731140214	G	A	synonymous_variant	LOW	AKR1B10L1	ENSGALG00000045122	0.45	20	2	0	22	360.1575807	40	0	0
1	62178372	rs13877105	G	A	synonymous_variant	LOW	AKR1B10L1	ENSGALG00000045122	0.27	12	10	0	22	86.84825897	24	4.76E-09	1.60E-07
1	62178390	rs13877106	C	G	synonymous_variant	LOW	AKR1B10L1	ENSGALG00000045122	0.27	12	10	0	22	109.6733999	24	1.00E-12	0
1	62179203	rs312750492	T	C	synonymous_variant	LOW	AKR1B10L1	ENSGALG00000045122	0.64	16	6	0	22	316.3634888	32	0	0
1	62179209	rs313465617	C	T	synonymous_variant	LOW	AKR1B10L1	ENSGALG00000045122	0.48	21	1	0	22	488.9704942	42	0	0
1	62179275	rs738378402	A	C	splice_region_variant,synonymous_variant	LOW	AKR1B10L1	ENSGALG00000045122	0.13	3	9	10	22	117.5124108	6	0	0
1	62182906	rs10725506	G	A	synonymous_variant	LOW	AKR1B10L1	ENSGALG00000045122	0.34	13	9	0	22	251.3912593	26	0	0
1	62184760	rs741050107	G	A	synonymous_variant	LOW	AKR1B10L1	ENSGALG00000045122	0.16	7	15	0	22	300.2805393	14	0	0
1	62190468	rs738180473	C	T	3_prime_UTR_variant	MODIFIER	-	ENSGALG00000019284	0.07	3	19	0	22	24.27755808	6	0.000464284	0.00571478
1	62190487	rs741566083	A	G	3_prime_UTR_variant	MODIFIER	-	ENSGALG00000019284	0.07	3	19	0	22	27.54083492	6	0.000114637	0.0017026
1	62200419	rs313946921	A	G	3_prime_UTR_variant	MODIFIER	AKR1E2	ENSGALG00000003466	0.1	4	17	1	22	25.82790466	8	0.001123926	0.01204025
1	62201054	.	G	T	3_prime_UTR_variant	MODIFIER	AKR1E2	ENSGALG00000003466	0.3	3	2	17	22	24.28203976	6	0.000463402	0.00570543
1	62201110	.	C	T	synonymous_variant	LOW	AKR1E2	ENSGALG00000003466	0.16	1	21	0	22	12.51716072	2	0.001913961	0.01872136
1	62203955	rs316734486	T	G	synonymous_variant	LOW	AKR1E2	ENSGALG00000003466	0.16	6	13	3	22	112.7576015	12	0	0
1	62205231	rs313009605	A	G	synonymous_variant	LOW	AKR1E2	ENSGALG00000003466	0.9	4	17	1	22	52.28010146	8	1.49E-08	4.60E-07
1	62205267	rs312681795	G	C	synonymous_variant	LOW	AKR1E2	ENSGALG00000003466	0.18	8	14	0	22	55.91013185	16	2.52E-06	5.44E-05
1	62213883	rs735336271	T	C	intron_variant	MODIFIER	AKR1E2	ENSGALG00000003466	0.93	2	13	7	22	15.40054352	4	0.003938649	0.0336643
1	62214942	.	T	G	intron_variant	MODIFIER	AKR1E2	ENSGALG00000003466	0.93	3	19	0	22	65.87775382	6	3.00E-12	0
1	62215456	.	G	A	intron_variant	MODIFIER	AKR1E2	ENSGALG00000003466	0.34	11	5	6	22	185.0689045	22	0	0
1	62216588	.	A	G	intron_variant	MODIFIER	AKR1E2	ENSGALG00000003466	0.5	2	0	20	22	28.58279033	4	9.50E-06	0.00018287
1	62220213	rs732710520	T	C	intron_variant	MODIFIER	AKR1E2	ENSGALG00000003466	0.36	15	6	1	22	252.383784	30	0	0
1	62220277	.	C	T	intron_variant	MODIFIER	AKR1E2	ENSGALG00000003466	0.22	8	10	4	22	94.03222473	16	0	0
1	62225776	.	C	T	upstream_gene_variant	MODIFIER	AKR1E2	ENSGALG00000003466	0.5	17	0	5	22	88.34993106	34	1.01E-06	2.35E-05
1	62225831	.	G	T	intron_variant	MODIFIER	AKR1E2	ENSGALG00000003466	0.07	3	19	0	22	105.1848724	6	0	0
1	62226544	.	G	C	missense_variant	MODERATE	AKR1E2	ENSGALG00000003466	0.18	6	11	5	22	123.6120938	12	0	0
1	62227918	rs314142307	T	G	synonymous_variant	LOW	AKR1E2	ENSGALG00000003466	0.4	12	3	7	22	49.7032627	24	0.001544295	0.01563972
1	62436072	rs731368908	G	A	5_prime_UTR_variant	MODIFIER	CALD1	ENSGALG00000033471	0.55	16	6	0	22	87.80050584	32	4.26E-07	1.06E-05
1	62496726	rs317241645	C	T	3_prime_UTR_variant	MODIFIER	AKR1B10L2	ENSGALG00000013072	0.57	15	7	0	22	60.83161328	30	0.000729302	0.00837598
1	62498231	rs316913101	T	C	synonymous_variant	LOW	AKR1B10L2	ENSGALG00000013072	0.84	7	15	0	22	32.27053892	14	0.003665937	0.0318119
1	62502403	rs13877458	G	A	synonymous_variant	LOW	AKR1B10L2	ENSGALG00000013072	0.9	4	17	1	22	26.30230973	8	0.000932202	0.01026453
1	62503678	.	G	A	synonymous_variant	LOW	AKR1B10L2	ENSGALG00000013072	0.02	1	20	1	22	13.47563446	2	0.001185231	0.01259716
1	62503684	.	G	A	synonymous_variant	LOW	AKR1B10L2	ENSGALG00000013072	0.02	1	20	1	22	13.71867831	2	0.001049607	0.01135985
1	62966673	rs316763339	T	C	downstream_gene_variant	MODIFIER	PTPRO	ENSGALG00000013085	0.11	3	19	0	22	17.99859246	6	0.006235714	0.04849608
1	63309724	rs314800652	G	A	intron_variant	MODIFIER	MGST1	ENSGALG00000013098	0.3	10	10	2	22	60.00444434	20	7.11E-06	0.00014075
1	63311857	rs733492394	C	T	5_prime_UTR_variant	MODIFIER	MGST1	ENSGALG00000013098	0.68	12	10	0	22	252.2835947	24	0	0
1	63311859	rs734443144	G	A	5_prime_UTR_variant	MODIFIER	MGST1	ENSGALG00000013098	0.68	12	10	0	22	255.627179	24	0	0
1	63313262	rs317924654	T	C	synonymous_variant	LOW	MGST1	ENSGALG00000013098	0.84	7	15	0	22	213.0200712	14	0	0
1	63313285	rs316714023	T	C	missense_variant	MODERATE	MGST1	ENSGALG00000013098	0.89	5	17	0	22	225.3091221	10	0	0
1	63315253	rs312552658	T	G	synonymous_variant	LOW	MGST1	ENSGALG00000013098	0.73	10	12	0	22	170.3604664	20	0	0
1	63315328	rs313736631	T	C	3_prime_UTR_variant	MODIFIER	MGST1	ENSGALG00000013098	0.11	5	17	0	22	178.7693125	10	0	0
1	63315573	rs317116559	A	G	3_prime_UTR_variant	MODIFIER	MGST1	ENSGALG00000013098	0.11	5	17	0	22	84.37454858	10	0	0
1	63944655	rs740255615	G	A	3_prime_UTR_variant	MODIFIER	RERGL	ENSGALG00000013112	0.61	11	11	0	22	46.68205292	22	0.001614278	0.01624264
1	63944679	rs315329156	C	T	3_prime_UTR_variant	MODIFIER	RERGL	ENSGALG00000013112	0.3	7	15	0	22	34.79261508	14	0.001577506	0.01592419
1	63944681	rs737469928	C	T	3_prime_UTR_variant	MODIFIER	RERGL	ENSGALG00000013112	0.61	11	11	0	22	48.65929744	22	0.000887248	0.00988381
1	63944801	rs734677931	C	T	3_prime_UTR_variant	MODIFIER	RERGL	ENSGALG00000013112	0.8	9	13	0	22	80.26850791	18	7.69E-10	3.00E-08
1	63945327	rs312856603	G	A	3_prime_UTR_variant	MODIFIER	RERGL	ENSGALG00000013112	0.41	16	6	0	22	70.49682997	32	0.000102231	0.00153946
1	63945490	rs312968316	C	T	3_prime_UTR_variant	MODIFIER	RERGL	ENSGALG00000013112	0.41	16	6	0	22	91.47998501	32	1.23E-07	3.33E-06
1	63945626	rs316364135	G	C	3_prime_UTR_variant	MODIFIER	RERGL	ENSGALG00000013112	0.75	7	15	0	22	40.94114108	14	0.000181705	0.00254601
1	63946002	rs740892335	G	A	3_prime_UTR_variant	MODIFIER	RERGL	ENSGALG00000013112	0.09	4	18	0	22	26.99131897	8	0.000709431	0.00818535
1	63946210	rs15294689	C	T	synonymous_variant	LOW	RERGL	ENSGALG00000013112	0.75	7	15	0	22	60.51973096	14	9.51E-08	2.62E-06
1	63946252	rs15294691	T	C	synonymous_variant	LOW	RERGL	ENSGALG00000013112	0.66	11	11	0	22	71.28764051	22	4.14E-07	1.03E-05
1	63947365	rs737015767	T	C	intron_variant	MODIFIER	RERGL	ENSGALG00000013112	0.17	2	4	16	22	29.8000617	4	5.38E-06	0.00010892
1	63950162	.	C	T	synonymous_variant	LOW	RERGL	ENSGALG00000013112	0.34	15	7	0	22	92.25081899	30	2.98E-08	8.80E-07
1	65150857	rs14837666	T	C	synonymous_variant	LOW	PDE3A	ENSGALG00000013143	0.63	9	11	2	22	47.72409495	18	0.000165454	0.00235066
1	65178935	rs731540812	G	A	intergenic_variant	MODIFIER	-	-	0.29	12	9	1	22	46.6065586	24	0.003740139	0.03228715
1	65472723	rs317699935	C	T	downstream_gene_variant	MODIFIER	BCAT1	ENSGALG00000013177	0.25	10	10	2	22	44.09997881	20	0.001459219	0.01502493
1	65476051	rs316432006	G	A	downstream_gene_variant	MODIFIER	BCAT1	ENSGALG00000013177	0.61	13	9	0	22	50.95928486	26	0.002411015	0.02264781
1	65476878	rs737035976	G	A	downstream_gene_variant	MODIFIER	BCAT1	ENSGALG00000013177	0.26	11	10	1	22	52.05665125	22	0.000307031	0.00400855
1	65477150	rs731435298	C	T	downstream_gene_variant	MODIFIER	BCAT1	ENSGALG00000013177	0.27	12	10	0	22	45.74287452	24	0.004752717	0.03900195
1	65477995	rs15298174	T	C	intergenic_variant	MODIFIER	-	-	0.61	13	9	0	22	69.60060262	26	7.58E-06	0.00014927
1	65478110	rs316837586	G	A	intergenic_variant	MODIFIER	-	-	0.68	10	12	0	22	45.36508771	20	0.000984341	0.01075441
1	65478129	rs731905699	C	T	intergenic_variant	MODIFIER	-	-	0.05	2	20	0	22	15.35511464	4	0.004018618	0.03418936
1	65478387	rs317698044	G	A	intergenic_variant	MODIFIER	-	-	0.61	13	9	0	22	49.16227912	26	0.003952371	0.03375502
1	66215889	rs313120240	T	G	synonymous_variant	LOW	SOX5	ENSGALG00000032768	0.79	3	4	15	22	28.6472918	6	7.09E-05	0.00110946
1	66226997	rs739313754	C	T	downstream_gene_variant	MODIFIER	SOX5	ENSGALG00000032768	0.13	1	3	18	22	10.87814515	2	0.00434351	0.03620509
1	66228557	rs733486101	G	T	downstream_gene_variant	MODIFIER	SOX5	ENSGALG00000032768	0.5	1	0	21	22	15.63587659	2	0.000402451	0.00504403
1	66228863	rs315464083	A	T	downstream_gene_variant	MODIFIER	SOX5	ENSGALG00000032768	0.5	2	0	20	22	17.12148644	4	0.001830662	0.01805507
1	66231127	rs734291953	G	A	downstream_gene_variant	MODIFIER	SOX5	ENSGALG00000032768	0.5	1	0	21	22	12.94691374	2	0.00154388	0.01563623
1	66502732	rs15300399	G	C	downstream_gene_variant	MODIFIER	ETNK1	ENSGALG00000013205	0.05	2	20	0	22	22.93020293	4	0.000130757	0.00191072
1	66503269	rs318088521	G	A	downstream_gene_variant	MODIFIER	ETNK1	ENSGALG00000013205	0.14	6	16	0	22	29.04736804	12	0.003876679	0.03324168
1	66768859	rs313644216	G	A	intergenic_variant	MODIFIER	-	-	0.5	1	0	21	22	10.87814515	2	0.00434351	0.03620509
1	66850064	rs732435297	G	A	downstream_gene_variant	MODIFIER	C3AR1	ENSGALG00000013218	0.13	4	11	7	22	22.22172244	8	0.004521269	0.03744547
1	67000616	rs316799909	T	C	downstream_gene_variant	MODIFIER	ABCC9	ENSGALG00000013244	0.28	9	7	6	22	44.64756605	18	0.000465845	0.00573194
1	67000832	rs732936688	T	A	downstream_gene_variant	MODIFIER	ABCC9	ENSGALG00000013244	0.03	1	17	4	22	22.18364161	2	1.52E-05	0.00027947
1	67015594	rs741577184	C	T	3_prime_UTR_variant	MODIFIER	KCNJ8	ENSGALG00000026373	0.05	2	20	0	22	18.62629765	4	0.000930555	0.0102508
1	67015611	rs317973067	T	C	3_prime_UTR_variant	MODIFIER	KCNJ8	ENSGALG00000026373	0.75	11	11	0	22	47.44196194	22	0.001284817	0.01348829
1	67016119	rs733638756	A	T	3_prime_UTR_variant	MODIFIER	KCNJ8	ENSGALG00000026373	0.14	6	16	0	22	31.06421016	12	0.001926083	0.01881794
1	67084832	rs3137959	A	G	5_prime_UTR_variant	MODIFIER	LDHB	ENSGALG00000035836	0.18	6	16	0	22	43.5477173	12	1.82E-05	0.0003293
1	67090773	rs315310523	C	T	synonymous_variant	LOW	LDHB	ENSGALG00000035836	0.16	5	17	0	22	27.74277459	10	0.001984531	0.01929888
1	67092328	rs10731758	C	T	synonymous_variant	LOW	LDHB	ENSGALG00000035836	0.27	10	12	0	22	92.93957914	20	2.30E-11	0
1	67617974	rs316117452	G	A	intron_variant	MODIFIER	-	ENSGALG00000014041	0.2	5	17	0	22	36.36227347	10	7.29E-05	0.00113713
1	67623679	rs316018987	T	C	intergenic_variant	MODIFIER	-	-	0.48	13	9	0	22	67.52222182	26	1.51E-05	0.00027793
1	67623689	rs739285950	G	A	intergenic_variant	MODIFIER	-	-	0.27	12	10	0	22	53.93601404	24	0.000434698	0.00539321
1	67624058	rs317534390	T	G	intergenic_variant	MODIFIER	-	-	0.48	13	9	0	22	54.30691909	26	0.000928563	0.01023394
1	67624071	rs316799585	T	C	intergenic_variant	MODIFIER	-	-	0.48	13	9	0	22	58.87173189	26	0.000237344	0.00320799
1	67625223	.	G	A	intergenic_variant	MODIFIER	-	-	0.17	7	14	1	22	41.5614024	14	0.000145069	0.00209622
1	67625272	rs315353608	T	A	intergenic_variant	MODIFIER	-	-	0.27	8	14	0	22	41.69757632	16	0.000437705	0.00542589
1	67625606	rs316261678	G	A	intergenic_variant	MODIFIER	-	-	0.31	7	14	1	22	43.44001482	14	7.28E-05	0.00113604
1	67626085	rs317417566	G	A	intergenic_variant	MODIFIER	-	-	0.48	13	9	0	22	54.21430409	26	0.000953928	0.01046537
1	67626163	rs317061061	A	G	intergenic_variant	MODIFIER	-	-	0.5	12	10	0	22	81.92106924	24	3.00E-08	8.90E-07
1	67626507	rs15303578	A	G	intergenic_variant	MODIFIER	-	-	0.14	6	15	1	22	30.25848205	12	0.002552736	0.02373726
1	67683059	rs313846534	C	A	missense_variant	MODERATE	SSPN	ENSGALG00000014042	0.05	2	20	0	22	22.18457271	4	0.000184158	0.00257636
1	67683105	rs318038647	C	T	synonymous_variant	LOW	SSPN	ENSGALG00000014042	0.05	2	20	0	22	14.35524598	4	0.006243456	0.04853895
1	67683407	rs315184401	G	C	downstream_gene_variant	MODIFIER	SSPN	ENSGALG00000014042	0.64	13	8	1	22	55.85524862	26	0.000589144	0.00698623
1	67683526	rs314902321	G	A	downstream_gene_variant	MODIFIER	SSPN	ENSGALG00000014042	0.05	2	20	0	22	18.63439251	4	0.00092716	0.01022168
1	67684876	rs739603665	C	T	downstream_gene_variant	MODIFIER	SSPN	ENSGALG00000014042	0.21	9	12	1	22	37.08959017	18	0.005101479	0.04135993
1	67685271	.	G	A	downstream_gene_variant	MODIFIER	SSPN	ENSGALG00000014042	0.23	10	12	0	22	39.1276146	20	0.006427928	0.04970499
1	67685714	rs317717420	C	T	downstream_gene_variant	MODIFIER	SSPN	ENSGALG00000014042	0.07	2	13	7	22	16.61912387	4	0.002291566	0.02173781
1	67711210	rs315864939	A	G	downstream_gene_variant	MODIFIER	-	ENSGALG00000043301	0.48	12	9	1	22	46.26299155	24	0.00411574	0.03477367
1	68026467	rs315074044	G	A	synonymous_variant	LOW	INTS13	ENSGALG00000014083	0.02	1	21	0	22	17.23149219	2	0.00018123	0.00254062
1	68054957	rs734518201	G	A	3_prime_UTR_variant	MODIFIER	FGFR1OP2	ENSGALG00000014084	0.14	6	15	1	22	32.34615052	12	0.001223343	0.01294281
1	68055011	rs735140906	A	G	3_prime_UTR_variant	MODIFIER	FGFR1OP2	ENSGALG00000014084	0.11	4	15	3	22	44.99231186	8	3.69E-07	9.27E-06
1	68055015	rs315572746	A	G	3_prime_UTR_variant	MODIFIER	FGFR1OP2	ENSGALG00000014084	0.11	4	15	3	22	36.34907232	8	1.52E-05	0.00027855
1	68065385	rs739337566	C	T	missense_variant	MODERATE	TM7SF3	ENSGALG00000014085	0.19	3	5	14	22	18.71047301	6	0.004681594	0.03850223
1	68085460	rs314552420	T	A	3_prime_UTR_variant	MODIFIER	MED21	ENSGALG00000027435	0.75	5	17	0	22	48.85347975	10	4.33E-07	1.08E-05
1	68180599	rs14841095	A	G	downstream_gene_variant	MODIFIER	STK38L	ENSGALG00000014094	0.21	8	11	3	22	33.43690502	16	0.00646476	0.04992257
1	68182594	rs314575577	G	A	downstream_gene_variant	MODIFIER	STK38L	ENSGALG00000014094	0.2	7	15	0	22	33.96359469	14	0.002087843	0.02013352
1	68304376	rs315839624	C	T	5_prime_UTR_variant	MODIFIER	PPFIBP1	ENSGALG00000014106	0.25	11	11	0	22	42.81412246	22	0.004973981	0.04051037
1	68304466	rs15305266	A	G	5_prime_UTR_variant	MODIFIER	PPFIBP1	ENSGALG00000014106	0.86	6	16	0	22	42.15347963	12	3.14E-05	0.00053658
1	68329787	rs317886804	C	T	synonymous_variant	LOW	PPFIBP1	ENSGALG00000014106	0.76	10	11	1	22	46.54914831	20	0.000677255	0.00787338
1	68332660	rs313647106	G	A	synonymous_variant	LOW	PPFIBP1	ENSGALG00000014106	0.48	13	9	0	22	67.47357775	26	1.54E-05	0.00028168
1	68332687	rs312477390	G	A	synonymous_variant	LOW	PPFIBP1	ENSGALG00000014106	0.02	1	21	0	22	21.82979491	2	1.82E-05	0.00032862
1	68335965	rs13882407	A	G	synonymous_variant	LOW	PPFIBP1	ENSGALG00000014106	0.61	9	13	0	22	41.28312219	18	0.00139123	0.01442933
1	68338233	.	G	C	intron_variant	MODIFIER	PPFIBP1	ENSGALG00000014106	0.15	3	7	12	22	38.86234138	6	7.62E-07	1.81E-05
1	68338359	rs735892170	G	C	intron_variant	MODIFIER	PPFIBP1	ENSGALG00000014106	0.19	5	8	9	22	27.85698446	10	0.001902897	0.01863659
1	68338495	.	T	C	intron_variant	MODIFIER	PPFIBP1	ENSGALG00000014106	0.12	3	10	9	22	29.11834339	6	5.78E-05	0.00092464
1	68346883	rs735816746	T	C	synonymous_variant	LOW	PPFIBP1	ENSGALG00000014106	0.11	5	17	0	22	46.29920655	10	1.27E-06	2.89E-05
1	68348975	rs312890186	G	A	synonymous_variant	LOW	PPFIBP1	ENSGALG00000014106	0.05	2	20	0	22	16.49359385	4	0.002423555	0.02275251
1	68349005	rs317122165	T	C	synonymous_variant	LOW	PPFIBP1	ENSGALG00000014106	0.86	6	16	0	22	39.77861724	12	7.83E-05	0.00121227
1	68349788	rs733143645	G	T	missense_variant	MODERATE	PPFIBP1	ENSGALG00000014106	0.05	2	20	0	22	17.13656858	4	0.001818342	0.01795638
1	68350907	rs314066406	C	T	downstream_gene_variant	MODIFIER	PPFIBP1	ENSGALG00000014106	0.27	8	14	0	22	53.87291529	16	5.44E-06	0.00011014
1	68351560	rs315838789	A	T	downstream_gene_variant	MODIFIER	PPFIBP1	ENSGALG00000014106	0.32	14	8	0	22	53.18630153	28	0.002792148	0.02534831
1	68351563	rs314980102	T	C	downstream_gene_variant	MODIFIER	PPFIBP1	ENSGALG00000014106	0.48	11	11	0	22	42.37515677	22	0.005628323	0.04475758
1	68351592	rs314965916	A	G	downstream_gene_variant	MODIFIER	PPFIBP1	ENSGALG00000014106	0.41	10	12	0	22	55.90339962	20	3.01E-05	0.00051582
1	68351596	rs316593486	A	C	downstream_gene_variant	MODIFIER	PPFIBP1	ENSGALG00000014106	0.36	8	14	0	22	34.79404762	16	0.0042403	0.03563103
1	68351649	rs315487192	G	A	downstream_gene_variant	MODIFIER	PPFIBP1	ENSGALG00000014106	0.86	6	16	0	22	43.69497997	12	1.72E-05	0.00031272
1	68352025	rs10723257	A	G	downstream_gene_variant	MODIFIER	PPFIBP1	ENSGALG00000014106	0.75	11	11	0	22	67.23686589	22	1.79E-06	3.97E-05
1	68352810	rs15305446	A	G	downstream_gene_variant	MODIFIER	PPFIBP1	ENSGALG00000014106	0.36	8	14	0	22	38.90378364	16	0.001122935	0.01203088
1	68359402	.	C	T	3_prime_UTR_variant	MODIFIER	CYB5R3	ENSGALG00000014122	0.05	2	20	0	22	42.46201219	4	1.34E-08	4.20E-07
1	68359422	rs316706693	C	T	3_prime_UTR_variant	MODIFIER	CYB5R3	ENSGALG00000014122	0.16	3	19	0	22	44.28340089	6	6.49E-08	1.84E-06
1	68359435	rs312672902	G	C	3_prime_UTR_variant	MODIFIER	CYB5R3	ENSGALG00000014122	0.32	10	12	0	22	118.0916063	20	0	0
1	68359456	rs316935962	A	G	3_prime_UTR_variant	MODIFIER	CYB5R3	ENSGALG00000014122	0.39	11	11	0	22	81.51158651	22	9.12E-09	2.90E-07
1	68359681	rs317236747	T	C	3_prime_UTR_variant	MODIFIER	CYB5R3	ENSGALG00000014122	0.2	9	13	0	22	60.41363777	18	1.75E-06	3.91E-05
1	68360003	.	C	T	3_prime_UTR_variant	MODIFIER	CYB5R3	ENSGALG00000014122	0.05	2	20	0	22	19.70097636	4	0.000572053	0.00680746
1	68360082	.	T	C	3_prime_UTR_variant	MODIFIER	CYB5R3	ENSGALG00000014122	0.07	3	19	0	22	69.6299996	6	0	0
1	68360118	.	G	A	3_prime_UTR_variant	MODIFIER	CYB5R3	ENSGALG00000014122	0.05	2	20	0	22	38.01700578	4	1.11E-07	3.02E-06
1	68360167	rs10728664	A	T	3_prime_UTR_variant	MODIFIER	CYB5R3	ENSGALG00000014122	0.48	13	9	0	22	61.00721831	26	0.000122596	0.0018047
1	68360331	.	G	A	3_prime_UTR_variant	MODIFIER	CYB5R3	ENSGALG00000014122	0.09	4	18	0	22	36.28624386	8	1.56E-05	0.00028483
1	68360539	rs732816633	C	T	3_prime_UTR_variant	MODIFIER	CYB5R3	ENSGALG00000014122	0.09	4	18	0	22	32.34829373	8	8.07E-05	0.00124584
1	68360629	.	A	G	3_prime_UTR_variant	MODIFIER	CYB5R3	ENSGALG00000014122	0.09	4	18	0	22	41.04504526	8	2.04E-06	4.50E-05
1	68360660	rs13882428	C	T	3_prime_UTR_variant	MODIFIER	CYB5R3	ENSGALG00000014122	0.18	6	16	0	22	38.09822045	12	0.000147985	0.00213395
1	68360689	rs317676031	A	C	3_prime_UTR_variant	MODIFIER	CYB5R3	ENSGALG00000014122	0.27	8	14	0	22	42.24367052	16	0.000362891	0.0046279
1	68360769	rs741223674	A	G	3_prime_UTR_variant	MODIFIER	CYB5R3	ENSGALG00000014122	0.14	6	16	0	22	29.93821771	12	0.002852848	0.02580356
1	68360835	.	T	A	3_prime_UTR_variant	MODIFIER	CYB5R3	ENSGALG00000014122	0.09	4	18	0	22	36.95044372	8	1.18E-05	0.00022132
1	68361123	rs315086189	A	G	3_prime_UTR_variant	MODIFIER	CYB5R3	ENSGALG00000014122	0.8	9	13	0	22	55.64782716	18	1.01E-05	0.00019383
1	68361187	.	A	G	3_prime_UTR_variant	MODIFIER	CYB5R3	ENSGALG00000014122	0.32	8	14	0	22	42.86938577	16	0.000292388	0.00384273
1	68361188	.	T	G	3_prime_UTR_variant	MODIFIER	CYB5R3	ENSGALG00000014122	0.45	12	10	0	22	74.92245869	24	3.84E-07	9.60E-06
1	68361538	rs317131096	T	C	3_prime_UTR_variant	MODIFIER	CYB5R3	ENSGALG00000014122	0.8	9	13	0	22	51.89752277	18	3.88E-05	0.00064991
1	68362732	rs13882431	C	G	intron_variant	MODIFIER	CYB5R3	ENSGALG00000014122	0.5	1	0	21	22	14.00298817	2	0.000910521	0.01007449
1	68363067	rs14841382	C	T	intron_variant	MODIFIER	CYB5R3	ENSGALG00000014122	0.3	3	2	17	22	28.61734398	6	7.19E-05	0.00112242
1	68364221	.	A	T	intron_variant	MODIFIER	CYB5R3	ENSGALG00000014122	0.5	1	0	21	22	11.92239219	2	0.002576828	0.02377236
1	68364222	.	A	G	intron_variant	MODIFIER	CYB5R3	ENSGALG00000014122	0.5	1	0	21	22	11.92239219	2	0.002576828	0.02377236
1	68366390	rs10729773	C	G	synonymous_variant	LOW	CYB5R3	ENSGALG00000014122	0.8	9	13	0	22	52.67796134	18	2.94E-05	0.00050633
1	68371396	rs14841408	G	C	synonymous_variant	LOW	CYB5R3	ENSGALG00000014122	0.43	13	9	0	22	58.58453342	26	0.000259126	0.00346543
1	68400379	rs15305597	A	G	3_prime_UTR_variant	MODIFIER	A4GALT	ENSGALG00000014128	0.6	10	5	7	22	45.35860515	20	0.000986345	0.01076997
1	68464345	rs734618145	A	C	intron_variant	MODIFIER	ARFGAP3	ENSGALG00000014140	0.3	7	15	0	22	36.32558819	14	0.000932464	0.01026663
1	68464358	rs13882567	C	T	intron_variant	MODIFIER	ARFGAP3	ENSGALG00000014140	0.55	10	12	0	22	54.36112611	20	5.11E-05	0.00082945
1	68466288	rs314226406	G	A	intron_variant	MODIFIER	ARFGAP3	ENSGALG00000014140	0.32	12	10	0	22	49.63109798	24	0.001577142	0.01592239
1	68466416	rs733361797	G	A	intron_variant	MODIFIER	ARFGAP3	ENSGALG00000014140	0.16	7	15	0	22	58.8148707	14	1.89E-07	4.96E-06
1	68467099	rs314832405	A	G	3_prime_UTR_variant	MODIFIER	PACSIN2	ENSGALG00000014159	0.02	1	21	0	22	16.35430329	2	0.000281001	0.00371271
1	68467141	rs741302542	C	T	3_prime_UTR_variant	MODIFIER	PACSIN2	ENSGALG00000014159	0.02	1	21	0	22	14.2766948	2	0.000794063	0.00902027
1	68467185	rs738678506	A	G	3_prime_UTR_variant	MODIFIER	PACSIN2	ENSGALG00000014159	0.05	2	20	0	22	18.19420395	4	0.001130773	0.01210214
1	68478020	rs15305717	G	A	synonymous_variant	LOW	PACSIN2	ENSGALG00000014159	0.14	6	16	0	22	34.97621824	12	0.00047241	0.00579667
1	68478080	rs315485617	C	T	synonymous_variant	LOW	PACSIN2	ENSGALG00000014159	0.05	2	20	0	22	24.56843718	4	6.14E-05	0.0009768
1	68579513	rs316927288	C	T	upstream_gene_variant	MODIFIER	TSPO	ENSGALG00000014166	0.36	10	12	0	22	45.35634025	20	0.000987045	0.010776
1	68579531	rs731692643	T	C	synonymous_variant	LOW	MCAT	ENSGALG00000034275	0.2	7	15	0	22	35.40594512	14	0.001279701	0.01343846
1	68582390	rs869004258	G	A	5_prime_UTR_variant	MODIFIER	TSPO	ENSGALG00000014166	0.52	14	7	1	22	88.46923956	28	3.43E-08	1.01E-06
1	68586059	rs736353709	T	C	intron_variant	MODIFIER	TSPO	ENSGALG00000014166	0.69	5	3	14	22	38.08344155	10	3.67E-05	0.00061867
1	68590586	rs312863794	A	G	synonymous_variant	LOW	TSPO	ENSGALG00000014166	0.3	13	9	0	22	60.37725962	26	0.000149183	0.00214981
1	68591680	rs13882728	G	A	3_prime_UTR_variant	MODIFIER	TSPO	ENSGALG00000014166	0.59	18	4	0	22	200.8800485	36	0	0
1	68591766	rs312712963	A	G	3_prime_UTR_variant	MODIFIER	TSPO	ENSGALG00000014166	0.66	15	7	0	22	113.817774	30	1.10E-11	0
1	68591771	rs316621192	A	G	3_prime_UTR_variant	MODIFIER	TSPO	ENSGALG00000014166	0.66	15	7	0	22	85.55533223	30	3.05E-07	7.75E-06
1	68591808	rs29006054	C	T	3_prime_UTR_variant	MODIFIER	TSPO	ENSGALG00000014166	0.18	8	14	0	22	84.0594911	16	3.10E-11	0
1	68591837	rs317887717	G	A	3_prime_UTR_variant	MODIFIER	TSPO	ENSGALG00000014166	0.66	15	7	0	22	71.19532582	30	3.35E-05	0.0005699
1	68591863	rs10731746	C	T	3_prime_UTR_variant	MODIFIER	TSPO	ENSGALG00000014166	0.82	6	16	0	22	45.03560163	12	1.02E-05	0.00019436
1	68591878	rs10725926	A	G	3_prime_UTR_variant	MODIFIER	TSPO	ENSGALG00000014166	0.18	6	16	0	22	48.03945884	12	3.08E-06	6.52E-05
1	68592142	rs732778560	G	A	3_prime_UTR_variant	MODIFIER	TSPO	ENSGALG00000014166	0.11	5	17	0	22	25.2594051	10	0.004874902	0.03983461
1	68620284	rs315511435	C	T	intergenic_variant	MODIFIER	-	-	0.83	1	2	19	22	11.90488943	2	0.002599478	0.02387907
1	68940643	rs732872580	C	T	3_prime_UTR_variant	MODIFIER	MPPED1	ENSGALG00000014186	0.05	2	20	0	22	15.27276955	4	0.004167659	0.0351305
1	68941525	rs312277611	T	A	downstream_gene_variant	MODIFIER	MPPED1	ENSGALG00000014186	0.26	9	12	1	22	43.54381816	18	0.000670082	0.00780124
1	68941984	rs312401789	C	T	downstream_gene_variant	MODIFIER	MPPED1	ENSGALG00000014186	0.45	12	10	0	22	45.19773514	24	0.005519331	0.04405828
1	69073743	rs316421089	A	G	3_prime_UTR_variant	MODIFIER	SULT4A1	ENSGALG00000014189	0.31	11	10	1	22	50.06032134	22	0.000575552	0.00684349
1	69134503	rs317487297	C	T	upstream_gene_variant	MODIFIER	-	ENSGALG00000029308	0.75	1	1	20	22	16.1414848	2	0.000312551	0.00406817
1	69134675	rs313708603	G	A	upstream_gene_variant	MODIFIER	-	ENSGALG00000029308	0.17	2	4	16	22	17.2588288	4	0.001721444	0.01714888
1	69136204	rs316767638	T	G	intron_variant	MODIFIER	-	ENSGALG00000029308	0.42	1	5	16	22	21.54380232	2	2.10E-05	0.00037322
1	69136280	rs312889603	G	C	intron_variant	MODIFIER	-	ENSGALG00000029308	0.31	3	5	14	22	19.81366675	6	0.002988958	0.02682064
1	69136586	rs736961983	G	A	intron_variant	MODIFIER	-	ENSGALG00000029308	0.1	1	4	17	22	11.00463303	2	0.004077315	0.03451066
1	69136758	rs732249442	C	T	intron_variant	MODIFIER	-	ENSGALG00000029308	0.13	1	3	18	22	15.1690331	2	0.00050826	0.00615878
1	69137189	rs315151031	G	A	intron_variant	MODIFIER	-	ENSGALG00000029308	0.13	2	6	14	22	18.42552586	4	0.001018805	0.01107317
1	69137238	rs312824820	A	G	intron_variant	MODIFIER	-	ENSGALG00000029308	0.55	6	5	11	22	38.72967272	12	0.000116587	0.00172814
1	69137269	rs316884079	C	A	intron_variant	MODIFIER	-	ENSGALG00000029308	0.15	3	7	12	22	20.19715676	6	0.002554226	0.0237501
1	69137280	rs737628427	C	T	intron_variant	MODIFIER	-	ENSGALG00000029308	0.17	3	6	13	22	20.13734414	6	0.002617717	0.02401723
1	69139212	rs317813268	G	A	synonymous_variant	LOW	-	ENSGALG00000029308	0.48	13	9	0	22	165.9903408	26	0	0
1	69139338	rs10726045	C	T	synonymous_variant	LOW	-	ENSGALG00000029308	0.5	13	6	3	22	150.5458739	26	0	0
1	69141403	rs314387615	T	C	intron_variant	MODIFIER	-	ENSGALG00000029308	0.5	1	0	21	22	11.07661759	2	0.003933173	0.03362847
1	69141409	rs736788814	T	C	intron_variant	MODIFIER	-	ENSGALG00000029308	0.5	1	0	21	22	10.23595536	2	0.005988121	0.04694293
1	69143209	rs317415490	T	C	intron_variant	MODIFIER	-	ENSGALG00000029308	0.32	12	10	0	22	359.3124231	24	0	0
1	69143367	rs14842446	A	G	intron_variant	MODIFIER	-	ENSGALG00000029308	0.05	2	20	0	22	15.33050593	4	0.004062601	0.03449344
1	69143386	rs733655449	G	A	intron_variant	MODIFIER	-	ENSGALG00000029308	0.25	11	11	0	22	215.3619469	22	0	0
1	69143569	rs315711592	T	A	intron_variant	MODIFIER	-	ENSGALG00000029308	0.66	11	11	0	22	265.3093751	22	0	0
1	69143642	rs314413953	C	G	intron_variant	MODIFIER	-	ENSGALG00000029308	0.43	11	11	0	22	297.1536205	22	0	0
1	69143657	rs312725294	C	T	intron_variant	MODIFIER	-	ENSGALG00000029308	0.66	11	11	0	22	388.3815547	22	0	0
1	69143670	rs13883418	T	A	intron_variant	MODIFIER	-	ENSGALG00000029308	0.66	11	11	0	22	413.1347367	22	0	0
1	69143692	rs14842447	A	G	intron_variant	MODIFIER	-	ENSGALG00000029308	0.09	4	18	0	22	33.86553165	8	4.30E-05	0.00071028
1	69143821	rs731811854	T	A	intron_variant	MODIFIER	-	ENSGALG00000029308	0.05	2	20	0	22	56.08994888	4	1.90E-11	0
1	69143852	rs313209983	G	A	intron_variant	MODIFIER	-	ENSGALG00000029308	0.34	11	11	0	22	394.8172571	22	0	0
1	69143899	rs13883419	C	T	intron_variant	MODIFIER	-	ENSGALG00000029308	0.32	12	10	0	22	818.7985039	24	0	0
1	69143986	rs13883420	T	C	intron_variant	MODIFIER	-	ENSGALG00000029308	0.36	14	8	0	22	419.2563684	28	0	0
1	69144080	rs10727152	A	C	intron_variant	MODIFIER	-	ENSGALG00000029308	0.66	11	11	0	22	194.2352883	22	0	0
1	69144113	rs740001534	G	A	intron_variant	MODIFIER	-	ENSGALG00000029308	0.05	2	20	0	22	35.70610661	4	3.33E-07	8.41E-06
1	69144157	rs314097487	A	C	intron_variant	MODIFIER	-	ENSGALG00000029308	0.32	12	10	0	22	437.9191415	24	0	0
1	69146224	rs318184262	G	A	missense_variant	MODERATE	-	ENSGALG00000029308	0.68	12	10	0	22	100.982399	24	2.00E-11	0
1	69147376	rs314843544	A	G	downstream_gene_variant	MODIFIER	-	ENSGALG00000029308	0.77	8	14	0	22	79.0862198	16	2.43E-10	1.00E-08
1	69148617	rs10723393	A	T	upstream_gene_variant	MODIFIER	SAMM50	ENSGALG00000014194	0.69	7	14	1	22	63.91582283	14	2.39E-08	7.20E-07
1	69151023	rs312998372	C	T	upstream_gene_variant	MODIFIER	SAMM50	ENSGALG00000014194	0.02	1	21	0	22	16.8165915	2	0.00022301	0.00303674
1	69151766	rs735639467	C	T	upstream_gene_variant	MODIFIER	SAMM50	ENSGALG00000014194	0.09	4	18	0	22	38.71176688	8	5.56E-06	0.00011235
1	69151804	rs739127878	C	T	upstream_gene_variant	MODIFIER	SAMM50	ENSGALG00000014194	0.2	7	15	0	22	70.16906346	14	1.80E-09	6.00E-08
1	69152054	rs732301399	T	C	upstream_gene_variant	MODIFIER	SAMM50	ENSGALG00000014194	0.07	3	19	0	22	37.24401471	6	1.58E-06	3.54E-05
1	69152094	rs739840550	G	A	upstream_gene_variant	MODIFIER	SAMM50	ENSGALG00000014194	0.07	3	19	0	22	44.45953442	6	5.99E-08	1.70E-06
1	69152124	rs316293976	T	G	upstream_gene_variant	MODIFIER	SAMM50	ENSGALG00000014194	0.84	7	15	0	22	39.70278403	14	0.000283814	0.00374475
1	69152127	rs314692865	C	T	upstream_gene_variant	MODIFIER	SAMM50	ENSGALG00000014194	0.07	3	19	0	22	25.40828467	6	0.000286841	0.00378056
1	69152192	rs312606978	G	A	upstream_gene_variant	MODIFIER	SAMM50	ENSGALG00000014194	0.32	10	12	0	22	186.1312563	20	0	0
1	69152285	rs741481411	C	T	upstream_gene_variant	MODIFIER	SAMM50	ENSGALG00000014194	0.43	11	11	0	22	218.0717617	22	0	0
1	69152321	rs318183291	A	G	upstream_gene_variant	MODIFIER	SAMM50	ENSGALG00000014194	0.18	8	14	0	22	168.9429813	16	0	0
1	69152416	rs312298934	T	C	upstream_gene_variant	MODIFIER	SAMM50	ENSGALG00000014194	0.8	7	15	0	22	107.5695743	14	0	0
1	69152433	rs316853136	A	G	upstream_gene_variant	MODIFIER	SAMM50	ENSGALG00000014194	0.61	13	9	0	22	127.3944807	26	0	0
1	69152456	rs735102625	A	T	upstream_gene_variant	MODIFIER	SAMM50	ENSGALG00000014194	0.07	3	19	0	22	43.68305714	6	8.54E-08	2.37E-06
1	69152468	rs736870686	C	T	upstream_gene_variant	MODIFIER	SAMM50	ENSGALG00000014194	0.02	1	21	0	22	11.63119732	2	0.002980695	0.02675422
1	69152478	rs733504221	T	A	upstream_gene_variant	MODIFIER	SAMM50	ENSGALG00000014194	0.09	4	18	0	22	28.33983613	8	0.000413763	0.00516469
1	69152632	rs314921591	T	C	upstream_gene_variant	MODIFIER	SAMM50	ENSGALG00000014194	0.45	12	10	0	22	145.0232715	24	0	0
1	69152637	rs739053648	G	A	upstream_gene_variant	MODIFIER	SAMM50	ENSGALG00000014194	0.25	9	13	0	22	285.5291831	18	0	0
1	69152760	rs317370924	A	G	upstream_gene_variant	MODIFIER	SAMM50	ENSGALG00000014194	0.09	4	18	0	22	24.53242092	8	0.001864868	0.01832269
1	69169821	rs316327584	T	C	synonymous_variant	LOW	SAMM50	ENSGALG00000014194	0.77	10	12	0	22	50.62852917	20	0.000179925	0.00252603
1	69218793	rs740849075	G	A	synonymous_variant	LOW	PARVB	ENSGALG00000014201	0.38	3	1	18	22	20.91132228	6	0.001903142	0.01863731
1	69234782	rs316756474	C	T	downstream_gene_variant	MODIFIER	PARVB	ENSGALG00000014201	0.18	8	14	0	22	42.78840423	16	0.0003007	0.0039359
1	69235135	rs739176225	A	T	downstream_gene_variant	MODIFIER	PARVB	ENSGALG00000014201	0.07	3	18	1	22	32.00044043	6	1.63E-05	0.00029768
1	69235516	rs733850998	C	G	downstream_gene_variant	MODIFIER	PARVB	ENSGALG00000014201	0.16	7	15	0	22	32.53693678	14	0.003358117	0.02959146
1	69235985	rs316660099	T	C	downstream_gene_variant	MODIFIER	PARVB	ENSGALG00000014201	0.57	19	3	0	22	64.81073799	38	0.004308587	0.03611142
1	70291619	rs317009407	G	A	3_prime_UTR_variant	MODIFIER	NUP50	ENSGALG00000014222	0.68	5	15	2	22	24.9603171	10	0.005421233	0.04342334
1	70291980	rs794337227	G	A	3_prime_UTR_variant	MODIFIER	NUP50	ENSGALG00000014222	0.19	8	13	1	22	54.34276911	16	4.56E-06	9.38E-05
1	70296514	rs15310494	C	T	downstream_gene_variant	MODIFIER	NUP50	ENSGALG00000014222	0.32	10	12	0	22	47.82781312	20	0.000449706	0.00555787
1	70298158	rs314403184	C	G	downstream_gene_variant	MODIFIER	KIAA0930	ENSGALG00000014226	0.37	9	6	7	22	41.45395458	18	0.001317419	0.01378003
1	70298225	rs315806818	C	G	downstream_gene_variant	MODIFIER	KIAA0930	ENSGALG00000014226	0.24	9	10	3	22	50.60613928	18	6.11E-05	0.00097179
1	70299034	rs312337581	C	T	downstream_gene_variant	MODIFIER	KIAA0930	ENSGALG00000014226	0.74	11	10	1	22	47.44885003	22	0.001282148	0.01346157
1	70299592	rs314314390	C	G	downstream_gene_variant	MODIFIER	KIAA0930	ENSGALG00000014226	0.69	11	10	1	22	42.40053262	22	0.00558839	0.04451321
1	70587042	rs740314871	C	T	synonymous_variant	LOW	FBLN1	ENSGALG00000014233	0.16	7	15	0	22	37.47262788	14	0.000625425	0.00735305
1	70587054	rs312624753	G	A	synonymous_variant	LOW	FBLN1	ENSGALG00000014233	0.5	2	0	20	22	22.93865848	4	0.00013025	0.00190497
1	70588605	rs315684491	C	T	synonymous_variant	LOW	FBLN1	ENSGALG00000014233	0.66	11	11	0	22	57.78321926	22	4.73E-05	0.00077362
1	70626739	rs317164196	T	C	3_prime_UTR_variant	MODIFIER	FBLN1	ENSGALG00000014233	0.41	12	10	0	22	56.50775537	24	0.000195372	0.00271025
1	70626759	rs315793867	G	A	3_prime_UTR_variant	MODIFIER	FBLN1	ENSGALG00000014233	0.43	13	9	0	22	61.25560146	26	0.000113431	0.00168688
1	70627478	rs317805421	G	A	3_prime_UTR_variant	MODIFIER	FBLN1	ENSGALG00000014233	0.43	13	9	0	22	102.4889081	26	4.90E-11	0
1	70627495	rs735223403	G	A	3_prime_UTR_variant	MODIFIER	FBLN1	ENSGALG00000014233	0.43	13	9	0	22	120.873877	26	0	0
1	70627556	rs314281386	T	C	3_prime_UTR_variant	MODIFIER	FBLN1	ENSGALG00000014233	0.43	12	9	1	22	68.88920455	24	3.22E-06	6.80E-05
1	71304000	rs740979087	C	T	intron_variant	MODIFIER	CDPF1	ENSGALG00000028840	0.75	2	2	18	22	43.09174114	4	9.90E-09	3.10E-07
1	71304237	.	A	G	intron_variant	MODIFIER	CDPF1	ENSGALG00000028840	0.14	3	8	11	22	36.18757277	6	2.53E-06	5.47E-05
1	71400724	.	A	G	upstream_gene_variant	MODIFIER	TTC38	ENSGALG00000014551	0.5	2	0	20	22	16.1414848	4	0.002835071	0.02567212
1	71400762	.	T	C	synonymous_variant	LOW	TTC38	ENSGALG00000014551	0.58	11	2	9	22	88.09820131	22	7.21E-10	3.00E-08
1	71404600	.	A	G	intron_variant	MODIFIER	TTC38	ENSGALG00000014551	0.43	12	2	8	22	79.84682978	24	6.44E-08	1.82E-06
1	71406439	rs80746007	G	A	intron_variant	MODIFIER	TTC38	ENSGALG00000014551	0.14	2	5	15	22	22.81499014	4	0.000137871	0.00200314
1	71414274	.	A	G	intron_variant	MODIFIER	TTC38	ENSGALG00000014551	0.13	5	14	3	22	48.34812656	10	5.36E-07	1.31E-05
1	71414282	.	G	A	intron_variant	MODIFIER	TTC38	ENSGALG00000014551	0.15	5	12	5	22	39.21662942	10	2.33E-05	0.00040962
1	71418354	rs739020149	A	G	intron_variant	MODIFIER	TTC38	ENSGALG00000014551	0.53	12	3	7	22	49.47498102	24	0.001650498	0.01655045
1	71418597	.	A	G	intron_variant	MODIFIER	TTC38	ENSGALG00000014551	0.05	1	9	12	22	11.93299137	2	0.002563208	0.02377236
1	71418609	rs314563876	G	A	intron_variant	MODIFIER	TTC38	ENSGALG00000014551	0.46	12	1	9	22	78.16434775	24	1.19E-07	3.23E-06
1	71418734	.	C	T	intron_variant	MODIFIER	TTC38	ENSGALG00000014551	0.32	7	4	11	22	94.54738139	14	0	0
1	71418746	.	G	A	intron_variant	MODIFIER	TTC38	ENSGALG00000014551	0.41	9	2	11	22	105.478908	18	0	0
1	71418761	.	G	A	intron_variant	MODIFIER	TTC38	ENSGALG00000014551	0.32	7	4	11	22	139.8277628	14	0	0
1	71418828	rs739281942	C	T	intron_variant	MODIFIER	TTC38	ENSGALG00000014551	0.17	7	14	1	22	136.070163	14	0	0
1	71418904	rs316760971	A	G	intron_variant	MODIFIER	TTC38	ENSGALG00000014551	0.81	6	15	1	22	33.04337582	12	0.000953044	0.0104578
1	71419033	rs315294425	G	T	intron_variant	MODIFIER	TTC38	ENSGALG00000014551	0.74	11	10	1	22	129.8532437	22	0	0
1	71419059	rs318228670	G	T	intron_variant	MODIFIER	TTC38	ENSGALG00000014551	0.21	7	14	1	22	71.05243375	14	1.24E-09	4.00E-08
1	71419206	rs10726177	C	T	intron_variant	MODIFIER	TTC38	ENSGALG00000014551	0.29	12	9	1	22	64.55189645	24	1.42E-05	0.00026193
1	71419323	rs740682072	C	T	intron_variant	MODIFIER	TTC38	ENSGALG00000014551	0.23	10	12	0	22	56.42873646	20	2.50E-05	0.00043784
1	71420069	.	T	A	intron_variant	MODIFIER	TTC38	ENSGALG00000014551	0.25	8	8	6	22	53.74933132	16	5.70E-06	0.00011483
1	71420144	rs734950504	G	C	intron_variant	MODIFIER	TTC38	ENSGALG00000014551	0.24	6	11	5	22	40.40139637	12	6.17E-05	0.00097998
1	71420215	rs738264119	C	T	intron_variant	MODIFIER	TTC38	ENSGALG00000014551	0.26	9	8	5	22	66.43455949	18	1.79E-07	4.73E-06
1	71437912	rs733408953	A	G	synonymous_variant	LOW	TTC38	ENSGALG00000014551	0.28	9	7	6	22	141.6233589	18	0	0
1	71437917	rs734135858	A	G	missense_variant	MODERATE	TTC38	ENSGALG00000014551	0.29	10	7	5	22	145.5477724	20	0	0
1	71438000	rs734966357	A	G	missense_variant	MODERATE	TTC38	ENSGALG00000014551	0.5	17	2	3	22	239.7727875	34	0	0
1	71438007	.	G	A	missense_variant	MODERATE	TTC38	ENSGALG00000014551	0.33	13	7	2	22	243.1772485	26	0	0
1	71439297	.	A	G	synonymous_variant	LOW	TTC38	ENSGALG00000014551	0.17	7	14	1	22	157.9404834	14	0	0
1	71439298	.	T	A	missense_variant	MODERATE	TTC38	ENSGALG00000014551	0.17	7	14	1	22	153.6641823	14	0	0
1	71440374	rs739549590	A	G	missense_variant	MODERATE	TTC38	ENSGALG00000014551	0.36	8	3	11	22	56.63162789	16	1.91E-06	4.23E-05
1	71440433	rs794037478	C	T	synonymous_variant	LOW	TTC38	ENSGALG00000014551	0.5	12	6	4	22	65.1849289	24	1.14E-05	0.00021579
1	71444342	rs794110744	T	C	synonymous_variant	LOW	TTC38	ENSGALG00000014551	0.28	11	9	2	22	49.11560971	22	0.000771189	0.00879553
1	71445194	rs80637279	C	T	synonymous_variant	LOW	TTC38	ENSGALG00000014551	0.79	6	13	3	22	45.19795655	12	9.53E-06	0.00018335
1	71446764	rs80681277	A	G	missense_variant	MODERATE	TTC38	ENSGALG00000014551	0.71	8	6	8	22	114.6461054	16	0	0
1	71449696	rs80596775	G	A	downstream_gene_variant	MODIFIER	TTC38	ENSGALG00000014551	0.53	11	7	4	22	54.70567543	22	0.000130757	0.00191072
1	71449920	rs733802840	G	A	downstream_gene_variant	MODIFIER	TTC38	ENSGALG00000014551	0.5	1	0	21	22	14.1277755	2	0.000855446	0.00957807
1	71450072	rs312351147	G	A	downstream_gene_variant	MODIFIER	TTC38	ENSGALG00000014551	0.42	6	6	10	22	30.3830392	12	0.002444426	0.02291713
1	71450095	rs316336830	C	T	downstream_gene_variant	MODIFIER	TTC38	ENSGALG00000014551	0.47	11	7	4	22	64.15420169	22	5.32E-06	0.00010785
1	71450289	rs314669506	T	G	downstream_gene_variant	MODIFIER	TTC38	ENSGALG00000014551	0.45	12	8	2	22	57.38964153	24	0.000147812	0.00213174
1	71450433	rs313751491	T	C	downstream_gene_variant	MODIFIER	TTC38	ENSGALG00000014551	0.45	11	8	3	22	42.82985384	22	0.004951918	0.04035938
1	71450477	rs312894791	G	A	downstream_gene_variant	MODIFIER	TTC38	ENSGALG00000014551	0.5	14	8	0	22	112.7290985	28	4.00E-12	0
1	71450522	rs316281325	A	T	downstream_gene_variant	MODIFIER	TTC38	ENSGALG00000014551	0.05	2	20	0	22	22.80690811	4	0.000138384	0.00200989
1	71450734	rs316523395	G	T	downstream_gene_variant	MODIFIER	TTC38	ENSGALG00000014551	0.5	12	8	2	22	69.64485974	24	2.47E-06	5.35E-05
1	71451286	rs740922605	C	T	downstream_gene_variant	MODIFIER	TTC38	ENSGALG00000014551	0.5	12	8	2	22	47.77272216	24	0.002692802	0.02459517
1	71451319	rs732074012	G	A	downstream_gene_variant	MODIFIER	TTC38	ENSGALG00000014551	0.75	8	12	2	22	63.1039902	16	1.56E-07	4.14E-06
1	71451405	rs741636884	G	A	downstream_gene_variant	MODIFIER	TTC38	ENSGALG00000014551	0.67	8	7	7	22	45.9599323	16	9.88E-05	0.00149206
1	71467458	rs313074762	C	T	3_prime_UTR_variant	MODIFIER	ZC3HAV1	ENSGALG00000013911	0.53	8	11	3	22	35.11935497	16	0.003827494	0.0329081
1	71670279	rs736215788	G	A	3_prime_UTR_variant	MODIFIER	ETV6	ENSGALG00000012921	0.17	1	2	19	22	15.24923797	2	0.000488281	0.00594515
1	71745051	rs734869700	T	C	intergenic_variant	MODIFIER	-	-	0.67	2	1	19	22	27.83704551	4	1.35E-05	0.00024995
1	71745721	rs15052125	C	T	downstream_gene_variant	MODIFIER	LRP6	ENSGALG00000031503	0.7	13	9	0	22	57.90267861	26	0.000318857	0.00413957
1	71746691	rs732124659	C	G	downstream_gene_variant	MODIFIER	LRP6	ENSGALG00000031503	0.86	2	5	15	22	15.68830737	4	0.003467238	0.03037713
1	71746703	rs738247460	C	A	downstream_gene_variant	MODIFIER	LRP6	ENSGALG00000031503	0.92	1	5	16	22	16.38181967	2	0.000277162	0.00366921
1	71747012	rs740103073	C	A	downstream_gene_variant	MODIFIER	LRP6	ENSGALG00000031503	0.8	7	15	0	22	37.51765758	14	0.000615634	0.00725617
1	71890323	rs737449100	C	T	3_prime_UTR_variant	MODIFIER	MANSC1	ENSGALG00000038710	0.47	6	9	7	22	34.13473451	12	0.000642315	0.00752142
1	71891093	rs314785483	T	C	missense_variant	MODERATE	MANSC1	ENSGALG00000038710	0.66	7	15	0	22	32.31802416	14	0.003609162	0.03139809
1	71891200	rs317399761	G	C	missense_variant	MODERATE	MANSC1	ENSGALG00000038710	0.62	8	13	1	22	34.12256393	16	0.005230145	0.04216589
1	72113921	rs313537792	C	T	downstream_gene_variant	MODIFIER	-	ENSGALG00000026896	0.38	7	10	5	22	33.2277589	14	0.002670872	0.02443075
1	72115028	rs312763340	A	G	3_prime_UTR_variant	MODIFIER	-	ENSGALG00000026896	0.36	10	12	0	22	60.21736998	20	6.59E-06	0.00013138
1	72710889	rs313013084	C	G	intron_variant	MODIFIER	CCDC91	ENSGALG00000031666	0.11	2	7	13	22	23.09712325	4	0.000121093	0.00178592
1	72711862	rs317018927	C	T	intron_variant	MODIFIER	CCDC91	ENSGALG00000031666	0.14	2	5	15	22	19.50711823	4	0.000624648	0.00734538
1	72713693	rs740556781	A	G	intron_variant	MODIFIER	CCDC91	ENSGALG00000031666	0.6	2	3	17	22	28.28754711	4	1.09E-05	0.00020711
1	72716297	rs313050628	T	C	intron_variant	MODIFIER	CCDC91	ENSGALG00000031666	0.33	2	1	19	22	19.45311106	4	0.000640134	0.00749952
1	72736660	rs313859629	A	G	intron_variant	MODIFIER	CCDC91	ENSGALG00000031666	0.17	2	4	16	22	19.52014493	4	0.000620969	0.00730852
1	72736687	rs312941399	C	T	intron_variant	MODIFIER	CCDC91	ENSGALG00000031666	0.3	3	2	17	22	26.98922443	6	0.000145482	0.00210163
1	74322071	rs10726067	C	T	missense_variant	MODERATE	VWF	ENSGALG00000017272	0.27	6	16	0	22	35.39454013	12	0.000405121	0.00507224
1	74458358	rs317469039	C	T	5_prime_UTR_variant	MODIFIER	VWF	ENSGALG00000017272	0.34	15	7	0	22	59.5211296	30	0.001051782	0.01137773
1	75377665	rs10726229	T	A	downstream_gene_variant	MODIFIER	TSPAN9	ENSGALG00000014346	0.66	15	7	0	22	226.4011203	30	0	0
1	75686022	rs732670462	G	T	non_coding_transcript_exon_variant	MODIFIER	-	ENSGALG00000032183	0.18	8	14	0	22	51.86048384	16	1.15E-05	0.00021758
1	75968593	rs732737160	A	C	downstream_gene_variant	MODIFIER	MFAP5	ENSGALG00000027471	0.44	10	6	6	22	70.46652548	20	1.53E-07	4.07E-06
1	75968607	.	A	C	downstream_gene_variant	MODIFIER	MFAP5	ENSGALG00000027471	0.09	3	13	6	22	29.48979761	6	4.91E-05	0.00080113
1	75968749	rs314358336	C	A	downstream_gene_variant	MODIFIER	MFAP5	ENSGALG00000027471	0.07	3	19	0	22	38.18624721	6	1.03E-06	2.39E-05
1	75968968	rs741768179	A	G	downstream_gene_variant	MODIFIER	MFAP5	ENSGALG00000027471	0.45	12	10	0	22	65.09631778	24	1.18E-05	0.0002218
1	75969058	rs317265869	T	C	downstream_gene_variant	MODIFIER	MFAP5	ENSGALG00000027471	0.59	14	8	0	22	136.7295851	28	0	0
1	75969380	rs316416151	A	T	downstream_gene_variant	MODIFIER	MFAP5	ENSGALG00000027471	0.45	12	10	0	22	122.5468188	24	0	0
1	75969576	rs314802807	A	C	downstream_gene_variant	MODIFIER	MFAP5	ENSGALG00000027471	0.59	14	8	0	22	97.79681585	28	1.15E-09	4.00E-08
1	75969801	rs737680955	T	G	downstream_gene_variant	MODIFIER	MFAP5	ENSGALG00000027471	0.07	3	19	0	22	50.51513268	6	3.71E-09	1.20E-07
1	75969811	rs731879542	T	C	downstream_gene_variant	MODIFIER	MFAP5	ENSGALG00000027471	0.07	3	19	0	22	46.70327981	6	2.14E-08	6.50E-07
1	75970321	rs313336769	T	C	downstream_gene_variant	MODIFIER	MFAP5	ENSGALG00000027471	0.07	3	19	0	22	21.87847052	6	0.001273824	0.01338709
1	75970590	rs739547404	G	C	downstream_gene_variant	MODIFIER	MFAP5	ENSGALG00000027471	0.59	14	8	0	22	335.0360075	28	0	0
1	75970591	rs315742187	C	T	downstream_gene_variant	MODIFIER	MFAP5	ENSGALG00000027471	0.95	2	20	0	22	28.28109907	4	1.09E-05	0.00020745
1	75970761	rs313694205	A	C	downstream_gene_variant	MODIFIER	MFAP5	ENSGALG00000027471	0.95	2	20	0	22	14.58114815	4	0.005653645	0.04491955
1	75970956	rs317883744	A	C	downstream_gene_variant	MODIFIER	MFAP5	ENSGALG00000027471	0.95	2	20	0	22	75.29930705	4	0	0
1	75971162	rs315953191	C	T	downstream_gene_variant	MODIFIER	MFAP5	ENSGALG00000027471	0.59	14	8	0	22	184.4804839	28	0	0
1	75971507	rs314095566	C	T	downstream_gene_variant	MODIFIER	MFAP5	ENSGALG00000027471	0.36	12	10	0	22	135.8310215	24	0	0
1	75971607	.	C	T	downstream_gene_variant	MODIFIER	MFAP5	ENSGALG00000027471	0.05	2	20	0	22	95.67497194	4	0	0
1	75971799	rs317058360	G	A	downstream_gene_variant	MODIFIER	MFAP5	ENSGALG00000027471	0.59	14	8	0	22	208.0052096	28	0	0
1	75971975	.	C	T	downstream_gene_variant	MODIFIER	MFAP5	ENSGALG00000027471	0.14	6	16	0	22	168.1930356	12	0	0
1	75972201	rs315014220	C	A	downstream_gene_variant	MODIFIER	MFAP5	ENSGALG00000027471	0.95	2	20	0	22	106.799666	4	0	0
1	75972212	rs313521396	C	T	downstream_gene_variant	MODIFIER	MFAP5	ENSGALG00000027471	0.43	13	9	0	22	213.1751064	26	0	0
1	75972241	rs317025017	T	A	downstream_gene_variant	MODIFIER	MFAP5	ENSGALG00000027471	0.45	12	10	0	22	178.5074317	24	0	0
1	75972603	rs316040131	T	C	missense_variant	MODERATE	MFAP5	ENSGALG00000027471	0.95	2	20	0	22	17.13891859	4	0.001816429	0.01793909
1	75972658	.	G	A	stop_gained	HIGH	MFAP5	ENSGALG00000027471	0.05	2	20	0	22	20.8505119	4	0.000339027	0.00436239
1	76040997	.	A	G	missense_variant	MODERATE	RIMKLB	ENSGALG00000040184	0.25	2	2	18	22	20.09428432	4	0.000478444	0.00586113
1	76769972	rs13818304	C	G	synonymous_variant	LOW	CSTB	ENSGALG00000014410	0.32	8	14	0	22	58.94951075	16	7.86E-07	1.86E-05
1	76773316	rs13776664	C	G	missense_variant	MODERATE	CSTA	ENSGALG00000014412	0.5	10	12	0	22	55.18637581	20	3.85E-05	0.00064591
1	76787762	rs733181321	C	T	synonymous_variant	LOW	CCDC58	ENSGALG00000014413	0.14	6	16	0	22	38.37355176	12	0.000133389	0.0019454
1	76798109	rs10723162	G	A	synonymous_variant	LOW	FAM162A	ENSGALG00000007378	0.27	6	16	0	22	32.31894787	12	0.00123527	0.01304933
1	76800352	rs741785903	A	T	synonymous_variant	LOW	FAM162A	ENSGALG00000007378	0.11	5	17	0	22	31.10068488	10	0.000564676	0.00673329
1	76804541	rs312668031	G	A	3_prime_UTR_variant	MODIFIER	FAM162A	ENSGALG00000007378	0.36	4	18	0	22	26.61767483	8	0.000822842	0.00929238
1	76804691	rs13886978	T	C	3_prime_UTR_variant	MODIFIER	FAM162A	ENSGALG00000007378	0.55	4	7	11	22	22.91759907	8	0.003471666	0.03041104
1	76805522	rs731454026	G	T	3_prime_UTR_variant	MODIFIER	FAM162A	ENSGALG00000007378	0.25	3	3	16	22	21.33345517	6	0.001597888	0.016105
1	76919744	rs315730275	A	T	3_prime_UTR_variant	MODIFIER	MRPL51	ENSGALG00000014435	0.57	9	13	0	22	50.42147194	18	6.52E-05	0.00102945
1	76919760	rs312593057	G	A	3_prime_UTR_variant	MODIFIER	MRPL51	ENSGALG00000014435	0.57	9	13	0	22	71.92439489	18	2.13E-08	6.40E-07
1	76919922	rs737727947	T	C	3_prime_UTR_variant	MODIFIER	MRPL51	ENSGALG00000014435	0.3	9	13	0	22	46.60302989	18	0.000242129	0.00326311
1	76920021	rs80564654	A	G	3_prime_UTR_variant	MODIFIER	MRPL51	ENSGALG00000014435	0.86	6	16	0	22	40.95679002	12	4.98E-05	0.0008104
1	76920031	rs317581273	C	T	3_prime_UTR_variant	MODIFIER	MRPL51	ENSGALG00000014435	0.3	9	13	0	22	65.94207645	18	2.17E-07	5.64E-06
1	76956722	rs14845385	A	C	3_prime_UTR_variant	MODIFIER	GAPDH	ENSGALG00000014442	0.75	11	11	0	22	52.65763335	22	0.000253461	0.00339803
1	76956723	rs14845386	G	A	3_prime_UTR_variant	MODIFIER	GAPDH	ENSGALG00000014442	0.75	11	11	0	22	52.74400956	22	0.000246548	0.00331536
1	76968250	rs731024245	T	A	synonymous_variant	LOW	IFFO1	ENSGALG00000014443	0.27	12	10	0	22	45.5266274	24	0.005043976	0.04097463
1	76987181	rs738127825	A	G	5_prime_UTR_variant	MODIFIER	NOP2	ENSGALG00000037807	0.67	4	8	10	22	64.67949747	8	5.60E-11	0
1	76987187	rs317838642	T	C	splice_region_variant,5_prime_UTR_variant	LOW	NOP2	ENSGALG00000037807	0.88	3	9	10	22	34.58087081	6	5.19E-06	0.00010564
1	77096922	rs733806908	T	G	missense_variant	MODERATE	ZNF384	ENSGALG00000032599	0.02	1	21	0	22	37.04047379	2	9.05E-09	2.90E-07
1	77153159	rs10725304	G	C	synonymous_variant	LOW	COPS7A	ENSGALG00000014467	0.73	10	12	0	22	45.2296992	20	0.001027	0.01114955
1	77166765	rs316943199	T	C	intron_variant	MODIFIER	MLF2	ENSGALG00000014468	0.5	9	2	11	22	49.84170118	18	7.98E-05	0.00123285
1	77228965	rs313152600	T	C	upstream_gene_variant	MODIFIER	GPR162	ENSGALG00000022926	0.36	10	12	0	22	55.98103383	20	2.93E-05	0.00050379
1	77229041	rs316799465	C	T	upstream_gene_variant	MODIFIER	GPR162	ENSGALG00000022926	0.26	11	10	1	22	61.91706178	22	1.16E-05	0.00021831
1	77229486	rs316201691	G	A	upstream_gene_variant	MODIFIER	GPR162	ENSGALG00000022926	0.36	10	12	0	22	72.57707338	20	6.87E-08	1.93E-06
1	77230426	rs313963582	G	A	synonymous_variant	LOW	GPR162	ENSGALG00000022926	0.25	11	11	0	22	123.132033	22	0	0
1	77231333	rs737011644	C	T	synonymous_variant	LOW	GPR162	ENSGALG00000022926	0.14	6	16	0	22	71.61637961	12	1.59E-10	1.00E-08
1	77232013	rs318189112	G	A	synonymous_variant	LOW	GPR162	ENSGALG00000022926	0.3	11	11	0	22	71.52002088	22	3.81E-07	9.53E-06
1	77232109	rs317685373	A	G	synonymous_variant	LOW	GPR162	ENSGALG00000022926	0.14	6	16	0	22	78.45219906	12	8.00E-12	0
1	77232148	rs13887182	T	C	synonymous_variant	LOW	GPR162	ENSGALG00000022926	0.31	11	10	1	22	65.01970697	22	3.92E-06	8.17E-05
1	77232679	rs731364142	C	T	missense_variant	MODERATE	GPR162	ENSGALG00000022926	0.14	6	16	0	22	92.76964078	12	0	0
1	77232898	rs10729686	T	C	3_prime_UTR_variant	MODIFIER	GPR162	ENSGALG00000022926	0.3	11	11	0	22	46.08231453	22	0.001929861	0.01885147
1	77232901	rs316527399	C	A	3_prime_UTR_variant	MODIFIER	GPR162	ENSGALG00000022926	0.61	13	9	0	22	59.87314627	26	0.00017441	0.00246087
1	77233098	rs315618507	C	T	3_prime_UTR_variant	MODIFIER	GPR162	ENSGALG00000022926	0.29	11	8	3	22	62.80712985	22	8.51E-06	0.00016546
1	77236777	rs737890590	C	A	upstream_gene_variant	MODIFIER	-	ENSGALG00000014490	0.25	9	13	0	22	45.34278188	18	0.000369694	0.00470419
1	77236861	rs733903384	G	A	upstream_gene_variant	MODIFIER	-	ENSGALG00000014490	0.25	9	13	0	22	52.08615811	18	3.63E-05	0.00061221
1	77240146	rs313880268	T	C	synonymous_variant	LOW	-	ENSGALG00000014490	0.27	12	10	0	22	57.49661197	24	0.000142871	0.00206762
1	77243814	rs732729074	C	T	synonymous_variant	LOW	-	ENSGALG00000014490	0.27	12	10	0	22	101.0828569	24	2.00E-11	0
1	77244509	rs736375371	G	A	3_prime_UTR_variant	MODIFIER	-	ENSGALG00000014490	0.23	10	12	0	22	62.68293532	20	2.72E-06	5.83E-05
1	77325171	rs15315150	A	G	intron_variant	MODIFIER	ATN1	ENSGALG00000014554	0.14	6	16	0	22	28.02228365	12	0.005490675	0.04388448
1	77326698	rs316582779	C	G	synonymous_variant	LOW	C1H12ORF57	ENSGALG00000014555	0.11	5	17	0	22	37.19316211	10	5.24E-05	0.00084723
1	77347871	rs14845674	A	T	synonymous_variant	LOW	PTPN6	ENSGALG00000014561	0.55	16	6	0	22	57.96399337	32	0.003305811	0.02922996
1	77349384	rs312638912	C	G	3_prime_UTR_variant	MODIFIER	PHB2	ENSGALG00000014567	0.34	9	13	0	22	48.55598345	18	0.000124415	0.00182885
1	77380690	rs315599817	G	A	missense_variant	MODERATE	C1S	ENSGALG00000014603	0.48	13	9	0	22	101.2167044	26	8.00E-11	0
1	77382004	rs313909176	G	A	missense_variant	MODERATE	C1S	ENSGALG00000014603	0.43	13	9	0	22	88.86934916	26	8.45E-09	2.70E-07
1	77382134	rs732795596	C	T	synonymous_variant	LOW	C1S	ENSGALG00000014603	0.3	13	9	0	22	79.81487254	26	2.24E-07	5.82E-06
1	77382458	rs13887325	T	G	missense_variant	MODERATE	C1S	ENSGALG00000014603	0.73	8	14	0	22	58.47710519	16	9.43E-07	2.20E-05
1	77383488	rs14845732	A	C	missense_variant	MODERATE	C1S	ENSGALG00000014603	0.52	13	9	0	22	70.71225287	26	5.22E-06	0.00010614
1	77383969	.	A	G	intron_variant	MODIFIER	C1S	ENSGALG00000014603	0.29	7	5	10	22	31.69290811	14	0.004428595	0.03679276
1	77384500	rs731303589	T	C	synonymous_variant	LOW	C1S	ENSGALG00000014603	0.3	13	9	0	22	82.94359453	26	7.32E-08	2.05E-06
1	77385460	rs740673133	G	A	missense_variant,splice_region_variant	MODERATE	C1S	ENSGALG00000014603	0.3	13	9	0	22	116.6360657	26	0	0
1	77387534	rs313025321	T	C	synonymous_variant	LOW	C1S	ENSGALG00000014603	0.23	8	14	0	22	50.21730542	16	2.12E-05	0.00037623
1	77387630	rs733334780	G	A	synonymous_variant	LOW	C1S	ENSGALG00000014603	0.3	13	9	0	22	149.4324548	26	0	0
1	77387662	rs740452455	A	G	missense_variant	MODERATE	C1S	ENSGALG00000014603	0.23	10	12	0	22	112.5729627	20	0	0
1	77387676	rs732633677	G	A	missense_variant	MODERATE	C1S	ENSGALG00000014603	0.3	13	9	0	22	120.3859621	26	0	0
1	77387699	.	T	C	synonymous_variant	LOW	C1S	ENSGALG00000014603	0.18	8	14	0	22	96.82878308	16	0	0
1	77387727	rs794123219	A	T	missense_variant	MODERATE	C1S	ENSGALG00000014603	0.3	13	9	0	22	102.8062172	26	4.40E-11	0
1	77388130	.	G	A	missense_variant	MODERATE	C1S	ENSGALG00000014603	0.3	13	9	0	22	166.5191819	26	0	0
1	77388163	rs737462054	T	C	missense_variant	MODERATE	C1S	ENSGALG00000014603	0.52	13	9	0	22	89.1091561	26	7.73E-09	2.50E-07
1	77388206	rs314842307	C	T	synonymous_variant	LOW	C1S	ENSGALG00000014603	0.3	13	9	0	22	83.39616664	26	6.22E-08	1.76E-06
1	77388455	rs736827551	C	T	3_prime_UTR_variant	MODIFIER	C1S	ENSGALG00000014603	0.05	2	20	0	22	14.37284183	4	0.006195425	0.04825345
1	77388574	rs740617119	C	T	3_prime_UTR_variant	MODIFIER	C1S	ENSGALG00000014603	0.3	13	9	0	22	105.0739585	26	1.80E-11	0
1	77388765	rs733637890	A	G	downstream_gene_variant	MODIFIER	-	ENSGALG00000014659	0.5	2	0	20	22	24.85502524	4	5.38E-05	0.00086789
1	77388908	.	C	T	downstream_gene_variant	MODIFIER	-	ENSGALG00000014659	0.5	1	0	21	22	17.11399831	2	0.000192195	0.00267146
1	77388930	rs738417109	C	T	downstream_gene_variant	MODIFIER	-	ENSGALG00000014659	0.5	1	0	21	22	15.06629049	2	0.000535053	0.00642902
1	77391796	rs739588733	T	C	downstream_gene_variant	MODIFIER	-	ENSGALG00000014659	0.7	3	2	17	22	43.86644026	6	7.86E-08	2.19E-06
1	77391883	rs315864533	C	T	downstream_gene_variant	MODIFIER	-	ENSGALG00000014659	0.1	1	4	17	22	12.13608648	2	0.0023157	0.02189993
1	77391945	rs730956888	A	G	downstream_gene_variant	MODIFIER	-	ENSGALG00000014659	0.06	1	7	14	22	21.15769976	2	2.54E-05	0.00044413
1	77392318	rs316180026	T	C	downstream_gene_variant	MODIFIER	-	ENSGALG00000014659	0.05	2	20	0	22	21.70534052	4	0.000229383	0.00311437
1	77392326	rs737175920	A	G	downstream_gene_variant	MODIFIER	-	ENSGALG00000014659	0.3	13	9	0	22	306.0328827	26	0	0
1	77392416	rs740622503	G	A	downstream_gene_variant	MODIFIER	-	ENSGALG00000014659	0.3	13	9	0	22	112.9578779	26	1.00E-12	0
1	77392533	rs735556591	C	T	synonymous_variant	LOW	-	ENSGALG00000014659	0.41	16	6	0	22	98.29552518	32	1.16E-08	3.60E-07
1	77392572	.	G	A	synonymous_variant	LOW	-	ENSGALG00000014659	0.3	13	9	0	22	102.3247446	26	5.30E-11	0
1	77392635	rs316333010	A	T	synonymous_variant	LOW	-	ENSGALG00000014659	0.3	13	9	0	22	71.73156546	26	3.70E-06	7.74E-05
1	77392803	rs741704419	G	C	synonymous_variant	LOW	-	ENSGALG00000014659	0.3	13	9	0	22	96.76850397	26	4.40E-10	2.00E-08
1	77392838	rs13887330	T	G	missense_variant	MODERATE	-	ENSGALG00000014659	0.82	8	14	0	22	51.29694888	16	1.42E-05	0.00026295
1	77393051	rs13887331	C	T	missense_variant	MODERATE	-	ENSGALG00000014659	0.41	16	6	0	22	88.93475521	32	2.91E-07	7.43E-06
1	77397393	rs313229443	C	T	synonymous_variant	LOW	-	ENSGALG00000014659	0.45	16	6	0	22	89.19351094	32	2.67E-07	6.86E-06
1	77399416	rs316589606	A	G	upstream_gene_variant	MODIFIER	-	ENSGALG00000014659	0.48	17	5	0	22	62.55525514	34	0.002027372	0.01964001
1	77404653	rs10731971	C	T	splice_region_variant,synonymous_variant	LOW	RBP5	ENSGALG00000014662	0.5	15	0	7	22	71.99333981	30	2.61E-05	0.00045494
1	77410924	rs14845748	A	T	synonymous_variant	LOW	CLSTN3	ENSGALG00000014674	0.21	7	14	1	22	36.8457223	14	0.000778473	0.00887212
1	77422055	rs315934493	A	T	downstream_gene_variant	MODIFIER	CLSTN3	ENSGALG00000014674	0.77	7	8	7	22	39.60120693	14	0.000294323	0.00386233
1	77422140	rs313632232	C	G	downstream_gene_variant	MODIFIER	CLSTN3	ENSGALG00000014674	0.82	7	13	2	22	32.9039148	14	0.002974329	0.02670699
1	77535342	rs317930374	A	G	3_prime_UTR_variant	MODIFIER	ZYX	ENSGALG00000014688	0.18	8	14	0	22	65.74194583	16	5.49E-08	1.57E-06
1	77535821	rs317416778	C	T	3_prime_UTR_variant	MODIFIER	ZYX	ENSGALG00000014688	0.32	14	8	0	22	70.50414099	28	1.58E-05	0.0002892
1	77537285	rs312421688	C	A	synonymous_variant	LOW	ZYX	ENSGALG00000014688	0.18	8	14	0	22	73.59727439	16	2.32E-09	8.00E-08
1	77538088	rs13887535	C	T	intron_variant	MODIFIER	ZYX	ENSGALG00000014688	0.8	8	12	2	22	48.70373748	16	3.68E-05	0.00062006
1	77538247	rs316039691	C	T	intron_variant	MODIFIER	ZYX	ENSGALG00000014688	0.2	8	12	2	22	59.80044938	16	5.65E-07	1.38E-05
1	77538417	rs313774609	A	C	synonymous_variant	LOW	ZYX	ENSGALG00000014688	0.59	12	10	0	22	45.9665972	24	0.004468109	0.0370814
1	77593371	rs317580067	T	C	downstream_gene_variant	MODIFIER	FAM131B	ENSGALG00000014689	0.5	1	0	21	22	11.90488943	2	0.002599478	0.02387907
1	77758201	rs15316369	T	C	downstream_gene_variant	MODIFIER	GSTK1	ENSGALG00000014708	0.5	2	0	20	22	19.90619238	4	0.000521149	0.00629813
1	77758616	rs733550533	G	T	downstream_gene_variant	MODIFIER	GSTK1	ENSGALG00000014708	0.5	6	0	16	22	40.67563079	12	5.55E-05	0.0008918
1	77758809	rs313519739	C	G	downstream_gene_variant	MODIFIER	GSTK1	ENSGALG00000014708	0.25	1	1	20	22	14.00298817	2	0.000910521	0.01007449
1	77758821	rs317452223	T	C	downstream_gene_variant	MODIFIER	GSTK1	ENSGALG00000014708	0.25	1	1	20	22	11.00463303	2	0.004077315	0.03451066
1	77758844	rs315664595	T	C	downstream_gene_variant	MODIFIER	GSTK1	ENSGALG00000014708	0.25	2	2	18	22	14.50682009	4	0.005841407	0.04612509
1	77759133	rs13772197	A	T	downstream_gene_variant	MODIFIER	GSTK1	ENSGALG00000014708	0.5	2	0	20	22	14.50682009	4	0.005841407	0.04612509
1	77760668	rs738152186	C	T	downstream_gene_variant	MODIFIER	GSTK1	ENSGALG00000014708	0.02	1	21	0	22	10.08555169	2	0.006455803	0.04987141
1	77760705	rs317011584	G	A	downstream_gene_variant	MODIFIER	GSTK1	ENSGALG00000014708	0.02	1	21	0	22	16.31123142	2	0.000287118	0.00378316
1	77761025	rs734401704	G	A	3_prime_UTR_variant	MODIFIER	GSTK1	ENSGALG00000014708	0.05	2	20	0	22	22.38439925	4	0.000168024	0.00238297
1	77761030	rs313343608	T	C	3_prime_UTR_variant	MODIFIER	GSTK1	ENSGALG00000014708	0.02	1	21	0	22	10.25936704	2	0.005918433	0.04656715
1	77761049	rs313850831	G	A	3_prime_UTR_variant	MODIFIER	GSTK1	ENSGALG00000014708	0.2	9	13	0	22	38.21714683	18	0.003625013	0.03151835
1	77761138	rs312733182	C	T	3_prime_UTR_variant	MODIFIER	GSTK1	ENSGALG00000014708	0.48	17	5	0	22	63.98895382	34	0.001395714	0.01446412
1	77763126	rs15316409	G	A	synonymous_variant	LOW	GSTK1	ENSGALG00000014708	0.23	8	14	0	22	35.81725881	16	0.003067306	0.02741966
1	77763222	rs316707238	C	T	synonymous_variant	LOW	GSTK1	ENSGALG00000014708	0.07	3	19	0	22	33.59165921	6	8.07E-06	0.00015778
1	77765783	rs315505126	G	A	missense_variant	MODERATE	GSTK1	ENSGALG00000014708	0.2	7	15	0	22	32.28505762	14	0.003648488	0.03168267
1	77770547	rs15316452	C	G	5_prime_UTR_variant	MODIFIER	GSTK1	ENSGALG00000014708	0.09	4	18	0	22	29.62250157	8	0.000246434	0.00331403
1	77978676	rs312265787	C	T	3_prime_UTR_variant	MODIFIER	EPHB6	ENSGALG00000014749	0.05	1	10	11	22	13.26217657	2	0.001318727	0.01378179
1	78318633	.	C	T	5_prime_UTR_variant	MODIFIER	YBX3	ENSGALG00000031890	0.4	4	6	12	22	70.21454723	8	4.00E-12	0
1	78318836	.	C	G	synonymous_variant	LOW	YBX3	ENSGALG00000031890	0.61	11	11	0	22	53.99153747	22	0.00016494	0.00234474
1	78318848	rs739177480	C	A	synonymous_variant	LOW	YBX3	ENSGALG00000031890	0.36	10	12	0	22	72.80664502	20	6.30E-08	1.78E-06
1	78329782	rs10728855	A	C	synonymous_variant	LOW	YBX3	ENSGALG00000031890	0.45	10	12	0	22	79.32824261	20	5.10E-09	1.70E-07
1	78335564	rs315979344	G	A	synonymous_variant	LOW	YBX3	ENSGALG00000031890	0.25	9	13	0	22	82.04729089	18	3.75E-10	1.00E-08
1	78341172	rs733681464	C	T	synonymous_variant	LOW	YBX3	ENSGALG00000031890	0.25	9	13	0	22	106.9385667	18	0	0
1	78341226	rs10722915	G	A	synonymous_variant	LOW	YBX3	ENSGALG00000031890	0.14	4	18	0	22	83.45266883	8	0	0
1	78341947	rs739848602	G	A	3_prime_UTR_variant	MODIFIER	YBX3	ENSGALG00000031890	0.25	9	13	0	22	72.32299287	18	1.82E-08	5.60E-07
1	78343211	rs318003534	T	C	downstream_gene_variant	MODIFIER	YBX3	ENSGALG00000031890	0.43	6	8	8	22	33.88585533	12	0.000703068	0.00812486
1	78391134	rs735220071	G	A	3_prime_UTR_variant	MODIFIER	GABARAPL1	ENSGALG00000014723	0.36	10	12	0	22	75.65585401	20	2.12E-08	6.40E-07
1	78391264	rs313463445	T	C	3_prime_UTR_variant	MODIFIER	GABARAPL1	ENSGALG00000014723	0.36	10	12	0	22	68.23074394	20	3.53E-07	8.90E-06
1	78391414	rs733757908	C	T	3_prime_UTR_variant	MODIFIER	GABARAPL1	ENSGALG00000014723	0.07	3	19	0	22	45.51079652	6	3.70E-08	1.08E-06
1	78391458	rs737073259	C	T	3_prime_UTR_variant	MODIFIER	GABARAPL1	ENSGALG00000014723	0.32	8	14	0	22	48.04980773	16	4.67E-05	0.00076509
1	78391460	rs312781019	A	C	3_prime_UTR_variant	MODIFIER	GABARAPL1	ENSGALG00000014723	0.2	7	15	0	22	93.19894125	14	0	0
1	78391492	rs314305409	A	G	3_prime_UTR_variant	MODIFIER	GABARAPL1	ENSGALG00000014723	0.68	8	14	0	22	49.20149762	16	3.07E-05	0.0005259
1	78391552	rs313528324	A	G	3_prime_UTR_variant	MODIFIER	GABARAPL1	ENSGALG00000014723	0.59	6	16	0	22	48.98260639	12	2.11E-06	4.62E-05
1	78391578	rs318082002	C	A	3_prime_UTR_variant	MODIFIER	GABARAPL1	ENSGALG00000014723	0.32	8	14	0	22	50.02774928	16	2.27E-05	0.00040027
1	78391665	rs315701984	C	T	3_prime_UTR_variant	MODIFIER	GABARAPL1	ENSGALG00000014723	0.41	12	10	0	22	90.72096171	24	1.10E-09	4.00E-08
1	78391755	rs313918814	T	A	3_prime_UTR_variant	MODIFIER	GABARAPL1	ENSGALG00000014723	0.27	8	14	0	22	109.031864	16	0	0
1	78391770	rs317869318	T	C	3_prime_UTR_variant	MODIFIER	GABARAPL1	ENSGALG00000014723	0.27	8	14	0	22	90.11308228	16	2.00E-12	0
1	78391891	rs80647901	T	C	intron_variant	MODIFIER	GABARAPL1	ENSGALG00000014723	0.34	9	13	0	22	221.1375079	18	0	0
1	78392001	rs733379610	C	T	intron_variant	MODIFIER	GABARAPL1	ENSGALG00000014723	0.27	8	14	0	22	121.8756993	16	0	0
1	78392020	rs732298731	G	A	intron_variant	MODIFIER	GABARAPL1	ENSGALG00000014723	0.32	8	14	0	22	61.35415288	16	3.09E-07	7.85E-06
1	78392038	.	G	T	intron_variant	MODIFIER	GABARAPL1	ENSGALG00000014723	0.09	4	18	0	22	24.77134733	8	0.001699445	0.01695514
1	78392289	rs80628255	A	C	intron_variant	MODIFIER	GABARAPL1	ENSGALG00000014723	0.68	8	14	0	22	39.29121895	16	0.000987127	0.01077634
1	78392572	rs735686235	T	C	intron_variant	MODIFIER	GABARAPL1	ENSGALG00000014723	0.68	8	14	0	22	76.08962684	16	8.36E-10	3.00E-08
1	78392589	rs736437231	T	C	intron_variant	MODIFIER	GABARAPL1	ENSGALG00000014723	0.68	8	14	0	22	50.03695653	16	2.26E-05	0.00039928
1	78392593	rs735629959	T	C	intron_variant	MODIFIER	GABARAPL1	ENSGALG00000014723	0.68	8	14	0	22	42.26666937	16	0.000360029	0.00459707
1	78392625	.	C	A	intron_variant	MODIFIER	GABARAPL1	ENSGALG00000014723	0.09	4	18	0	22	62.65603917	8	1.40E-10	1.00E-08
1	78392862	rs731831070	G	A	intron_variant	MODIFIER	GABARAPL1	ENSGALG00000014723	0.41	6	16	0	22	50.49985065	12	1.14E-06	2.63E-05
1	78392883	rs741468076	A	G	intron_variant	MODIFIER	GABARAPL1	ENSGALG00000014723	0.3	7	15	0	22	66.65110805	14	7.75E-09	2.50E-07
1	78393532	rs740597504	T	C	intron_variant	MODIFIER	GABARAPL1	ENSGALG00000014723	0.09	4	18	0	22	37.72697698	8	8.45E-06	0.00016451
1	78393616	rs314511610	T	C	intron_variant	MODIFIER	GABARAPL1	ENSGALG00000014723	0.3	7	15	0	22	35.49336279	14	0.001241948	0.01310589
1	78393767	rs312455654	A	G	intron_variant	MODIFIER	GABARAPL1	ENSGALG00000014723	0.64	8	14	0	22	51.68387319	16	1.23E-05	0.00023084
1	78400862	rs740112267	G	T	5_prime_UTR_variant	MODIFIER	GABARAPL1	ENSGALG00000014723	0.39	11	11	0	22	56.92266732	22	6.30E-05	0.00099901
1	79049408	rs313063227	G	A	downstream_gene_variant	MODIFIER	-	ENSGALG00000043190	0.22	4	5	13	22	43.11470213	8	8.36E-07	1.97E-05
1	79049422	rs80644104	T	C	downstream_gene_variant	MODIFIER	-	ENSGALG00000043190	0.17	2	4	16	22	19.15829947	4	0.000731609	0.00839849
1	79164457	rs736346145	C	T	downstream_gene_variant	MODIFIER	FAM46C	ENSGALG00000014453	0.17	1	2	19	22	11.92239219	2	0.002576828	0.02377236
1	79230063	rs13888844	C	T	upstream_gene_variant	MODIFIER	USF3	ENSGALG00000031560	0.7	9	13	0	22	42.11115855	18	0.001067032	0.01151238
1	79230474	rs317002623	T	C	upstream_gene_variant	MODIFIER	USF3	ENSGALG00000031560	0.34	11	11	0	22	48.92456863	22	0.000817882	0.00925077
1	79317551	rs314726040	A	G	synonymous_variant	LOW	SPICE1	ENSGALG00000045606	0.15	5	12	5	22	28.93303063	10	0.00127753	0.01341826
1	79358153	rs313985808	G	C	synonymous_variant	LOW	TRIM45	ENSGALG00000014818	0.25	4	4	14	22	22.92353705	8	0.003463815	0.03035326
1	79358162	rs732953925	T	C	synonymous_variant	LOW	TRIM45	ENSGALG00000014818	0.81	1	7	14	22	14.1277755	2	0.000855446	0.00957807
1	79383972	.	C	T	missense_variant	MODERATE	CTC1	ENSGALG00000032036	0.04	1	11	10	22	10.50941286	2	0.005222879	0.04211979
1	79409100	rs734005716	C	T	3_prime_UTR_variant	MODIFIER	TNFRSF1A	ENSGALG00000039461	0.05	2	20	0	22	15.70085396	4	0.003447999	0.03023228
1	79780950	rs735362819	G	A	3_prime_UTR_variant	MODIFIER	RABL3	ENSGALG00000014949	0.17	2	4	16	22	16.59703313	4	0.002314268	0.02189993
1	79816662	rs316073496	C	T	3_prime_UTR_variant	MODIFIER	NDUFB4	ENSGALG00000027688	0.48	13	9	0	22	81.10569009	26	1.41E-07	3.79E-06
1	79816679	rs313791014	G	A	3_prime_UTR_variant	MODIFIER	NDUFB4	ENSGALG00000027688	0.45	14	8	0	22	96.45612573	28	1.89E-09	7.00E-08
1	79818900	rs317038501	C	T	synonymous_variant	LOW	NDUFB4	ENSGALG00000027688	0.34	15	7	0	22	78.93081905	30	2.81E-06	6.02E-05
1	79818930	rs315121168	C	A	synonymous_variant	LOW	NDUFB4	ENSGALG00000027688	0.16	5	17	0	22	59.7829514	10	3.98E-09	1.30E-07
1	79892758	rs734714365	T	C	synonymous_variant	LOW	FSTL1	ENSGALG00000014970	0.09	4	18	0	22	50.45184435	8	3.35E-08	9.80E-07
1	79894076	rs14847627	C	G	intron_variant	MODIFIER	FSTL1	ENSGALG00000014970	0.4	10	5	7	22	43.06342528	20	0.00200523	0.01946277
1	79896965	rs313084504	G	A	synonymous_variant	LOW	FSTL1	ENSGALG00000014970	0.43	15	7	0	22	552.9830325	30	0	0
1	79901369	rs13889458	A	G	missense_variant	MODERATE	FSTL1	ENSGALG00000014970	0.52	13	9	0	22	70.61025248	26	5.40E-06	0.00010947
1	79904849	rs316397893	C	G	3_prime_UTR_variant	MODIFIER	FSTL1	ENSGALG00000014970	0.25	9	13	0	22	187.2091673	18	0	0
1	79904926	rs313976350	C	T	3_prime_UTR_variant	MODIFIER	FSTL1	ENSGALG00000014970	0.52	13	9	0	22	274.5903548	26	0	0
1	79905152	rs317563559	G	A	3_prime_UTR_variant	MODIFIER	FSTL1	ENSGALG00000014970	0.59	12	10	0	22	74.03843586	24	5.26E-07	1.29E-05
1	79905313	rs14847645	T	C	3_prime_UTR_variant	MODIFIER	FSTL1	ENSGALG00000014970	0.95	2	20	0	22	46.27049861	4	2.16E-09	7.00E-08
1	79905823	rs13889464	A	G	3_prime_UTR_variant	MODIFIER	FSTL1	ENSGALG00000014970	0.52	13	9	0	22	418.3747708	26	0	0
1	79905845	rs14847649	G	A	3_prime_UTR_variant	MODIFIER	FSTL1	ENSGALG00000014970	0.25	9	13	0	22	142.8693808	18	0	0
1	79905982	rs13889465	A	G	3_prime_UTR_variant	MODIFIER	FSTL1	ENSGALG00000014970	0.52	13	9	0	22	294.3248247	26	0	0
1	79905997	rs13889466	C	G	3_prime_UTR_variant	MODIFIER	FSTL1	ENSGALG00000014970	0.52	13	9	0	22	265.7950203	26	0	0
1	79906268	rs14847651	C	A	3_prime_UTR_variant	MODIFIER	FSTL1	ENSGALG00000014970	0.77	4	18	0	22	46.03213557	8	2.34E-07	6.08E-06
1	79906379	rs314107413	C	T	3_prime_UTR_variant	MODIFIER	FSTL1	ENSGALG00000014970	0.52	13	9	0	22	188.5367317	26	0	0
1	79906386	rs736307143	T	C	3_prime_UTR_variant	MODIFIER	FSTL1	ENSGALG00000014970	0.18	4	18	0	22	79.65489849	8	0	0
1	79906968	rs29004837	T	C	3_prime_UTR_variant	MODIFIER	FSTL1	ENSGALG00000014970	0.7	11	11	0	22	126.9562319	22	0	0
1	79907039	rs13889467	C	A	3_prime_UTR_variant	MODIFIER	FSTL1	ENSGALG00000014970	0.7	11	11	0	22	136.8319416	22	0	0
1	79907053	rs13889468	A	G	3_prime_UTR_variant	MODIFIER	FSTL1	ENSGALG00000014970	0.7	11	11	0	22	333.593658	22	0	0
1	79963155	.	C	T	intergenic_variant	MODIFIER	-	-	0.03	1	15	6	22	10.78464777	2	0.004551384	0.03762902
1	80166110	.	T	C	intron_variant	MODIFIER	POPDC2	ENSGALG00000014988	0.5	19	0	3	22	72.61720316	38	0.000607199	0.00716692
1	80166586	rs15320150	A	G	intron_variant	MODIFIER	POPDC2	ENSGALG00000014988	0.5	8	10	4	22	36.2493858	16	0.002671363	0.02443368
1	80166615	rs15320151	A	C	intron_variant	MODIFIER	POPDC2	ENSGALG00000014988	0.31	9	9	4	22	36.35320125	18	0.006355899	0.04925827
1	80168144	rs317993044	T	C	downstream_gene_variant	MODIFIER	PLA1A	ENSGALG00000014997	0.18	5	9	8	22	26.29584437	10	0.003362019	0.02961386
1	80175185	rs13889821	G	A	intron_variant	MODIFIER	PLA1A	ENSGALG00000014997	0.05	1	10	11	22	12.55485569	2	0.001878225	0.01843395
1	80180042	rs13889823	G	A	synonymous_variant	LOW	PLA1A	ENSGALG00000014997	0.52	9	13	0	22	37.03628003	18	0.005183784	0.04189611
1	80242995	rs10724973	G	A	downstream_gene_variant	MODIFIER	ATP1A1	ENSGALG00000032247	0.11	5	17	0	22	33.34997884	10	0.000237841	0.00321377
1	80243768	.	C	T	downstream_gene_variant	MODIFIER	ATP1A1	ENSGALG00000032247	0.11	5	17	0	22	77.97855712	10	1.00E-12	0
1	80762736	rs735162224	C	T	missense_variant	MODERATE	ARHGAP31	ENSGALG00000015077	0.25	11	11	0	22	41.88170554	22	0.006460299	0.04989785
1	80764804	rs732917789	C	T	downstream_gene_variant	MODIFIER	ARHGAP31	ENSGALG00000015077	0.11	5	17	0	22	35.76663249	10	9.23E-05	0.00140311
1	80765121	rs740970296	C	T	downstream_gene_variant	MODIFIER	ARHGAP31	ENSGALG00000015077	0.11	5	17	0	22	25.97712802	10	0.003771069	0.0325013
1	80766130	rs735029081	G	A	downstream_gene_variant	MODIFIER	ARHGAP31	ENSGALG00000015077	0.25	9	13	0	22	54.30085553	18	1.65E-05	0.00030018
1	80767133	rs739707239	G	A	downstream_gene_variant	MODIFIER	ARHGAP31	ENSGALG00000015077	0.41	14	8	0	22	57.1270079	28	0.000935469	0.010296
1	80767138	rs733519303	T	C	downstream_gene_variant	MODIFIER	ARHGAP31	ENSGALG00000015077	0.41	14	8	0	22	55.75376221	28	0.001378244	0.01431999
1	80767209	rs741607252	C	G	downstream_gene_variant	MODIFIER	ARHGAP31	ENSGALG00000015077	0.36	16	6	0	22	71.83198054	32	6.87E-05	0.00107788
1	80767401	rs734548356	T	A	downstream_gene_variant	MODIFIER	ARHGAP31	ENSGALG00000015077	0.36	16	6	0	22	59.35452799	32	0.002306991	0.02186603
1	80768056	rs314062257	T	A	downstream_gene_variant	MODIFIER	ARHGAP31	ENSGALG00000015077	0.77	10	12	0	22	45.69109985	20	0.0008885	0.00989441
1	80768095	rs14848565	T	C	downstream_gene_variant	MODIFIER	ARHGAP31	ENSGALG00000015077	0.77	10	12	0	22	60.4545529	20	6.06E-06	0.0001215
1	80768107	rs14848566	C	T	downstream_gene_variant	MODIFIER	ARHGAP31	ENSGALG00000015077	0.77	10	12	0	22	79.36466447	20	5.03E-09	1.70E-07
1	82235795	rs739716545	G	A	downstream_gene_variant	MODIFIER	LSAMP	ENSGALG00000040620	0.21	3	4	15	22	18.85376786	6	0.004417858	0.03672879
1	82238129	.	A	G	downstream_gene_variant	MODIFIER	LSAMP	ENSGALG00000040620	0.04	1	11	10	22	11.41143298	2	0.003326893	0.02936121
1	82239042	rs737968282	C	T	downstream_gene_variant	MODIFIER	LSAMP	ENSGALG00000040620	0.13	4	11	7	22	27.80806503	8	0.000512154	0.00620044
1	82240499	.	G	A	downstream_gene_variant	MODIFIER	LSAMP	ENSGALG00000040620	0.42	3	3	16	22	18.03823969	6	0.006137339	0.04786615
1	82284914	rs739777319	G	A	synonymous_variant	LOW	GAP43	ENSGALG00000015089	0.35	9	4	9	22	54.38227376	18	1.60E-05	0.00029225
1	82951258	rs313310734	C	T	intergenic_variant	MODIFIER	-	-	0.86	6	16	0	22	28.96731171	12	0.003984257	0.03397805
1	82953434	rs314807053	A	G	intergenic_variant	MODIFIER	-	-	0.57	19	3	0	22	64.96471676	38	0.004153597	0.03503207
1	83397233	rs313887052	T	A	intron_variant	MODIFIER	-	ENSGALG00000035338	0.85	4	9	9	22	27.36652532	8	0.000610974	0.00720639
1	83535362	rs313475258	G	A	5_prime_UTR_variant	MODIFIER	CCDC80	ENSGALG00000015193	0.3	9	13	0	22	121.93416	18	0	0
1	83535729	rs13893938	T	C	splice_region_variant,intron_variant	LOW	-	ENSGALG00000035304	0.5	10	12	0	22	295.8233054	20	0	0
1	83536670	rs315864127	G	A	missense_variant	MODERATE	CCDC80	ENSGALG00000015193	0.09	4	18	0	22	178.9925989	8	0	0
1	83536822	rs314710812	T	C	synonymous_variant	LOW	CCDC80	ENSGALG00000015193	0.27	8	14	0	22	261.4188871	16	0	0
1	83536882	rs313953691	G	A	synonymous_variant	LOW	CCDC80	ENSGALG00000015193	0.23	6	16	0	22	251.6005231	12	0	0
1	83536894	rs317590436	G	A	synonymous_variant	LOW	CCDC80	ENSGALG00000015193	0.27	8	14	0	22	249.9846957	16	0	0
1	83536925	rs315205661	A	G	missense_variant	MODERATE	CCDC80	ENSGALG00000015193	0.23	8	14	0	22	191.484755	16	0	0
1	83537053	rs739543601	C	G	synonymous_variant	LOW	CCDC80	ENSGALG00000015193	0.23	8	14	0	22	220.0697907	16	0	0
1	83537077	rs313040933	G	A	synonymous_variant	LOW	CCDC80	ENSGALG00000015193	0.23	8	14	0	22	223.2619012	16	0	0
1	83537308	rs736905801	G	A	synonymous_variant	LOW	CCDC80	ENSGALG00000015193	0.02	1	21	0	22	55.30761379	2	1.00E-12	0
1	83537311	rs10729259	T	G	missense_variant	MODERATE	CCDC80	ENSGALG00000015193	0.64	8	14	0	22	143.3079353	16	0	0
1	83537356	rs10729828	C	T	synonymous_variant	LOW	CCDC80	ENSGALG00000015193	0.25	9	13	0	22	349.9356983	18	0	0
1	83537449	rs316541808	G	A	synonymous_variant	LOW	CCDC80	ENSGALG00000015193	0.34	7	15	0	22	310.0667636	14	0	0
1	83537618	rs732813316	G	A	missense_variant	MODERATE	CCDC80	ENSGALG00000015193	0.18	6	16	0	22	224.9587402	12	0	0
1	83537714	rs734752106	T	C	missense_variant	MODERATE	CCDC80	ENSGALG00000015193	0.05	2	20	0	22	132.7574549	4	0	0
1	83538048	rs312664612	G	A	missense_variant	MODERATE	CCDC80	ENSGALG00000015193	0.25	9	13	0	22	449.435132	18	0	0
1	83538145	rs740449947	T	C	synonymous_variant	LOW	CCDC80	ENSGALG00000015193	0.27	10	12	0	22	667.6011316	20	0	0
1	83543799	rs741371759	G	A	intron_variant	MODIFIER	CCDC80	ENSGALG00000015193	0.18	3	11	8	22	19.9805251	6	0.002791586	0.02534532
1	83544217	rs15327149	C	T	intron_variant	MODIFIER	CCDC80	ENSGALG00000015193	0.35	6	11	5	22	33.24089398	12	0.000887655	0.00988682
1	83544416	rs317446451	A	G	intron_variant	MODIFIER	CCDC80	ENSGALG00000015193	0.1	2	8	12	22	15.77192881	4	0.003340979	0.02946072
1	83545006	rs317670776	A	G	intron_variant	MODIFIER	CCDC80	ENSGALG00000015193	0.37	10	9	3	22	41.15263636	20	0.003560668	0.03104447
1	83546852	rs734229497	T	C	intron_variant	MODIFIER	CCDC80	ENSGALG00000015193	0.39	5	9	8	22	26.41221107	10	0.003223606	0.02860067
1	83558077	rs732219896	C	T	synonymous_variant	LOW	CCDC80	ENSGALG00000015193	0.18	6	16	0	22	171.8359057	12	0	0
1	83558253	rs314120966	T	C	3_prime_UTR_variant	MODIFIER	CCDC80	ENSGALG00000015193	0.07	1	21	0	22	27.58625033	2	1.02E-06	2.37E-05
1	83558447	rs10731605	C	G	3_prime_UTR_variant	MODIFIER	CCDC80	ENSGALG00000015193	0.23	8	14	0	22	311.464964	16	0	0
1	83558794	rs315226152	A	G	3_prime_UTR_variant	MODIFIER	CCDC80	ENSGALG00000015193	0.05	2	20	0	22	39.74632706	4	4.88E-08	1.41E-06
1	83558834	rs14851071	G	T	3_prime_UTR_variant	MODIFIER	CCDC80	ENSGALG00000015193	0.61	11	11	0	22	295.0532318	22	0	0
1	83558859	rs736594307	G	A	3_prime_UTR_variant	MODIFIER	CCDC80	ENSGALG00000015193	0.05	2	20	0	22	52.80192106	4	9.40E-11	0
1	83558993	.	A	T	downstream_gene_variant	MODIFIER	CCDC80	ENSGALG00000015193	0.14	6	16	0	22	475.06565	12	0	0
1	83559394	rs13646348	C	G	downstream_gene_variant	MODIFIER	CCDC80	ENSGALG00000015193	0.37	6	13	3	22	46.28690136	12	6.19E-06	0.00012399
1	83559425	rs314629258	A	G	downstream_gene_variant	MODIFIER	CCDC80	ENSGALG00000015193	0.05	2	18	2	22	22.36801212	4	0.000169293	0.00239878
1	83559428	rs13646349	A	G	downstream_gene_variant	MODIFIER	CCDC80	ENSGALG00000015193	0.45	10	10	2	22	41.97254193	20	0.002788457	0.02532536
1	83559620	rs740862620	A	G	downstream_gene_variant	MODIFIER	CCDC80	ENSGALG00000015193	0.09	4	18	0	22	21.387391	8	0.006186533	0.0481911
1	83560414	rs317886735	T	C	downstream_gene_variant	MODIFIER	CCDC80	ENSGALG00000015193	0.16	5	17	0	22	27.33963556	10	0.002300674	0.02181851
1	83560522	.	G	A	downstream_gene_variant	MODIFIER	CCDC80	ENSGALG00000015193	0.07	3	17	2	22	46.25449635	6	2.63E-08	7.90E-07
1	83560614	rs316147023	T	G	downstream_gene_variant	MODIFIER	CCDC80	ENSGALG00000015193	0.15	5	12	5	22	27.28511161	10	0.002347004	0.02214868
1	83560992	rs735158404	A	G	downstream_gene_variant	MODIFIER	CCDC80	ENSGALG00000015193	0.11	4	14	4	22	21.62653734	8	0.005656773	0.04493498
1	83561089	rs13646351	T	G	downstream_gene_variant	MODIFIER	CCDC80	ENSGALG00000015193	0.75	7	11	4	22	66.06734675	14	9.86E-09	3.10E-07
1	83561132	rs13646352	T	C	downstream_gene_variant	MODIFIER	CCDC80	ENSGALG00000015193	0.74	7	10	5	22	64.22727282	14	2.10E-08	6.40E-07
1	83561144	rs13646353	C	G	downstream_gene_variant	MODIFIER	CCDC80	ENSGALG00000015193	0.53	7	9	6	22	64.27115936	14	2.06E-08	6.30E-07
1	83561151	rs13893970	G	A	downstream_gene_variant	MODIFIER	CCDC80	ENSGALG00000015193	0.26	7	10	5	22	59.38616004	14	1.50E-07	4.01E-06
1	83561418	rs735877681	C	G	downstream_gene_variant	MODIFIER	CCDC80	ENSGALG00000015193	0.11	4	14	4	22	36.8719187	8	1.22E-05	0.00022799
1	83561496	rs316383220	T	C	downstream_gene_variant	MODIFIER	CCDC80	ENSGALG00000015193	0.26	8	11	3	22	93.48866385	16	1.00E-12	0
1	83561497	rs733226323	G	A	downstream_gene_variant	MODIFIER	CCDC80	ENSGALG00000015193	0.16	4	15	3	22	35.91193848	8	1.82E-05	0.00032924
1	83561570	rs735243341	A	G	downstream_gene_variant	MODIFIER	CCDC80	ENSGALG00000015193	0.26	5	12	5	22	26.61360999	10	0.00299693	0.0268833
1	83561695	rs312875592	T	A	downstream_gene_variant	MODIFIER	CCDC80	ENSGALG00000015193	0.32	9	8	5	22	51.4995549	18	4.46E-05	0.00073592
1	83561713	.	A	C	downstream_gene_variant	MODIFIER	CCDC80	ENSGALG00000015193	0.28	7	9	6	22	40.17817708	14	0.000239299	0.00323086
1	83562068	rs315359514	G	A	downstream_gene_variant	MODIFIER	CCDC80	ENSGALG00000015193	0.36	10	12	0	22	88.68209988	20	1.26E-10	1.00E-08
1	83562088	rs732692567	T	C	downstream_gene_variant	MODIFIER	CCDC80	ENSGALG00000015193	0.17	5	16	1	22	79.17580909	10	1.00E-12	0
1	83562180	rs313462753	G	A	downstream_gene_variant	MODIFIER	CCDC80	ENSGALG00000015193	0.27	10	12	0	22	136.9231938	20	0	0
[truncated: 26,191 more rows]
