# Supplementary material for: Investigation of allele specific expression in various tissues of broiler chickens using the detection tool VADT
Source: Sci Rep. 2021 Feb 17;11:3968. doi: 10.1038/s41598-021-83459-8 (PMC7889858; doi:10.1038/s41598-021-83459-8)
Supplement: Supplementary file 3 — Supplementary Tables. [file 41598_2021_83459_MOESM3_ESM.zip › Supp_Table3-Liver-Meta_Annot_Sig_Variants.txt]

#CHROM	POS	ID	REF	ALT	Consequence	Impact	Symbol	Gene	Alt_Allele_Freq	Biallelic_Testable	Homo_Passing	Non-Testable (NaN)	Total	Chi_Square_Value	Degrees_of_Freedom	Meta_p-value	FDR_q-value
1	78243	rs735572815	C	T	synonymous_variant	LOW	HCLS1	ENSGALG00000039682	0.38	6	2	15	23	29.6175236	12	0.003187205	0.02587529
1	101088	rs15995442	G	A	synonymous_variant	LOW	RABL2L	ENSGALG00000032458	0.5	1	0	22	23	16.83241248	2	0.000221252	0.00257313
1	433186	.	A	C	intergenic_variant	MODIFIER	-	-	0.5	1	0	22	23	13.09889444	2	0.001430906	0.01325189
1	586537	rs313767660	C	T	synonymous_variant	LOW	SBF1	ENSGALG00000043178	0.17	8	15	0	23	34.0404003	16	0.005365336	0.03994459
1	646200	rs317750339	G	A	synonymous_variant	LOW	LMF2	ENSGALG00000041528	0.54	15	8	0	23	220.3839319	30	0	0
1	648473	rs312511643	G	C	missense_variant	MODERATE	LMF2	ENSGALG00000041528	0.38	3	1	19	23	42.6233821	6	1.38E-07	2.90E-06
1	648602	rs734517433	C	T	synonymous_variant	LOW	LMF2	ENSGALG00000041528	0.19	3	5	15	23	61.0780117	6	2.70E-11	0
1	648671	rs740497845	A	G	synonymous_variant	LOW	LMF2	ENSGALG00000041528	0.85	5	18	0	23	26.80365961	10	0.002797181	0.02318959
1	709284	rs317776820	A	G	synonymous_variant	LOW	SMO	ENSGALG00000036114	0.93	3	20	0	23	18.32069185	6	0.005478807	0.04067872
1	752061	rs15742615	C	T	synonymous_variant	LOW	AHCYL2	ENSGALG00000032868	0.25	2	2	19	23	14.82306785	4	0.005082611	0.0382195
1	855142	.	A	T	downstream_gene_variant	MODIFIER	UBE2H	ENSGALG00000031975	0.02	1	21	1	23	10.79236251	2	0.004533862	0.03467862
1	855157	.	T	G	downstream_gene_variant	MODIFIER	UBE2H	ENSGALG00000031975	0.48	18	3	2	23	114.7089087	36	3.84E-10	1.00E-08
1	855184	.	T	C	downstream_gene_variant	MODIFIER	UBE2H	ENSGALG00000031975	0.33	13	7	3	23	90.95280916	26	3.91E-09	1.00E-07
1	923108	.	A	G	downstream_gene_variant	MODIFIER	-	ENSGALG00000036140	0.17	1	2	20	23	13.01844256	2	0.001489639	0.01367074
1	1073859	rs316633457	C	T	synonymous_variant	LOW	GDI2	ENSGALG00000008169	0.57	14	9	0	23	52.10784586	28	0.003727658	0.02954886
1	1073904	rs318116187	G	C	synonymous_variant	LOW	GDI2	ENSGALG00000008169	0.37	13	10	0	23	135.889909	26	0	0
1	1422189	rs737960989	C	A	3_prime_UTR_variant	MODIFIER	EXOC4	ENSGALG00000008477	0.3	10	13	0	23	42.03553064	20	0.002736245	0.02275096
1	1422287	rs314248966	T	C	3_prime_UTR_variant	MODIFIER	EXOC4	ENSGALG00000008477	0.7	10	13	0	23	42.69935442	20	0.002239738	0.01934928
1	3134765	rs316204560	C	T	downstream_gene_variant	MODIFIER	PODXL	ENSGALG00000006409	0.75	1	1	21	23	11.92239219	2	0.002576828	0.02167546
1	3474665	rs741598312	G	A	synonymous_variant	LOW	K123	ENSGALG00000041978	0.13	6	17	0	23	29.92276829	12	0.002868152	0.02368725
1	3474830	rs737212776	A	G	synonymous_variant	LOW	K123	ENSGALG00000041978	0.13	6	17	0	23	39.4791009	12	8.77E-05	0.00112431
1	3475214	rs315766505	G	A	3_prime_UTR_variant	MODIFIER	K123	ENSGALG00000041978	0.89	5	17	1	23	47.56060226	10	7.46E-07	1.42E-05
1	3479753	rs733269728	G	T	downstream_gene_variant	MODIFIER	K123	ENSGALG00000041978	0.73	8	7	8	23	34.15075343	16	0.005184511	0.03884894
1	3479763	rs733644923	G	C	downstream_gene_variant	MODIFIER	K123	ENSGALG00000041978	0.73	8	7	8	23	36.70960298	16	0.00230361	0.01983512
1	3479789	rs741216760	G	A	downstream_gene_variant	MODIFIER	K123	ENSGALG00000041978	0.28	5	4	14	23	34.66130702	10	0.000142616	0.00174109
1	3573874	rs739513908	C	A	synonymous_variant	LOW	PFKFB3	ENSGALG00000040369	0.63	9	3	11	23	45.77114683	18	0.000320351	0.00357775
1	4154340	rs732787057	T	C	3_prime_UTR_variant	MODIFIER	ITIH5	ENSGALG00000006891	0.13	1	3	19	23	10.25728006	2	0.005924612	0.04340159
1	4214697	rs734032714	T	C	synonymous_variant	LOW	ITIH2	ENSGALG00000006833	0.41	11	12	0	23	194.5699331	22	0	0
1	4216259	rs731029284	T	C	synonymous_variant	LOW	ITIH2	ENSGALG00000006833	0.04	2	21	0	23	16.05592484	4	0.002945032	0.02421313
1	4218747	rs739427692	C	T	synonymous_variant	LOW	ITIH2	ENSGALG00000006833	0.3	10	13	0	23	93.71826491	20	1.60E-11	0
1	4220189	rs731819859	A	C	synonymous_variant	LOW	ITIH2	ENSGALG00000006833	0.54	13	10	0	23	103.2865459	26	3.60E-11	0
1	4221471	rs312757795	T	C	synonymous_variant	LOW	ITIH2	ENSGALG00000006833	0.37	11	12	0	23	129.6750845	22	0	0
1	4222450	rs13827441	C	T	synonymous_variant	LOW	ITIH2	ENSGALG00000006833	0.39	12	11	0	23	230.6561795	24	0	0
1	4229603	rs15191694	T	A	synonymous_variant	LOW	ITIH2	ENSGALG00000006833	0.46	13	10	0	23	150.1914428	26	0	0
1	4229634	.	A	G	missense_variant	MODERATE	ITIH2	ENSGALG00000006833	0.09	4	19	0	23	74.0981064	8	1.00E-12	0
1	4230358	rs734548673	C	T	synonymous_variant	LOW	ITIH2	ENSGALG00000006833	0.09	4	19	0	23	23.20216147	8	0.003114163	0.02538466
1	4230433	rs13827433	T	C	synonymous_variant	LOW	ITIH2	ENSGALG00000006833	0.39	12	11	0	23	214.3346952	24	0	0
1	4230457	rs13827432	T	C	synonymous_variant	LOW	ITIH2	ENSGALG00000006833	0.39	12	11	0	23	113.399621	24	0	0
1	4231718	rs731248390	T	C	synonymous_variant	LOW	ITIH2	ENSGALG00000006833	0.09	4	19	0	23	80.29570015	8	0	0
1	4232644	rs314891280	T	A	downstream_gene_variant	MODIFIER	ITIH2	ENSGALG00000006833	0.22	10	13	0	23	39.06480129	20	0.006544763	0.04724954
1	4233562	rs13827417	G	C	3_prime_UTR_variant	MODIFIER	KIN	ENSGALG00000030702	0.07	3	20	0	23	19.63897241	6	0.003210176	0.02602789
1	4233916	rs80707820	T	C	3_prime_UTR_variant	MODIFIER	KIN	ENSGALG00000030702	0.93	3	20	0	23	27.02716012	6	0.000143121	0.00174684
1	4250388	rs29008174	C	T	synonymous_variant	LOW	ATP5C1	ENSGALG00000006753	0.57	9	13	1	23	37.49010778	18	0.004521532	0.03460469
1	4255099	rs736140774	G	T	3_prime_UTR_variant	MODIFIER	ATP5C1	ENSGALG00000006753	0.26	8	15	0	23	98.48474307	16	0	0
1	4255104	rs736840132	T	C	3_prime_UTR_variant	MODIFIER	ATP5C1	ENSGALG00000006753	0.07	3	20	0	23	28.30559312	6	8.23E-05	0.00106143
1	4255115	rs15191631	G	A	3_prime_UTR_variant	MODIFIER	ATP5C1	ENSGALG00000006753	0.33	9	14	0	23	41.46808971	18	0.001311483	0.01228161
1	6169090	rs315556662	A	G	downstream_gene_variant	MODIFIER	ECHDC3	ENSGALG00000006690	0.25	4	4	15	23	23.50921	8	0.002768449	0.02298072
1	6169099	rs313572507	G	T	downstream_gene_variant	MODIFIER	ECHDC3	ENSGALG00000006690	0.2	2	3	18	23	20.83884766	4	0.000340836	0.00377489
1	6169118	rs738859604	A	G	downstream_gene_variant	MODIFIER	ECHDC3	ENSGALG00000006690	0.75	2	2	19	23	18.22529085	4	0.001115047	0.01065065
1	6169168	rs736524705	G	A	downstream_gene_variant	MODIFIER	ECHDC3	ENSGALG00000006690	0.29	4	3	16	23	22.08195209	8	0.004766292	0.03615836
1	6169420	rs737101083	T	C	downstream_gene_variant	MODIFIER	ECHDC3	ENSGALG00000006690	0.4	2	3	18	23	15.8852024	4	0.003177137	0.02581238
1	6169862	.	T	C	downstream_gene_variant	MODIFIER	ECHDC3	ENSGALG00000006690	0.5	1	0	22	23	10.76282859	2	0.00460131	0.03508949
1	6170267	rs740676154	C	G	downstream_gene_variant	MODIFIER	ECHDC3	ENSGALG00000006690	0.5	1	0	22	23	13.0717063	2	0.001450491	0.01341016
1	6171234	rs740846881	C	T	downstream_gene_variant	MODIFIER	ECHDC3	ENSGALG00000006690	0.25	1	1	21	23	17.12567415	2	0.000191076	0.00225979
1	6171855	.	G	T	downstream_gene_variant	MODIFIER	ECHDC3	ENSGALG00000006690	0.2	2	3	18	23	27.89928254	4	1.31E-05	0.00020067
1	6172246	rs735161859	G	A	downstream_gene_variant	MODIFIER	ECHDC3	ENSGALG00000006690	0.5	1	0	22	23	13.99922763	2	0.000912234	0.00891725
1	6172248	.	A	C	downstream_gene_variant	MODIFIER	ECHDC3	ENSGALG00000006690	0.5	1	0	22	23	12.98637075	2	0.00151372	0.01384289
1	6172726	rs732507721	T	C	downstream_gene_variant	MODIFIER	ECHDC3	ENSGALG00000006690	0.5	1	0	22	23	20.25054799	2	4.01E-05	0.00055562
1	6172968	rs731369813	T	C	downstream_gene_variant	MODIFIER	ECHDC3	ENSGALG00000006690	0.5	1	0	22	23	10.87814515	2	0.00434351	0.03343265
1	6173169	rs314689655	G	C	downstream_gene_variant	MODIFIER	ECHDC3	ENSGALG00000006690	0.5	1	0	22	23	26.30402239	2	1.94E-06	3.46E-05
1	6195960	rs317409614	A	G	missense_variant	MODERATE	PROSER2	ENSGALG00000006700	0.26	6	13	4	23	33.71881297	12	0.000746939	0.00754955
1	6207411	rs731640175	G	A	missense_variant	MODERATE	PROSER2	ENSGALG00000006700	0.11	5	18	0	23	25.59471667	10	0.004325257	0.03341923
1	6207550	rs735348034	C	T	synonymous_variant	LOW	PROSER2	ENSGALG00000006700	0.19	5	13	5	23	26.61825978	10	0.002991882	0.02453621
1	6209181	rs314371143	G	A	downstream_gene_variant	MODIFIER	PROSER2	ENSGALG00000006700	0.12	5	16	2	23	31.87215649	10	0.000420559	0.0045524
1	6209237	rs15189916	C	T	downstream_gene_variant	MODIFIER	PROSER2	ENSGALG00000006700	0.18	8	14	1	23	40.7520344	16	0.000604033	0.00624651
1	6210046	rs736465833	G	A	downstream_gene_variant	MODIFIER	PROSER2	ENSGALG00000006700	0.45	14	6	3	23	72.03345861	28	9.63E-06	0.00015142
1	6210213	.	A	G	downstream_gene_variant	MODIFIER	PROSER2	ENSGALG00000006700	0.29	11	8	4	23	50.55006209	22	0.000493942	0.00524906
1	6210336	rs80742903	A	G	downstream_gene_variant	MODIFIER	PROSER2	ENSGALG00000006700	0.74	9	8	6	23	62.64540586	18	7.59E-07	1.44E-05
1	6210449	rs80603447	C	T	downstream_gene_variant	MODIFIER	PROSER2	ENSGALG00000006700	0.5	13	4	6	23	49.78156	26	0.003338325	0.02692546
1	6210572	rs80619730	G	A	downstream_gene_variant	MODIFIER	PROSER2	ENSGALG00000006700	0.39	16	7	0	23	114.0431145	32	3.90E-11	0
1	6291793	rs312589765	C	T	missense_variant	MODERATE	DHTKD1	ENSGALG00000003674	0.57	11	11	1	23	46.95185384	22	0.00148899	0.01367074
1	6317587	.	C	T	missense_variant	MODERATE	NUDT5	ENSGALG00000013967	0.54	21	2	0	23	351.113413	42	0	0
1	6318806	rs740120850	A	G	intron_variant	MODIFIER	NUDT5	ENSGALG00000013967	0.67	2	4	17	23	16.66970282	4	0.00224041	0.01935294
1	6319109	rs733001670	C	T	intron_variant	MODIFIER	NUDT5	ENSGALG00000013967	0.58	3	3	17	23	23.28832618	6	0.000705444	0.0071809
1	6319125	rs733738457	T	C	intron_variant	MODIFIER	NUDT5	ENSGALG00000013967	0.67	2	4	17	23	15.39366842	4	0.00395065	0.03100899
1	6319580	.	A	C	intron_variant	MODIFIER	NUDT5	ENSGALG00000013967	0.25	4	4	15	23	48.788123	8	6.98E-08	1.52E-06
1	6319826	rs794139345	G	A	intron_variant	MODIFIER	NUDT5	ENSGALG00000013967	0.82	6	11	6	23	38.29403742	12	0.000137453	0.00168426
1	6320066	rs738747216	T	C	intron_variant	MODIFIER	NUDT5	ENSGALG00000013967	0.16	7	15	1	23	54.651256	14	9.94E-07	1.85E-05
1	6320128	rs794019888	T	A	intron_variant	MODIFIER	NUDT5	ENSGALG00000013967	0.84	7	15	1	23	64.18652289	14	2.14E-08	5.00E-07
1	6320132	rs794159302	A	G	intron_variant	MODIFIER	NUDT5	ENSGALG00000013967	0.83	7	14	2	23	44.19997105	14	5.50E-05	0.00073849
1	6320382	rs738237252	A	G	intron_variant	MODIFIER	NUDT5	ENSGALG00000013967	0.77	7	8	8	23	70.14378454	14	1.82E-09	5.00E-08
1	6320401	rs740318838	G	A	intron_variant	MODIFIER	NUDT5	ENSGALG00000013967	0.85	6	14	3	23	63.68668143	12	4.76E-09	1.20E-07
1	6320403	rs735549755	G	A	intron_variant	MODIFIER	NUDT5	ENSGALG00000013967	0.17	7	14	2	23	64.99756171	14	1.53E-08	3.60E-07
1	6320430	rs739004770	T	C	intron_variant	MODIFIER	NUDT5	ENSGALG00000013967	0.84	6	13	4	23	56.16906141	12	1.12E-07	2.36E-06
1	6325797	rs16749421	G	A	5_prime_UTR_variant	MODIFIER	NUDT5	ENSGALG00000013967	0.17	8	15	0	23	71.5963693	16	5.23E-09	1.30E-07
1	6389489	.	C	G	intron_variant	MODIFIER	CDC123	ENSGALG00000014038	0.06	1	8	14	23	14.00298817	2	0.000910521	0.00891232
1	6389512	.	C	A	intron_variant	MODIFIER	CDC123	ENSGALG00000014038	0.05	1	10	12	23	16.38181967	2	0.000277162	0.00314704
1	6603809	rs16718689	G	C	downstream_gene_variant	MODIFIER	CAMK1D	ENSGALG00000033051	0.09	2	9	12	23	18.93505168	4	0.000809375	0.00809349
1	6604552	.	T	G	downstream_gene_variant	MODIFIER	CAMK1D	ENSGALG00000033051	0.04	1	11	11	23	21.00698192	2	2.74E-05	0.00039368
1	6604553	.	G	A	downstream_gene_variant	MODIFIER	CAMK1D	ENSGALG00000033051	0.04	1	11	11	23	21.00698192	2	2.74E-05	0.00039368
1	6607471	rs315349490	C	T	downstream_gene_variant	MODIFIER	CAMK1D	ENSGALG00000033051	0.55	12	8	3	23	75.09010521	24	3.61E-07	7.15E-06
1	6607618	rs732904650	T	C	downstream_gene_variant	MODIFIER	CAMK1D	ENSGALG00000033051	0.27	4	7	12	23	27.82412025	8	0.000508873	0.00538496
1	6609514	rs318045832	C	T	intergenic_variant	MODIFIER	-	-	0.97	1	15	7	23	11.90488943	2	0.002599478	0.02176939
1	6734149	rs736908271	C	T	3_prime_UTR_variant	MODIFIER	PHYH	ENSGALG00000035636	0.11	5	18	0	23	31.06276975	10	0.000572883	0.00595917
1	6734368	rs736822170	A	G	3_prime_UTR_variant	MODIFIER	PHYH	ENSGALG00000035636	0.52	14	9	0	23	66.95832505	28	4.90E-05	0.0006659
1	6734375	rs735052800	C	T	3_prime_UTR_variant	MODIFIER	PHYH	ENSGALG00000035636	0.09	4	19	0	23	22.38523102	8	0.004250056	0.03294433
1	6734453	rs740706582	C	T	3_prime_UTR_variant	MODIFIER	PHYH	ENSGALG00000035636	0.54	13	10	0	23	267.0721884	26	0	0
1	6734456	rs734587965	C	T	3_prime_UTR_variant	MODIFIER	PHYH	ENSGALG00000035636	0.54	13	10	0	23	320.0540633	26	0	0
1	6734493	rs316133571	T	C	3_prime_UTR_variant	MODIFIER	PHYH	ENSGALG00000035636	0.54	13	10	0	23	221.0054038	26	0	0
1	6734571	rs16092006	C	G	3_prime_UTR_variant	MODIFIER	PHYH	ENSGALG00000035636	0.59	13	10	0	23	260.9828398	26	0	0
1	6734572	rs16092005	A	G	3_prime_UTR_variant	MODIFIER	PHYH	ENSGALG00000035636	0.59	13	10	0	23	261.3095004	26	0	0
1	6734587	rs733298505	C	A	3_prime_UTR_variant	MODIFIER	PHYH	ENSGALG00000035636	0.02	1	22	0	23	16.88025655	2	0.000216022	0.0025238
1	6734714	rs16092003	C	T	3_prime_UTR_variant	MODIFIER	PHYH	ENSGALG00000035636	0.61	12	11	0	23	55.67761708	24	0.000253494	0.00290924
1	6738728	rs794428737	C	T	synonymous_variant	LOW	PHYH	ENSGALG00000035636	0.11	5	18	0	23	31.19552891	10	0.000544646	0.00570504
1	6739854	rs732544040	G	A	synonymous_variant	LOW	PHYH	ENSGALG00000035636	0.11	5	18	0	23	40.62080039	10	1.32E-05	0.00020195
1	6742226	rs80766529	G	A	synonymous_variant	LOW	PHYH	ENSGALG00000035636	0.5	13	10	0	23	69.14721081	26	8.82E-06	0.00013973
1	6745681	rs735724062	C	T	synonymous_variant	LOW	PHYH	ENSGALG00000035636	0.09	4	19	0	23	30.96752751	8	0.000142385	0.00173855
1	7447430	rs29006922	G	C	3_prime_UTR_variant	MODIFIER	-	ENSGALG00000035201	0.25	2	6	15	23	15.63522112	4	0.003549816	0.02837431
1	11180665	rs732346334	G	C	downstream_gene_variant	MODIFIER	CD36	ENSGALG00000008439	0.07	3	20	0	23	17.73702398	6	0.006924114	0.04938893
1	11183538	rs794548198	G	A	synonymous_variant	LOW	CD36	ENSGALG00000008439	0.09	2	21	0	23	25.81843073	4	3.44E-05	0.00048468
1	12781488	rs315075171	C	A	3_prime_UTR_variant	MODIFIER	FGL2	ENSGALG00000008306	0.09	4	19	0	23	22.96996049	8	0.003403028	0.02737085
1	12976579	rs14794845	A	G	synonymous_variant	LOW	PMPCB	ENSGALG00000008280	0.74	10	13	0	23	41.48937107	20	0.003221688	0.02610547
1	13001431	rs10725485	C	T	3_prime_UTR_variant	MODIFIER	PSMC2	ENSGALG00000008236	0.43	14	9	0	23	50.28400214	28	0.006011318	0.04393559
1	13003777	rs14794807	A	C	downstream_gene_variant	MODIFIER	SLC26A5	ENSGALG00000008222	0.43	14	9	0	23	54.08827291	28	0.002185018	0.01894902
1	13006514	rs14794803	A	G	synonymous_variant	LOW	SLC26A5	ENSGALG00000008222	0.43	14	9	0	23	71.62104459	28	1.10E-05	0.00017118
1	13007648	rs739293701	T	C	intron_variant	MODIFIER	SLC26A5	ENSGALG00000008222	0.53	11	7	5	23	47.69796275	22	0.001189123	0.01127324
1	13010104	rs737926964	C	T	intron_variant	MODIFIER	SLC26A5	ENSGALG00000008222	0.07	2	12	9	23	15.20088418	4	0.004302201	0.03328068
1	13016848	rs15198680	A	G	intron_variant	MODIFIER	SLC26A5	ENSGALG00000008222	0.5	1	0	22	23	10.87814515	2	0.00434351	0.03343265
1	13018611	rs316444609	A	G	splice_region_variant,synonymous_variant	LOW	SLC26A5	ENSGALG00000008222	0.52	12	9	2	23	86.89283179	24	4.68E-09	1.20E-07
1	13018790	rs314663492	A	G	intron_variant	MODIFIER	SLC26A5	ENSGALG00000008222	0.83	1	2	20	23	14.1277755	2	0.000855446	0.00845922
1	13023504	rs736922116	G	A	intron_variant	MODIFIER	SLC26A5	ENSGALG00000008222	0.67	4	2	17	23	24.62750086	8	0.001797243	0.01603487
1	13023529	rs732878795	C	A	intron_variant	MODIFIER	SLC26A5	ENSGALG00000008222	0.5	2	0	21	23	18.91313493	4	0.000817437	0.00816468
1	13037538	rs312371199	C	T	5_prime_UTR_variant	MODIFIER	SLC26A5	ENSGALG00000008222	0.29	7	5	11	23	78.31802697	14	5.80E-11	0
1	13046656	rs10722205	A	G	3_prime_UTR_variant	MODIFIER	RELN	ENSGALG00000008193	0.52	14	9	0	23	51.95079306	28	0.003886357	0.03058444
1	13058626	rs314517826	A	G	synonymous_variant	LOW	RELN	ENSGALG00000008193	0.42	9	11	3	23	37.30802299	18	0.004776985	0.03622714
1	13795567	.	C	T	intron_variant	MODIFIER	KMT2E	ENSGALG00000008167	0.06	2	14	7	23	31.85340866	4	2.05E-06	3.63E-05
1	13795601	.	G	A	intron_variant	MODIFIER	KMT2E	ENSGALG00000008167	0.12	3	10	10	23	45.80816399	6	3.23E-08	7.40E-07
1	13815187	rs733926377	C	T	intergenic_variant	MODIFIER	-	-	0.02	1	22	0	23	12.98268306	2	0.001516513	0.01386594
1	14195113	rs315078471	G	A	synonymous_variant	LOW	SYPL1	ENSGALG00000029006	0.28	3	17	3	23	18.71660556	6	0.00467	0.03552988
1	14230852	rs316849516	T	C	intron_variant	MODIFIER	NAMPT	ENSGALG00000008098	0.94	2	15	6	23	19.33887677	4	0.000674152	0.00689524
1	14233393	rs315015598	A	G	intron_variant	MODIFIER	NAMPT	ENSGALG00000008098	0.4	8	7	8	23	34.42524028	16	0.004759487	0.03611611
1	14764809	rs316710008	G	A	3_prime_UTR_variant	MODIFIER	DUS4L	ENSGALG00000023661	0.17	7	13	3	23	31.07296866	14	0.00541458	0.04025938
1	14765548	rs735873293	G	A	3_prime_UTR_variant	MODIFIER	DUS4L	ENSGALG00000023661	0.2	6	14	3	23	33.48568023	12	0.000812639	0.00812353
1	14791771	rs314327631	A	G	3_prime_UTR_variant	MODIFIER	BCAP29	ENSGALG00000008009	0.09	4	19	0	23	38.83995944	8	5.26E-06	8.70E-05
1	14873426	rs741701635	C	T	synonymous_variant	LOW	DLD	ENSGALG00000007931	0.11	5	17	1	23	27.12807253	10	0.002485539	0.02117007
1	14878016	rs731069488	T	C	synonymous_variant	LOW	DLD	ENSGALG00000007931	0.33	13	10	0	23	52.27183012	26	0.001666855	0.01501595
1	14878522	rs737840793	C	T	synonymous_variant	LOW	DLD	ENSGALG00000007931	0.2	9	14	0	23	39.84376062	18	0.002191923	0.01899411
1	14878528	rs314357872	C	T	synonymous_variant	LOW	DLD	ENSGALG00000007931	0.2	9	14	0	23	41.55907695	18	0.001273885	0.01197051
1	14879763	rs15194303	C	T	synonymous_variant	LOW	DLD	ENSGALG00000007931	0.68	11	6	6	23	52.53148946	22	0.000263895	0.00301829
1	14879909	rs317327105	G	A	synonymous_variant	LOW	DLD	ENSGALG00000007931	0.24	7	16	0	23	79.65627483	14	3.30E-11	0
1	14879951	rs29005486	T	A	3_prime_UTR_variant	MODIFIER	DLD	ENSGALG00000007931	0.22	8	15	0	23	41.46328361	16	0.00047421	0.00506839
1	14880178	rs739685128	C	T	3_prime_UTR_variant	MODIFIER	DLD	ENSGALG00000007931	0.35	12	11	0	23	48.07603051	24	0.00246998	0.02105102
1	14880646	rs315022846	A	G	3_prime_UTR_variant	MODIFIER	DLD	ENSGALG00000007931	0.2	9	14	0	23	80.19608763	18	7.92E-10	2.00E-08
1	14905565	rs739828806	A	G	synonymous_variant	LOW	LAMB1	ENSGALG00000007905	0.74	10	9	4	23	40.12113559	20	0.004822176	0.03651773
1	14906161	rs13829074	A	G	synonymous_variant	LOW	LAMB1	ENSGALG00000007905	0.63	11	12	0	23	45.62528015	22	0.002209029	0.01912108
1	14914108	rs315777266	A	G	upstream_gene_variant	MODIFIER	LAMB1	ENSGALG00000007905	0.91	4	19	0	23	21.38626849	8	0.006189129	0.0450556
1	15249690	rs317671380	G	A	downstream_gene_variant	MODIFIER	SLC2A13	ENSGALG00000035940	0.54	7	5	11	23	40.91021638	14	0.000183751	0.00218093
1	15251421	rs315909413	T	A	downstream_gene_variant	MODIFIER	SLC2A13	ENSGALG00000035940	0.21	9	12	2	23	39.37150094	18	0.002539677	0.02153
1	15281501	rs739821357	C	T	synonymous_variant	LOW	ABCD2	ENSGALG00000042554	0.24	9	14	0	23	39.23608856	18	0.002648736	0.02211655
1	15281666	rs738202079	C	T	synonymous_variant	LOW	ABCD2	ENSGALG00000042554	0.33	13	10	0	23	64.46167213	26	4.10E-05	0.00056699
1	15281720	rs734033460	C	T	synonymous_variant	LOW	ABCD2	ENSGALG00000042554	0.33	13	10	0	23	72.49255052	26	2.86E-06	4.94E-05
1	15281738	rs314317624	T	C	synonymous_variant	LOW	ABCD2	ENSGALG00000042554	0.74	10	13	0	23	38.99339528	20	0.006680005	0.04794833
1	15313377	rs739258386	A	G	synonymous_variant	LOW	ABCD2	ENSGALG00000042554	0.3	14	9	0	23	55.28673835	28	0.001569978	0.01426026
1	15323864	rs736360974	G	C	downstream_gene_variant	MODIFIER	ABCD2	ENSGALG00000042554	0.87	6	17	0	23	38.43898628	12	0.000130134	0.00160479
1	15324642	rs15193772	C	A	downstream_gene_variant	MODIFIER	ABCD2	ENSGALG00000042554	0.57	16	7	0	23	55.99566198	32	0.005431595	0.04037626
1	15324966	rs15193776	A	G	downstream_gene_variant	MODIFIER	ABCD2	ENSGALG00000042554	0.48	16	7	0	23	58.36321	32	0.002983638	0.02448792
1	15325417	.	G	A	downstream_gene_variant	MODIFIER	ABCD2	ENSGALG00000042554	0.04	2	21	0	23	26.62083045	4	2.37E-05	0.0003454
1	15325582	rs313470518	G	A	downstream_gene_variant	MODIFIER	ABCD2	ENSGALG00000042554	0.65	16	7	0	23	55.50355005	32	0.006134749	0.0447182
1	15325682	rs316825148	C	T	downstream_gene_variant	MODIFIER	ABCD2	ENSGALG00000042554	0.22	10	13	0	23	41.33535395	20	0.003372741	0.02717524
1	15325723	rs15193778	C	T	downstream_gene_variant	MODIFIER	ABCD2	ENSGALG00000042554	0.22	10	13	0	23	52.45909694	20	9.76E-05	0.00123835
1	15325819	rs15193779	C	G	downstream_gene_variant	MODIFIER	ABCD2	ENSGALG00000042554	0.65	16	7	0	23	61.61029866	32	0.001267999	0.01192023
1	15325826	rs313848109	G	A	downstream_gene_variant	MODIFIER	ABCD2	ENSGALG00000042554	0.26	12	11	0	23	46.62407662	24	0.003721884	0.02951059
1	15326145	.	T	C	downstream_gene_variant	MODIFIER	ABCD2	ENSGALG00000042554	0.04	2	21	0	23	30.07602777	4	4.72E-06	7.86E-05
1	15326244	.	G	A	downstream_gene_variant	MODIFIER	ABCD2	ENSGALG00000042554	0.15	7	16	0	23	37.3642168	14	0.000649622	0.00667368
1	15326268	rs315218390	A	G	downstream_gene_variant	MODIFIER	ABCD2	ENSGALG00000042554	0.35	12	11	0	23	52.20278758	24	0.000736127	0.00745525
1	15326449	rs741284505	T	A	downstream_gene_variant	MODIFIER	ABCD2	ENSGALG00000042554	0.15	7	16	0	23	40.46279684	14	0.000215988	0.00252377
1	15326938	.	C	T	downstream_gene_variant	MODIFIER	ABCD2	ENSGALG00000042554	0.15	7	16	0	23	36.54574139	14	0.000863988	0.00853178
1	15327196	rs794125661	G	A	downstream_gene_variant	MODIFIER	ABCD2	ENSGALG00000042554	0.83	8	15	0	23	36.5795598	16	0.002402293	0.02055088
1	15327213	rs314996963	C	T	downstream_gene_variant	MODIFIER	ABCD2	ENSGALG00000042554	0.35	12	11	0	23	68.53605266	24	3.64E-06	6.17E-05
1	15409453	rs80670758	C	T	synonymous_variant	LOW	KIF21A	ENSGALG00000007098	0.27	7	6	10	23	53.10264539	14	1.83E-06	3.27E-05
1	15434477	rs313104980	C	T	upstream_gene_variant	MODIFIER	-	ENSGALG00000043872	0.24	11	12	0	23	48.70300793	22	0.000875442	0.00863025
1	15434653	rs14717265	G	A	upstream_gene_variant	MODIFIER	-	ENSGALG00000043872	0.41	13	10	0	23	50.7706178	26	0.002540987	0.0215398
1	15779730	rs312535507	A	G	synonymous_variant	LOW	CELSR1	ENSGALG00000043355	0.36	5	2	16	23	27.12104629	10	0.002491919	0.0211928
1	16148135	.	C	T	synonymous_variant	LOW	CERK	ENSGALG00000019397	0.02	1	22	0	23	10.25728006	2	0.005924612	0.04340159
1	18849483	rs80767393	T	C	3_prime_UTR_variant	MODIFIER	ALG12	ENSGALG00000008539	0.2	9	14	0	23	38.41006819	18	0.003417151	0.0274646
1	18876359	.	C	T	3_prime_UTR_variant	MODIFIER	CRELD2	ENSGALG00000008551	0.02	1	22	0	23	15.21347254	2	0.000497092	0.00527821
1	20255603	.	T	A	downstream_gene_variant	MODIFIER	TRABD	ENSGALG00000030705	0.07	1	6	16	23	12.2192049	2	0.002221434	0.01921458
1	20297594	rs317725247	A	G	synonymous_variant	LOW	SELENOO	ENSGALG00000038467	0.33	11	12	0	23	46.73984436	22	0.001586621	0.0143913
1	20300327	rs316515722	C	T	3_prime_UTR_variant	MODIFIER	SELENOO	ENSGALG00000038467	0.28	11	12	0	23	42.13052245	22	0.006027316	0.04402774
1	20301572	rs80563816	A	G	3_prime_UTR_variant	MODIFIER	SELENOO	ENSGALG00000038467	0.74	10	13	0	23	39.92988403	20	0.005098355	0.03830094
1	20301725	rs733772052	A	G	3_prime_UTR_variant	MODIFIER	SELENOO	ENSGALG00000038467	0.28	11	12	0	23	46.49849994	22	0.00170521	0.01531634
1	20302761	rs80669823	G	T	3_prime_UTR_variant	MODIFIER	SELENOO	ENSGALG00000038467	0.85	7	16	0	23	39.27561514	14	0.000330625	0.00367459
1	20302773	rs736398046	A	G	3_prime_UTR_variant	MODIFIER	SELENOO	ENSGALG00000038467	0.04	2	21	0	23	19.62964957	4	0.000590874	0.00612791
1	20303023	rs15205850	T	C	3_prime_UTR_variant	MODIFIER	SELENOO	ENSGALG00000038467	0.57	8	15	0	23	38.13745287	16	0.001446512	0.01338449
1	20328758	rs316677864	C	T	upstream_gene_variant	MODIFIER	TUBGCP6	ENSGALG00000032156	0.33	13	7	3	23	72.6348789	26	2.72E-06	4.73E-05
1	20328760	rs314574070	T	C	upstream_gene_variant	MODIFIER	TUBGCP6	ENSGALG00000032156	0.33	13	7	3	23	74.80771985	26	1.29E-06	2.37E-05
1	20328851	rs315993984	T	G	upstream_gene_variant	MODIFIER	TUBGCP6	ENSGALG00000032156	0.57	12	9	2	23	70.1651977	24	2.06E-06	3.66E-05
1	20328999	rs738005699	A	C	upstream_gene_variant	MODIFIER	TUBGCP6	ENSGALG00000032156	0.18	8	14	1	23	36.5369703	16	0.002435483	0.02080056
1	20329612	rs316318894	A	G	upstream_gene_variant	MODIFIER	TUBGCP6	ENSGALG00000032156	0.5	1	0	22	23	16.83241248	2	0.000221252	0.00257313
1	20329620	rs312814767	T	C	upstream_gene_variant	MODIFIER	TUBGCP6	ENSGALG00000032156	0.5	1	0	22	23	18.03751305	2	0.000121117	0.00150383
1	20331042	rs732529995	T	A	intron_variant	MODIFIER	HDAC10	ENSGALG00000041251	0.11	5	18	0	23	28.80960114	10	0.001337597	0.01249164
1	20331662	rs735708416	G	A	missense_variant	MODERATE	HDAC10	ENSGALG00000041251	0.13	5	15	3	23	32.52389366	10	0.000327368	0.00364126
1	20337329	rs13835777	T	C	synonymous_variant	LOW	HDAC10	ENSGALG00000041251	0.28	10	8	5	23	60.07532867	20	6.93E-06	0.00011204
1	20338293	rs13835766	A	C	intron_variant	MODIFIER	HDAC10	ENSGALG00000041251	0.4	4	1	18	23	23.62465943	8	0.002648342	0.02211563
1	20338310	rs740694838	C	T	intron_variant	MODIFIER	HDAC10	ENSGALG00000041251	0.25	2	2	19	23	14.14959786	4	0.006832593	0.0488703
1	20339534	rs737794518	G	A	missense_variant	MODERATE	HDAC10	ENSGALG00000041251	0.16	6	13	4	23	36.53421858	12	0.000265746	0.00303667
1	20339860	rs733446073	C	T	synonymous_variant	LOW	HDAC10	ENSGALG00000041251	0.72	9	11	3	23	53.25568583	18	2.40E-05	0.00034839
1	20340666	rs730913459	G	T	synonymous_variant	LOW	HDAC10	ENSGALG00000041251	0.08	3	16	4	23	20.70823327	6	0.00206965	0.01810566
1	20340714	rs737981522	T	C	splice_acceptor_variant	HIGH	HDAC10	ENSGALG00000041251	0.68	10	12	1	23	47.95720083	20	0.000431318	0.00465464
1	20343763	rs739004297	G	C	missense_variant	MODERATE	HDAC10	ENSGALG00000041251	0.84	6	13	4	23	34.68713552	12	0.000525147	0.00553689
1	20343894	rs735254615	T	C	upstream_gene_variant	MODIFIER	HDAC10	ENSGALG00000041251	0.08	3	15	5	23	18.56327871	6	0.004968427	0.03746571
1	20488818	rs80645669	G	A	downstream_gene_variant	MODIFIER	PLXNB2	ENSGALG00000039861	0.67	13	10	0	23	51.731462	26	0.001941969	0.01713195
1	22308110	rs315939819	G	A	synonymous_variant	LOW	NDUFA5	ENSGALG00000008821	0.33	13	10	0	23	59.27102795	26	0.000209982	0.00245894
1	22310438	rs314350156	T	A	synonymous_variant	LOW	NDUFA5	ENSGALG00000008821	0.02	1	22	0	23	12.05097835	2	0.002416369	0.02065567
1	22311907	rs10730442	T	C	synonymous_variant	LOW	NDUFA5	ENSGALG00000008821	0.33	13	10	0	23	95.97358878	26	5.94E-10	2.00E-08
1	22312467	rs10728577	C	T	3_prime_UTR_variant	MODIFIER	NDUFA5	ENSGALG00000008821	0.97	1	16	6	23	12.32934996	2	0.002102402	0.01833558
1	22895610	rs14799402	A	C	downstream_gene_variant	MODIFIER	AASS	ENSGALG00000008953	0.93	3	20	0	23	32.85708103	6	1.12E-05	0.00017344
1	22896596	rs315670894	C	G	downstream_gene_variant	MODIFIER	AASS	ENSGALG00000008953	0.07	3	20	0	23	27.84723857	6	0.000100395	0.00127084
1	23239364	rs10726696	A	G	downstream_gene_variant	MODIFIER	FAM3C	ENSGALG00000008975	0.55	10	12	1	23	44.72389888	20	0.001202639	0.01138198
1	23512236	.	C	A	3_prime_UTR_variant	MODIFIER	TSPAN12	ENSGALG00000009029	0.02	1	22	0	23	16.04673099	2	0.000327715	0.00364485
1	23512987	rs15210114	C	T	3_prime_UTR_variant	MODIFIER	TSPAN12	ENSGALG00000009029	0.52	8	15	0	23	39.29641457	16	0.000985418	0.00954465
1	24950268	rs315652392	G	A	synonymous_variant	LOW	MET	ENSGALG00000036883	0.19	6	10	7	23	28.78596419	12	0.004238624	0.03286388
1	25059218	rs733187017	T	A	downstream_gene_variant	MODIFIER	CAV1	ENSGALG00000043287	0.17	1	2	20	23	11.90488943	2	0.002599478	0.02176939
1	25767590	rs316326589	T	A	downstream_gene_variant	MODIFIER	MDFIC	ENSGALG00000026838	0.13	1	3	19	23	10.87814515	2	0.00434351	0.03343265
1	25944348	rs316010571	T	C	synonymous_variant	LOW	FOXP2	ENSGALG00000009424	0.22	10	13	0	23	49.00017355	20	0.000307432	0.00345625
1	26657226	rs317043382	T	C	intergenic_variant	MODIFIER	-	-	0.05	2	20	1	23	15.89370777	4	0.003165159	0.02573384
1	26828524	rs734606857	T	A	downstream_gene_variant	MODIFIER	-	ENSGALG00000009443	0.03	1	19	3	23	16.15305128	2	0.000310749	0.00348274
1	26828525	rs737884854	A	G	downstream_gene_variant	MODIFIER	-	ENSGALG00000009443	0.03	1	19	3	23	16.15305128	2	0.000310749	0.00348274
1	26917368	rs313656595	T	C	3_prime_UTR_variant	MODIFIER	IFRD1	ENSGALG00000009448	0.65	14	9	0	23	76.01054001	28	2.58E-06	4.50E-05
1	26917379	rs10729233	A	T	3_prime_UTR_variant	MODIFIER	IFRD1	ENSGALG00000009448	0.33	13	10	0	23	59.10545717	26	0.000220936	0.00257313
1	26920286	rs15216400	G	T	synonymous_variant	LOW	IFRD1	ENSGALG00000009448	0.09	4	19	0	23	25.62655298	8	0.001216475	0.01149757
1	26922160	rs737992424	A	G	synonymous_variant	LOW	IFRD1	ENSGALG00000009448	0.02	1	22	0	23	14.0478437	2	0.000890327	0.00875306
1	26922221	rs315542635	A	G	synonymous_variant	LOW	IFRD1	ENSGALG00000009448	0.41	13	10	0	23	47.57237124	26	0.0060518	0.04418174
1	26922284	rs738164590	G	A	synonymous_variant	LOW	IFRD1	ENSGALG00000009448	0.56	6	3	14	23	32.30531066	12	0.001241291	0.0117002
1	26925682	rs315539460	G	C	missense_variant	MODERATE	IFRD1	ENSGALG00000009448	0.67	13	10	0	23	49.72358781	26	0.003391739	0.02729413
1	26927394	.	G	A	splice_region_variant,synonymous_variant	LOW	IFRD1	ENSGALG00000009448	0.19	6	15	2	23	43.46613329	12	1.88E-05	0.00028004
1	26927528	rs312380754	G	C	5_prime_UTR_variant	MODIFIER	IFRD1	ENSGALG00000009448	0.7	12	11	0	23	89.00785742	24	2.10E-09	6.00E-08
1	28438294	.	G	A	3_prime_UTR_variant	MODIFIER	DNAJB9	ENSGALG00000009492	0.1	2	8	13	23	28.19615171	4	1.14E-05	0.00017641
1	28438296	.	C	T	3_prime_UTR_variant	MODIFIER	DNAJB9	ENSGALG00000009492	0.09	2	9	12	23	27.1541274	4	1.85E-05	0.0002757
1	28438321	rs741688486	A	G	3_prime_UTR_variant	MODIFIER	DNAJB9	ENSGALG00000009492	0.13	4	11	8	23	26.93013304	8	0.000726894	0.00737517
1	28451826	rs317981886	A	G	synonymous_variant	LOW	THAP5	ENSGALG00000009494	0.11	4	15	4	23	21.19383269	8	0.00664997	0.04776781
1	30080872	rs317880290	A	C	downstream_gene_variant	MODIFIER	IRAK4	ENSGALG00000009586	0.73	8	7	8	23	34.55280846	16	0.004573422	0.03490414
1	30080876	rs316246725	G	T	downstream_gene_variant	MODIFIER	IRAK4	ENSGALG00000009586	0.75	7	7	9	23	37.99023591	14	0.000521446	0.00550196
1	30085454	rs316257130	C	T	missense_variant	MODERATE	TWF1	ENSGALG00000009595	0.44	10	6	7	23	42.56746431	20	0.00233098	0.02002102
1	30342059	rs316068183	G	A	downstream_gene_variant	MODIFIER	NELL2	ENSGALG00000009601	0.09	4	19	0	23	21.63940954	8	0.005629534	0.04161546
1	30342418	rs314496006	C	T	3_prime_UTR_variant	MODIFIER	NELL2	ENSGALG00000009601	0.41	19	4	0	23	168.5738396	38	0	0
1	30342475	rs731133953	A	G	3_prime_UTR_variant	MODIFIER	NELL2	ENSGALG00000009601	0.33	15	8	0	23	103.0714917	30	6.04E-10	2.00E-08
1	30342516	rs313099879	T	C	3_prime_UTR_variant	MODIFIER	NELL2	ENSGALG00000009601	0.41	19	4	0	23	130.251419	38	5.00E-12	0
1	30348904	rs13749003	A	G	synonymous_variant	LOW	NELL2	ENSGALG00000009601	0.78	10	13	0	23	143.055414	20	0	0
1	30402655	rs314231208	T	C	synonymous_variant	LOW	NELL2	ENSGALG00000009601	0.2	7	16	0	23	34.30294252	14	0.001862195	0.01652639
1	30415192	rs317265141	A	G	synonymous_variant	LOW	NELL2	ENSGALG00000009601	0.7	12	11	0	23	68.13092204	24	4.18E-06	7.02E-05
1	30415201	rs731128597	C	T	synonymous_variant	LOW	NELL2	ENSGALG00000009601	0.3	14	9	0	23	58.06167481	28	0.000715902	0.00727595
1	30415303	rs316896971	A	G	synonymous_variant	LOW	NELL2	ENSGALG00000009601	0.73	12	10	1	23	54.58259614	24	0.000356227	0.00393055
1	30442027	rs313440205	G	A	missense_variant	MODERATE	NELL2	ENSGALG00000009601	0.37	17	6	0	23	82.15869136	34	7.27E-06	0.00011699
1	30450406	rs738265472	G	A	missense_variant	MODERATE	NELL2	ENSGALG00000009601	0.07	3	20	0	23	19.04480405	6	0.004088631	0.03184189
1	30864645	rs13845931	G	A	3_prime_UTR_variant	MODIFIER	SCAF11	ENSGALG00000028849	0.17	1	2	20	23	11.92239219	2	0.002576828	0.02167546
1	30873668	rs317438340	T	C	synonymous_variant	LOW	SCAF11	ENSGALG00000028849	0.3	10	13	0	23	43.22258323	20	0.001910254	0.01689232
1	30932138	rs312606727	G	A	downstream_gene_variant	MODIFIER	SLC38A1	ENSGALG00000009698	0.5	1	0	22	23	14.00298817	2	0.000910521	0.00891232
1	30985475	rs316036509	A	T	3_prime_UTR_variant	MODIFIER	SLC38A2	ENSGALG00000008497	0.63	13	10	0	23	110.1285594	26	3.00E-12	0
1	30986314	rs13846093	T	C	3_prime_UTR_variant	MODIFIER	SLC38A2	ENSGALG00000008497	0.83	8	15	0	23	95.18517174	16	0	0
1	30986337	rs316962433	T	C	3_prime_UTR_variant	MODIFIER	SLC38A2	ENSGALG00000008497	0.39	14	9	0	23	113.7046041	28	3.00E-12	0
1	30986699	rs741430435	C	G	3_prime_UTR_variant	MODIFIER	SLC38A2	ENSGALG00000008497	0.11	5	18	0	23	80.9115108	10	0	0
1	30987322	rs740642277	T	C	3_prime_UTR_variant	MODIFIER	SLC38A2	ENSGALG00000008497	0.11	5	18	0	23	87.00999173	10	0	0
1	30987357	rs731388246	G	T	3_prime_UTR_variant	MODIFIER	SLC38A2	ENSGALG00000008497	0.11	5	18	0	23	87.14102737	10	0	0
1	30987702	.	T	C	3_prime_UTR_variant	MODIFIER	SLC38A2	ENSGALG00000008497	0.11	5	18	0	23	65.83155439	10	2.81E-10	1.00E-08
1	30987704	rs739143108	T	C	3_prime_UTR_variant	MODIFIER	SLC38A2	ENSGALG00000008497	0.11	5	18	0	23	68.03019941	10	1.06E-10	0
1	30987896	rs314496003	T	C	3_prime_UTR_variant	MODIFIER	SLC38A2	ENSGALG00000008497	0.78	8	10	5	23	39.45529665	16	0.00093452	0.00910825
1	30987922	rs741629943	T	C	3_prime_UTR_variant	MODIFIER	SLC38A2	ENSGALG00000008497	0.06	2	16	5	23	19.46028274	4	0.000638056	0.00656668
1	30987937	rs315594131	T	C	3_prime_UTR_variant	MODIFIER	SLC38A2	ENSGALG00000008497	0.78	8	10	5	23	56.27480155	16	2.19E-06	3.86E-05
1	30988188	.	C	T	3_prime_UTR_variant	MODIFIER	SLC38A2	ENSGALG00000008497	0.11	5	18	0	23	91.53329817	10	0	0
1	30988501	rs316022780	A	G	3_prime_UTR_variant	MODIFIER	SLC38A2	ENSGALG00000008497	0.7	8	15	0	23	110.0099984	16	0	0
1	30988730	rs741756264	G	A	intron_variant	MODIFIER	SLC38A2	ENSGALG00000008497	0.25	2	2	19	23	20.99454072	4	0.000317459	0.00354953
1	30989073	rs15225326	T	C	intron_variant	MODIFIER	SLC38A2	ENSGALG00000008497	0.88	1	3	19	23	13.68952409	2	0.00106502	0.01022974
1	30990096	rs313425717	G	A	synonymous_variant	LOW	SLC38A2	ENSGALG00000008497	0.22	10	13	0	23	65.55079032	20	9.53E-07	1.78E-05
1	30995339	rs314211241	A	G	intron_variant	MODIFIER	SLC38A2	ENSGALG00000008497	0.11	5	17	1	23	26.27562477	10	0.003386647	0.02726019
1	30995366	rs735189657	A	G	intron_variant	MODIFIER	SLC38A2	ENSGALG00000008497	0.13	6	17	0	23	34.62557549	12	0.000537096	0.0056358
1	30995466	rs15225351	C	T	intron_variant	MODIFIER	SLC38A2	ENSGALG00000008497	0.13	6	17	0	23	28.33552086	12	0.004939442	0.03727843
1	30995497	rs734021056	T	G	intron_variant	MODIFIER	SLC38A2	ENSGALG00000008497	0.22	10	13	0	23	50.67514067	20	0.000177165	0.00211419
1	30995512	rs15225352	A	G	intron_variant	MODIFIER	SLC38A2	ENSGALG00000008497	0.63	13	10	0	23	57.07039317	26	0.000409914	0.00444737
1	30995519	rs732938629	T	C	intron_variant	MODIFIER	SLC38A2	ENSGALG00000008497	0.22	10	13	0	23	50.80514952	20	0.000169683	0.00203394
1	30998411	rs15225357	C	G	intron_variant	MODIFIER	SLC38A2	ENSGALG00000008497	0.5	1	0	22	23	11.93299137	2	0.002563208	0.02167546
1	30998531	rs317529668	G	A	intron_variant	MODIFIER	SLC38A2	ENSGALG00000008497	0.75	2	2	19	23	21.22312661	4	0.000285988	0.00323876
1	31100464	.	T	C	downstream_gene_variant	MODIFIER	SLC38A4	ENSGALG00000009730	0.13	6	17	0	23	62.18343426	12	9.00E-09	2.20E-07
1	31100711	rs315909744	A	G	downstream_gene_variant	MODIFIER	SLC38A4	ENSGALG00000009730	0.93	3	20	0	23	18.45487416	6	0.00519052	0.03888836
1	31100821	.	A	T	downstream_gene_variant	MODIFIER	SLC38A4	ENSGALG00000009730	0.13	6	17	0	23	77.91138364	12	1.00E-11	0
1	31100836	rs14806727	C	T	downstream_gene_variant	MODIFIER	SLC38A4	ENSGALG00000009730	0.04	2	21	0	23	41.39219009	4	2.23E-08	5.20E-07
1	31100875	rs316029446	T	A	downstream_gene_variant	MODIFIER	SLC38A4	ENSGALG00000009730	0.78	8	15	0	23	48.20855365	16	4.40E-05	0.00060534
1	31101284	rs317503695	A	C	downstream_gene_variant	MODIFIER	SLC38A4	ENSGALG00000009730	0.22	8	15	0	23	38.48622771	16	0.001289437	0.01209988
1	31101485	.	T	C	downstream_gene_variant	MODIFIER	SLC38A4	ENSGALG00000009730	0.13	6	17	0	23	69.47639923	12	4.01E-10	1.00E-08
1	31101528	rs734311129	C	G	downstream_gene_variant	MODIFIER	SLC38A4	ENSGALG00000009730	0.13	6	17	0	23	34.61769997	12	0.000538644	0.00564862
1	31101552	rs15225512	A	G	3_prime_UTR_variant	MODIFIER	SLC38A4	ENSGALG00000009730	0.65	10	13	0	23	79.28292672	20	5.19E-09	1.30E-07
1	31102059	rs731062638	C	T	3_prime_UTR_variant	MODIFIER	SLC38A4	ENSGALG00000009730	0.13	6	17	0	23	37.06528879	12	0.000218025	0.00254384
1	31103380	rs15225520	G	A	intron_variant	MODIFIER	SLC38A4	ENSGALG00000009730	0.67	11	12	0	23	45.36151882	22	0.002387238	0.02043778
1	31104367	rs317998722	G	C	synonymous_variant	LOW	SLC38A4	ENSGALG00000009730	0.22	8	15	0	23	54.89346924	16	3.70E-06	6.28E-05
1	31108480	rs313944590	A	G	intron_variant	MODIFIER	SLC38A4	ENSGALG00000009730	0.75	3	3	17	23	19.32210545	6	0.003652857	0.02906381
1	31110560	rs740979921	A	G	intron_variant	MODIFIER	SLC38A4	ENSGALG00000009730	0.02	1	22	0	23	19.21033246	2	6.74E-05	0.00088559
1	31110561	rs734869080	T	A	intron_variant	MODIFIER	SLC38A4	ENSGALG00000009730	0.02	1	22	0	23	20.03849333	2	4.45E-05	0.00061167
1	31111075	rs15225538	C	A	splice_region_variant,intron_variant	LOW	SLC38A4	ENSGALG00000009730	0.83	4	8	11	23	31.1305798	8	0.00013318	0.00163821
1	31117841	rs13749376	G	C	synonymous_variant	LOW	SLC38A4	ENSGALG00000009730	0.72	13	10	0	23	48.4998692	26	0.00472629	0.03589876
1	31132393	rs317654313	T	C	intergenic_variant	MODIFIER	-	-	0.6	10	10	3	23	53.9502845	20	5.88E-05	0.00078596
1	31132796	rs316993357	T	C	intergenic_variant	MODIFIER	-	-	0.81	3	5	15	23	18.3057414	6	0.005511874	0.04088918
1	31135127	rs314967697	T	G	intergenic_variant	MODIFIER	-	-	0.74	8	11	4	23	53.62682554	16	5.97E-06	9.77E-05
1	31135136	rs315671374	T	A	intergenic_variant	MODIFIER	-	-	0.74	8	11	4	23	59.61627723	16	6.07E-07	1.17E-05
1	31135157	rs315355343	T	C	intergenic_variant	MODIFIER	-	-	0.03	1	19	3	23	59.15467441	2	0	0
1	31135327	rs312563928	A	T	intergenic_variant	MODIFIER	-	-	0.73	6	9	8	23	67.22036736	12	1.06E-09	3.00E-08
1	31135376	rs794297075	G	A	intergenic_variant	MODIFIER	-	-	0.12	4	13	6	23	45.15733087	8	3.44E-07	6.83E-06
1	31135401	rs731171450	T	C	intergenic_variant	MODIFIER	-	-	0.19	7	11	5	23	91.02971415	14	0	0
1	31136541	rs315703489	C	T	intergenic_variant	MODIFIER	-	-	0.5	5	2	16	23	28.19915818	10	0.001677317	0.01509973
1	31136614	rs313109999	T	A	intergenic_variant	MODIFIER	-	-	0.53	10	7	6	23	47.39272683	20	0.000517267	0.00546193
1	31136703	rs316193822	G	A	intergenic_variant	MODIFIER	-	-	0.5	8	6	9	23	42.29064737	16	0.000357069	0.00393873
1	31136733	rs314318666	A	G	intergenic_variant	MODIFIER	-	-	0.53	8	7	8	23	38.85038288	16	0.001143011	0.0108884
1	31136736	rs315121556	C	G	intergenic_variant	MODIFIER	-	-	0.73	6	9	8	23	39.25016676	12	9.57E-05	0.00121651
1	31136757	rs315150405	A	G	intergenic_variant	MODIFIER	-	-	0.73	6	9	8	23	30.0100981	12	0.002782672	0.02308526
1	31137075	rs15225596	A	T	intergenic_variant	MODIFIER	-	-	0.83	3	6	14	23	21.44344058	6	0.001526575	0.01394975
1	31137568	rs317139361	T	C	intergenic_variant	MODIFIER	-	-	0.7	9	13	1	23	483.0748809	18	0	0
1	31137576	rs738347942	A	G	intergenic_variant	MODIFIER	-	-	0.7	9	13	1	23	461.2078432	18	0	0
1	31137647	.	C	T	intergenic_variant	MODIFIER	-	-	0.19	6	10	7	23	40.92754214	12	5.04E-05	0.00068321
1	31137648	rs317955564	A	G	intergenic_variant	MODIFIER	-	-	0.91	3	13	7	23	31.47657298	6	2.06E-05	0.00030319
1	31137725	rs312567009	A	G	intergenic_variant	MODIFIER	-	-	0.1	4	16	3	23	86.78507117	8	0	0
1	31137976	rs15225607	C	T	intergenic_variant	MODIFIER	-	-	0.69	9	12	2	23	86.52112835	18	6.00E-11	0
1	31138074	rs15225608	A	G	intergenic_variant	MODIFIER	-	-	0.68	10	12	1	23	126.7838188	20	0	0
1	31138333	.	A	G	intergenic_variant	MODIFIER	-	-	0.03	1	18	4	23	41.49477424	2	9.76E-10	3.00E-08
1	31138334	.	G	T	intergenic_variant	MODIFIER	-	-	0.03	1	18	4	23	41.49477424	2	9.76E-10	3.00E-08
1	31138663	.	T	C	intergenic_variant	MODIFIER	-	-	0.14	6	16	1	23	52.36290415	12	5.35E-07	1.04E-05
1	31138717	rs315697026	T	C	intergenic_variant	MODIFIER	-	-	0.02	1	21	1	23	36.67037445	2	1.09E-08	2.60E-07
1	31139003	rs318235952	G	A	intergenic_variant	MODIFIER	-	-	0.55	14	8	1	23	106.5956224	28	4.20E-11	0
1	31139072	rs15225612	T	C	intergenic_variant	MODIFIER	-	-	0.53	13	7	3	23	134.0649347	26	0	0
1	31139130	.	G	C	intergenic_variant	MODIFIER	-	-	0.02	1	20	2	23	19.27284396	2	6.53E-05	0.00086268
1	31139225	rs733309891	A	G	intergenic_variant	MODIFIER	-	-	0.02	1	21	1	23	34.19856398	2	3.75E-08	8.50E-07
1	31139236	rs734214858	G	A	intergenic_variant	MODIFIER	-	-	0.02	1	21	1	23	42.07789971	2	7.29E-10	2.00E-08
1	31139727	.	C	A	intergenic_variant	MODIFIER	-	-	0.02	1	21	1	23	36.74240397	2	1.05E-08	2.50E-07
1	31139742	.	T	G	intergenic_variant	MODIFIER	-	-	0.02	1	21	1	23	35.3143403	2	2.15E-08	5.00E-07
1	31139843	rs313529169	G	A	intergenic_variant	MODIFIER	-	-	0.14	6	16	1	23	28.91863323	12	0.004051062	0.03167432
1	31139887	rs315254665	T	C	intergenic_variant	MODIFIER	-	-	0.02	1	21	1	23	40.11268127	2	1.95E-09	5.00E-08
1	31140111	rs740618868	C	T	intergenic_variant	MODIFIER	-	-	0.25	5	5	13	23	73.80208837	10	8.00E-12	0
1	31140113	rs733178537	C	T	intergenic_variant	MODIFIER	-	-	0.25	5	5	13	23	71.82271444	10	2.00E-11	0
1	31140159	rs15225615	C	T	intergenic_variant	MODIFIER	-	-	0.46	7	5	11	23	54.11959825	14	1.23E-06	2.25E-05
1	31140163	rs737989300	T	C	intergenic_variant	MODIFIER	-	-	0.08	2	10	11	23	28.24384545	4	1.11E-05	0.00017286
1	31140191	rs313990596	A	C	intergenic_variant	MODIFIER	-	-	0.37	7	8	8	23	64.35689242	14	1.99E-08	4.70E-07
1	31140213	rs316176896	T	G	intergenic_variant	MODIFIER	-	-	0.21	6	8	9	23	54.2477354	12	2.47E-07	4.99E-06
1	31140220	rs316705556	A	G	intergenic_variant	MODIFIER	-	-	0.21	6	8	9	23	55.26886403	12	1.62E-07	3.36E-06
1	31140303	.	T	G	intergenic_variant	MODIFIER	-	-	0.02	1	21	1	23	17.93418011	2	0.000127539	0.00157704
1	31140388	rs732696073	C	T	intergenic_variant	MODIFIER	-	-	0.05	2	20	1	23	20.26050104	4	0.000443602	0.00477431
1	31140395	rs314903283	C	T	intergenic_variant	MODIFIER	-	-	0.14	6	16	1	23	32.18371818	12	0.001296251	0.0121543
1	31140457	rs317110838	G	A	intergenic_variant	MODIFIER	-	-	0.5	14	8	1	23	63.32036474	28	0.0001508	0.00182969
1	31140549	.	A	T	intergenic_variant	MODIFIER	-	-	0.16	7	15	1	23	40.12838582	14	0.000243622	0.00280919
1	31140800	rs317305545	T	C	intergenic_variant	MODIFIER	-	-	0.14	6	16	1	23	28.16500996	12	0.005232591	0.03910239
1	31141529	rs735311138	T	A	intergenic_variant	MODIFIER	-	-	0.15	4	9	10	23	21.34987805	8	0.006273851	0.04557445
1	31141674	rs313790926	A	T	intergenic_variant	MODIFIER	-	-	0.95	2	19	2	23	28.17348586	4	1.15E-05	0.00017811
1	31141980	rs731410262	A	T	intergenic_variant	MODIFIER	-	-	0.26	9	12	2	23	52.86287956	18	2.75E-05	0.00039513
1	31142095	rs15225619	G	T	intergenic_variant	MODIFIER	-	-	0.66	11	11	1	23	102.8196804	22	2.00E-12	0
1	31142117	rs313015004	T	C	intergenic_variant	MODIFIER	-	-	0.36	11	10	2	23	74.54407025	22	1.25E-07	2.63E-06
1	31142188	rs312263179	C	T	intergenic_variant	MODIFIER	-	-	0.96	1	11	11	23	13.26217657	2	0.001318727	0.01233093
1	31142224	rs313481965	T	C	intergenic_variant	MODIFIER	-	-	0.63	7	5	11	23	35.37969317	14	0.001291253	0.012114
1	31142600	rs312700713	C	T	intergenic_variant	MODIFIER	-	-	0.21	9	12	2	23	64.64445082	18	3.56E-07	7.06E-06
1	31143389	rs314196409	T	C	intergenic_variant	MODIFIER	-	-	0.76	10	11	2	23	97.53164325	20	3.00E-12	0
1	31143478	rs732820737	T	C	intergenic_variant	MODIFIER	-	-	0.05	2	19	2	23	25.65392223	4	3.72E-05	0.00051918
1	31144178	.	A	C	intergenic_variant	MODIFIER	-	-	0.11	4	15	4	23	38.20455415	8	6.90E-06	0.00011153
1	31144284	rs732404279	G	T	intergenic_variant	MODIFIER	-	-	0.2	9	13	1	23	50.85155472	18	5.61E-05	0.00075207
1	31144608	rs737683549	G	T	intergenic_variant	MODIFIER	-	-	0.05	2	19	2	23	15.05745947	4	0.004583514	0.03497431
1	31144667	rs734341481	G	A	intergenic_variant	MODIFIER	-	-	0.09	4	18	1	23	65.14850345	8	4.50E-11	0
1	31144710	rs737148598	T	C	intergenic_variant	MODIFIER	-	-	0.16	7	15	1	23	48.70886074	14	1.00E-05	0.00015724
1	31144729	rs741120991	T	A	intergenic_variant	MODIFIER	-	-	0.09	4	18	1	23	77.9913419	8	0	0
1	31144837	rs315635685	C	A	intergenic_variant	MODIFIER	-	-	0.17	6	12	5	23	31.63637904	12	0.001574201	0.01429476
1	31146037	rs739363458	C	T	intergenic_variant	MODIFIER	-	-	0.76	6	15	2	23	144.7861287	12	0	0
1	31146370	rs794056421	T	C	intergenic_variant	MODIFIER	-	-	0.14	5	13	5	23	48.22834819	10	5.64E-07	1.09E-05
1	31148261	rs312422843	T	C	intergenic_variant	MODIFIER	-	-	0.45	12	8	3	23	67.95981511	24	4.43E-06	7.41E-05
1	31148619	rs733077256	C	T	intergenic_variant	MODIFIER	-	-	0.17	6	17	0	23	77.92330335	12	1.00E-11	0
1	31148641	rs736452868	G	A	intergenic_variant	MODIFIER	-	-	0.04	2	21	0	23	47.40586425	4	1.26E-09	3.00E-08
1	31148744	rs739777831	A	G	intergenic_variant	MODIFIER	-	-	0.48	13	9	1	23	70.49789689	26	5.61E-06	9.23E-05
1	31150393	rs316897455	G	C	intergenic_variant	MODIFIER	-	-	0.25	1	1	21	23	15.63587659	2	0.000402451	0.00437553
1	31154526	rs15225630	T	C	intergenic_variant	MODIFIER	-	-	0.83	1	2	20	23	23.62063428	2	7.43E-06	0.00011939
1	31448887	rs741235752	A	G	3_prime_UTR_variant	MODIFIER	ATP23	ENSGALG00000009747	0.15	7	16	0	23	46.83952175	14	2.04E-05	0.00030155
1	32603307	.	A	G	downstream_gene_variant	MODIFIER	-	ENSGALG00000042870	0.04	1	11	11	23	41.97656849	2	7.67E-10	2.00E-08
1	32603331	.	T	C	downstream_gene_variant	MODIFIER	-	ENSGALG00000042870	0.03	1	14	8	23	69.8545078	2	0	0
1	32603372	.	C	T	downstream_gene_variant	MODIFIER	-	ENSGALG00000042870	0.39	6	12	5	23	278.3402386	12	0	0
1	32603390	.	A	G	downstream_gene_variant	MODIFIER	-	ENSGALG00000042870	0.33	8	10	5	23	422.0138498	16	0	0
1	32603443	rs15227698	C	T	non_coding_transcript_exon_variant	MODIFIER	-	ENSGALG00000042870	0.43	7	8	8	23	85.31090085	14	3.00E-12	0
1	32603981	rs15227686	T	C	intron_variant,non_coding_transcript_variant	MODIFIER	-	ENSGALG00000042870	0.89	2	7	14	23	44.99391209	4	3.99E-09	1.00E-07
1	32604022	.	G	T	intron_variant,non_coding_transcript_variant	MODIFIER	-	ENSGALG00000042870	0.06	1	8	14	23	20.47021983	2	3.59E-05	0.0005027
1	32604939	rs13749759	A	G	upstream_gene_variant	MODIFIER	-	ENSGALG00000042870	0.79	3	4	16	23	40.43638809	6	3.74E-07	7.39E-06
1	32605338	.	G	A	upstream_gene_variant	MODIFIER	-	ENSGALG00000042870	0.42	3	3	17	23	41.68227992	6	2.12E-07	4.33E-06
1	32605465	rs13749761	T	C	upstream_gene_variant	MODIFIER	-	ENSGALG00000042870	0.79	3	4	16	23	65.13700644	6	4.00E-12	0
1	32605734	rs315845488	C	T	upstream_gene_variant	MODIFIER	-	ENSGALG00000042870	0.78	4	5	14	23	65.41045295	8	4.00E-11	0
1	32606374	.	T	C	upstream_gene_variant	MODIFIER	-	ENSGALG00000042870	0.14	1	10	12	23	60.86491833	2	0	0
1	32606559	.	T	C	upstream_gene_variant	MODIFIER	-	ENSGALG00000042870	0.75	2	2	19	23	32.62819659	4	1.42E-06	2.59E-05
1	32607167	.	C	T	upstream_gene_variant	MODIFIER	-	ENSGALG00000042870	0.13	1	3	19	23	11.41143298	2	0.003326893	0.0268465
1	32608668	rs794576913	T	C	upstream_gene_variant	MODIFIER	-	ENSGALG00000042870	0.5	2	4	17	23	19.38790034	4	0.000659339	0.00676237
1	32609159	rs14807670	A	G	upstream_gene_variant	MODIFIER	-	ENSGALG00000042870	0.75	2	2	19	23	15.02537055	4	0.004648885	0.0353917
1	32609265	rs731565239	G	A	intergenic_variant	MODIFIER	-	-	0.43	4	10	9	23	30.85856704	8	0.000148883	0.00180952
1	32609544	.	C	G	intergenic_variant	MODIFIER	-	-	0.71	2	12	9	23	15.30513317	4	0.004108445	0.03197862
1	32609631	.	T	C	intergenic_variant	MODIFIER	-	-	0.5	2	0	21	23	33.95808663	4	7.60E-07	1.44E-05
1	32610331	rs318229569	A	G	intergenic_variant	MODIFIER	-	-	0.4	2	3	18	23	14.17924723	4	0.006744409	0.04833049
1	32610340	rs13749765	A	C	intergenic_variant	MODIFIER	-	-	0.5	1	0	22	23	14.07593228	2	0.00087791	0.00864462
1	32610557	.	A	G	intergenic_variant	MODIFIER	-	-	0.75	1	1	21	23	26.30402239	2	1.94E-06	3.46E-05
1	33613918	rs14808712	T	C	synonymous_variant	LOW	XPOT	ENSGALG00000009835	0.81	8	13	2	23	33.82969073	16	0.005727342	0.04223833
1	33615131	rs14808716	T	C	synonymous_variant	LOW	XPOT	ENSGALG00000009835	0.74	8	15	0	23	34.14375262	16	0.005195809	0.0389205
1	33763877	rs317387838	C	T	synonymous_variant	LOW	RASSF3	ENSGALG00000009842	0.13	6	17	0	23	28.15829222	12	0.005244474	0.03917021
1	33765040	rs312374336	C	T	3_prime_UTR_variant	MODIFIER	RASSF3	ENSGALG00000009842	0.43	12	11	0	23	68.187643	24	4.10E-06	6.89E-05
1	33765066	rs15230376	A	G	3_prime_UTR_variant	MODIFIER	RASSF3	ENSGALG00000009842	0.13	6	17	0	23	34.52743349	12	0.000556695	0.00581017
1	33765093	rs15230377	G	A	3_prime_UTR_variant	MODIFIER	RASSF3	ENSGALG00000009842	0.22	10	13	0	23	52.756684	20	8.82E-05	0.00112904
1	33765105	rs316524726	G	A	3_prime_UTR_variant	MODIFIER	RASSF3	ENSGALG00000009842	0.43	12	11	0	23	54.39888435	24	0.00037701	0.00413877
1	33765551	rs318139869	G	T	3_prime_UTR_variant	MODIFIER	RASSF3	ENSGALG00000009842	0.67	11	12	0	23	50.4526407	22	0.000509231	0.00538803
1	33765825	rs312407044	T	C	3_prime_UTR_variant	MODIFIER	RASSF3	ENSGALG00000009842	0.43	12	11	0	23	61.96913561	24	3.35E-05	0.00047322
1	33766481	.	T	C	downstream_gene_variant	MODIFIER	RASSF3	ENSGALG00000009842	0.09	3	14	6	23	26.65145432	6	0.000168277	0.00201848
1	33773611	rs738271274	T	C	3_prime_UTR_variant	MODIFIER	GNS	ENSGALG00000009856	0.5	11	12	0	23	139.2019487	22	0	0
1	33773612	rs741645605	G	A	3_prime_UTR_variant	MODIFIER	GNS	ENSGALG00000009856	0.5	11	12	0	23	137.5525131	22	0	0
1	33774137	rs313397531	A	G	3_prime_UTR_variant	MODIFIER	GNS	ENSGALG00000009856	0.8	9	14	0	23	69.36506579	18	5.79E-08	1.28E-06
1	33775327	rs316159660	C	T	3_prime_UTR_variant	MODIFIER	GNS	ENSGALG00000009856	0.72	9	14	0	23	41.03336197	18	0.001506334	0.01380444
1	33776213	rs314295258	C	T	missense_variant	MODERATE	GNS	ENSGALG00000009856	0.17	8	15	0	23	38.86949901	16	0.001135785	0.0108287
1	33781082	rs313288051	C	T	synonymous_variant	LOW	GNS	ENSGALG00000009856	0.72	9	14	0	23	38.81590633	18	0.003016316	0.02471448
1	33781582	.	T	A	splice_acceptor_variant	HIGH	GNS	ENSGALG00000009856	0.89	5	17	1	23	114.487145	10	0	0
1	33978856	rs732490567	A	G	downstream_gene_variant	MODIFIER	LEMD3	ENSGALG00000009873	0.31	10	6	7	23	52.83460665	20	8.60E-05	0.00110413
1	34062932	rs317770933	T	C	synonymous_variant	LOW	MSRB3	ENSGALG00000026661	0.94	1	7	15	23	14.38316409	2	0.000752897	0.0076009
1	34069294	rs315982694	A	G	3_prime_UTR_variant	MODIFIER	MSRB3	ENSGALG00000026661	0.21	6	8	9	23	37.34778736	12	0.000196166	0.00231208
1	34069614	rs317132274	C	T	3_prime_UTR_variant	MODIFIER	MSRB3	ENSGALG00000026661	0.38	12	9	2	23	51.1016784	24	0.001023119	0.00986995
1	34069678	rs736199894	C	T	3_prime_UTR_variant	MODIFIER	MSRB3	ENSGALG00000026661	0.16	6	13	4	23	33.49247871	12	0.000810646	0.00810516
1	34069782	rs736916139	G	A	3_prime_UTR_variant	MODIFIER	MSRB3	ENSGALG00000026661	0.16	5	11	7	23	42.72565969	10	5.57E-06	9.16E-05
1	34069834	rs734793887	C	A	3_prime_UTR_variant	MODIFIER	MSRB3	ENSGALG00000026661	0.19	6	15	2	23	36.082684	12	0.000314226	0.00351589
1	34070238	rs738148624	C	T	3_prime_UTR_variant	MODIFIER	MSRB3	ENSGALG00000026661	0.31	13	8	2	23	49.7943491	26	0.003326649	0.0268465
1	34369759	rs316437037	C	T	3_prime_UTR_variant	MODIFIER	-	ENSGALG00000009879	0.14	5	13	5	23	25.27195225	10	0.004853179	0.03672099
1	35282006	rs794657399	G	A	3_prime_UTR_variant	MODIFIER	SLC35E3	ENSGALG00000009940	0.04	2	21	0	23	16.43310267	4	0.002489806	0.0211928
1	35309174	rs315650892	G	A	synonymous_variant	LOW	MDM2	ENSGALG00000009942	0.43	10	13	0	23	40.58784361	20	0.004206399	0.0326504
1	35310560	rs315856164	G	A	downstream_gene_variant	MODIFIER	MDM2	ENSGALG00000009942	0.5	13	10	0	23	47.93911361	26	0.005490686	0.04074945
1	35504006	.	T	C	upstream_gene_variant	MODIFIER	CCT2	ENSGALG00000009975	0.3	12	11	0	23	53.84354613	24	0.000447201	0.00480874
1	35513426	rs10728679	C	T	synonymous_variant	LOW	CCT2	ENSGALG00000009975	0.2	9	14	0	23	49.54711237	18	8.83E-05	0.00113027
1	36383547	rs10722268	T	C	synonymous_variant	LOW	ZFC3H1	ENSGALG00000010177	0.32	12	10	1	23	49.88984648	24	0.001462371	0.01350798
1	36423206	.	A	G	downstream_gene_variant	MODIFIER	TMEM19	ENSGALG00000041783	0.4	8	2	13	23	73.18887451	16	2.74E-09	7.00E-08
1	36455390	rs314739157	T	C	synonymous_variant	LOW	RAB21	ENSGALG00000010183	0.83	8	15	0	23	41.4756613	16	0.000472209	0.00504874
1	36856006	rs734395109	A	G	downstream_gene_variant	MODIFIER	TRHDE	ENSGALG00000010200	0.02	1	21	1	23	12.98637075	2	0.00151372	0.01384289
1	36856748	.	G	A	downstream_gene_variant	MODIFIER	TRHDE	ENSGALG00000010200	0.1	4	16	3	23	22.65446042	8	0.003837394	0.0302671
1	36858958	rs315509057	G	A	downstream_gene_variant	MODIFIER	TRHDE	ENSGALG00000010200	0.6	14	6	3	23	62.95296984	28	0.000168597	0.00202201
1	36859115	rs316078361	A	G	downstream_gene_variant	MODIFIER	TRHDE	ENSGALG00000010200	0.36	14	8	1	23	74.06904387	28	4.93E-06	8.18E-05
1	36859285	rs316925207	A	T	downstream_gene_variant	MODIFIER	TRHDE	ENSGALG00000010200	0.4	15	6	2	23	58.84313729	30	0.001268224	0.01192163
1	36859512	rs317409451	C	T	downstream_gene_variant	MODIFIER	TRHDE	ENSGALG00000010200	0.24	9	14	0	23	36.07266072	18	0.006906299	0.04929799
1	36859576	rs313064049	T	A	intergenic_variant	MODIFIER	-	-	0.35	14	9	0	23	72.13171716	28	9.32E-06	0.00014698
1	36859674	rs312533171	G	A	intergenic_variant	MODIFIER	-	-	0.43	18	5	0	23	82.63684732	36	1.58E-05	0.00023804
1	36859722	rs313019842	C	G	intergenic_variant	MODIFIER	-	-	0.45	18	4	1	23	69.32346004	36	0.000702048	0.00715252
1	36859794	rs313322235	G	A	intergenic_variant	MODIFIER	-	-	0.37	11	12	0	23	45.86049253	22	0.002060868	0.01803592
1	36860478	rs739377234	C	T	intergenic_variant	MODIFIER	-	-	0.81	8	13	2	23	33.7820958	16	0.005812257	0.04278158
1	36860625	rs314992104	G	T	intergenic_variant	MODIFIER	-	-	0.8	9	14	0	23	37.28253021	18	0.004813823	0.03646457
1	36860751	rs316479902	G	A	intergenic_variant	MODIFIER	-	-	0.57	16	7	0	23	73.33851559	32	4.36E-05	0.00059938
1	36861174	rs15237519	T	A	intergenic_variant	MODIFIER	-	-	0.67	2	1	20	23	14.71275111	4	0.005335617	0.0397595
1	37816626	rs317141579	C	A	missense_variant	MODERATE	KRR1	ENSGALG00000010227	0.04	2	21	0	23	15.8509988	4	0.003225759	0.0261352
1	37935733	rs315078613	G	A	downstream_gene_variant	MODIFIER	PHLDA1	ENSGALG00000034788	0.59	16	6	1	23	57.24431607	32	0.003970897	0.03114125
1	37935754	rs738425772	C	T	downstream_gene_variant	MODIFIER	PHLDA1	ENSGALG00000034788	0.24	8	13	2	23	35.13153837	16	0.003812803	0.03011048
1	37949263	rs732364207	G	A	synonymous_variant	LOW	-	ENSGALG00000010238	0.24	7	16	0	23	38.01683234	14	0.000516584	0.00545656
1	38035125	rs316448800	T	C	upstream_gene_variant	MODIFIER	BBS10	ENSGALG00000033769	0.43	10	13	0	23	41.06729516	20	0.003651809	0.02905992
1	38237906	rs312516545	G	A	synonymous_variant	LOW	CSRP2	ENSGALG00000029921	0.13	4	19	0	23	21.65673328	8	0.005593074	0.04139109
1	40142592	rs313604358	C	T	synonymous_variant	LOW	ACSS3	ENSGALG00000010940	0.48	12	11	0	23	80.19804374	24	5.66E-08	1.25E-06
1	40142622	rs317203660	G	T	synonymous_variant	LOW	ACSS3	ENSGALG00000010940	0.65	12	5	6	23	58.40883288	24	0.00010677	0.00134314
1	40161098	rs312981720	G	A	synonymous_variant	LOW	ACSS3	ENSGALG00000010940	0.17	6	17	0	23	30.62397776	12	0.00224734	0.01940098
1	40185717	rs315705507	T	G	synonymous_variant	LOW	ACSS3	ENSGALG00000010940	0.17	8	15	0	23	79.95877689	16	1.69E-10	0
1	40185732	rs318024807	T	C	synonymous_variant	LOW	ACSS3	ENSGALG00000010940	0.39	12	11	0	23	101.745042	24	1.50E-11	0
1	40185735	rs318154589	C	A	synonymous_variant	LOW	ACSS3	ENSGALG00000010940	0.17	8	15	0	23	86.80128525	16	1.00E-11	0
1	40201768	rs315203556	G	A	synonymous_variant	LOW	ACSS3	ENSGALG00000010940	0.13	6	17	0	23	32.32334941	12	0.001233332	0.01163644
1	40201896	rs313727625	G	A	missense_variant	MODERATE	ACSS3	ENSGALG00000010940	0.43	10	13	0	23	76.30920831	20	1.65E-08	3.90E-07
1	40202307	rs315265737	G	A	synonymous_variant	LOW	ACSS3	ENSGALG00000010940	0.41	11	12	0	23	171.4920048	22	0	0
1	40202556	rs315511554	G	A	downstream_gene_variant	MODIFIER	PPFIA2	ENSGALG00000010958	0.13	6	17	0	23	44.42026496	12	1.29E-05	0.00019887
1	40202743	rs316055767	C	T	downstream_gene_variant	MODIFIER	PPFIA2	ENSGALG00000010958	0.87	6	17	0	23	35.45997729	12	0.000395478	0.00432142
1	40202757	rs317314193	T	A	downstream_gene_variant	MODIFIER	PPFIA2	ENSGALG00000010958	0.87	6	17	0	23	46.27012333	12	6.23E-06	0.00010164
1	40202777	rs316509838	C	T	downstream_gene_variant	MODIFIER	PPFIA2	ENSGALG00000010958	0.87	6	17	0	23	27.33877359	12	0.006904227	0.04928838
1	40202924	rs731196287	T	A	downstream_gene_variant	MODIFIER	PPFIA2	ENSGALG00000010958	0.88	5	15	3	23	35.79252769	10	9.14E-05	0.00116553
1	43988182	.	T	A	3_prime_UTR_variant	MODIFIER	LUM	ENSGALG00000011271	0.09	4	19	0	23	22.20959663	8	0.004542034	0.03473091
1	44020250	rs315861985	A	T	3_prime_UTR_variant	MODIFIER	DCN	ENSGALG00000011274	0.11	5	18	0	23	78.31164184	10	1.00E-12	0
1	44054574	rs3137775	C	T	synonymous_variant	LOW	DCN	ENSGALG00000011274	0.11	5	18	0	23	40.46484112	10	1.40E-05	0.00021395
1	44399180	rs735496342	C	T	3_prime_UTR_variant	MODIFIER	BTG1	ENSGALG00000011276	0.02	1	22	0	23	26.36673229	2	1.88E-06	3.36E-05
1	44399258	rs10726766	C	A	3_prime_UTR_variant	MODIFIER	BTG1	ENSGALG00000011276	0.28	11	12	0	23	171.301256	22	0	0
1	44399752	rs315380858	C	G	intron_variant	MODIFIER	BTG1	ENSGALG00000011276	0.13	2	6	15	23	19.23743707	4	0.000705855	0.00718368
1	44400297	rs317639283	G	A	intron_variant	MODIFIER	BTG1	ENSGALG00000011276	0.2	2	3	18	23	14.48937943	4	0.005886343	0.0432391
1	44400888	rs731185392	T	G	5_prime_UTR_variant	MODIFIER	BTG1	ENSGALG00000011276	0.5	15	8	0	23	58.2161129	30	0.001505686	0.01380013
1	44838748	rs13650608	A	C	downstream_gene_variant	MODIFIER	UBE2N	ENSGALG00000030515	0.89	5	18	0	23	25.07720464	10	0.005201071	0.03894495
1	44871531	rs733081062	A	T	5_prime_UTR_variant	MODIFIER	MRPL42	ENSGALG00000011293	0.09	4	19	0	23	40.29541711	8	2.82E-06	4.89E-05
1	44873724	rs738736917	C	T	intron_variant	MODIFIER	MRPL42	ENSGALG00000011293	0.25	1	1	21	23	16.06389862	2	0.000324914	0.00361706
1	44874185	rs15250971	C	T	intron_variant	MODIFIER	MRPL42	ENSGALG00000011293	0.3	3	2	18	23	27.93782325	6	9.65E-05	0.0012261
1	44875321	rs794018225	A	G	intron_variant	MODIFIER	MRPL42	ENSGALG00000011293	0.06	1	7	15	23	11.92239219	2	0.002576828	0.02167546
1	44882009	rs314539676	G	A	downstream_gene_variant	MODIFIER	MRPL42	ENSGALG00000011293	0.14	5	13	5	23	46.51847609	10	1.16E-06	2.13E-05
1	44882517	rs731777389	A	G	downstream_gene_variant	MODIFIER	MRPL42	ENSGALG00000011293	0.17	4	8	11	23	22.64642708	8	0.003849127	0.03033586
1	44882601	rs313491227	A	C	intergenic_variant	MODIFIER	-	-	0.14	4	10	9	23	30.67422743	8	0.000160547	0.0019341
1	44882674	rs733003221	C	T	intergenic_variant	MODIFIER	-	-	0.15	4	9	10	23	27.15556705	8	0.000664555	0.00681049
1	44882974	rs738479665	T	C	intergenic_variant	MODIFIER	-	-	0.17	5	10	8	23	28.0419815	10	0.001777519	0.0158798
1	44883057	rs735830728	G	A	intergenic_variant	MODIFIER	-	-	0.14	4	10	9	23	30.69611283	8	0.000159117	0.00191805
1	44883439	rs314705099	A	G	intergenic_variant	MODIFIER	-	-	0.73	6	5	12	23	30.08151883	12	0.002714591	0.02259139
1	44883891	rs314612729	A	C	intergenic_variant	MODIFIER	-	-	0.82	4	7	12	23	35.04028834	8	2.63E-05	0.00037917
1	44883929	rs315459418	C	T	intergenic_variant	MODIFIER	-	-	0.82	4	7	12	23	34.35806197	8	3.50E-05	0.00049163
1	45669897	rs313118122	G	A	5_prime_UTR_variant	MODIFIER	AMDHD1	ENSGALG00000011414	0.04	2	21	0	23	14.18325505	4	0.006732575	0.04826565
1	45670300	rs316323773	C	T	intron_variant	MODIFIER	AMDHD1	ENSGALG00000011414	0.5	3	0	20	23	18.7278702	6	0.004648776	0.0353917
1	45670636	rs314810465	G	A	intron_variant	MODIFIER	AMDHD1	ENSGALG00000011414	0.31	10	6	7	23	153.8444574	20	0	0
1	45671048	rs317218775	C	T	synonymous_variant	LOW	AMDHD1	ENSGALG00000011414	0.26	12	11	0	23	49.18509093	24	0.001795432	0.01602138
1	45671266	rs316451041	C	T	intron_variant	MODIFIER	AMDHD1	ENSGALG00000011414	0.46	8	5	10	23	366.7176993	16	0	0
1	45671278	rs15253061	A	G	intron_variant	MODIFIER	AMDHD1	ENSGALG00000011414	0.04	1	12	10	23	11.98780067	2	0.002493918	0.0211928
1	45671289	rs15253063	A	G	intron_variant	MODIFIER	AMDHD1	ENSGALG00000011414	0.4	12	3	8	23	480.6734631	24	0	0
1	45671646	rs13650933	C	T	intron_variant	MODIFIER	AMDHD1	ENSGALG00000011414	0.55	10	1	12	23	131.9787411	20	0	0
1	45671673	rs736721310	T	C	intron_variant	MODIFIER	AMDHD1	ENSGALG00000011414	0.5	7	0	16	23	59.75095532	14	1.30E-07	2.72E-06
1	45671685	rs13650934	A	G	intron_variant	MODIFIER	AMDHD1	ENSGALG00000011414	0.5	6	0	17	23	70.1724379	12	2.97E-10	1.00E-08
1	45671733	rs13860376	T	C	intron_variant	MODIFIER	AMDHD1	ENSGALG00000011414	0.44	8	1	14	23	71.81713098	16	4.79E-09	1.20E-07
1	45671908	rs312850317	T	C	intron_variant	MODIFIER	AMDHD1	ENSGALG00000011414	0.9	1	4	18	23	25.8553144	2	2.43E-06	4.25E-05
1	45671935	rs312591847	G	A	intron_variant	MODIFIER	AMDHD1	ENSGALG00000011414	0.5	7	0	16	23	112.4990259	14	0	0
1	45671945	rs313712067	A	G	intron_variant	MODIFIER	AMDHD1	ENSGALG00000011414	0.5	7	0	16	23	101.1920149	14	0	0
1	45672296	rs315341974	G	A	intron_variant	MODIFIER	AMDHD1	ENSGALG00000011414	0.5	8	0	15	23	100.5156292	16	0	0
1	45672560	rs313272133	T	C	intron_variant	MODIFIER	AMDHD1	ENSGALG00000011414	0.39	11	3	9	23	76.09228798	22	7.04E-08	1.53E-06
1	45672579	rs315466507	G	C	intron_variant	MODIFIER	AMDHD1	ENSGALG00000011414	0.45	10	1	12	23	87.37876184	20	2.12E-10	1.00E-08
1	45672784	rs314178587	C	A	intron_variant	MODIFIER	AMDHD1	ENSGALG00000011414	0.55	9	1	13	23	99.34610335	18	0	0
1	45672952	rs15253076	G	C	intron_variant	MODIFIER	AMDHD1	ENSGALG00000011414	0.56	8	1	14	23	108.5640941	16	0	0
1	45672959	rs314882961	A	G	intron_variant	MODIFIER	AMDHD1	ENSGALG00000011414	0.5	8	0	15	23	74.73034577	16	1.46E-09	4.00E-08
1	45673235	rs315369479	C	T	intron_variant	MODIFIER	AMDHD1	ENSGALG00000011414	0.55	10	1	12	23	125.3578183	20	0	0
1	45675348	rs13860384	G	C	intron_variant	MODIFIER	AMDHD1	ENSGALG00000011414	0.5	3	0	20	23	19.34466298	6	0.003619468	0.02883642
1	45677306	rs315264000	G	A	3_prime_UTR_variant	MODIFIER	AMDHD1	ENSGALG00000011414	0.17	6	17	0	23	47.79145837	12	3.40E-06	5.80E-05
1	45677335	rs740580693	A	G	3_prime_UTR_variant	MODIFIER	AMDHD1	ENSGALG00000011414	0.11	5	18	0	23	41.84956046	10	7.98E-06	0.0001274
1	45677388	rs733027635	T	G	3_prime_UTR_variant	MODIFIER	AMDHD1	ENSGALG00000011414	0.11	5	18	0	23	35.97739081	10	8.49E-05	0.00109204
1	45678846	rs737068398	C	T	downstream_gene_variant	MODIFIER	HAL	ENSGALG00000011421	0.07	2	13	8	23	25.99387921	4	3.17E-05	0.00045006
1	45678977	rs314850324	G	A	downstream_gene_variant	MODIFIER	HAL	ENSGALG00000011421	0.38	5	7	11	23	25.57225452	10	0.004360135	0.03354571
1	45679494	rs314509625	T	C	intron_variant	MODIFIER	HAL	ENSGALG00000011421	0.33	11	12	0	23	63.65497154	22	6.33E-06	0.00010315
1	45679741	rs317337509	T	C	intron_variant	MODIFIER	HAL	ENSGALG00000011421	0.2	7	16	0	23	41.78023601	14	0.000133953	0.00164616
1	45679916	rs318012092	C	T	missense_variant	MODERATE	HAL	ENSGALG00000011421	0.24	7	16	0	23	47.84310591	14	1.40E-05	0.00021293
1	45681194	rs314905722	T	C	synonymous_variant	LOW	HAL	ENSGALG00000011421	0.35	12	11	0	23	79.80737649	24	6.53E-08	1.43E-06
1	45681269	rs738238172	C	T	intron_variant	MODIFIER	HAL	ENSGALG00000011421	0.05	1	9	13	23	11.38103297	2	0.003377848	0.02719498
1	45681315	rs15253123	C	T	intron_variant	MODIFIER	HAL	ENSGALG00000011421	0.44	8	1	14	23	58.96123971	16	7.82E-07	1.48E-05
1	45681327	rs15253125	G	A	intron_variant	MODIFIER	HAL	ENSGALG00000011421	0.44	8	1	14	23	42.5940932	16	0.000321592	0.00358956
1	45681724	rs13650944	G	T	intron_variant	MODIFIER	HAL	ENSGALG00000011421	0.25	2	2	19	23	14.23998832	4	0.00656722	0.04737875
1	45682173	rs318235100	G	A	intron_variant	MODIFIER	HAL	ENSGALG00000011421	0.31	9	9	5	23	37.55780034	18	0.004429909	0.03400533
1	45682213	rs15253132	C	T	intron_variant	MODIFIER	HAL	ENSGALG00000011421	0.28	8	10	5	23	38.69633931	16	0.001202883	0.0113836
1	45682235	rs15253133	A	G	intron_variant	MODIFIER	HAL	ENSGALG00000011421	0.27	6	9	8	23	32.0371402	12	0.00136564	0.01272456
1	45682299	rs15253135	G	A	intron_variant	MODIFIER	HAL	ENSGALG00000011421	0.18	5	9	9	23	39.01008343	10	2.53E-05	0.00036606
1	45682422	rs15253136	T	C	intron_variant	MODIFIER	HAL	ENSGALG00000011421	0.27	6	9	8	23	57.65156514	12	6.03E-08	1.33E-06
1	45682454	rs15253138	T	C	intron_variant	MODIFIER	HAL	ENSGALG00000011421	0.25	5	9	9	23	46.68719562	10	1.08E-06	2.00E-05
1	45682911	rs15253141	A	G	intron_variant	MODIFIER	HAL	ENSGALG00000011421	0.04	1	13	9	23	17.82768335	2	0.000134514	0.00165215
1	45682953	rs315109306	T	A	synonymous_variant	LOW	HAL	ENSGALG00000011421	0.15	7	16	0	23	63.15179428	14	3.26E-08	7.40E-07
1	45682965	rs312328072	A	G	synonymous_variant	LOW	HAL	ENSGALG00000011421	0.2	9	14	0	23	54.7555347	18	1.40E-05	0.00021334
1	45683052	rs13650948	G	T	synonymous_variant	LOW	HAL	ENSGALG00000011421	0.37	13	10	0	23	144.6361853	26	0	0
1	45683123	rs13650949	A	G	intron_variant	MODIFIER	HAL	ENSGALG00000011421	0.37	9	6	8	23	50.25685919	18	6.90E-05	0.00090404
1	45683344	rs316949969	T	A	intron_variant	MODIFIER	HAL	ENSGALG00000011421	0.13	2	6	15	23	18.9042671	4	0.000820721	0.0081938
1	45683516	rs15253145	G	A	intron_variant	MODIFIER	HAL	ENSGALG00000011421	0.35	7	3	13	23	93.46626455	14	0	0
1	45683796	rs736286228	T	C	intron_variant	MODIFIER	HAL	ENSGALG00000011421	0.2	4	6	13	23	28.43849187	8	0.000397668	0.00434352
1	45684070	rs315974262	A	T	splice_region_variant,synonymous_variant	LOW	HAL	ENSGALG00000011421	0.24	11	12	0	23	129.5343307	22	0	0
1	45686458	rs736993418	C	T	intron_variant	MODIFIER	HAL	ENSGALG00000011421	0.5	1	0	22	23	13.01844256	2	0.001489639	0.01367074
1	45686478	rs313520970	A	C	intron_variant	MODIFIER	HAL	ENSGALG00000011421	0.5	1	0	22	23	10.87814515	2	0.00434351	0.03343265
1	45688430	rs739352317	G	A	synonymous_variant	LOW	HAL	ENSGALG00000011421	0.5	23	0	0	23	220.1444824	46	0	0
1	45688433	rs316892939	G	A	synonymous_variant	LOW	HAL	ENSGALG00000011421	0.72	13	10	0	23	90.79979655	26	4.13E-09	1.10E-07
1	45688448	rs318181238	A	G	synonymous_variant	LOW	HAL	ENSGALG00000011421	0.59	19	4	0	23	104.0545908	38	4.67E-08	1.04E-06
1	45690359	rs313213186	C	T	synonymous_variant	LOW	HAL	ENSGALG00000011421	0.17	8	15	0	23	100.2649449	16	0	0
1	45690514	rs318076535	C	T	synonymous_variant	LOW	HAL	ENSGALG00000011421	0.07	3	20	0	23	100.6437812	6	0	0
1	45690631	rs318214775	G	A	intron_variant	MODIFIER	HAL	ENSGALG00000011421	0.11	4	14	5	23	54.70152108	8	5.05E-09	1.30E-07
1	45690639	rs313915032	T	G	intron_variant	MODIFIER	HAL	ENSGALG00000011421	0.5	17	0	6	23	85.22979877	34	2.76E-06	4.79E-05
1	45690666	rs315236495	T	A	intron_variant	MODIFIER	HAL	ENSGALG00000011421	0.18	4	7	12	23	36.11610633	8	1.67E-05	0.00025115
1	45690705	rs314848530	T	A	intron_variant	MODIFIER	HAL	ENSGALG00000011421	0.6	12	3	8	23	44.65603211	24	0.006395086	0.04636222
1	45691054	rs316400524	G	A	intron_variant	MODIFIER	HAL	ENSGALG00000011421	0.25	1	1	21	23	15.02537055	2	0.000546113	0.00571311
1	45708156	rs13650953	C	T	synonymous_variant	LOW	LTA4H	ENSGALG00000033709	0.78	10	13	0	23	54.75115788	20	4.47E-05	0.00061406
1	45714288	rs317825316	G	A	synonymous_variant	LOW	LTA4H	ENSGALG00000033709	0.54	19	4	0	23	68.13585462	38	0.001917029	0.01693996
1	45717413	rs3137388	T	G	missense_variant	MODERATE	LTA4H	ENSGALG00000033709	0.22	10	13	0	23	40.84962372	20	0.003894401	0.03063781
1	45717478	rs316912390	G	T	synonymous_variant	LOW	LTA4H	ENSGALG00000033709	0.72	13	10	0	23	56.62703626	26	0.00046818	0.0050115
1	46696143	rs737538102	A	G	synonymous_variant	LOW	SLC25A3	ENSGALG00000011514	0.02	1	22	0	23	14.9503185	2	0.000566995	0.00590645
1	46698876	rs312538148	T	A	intron_variant	MODIFIER	SLC25A3	ENSGALG00000011514	0.9	1	4	18	23	10.03811599	2	0.006610751	0.04752344
1	46701331	rs312305297	T	C	synonymous_variant	LOW	SLC25A3	ENSGALG00000011514	0.63	17	6	0	23	112.6521476	34	2.34E-10	1.00E-08
1	46703223	rs14819448	C	G	synonymous_variant	LOW	SLC25A3	ENSGALG00000011514	0.46	17	6	0	23	96.94574564	34	5.81E-08	1.28E-06
1	46703917	rs13651270	G	C	3_prime_UTR_variant	MODIFIER	SLC25A3	ENSGALG00000011514	0.2	5	18	0	23	27.6078001	10	0.002085384	0.0182157
1	46703922	rs13651271	T	C	3_prime_UTR_variant	MODIFIER	SLC25A3	ENSGALG00000011514	0.2	5	18	0	23	26.19341075	10	0.003488585	0.02794795
1	46704672	rs317721775	A	G	downstream_gene_variant	MODIFIER	SLC25A3	ENSGALG00000011514	0.13	6	17	0	23	54.18751549	12	2.53E-07	5.11E-06
1	46704859	rs732249771	T	C	downstream_gene_variant	MODIFIER	SLC25A3	ENSGALG00000011514	0.02	1	22	0	23	26.94373052	2	1.41E-06	2.57E-05
1	46704874	rs734242392	A	T	downstream_gene_variant	MODIFIER	SLC25A3	ENSGALG00000011514	0.02	1	22	0	23	16.81050454	2	0.000223689	0.00259837
1	46704879	rs738928727	C	A	downstream_gene_variant	MODIFIER	SLC25A3	ENSGALG00000011514	0.02	1	22	0	23	16.4818765	2	0.000263637	0.0030161
1	46705785	rs29005183	A	G	downstream_gene_variant	MODIFIER	SLC25A3	ENSGALG00000011514	0.83	6	17	0	23	27.76096249	12	0.005995002	0.04382866
1	46706098	rs316424760	G	A	downstream_gene_variant	MODIFIER	SLC25A3	ENSGALG00000011514	0.13	6	17	0	23	46.37984226	12	5.97E-06	9.77E-05
1	46745438	rs318214970	T	C	downstream_gene_variant	MODIFIER	APAF1	ENSGALG00000011531	0.94	1	7	15	23	17.08373438	2	0.000195126	0.0023007
1	47282171	rs13651469	C	T	synonymous_variant	LOW	SCYL2	ENSGALG00000011569	0.41	12	10	1	23	48.28250182	24	0.002328445	0.02000586
1	47298730	rs316038153	T	C	3_prime_UTR_variant	MODIFIER	SCYL2	ENSGALG00000011569	0.21	9	12	2	23	37.27857688	18	0.004819559	0.03650383
1	47298800	rs730927796	T	C	3_prime_UTR_variant	MODIFIER	SCYL2	ENSGALG00000011569	0.16	5	17	1	23	25.06104082	10	0.005230997	0.0391011
1	47358394	rs15256823	C	T	synonymous_variant	LOW	NR1H4	ENSGALG00000011594	0.85	5	18	0	23	26.30737114	10	0.003348057	0.02699976
1	47947290	rs793986492	T	C	downstream_gene_variant	MODIFIER	WDR91	ENSGALG00000011724	0.11	5	18	0	23	24.94288109	10	0.005454831	0.04052773
1	47947291	rs794162921	C	T	downstream_gene_variant	MODIFIER	WDR91	ENSGALG00000011724	0.11	5	18	0	23	24.94288109	10	0.005454831	0.04052773
1	47947366	.	T	A	downstream_gene_variant	MODIFIER	WDR91	ENSGALG00000011724	0.15	4	16	3	23	21.34227019	8	0.006291704	0.0456871
1	48058020	rs14820788	T	C	3_prime_UTR_variant	MODIFIER	MGP	ENSGALG00000011740	0.91	4	19	0	23	26.75342072	8	0.000779726	0.00783235
1	48058056	rs738191539	C	T	3_prime_UTR_variant	MODIFIER	MGP	ENSGALG00000011740	0.02	1	22	0	23	10.05557379	2	0.006553298	0.04729138
1	48067257	rs313069456	A	G	3_prime_UTR_variant	MODIFIER	OC3	ENSGALG00000028560	0.5	1	2	20	23	16.06914234	2	0.000324063	0.00361042
1	48099399	.	C	T	missense_variant	MODERATE	-	ENSGALG00000033191	0.08	3	16	4	23	27.90884418	6	9.78E-05	0.00124038
1	48099450	.	C	T	missense_variant	MODERATE	-	ENSGALG00000033191	0.3	11	11	1	23	57.55686801	22	5.10E-05	0.00069003
1	48099575	rs316253157	G	C	3_prime_UTR_variant	MODIFIER	-	ENSGALG00000032272	0.36	16	6	1	23	152.8332982	32	0	0
1	48099577	rs316431282	G	A	3_prime_UTR_variant	MODIFIER	-	ENSGALG00000032272	0.27	12	10	1	23	143.5972099	24	0	0
1	48099643	rs314594919	C	T	upstream_gene_variant	MODIFIER	-	ENSGALG00000040303	0.32	5	6	12	23	28.07119469	10	0.001758466	0.01573123
1	48120670	rs737838374	T	C	3_prime_UTR_variant	MODIFIER	HIST1H46	ENSGALG00000037322	0.1	2	8	13	23	16.15305128	4	0.00282052	0.02334334
1	48147432	rs312315513	T	C	3_prime_UTR_variant	MODIFIER	HIST1H4D	ENSGALG00000032933	0.67	2	1	20	23	16.30791899	4	0.002632627	0.02200562
1	48147544	.	A	G	missense_variant	MODERATE	-	ENSGALG00000042650	0.2	4	6	13	23	26.43584549	8	0.000884264	0.00869948
1	48147595	.	G	A	missense_variant	MODERATE	-	ENSGALG00000042650	0.06	2	14	7	23	22.16380765	4	0.00018592	0.00220432
1	48178115	rs734501702	A	G	synonymous_variant	LOW	-	ENSGALG00000027571	0.74	10	9	4	23	89.46912206	20	9.20E-11	0
1	48178124	rs736663565	C	G	synonymous_variant	LOW	-	ENSGALG00000027571	0.9	4	16	3	23	76.06888216	8	0	0
1	48178136	rs741428868	C	T	synonymous_variant	LOW	-	ENSGALG00000027571	0.57	15	5	3	23	77.8773705	30	3.97E-06	6.69E-05
1	48178148	.	C	G	synonymous_variant	LOW	-	ENSGALG00000027571	0.16	6	13	4	23	82.16616984	12	2.00E-12	0
1	48178480	rs731025256	T	A	3_prime_UTR_variant	MODIFIER	-	ENSGALG00000027571	0.24	10	11	2	23	45.5476614	20	0.000929507	0.00906336
1	48178485	rs313133116	T	C	3_prime_UTR_variant	MODIFIER	-	ENSGALG00000027571	0.57	13	7	3	23	67.73523192	26	1.41E-05	0.00021482
1	48232417	rs314927796	T	G	3_prime_UTR_variant	MODIFIER	DDX47	ENSGALG00000011794	0.14	6	16	1	23	33.19378196	12	0.000902845	0.00886159
1	48253224	rs313398701	C	T	downstream_gene_variant	MODIFIER	-	ENSGALG00000011796	0.37	7	8	8	23	45.83351366	14	2.98E-05	0.00042525
1	48253238	rs15259380	C	T	downstream_gene_variant	MODIFIER	-	ENSGALG00000011796	0.38	6	7	10	23	46.73665664	12	5.18E-06	8.57E-05
1	48253512	rs15259386	C	T	downstream_gene_variant	MODIFIER	-	ENSGALG00000011796	0.3	8	15	0	23	40.09420094	16	0.000754308	0.00761218
1	48253516	rs312286389	C	T	downstream_gene_variant	MODIFIER	-	ENSGALG00000011796	0.28	7	16	0	23	38.90509769	14	0.000377249	0.0041411
1	48267769	rs734813420	C	G	3_prime_UTR_variant	MODIFIER	HEBP1	ENSGALG00000011798	0.13	6	17	0	23	106.7439794	12	0	0
1	48267776	rs431845133	C	T	3_prime_UTR_variant	MODIFIER	HEBP1	ENSGALG00000011798	0.65	10	13	0	23	136.144302	20	0	0
1	48267908	rs431900559	A	G	3_prime_UTR_variant	MODIFIER	HEBP1	ENSGALG00000011798	0.43	14	9	0	23	58.88289954	28	0.000564577	0.00588533
1	48268142	rs15259446	G	T	3_prime_UTR_variant	MODIFIER	HEBP1	ENSGALG00000011798	0.65	10	13	0	23	56.58730547	20	2.37E-05	0.00034527
1	48268167	rs15259449	G	A	3_prime_UTR_variant	MODIFIER	HEBP1	ENSGALG00000011798	0.65	10	13	0	23	45.73287841	20	0.000876887	0.00864273
1	48268190	rs15259450	C	A	3_prime_UTR_variant	MODIFIER	HEBP1	ENSGALG00000011798	0.65	10	13	0	23	58.10680323	20	1.39E-05	0.00021252
1	48268384	rs10723487	T	G	3_prime_UTR_variant	MODIFIER	HEBP1	ENSGALG00000011798	0.33	13	10	0	23	113.1352711	26	1.00E-12	0
1	48268698	rs431838631	C	A	3_prime_UTR_variant	MODIFIER	HEBP1	ENSGALG00000011798	0.09	4	19	0	23	21.83444963	8	0.005231959	0.0391011
1	48268892	rs738624137	T	C	3_prime_UTR_variant	MODIFIER	HEBP1	ENSGALG00000011798	0.2	7	16	0	23	30.97353994	14	0.005590979	0.04137754
1	48269096	rs13651870	G	A	3_prime_UTR_variant	MODIFIER	HEBP1	ENSGALG00000011798	0.65	10	13	0	23	54.37442055	20	5.09E-05	0.00068909
1	48269118	rs431854233	G	A	3_prime_UTR_variant	MODIFIER	HEBP1	ENSGALG00000011798	0.11	5	18	0	23	32.38949621	10	0.000344763	0.00381567
1	48269128	rs431829816	T	C	3_prime_UTR_variant	MODIFIER	HEBP1	ENSGALG00000011798	0.24	9	14	0	23	45.98175933	18	0.000298496	0.00336404
1	48269303	rs732380942	A	G	3_prime_UTR_variant	MODIFIER	HEBP1	ENSGALG00000011798	0.11	5	18	0	23	59.49500886	10	4.52E-09	1.10E-07
1	48269307	rs15259454	C	T	3_prime_UTR_variant	MODIFIER	HEBP1	ENSGALG00000011798	0.5	13	10	0	23	121.3408426	26	0	0
1	48269377	rs737526769	C	T	3_prime_UTR_variant	MODIFIER	HEBP1	ENSGALG00000011798	0.24	9	14	0	23	45.65855936	18	0.000332663	0.00369434
1	48269430	rs313190711	C	A	3_prime_UTR_variant	MODIFIER	HEBP1	ENSGALG00000011798	0.11	5	18	0	23	46.14903202	10	1.35E-06	2.46E-05
1	48269433	rs14821104	G	A	3_prime_UTR_variant	MODIFIER	HEBP1	ENSGALG00000011798	0.09	4	19	0	23	65.85558921	8	3.30E-11	0
1	48269448	rs15259456	T	A	3_prime_UTR_variant	MODIFIER	HEBP1	ENSGALG00000011798	0.46	15	8	0	23	160.68464	30	0	0
1	48269451	rs15259458	T	C	3_prime_UTR_variant	MODIFIER	HEBP1	ENSGALG00000011798	0.57	14	9	0	23	122.2117503	28	0	0
1	48269641	rs431835707	G	C	3_prime_UTR_variant	MODIFIER	HEBP1	ENSGALG00000011798	0.15	5	18	0	23	24.45794739	10	0.006473351	0.0468229
1	48269873	rs14821106	C	G	3_prime_UTR_variant	MODIFIER	HEBP1	ENSGALG00000011798	0.09	4	19	0	23	46.57339885	8	1.85E-07	3.81E-06
1	48271567	rs431840193	A	G	synonymous_variant	LOW	HEBP1	ENSGALG00000011798	0.65	10	13	0	23	60.00102514	20	7.12E-06	0.00011482
1	48271574	rs14821111	G	T	missense_variant	MODERATE	HEBP1	ENSGALG00000011798	0.65	10	13	0	23	64.36509322	20	1.47E-06	2.68E-05
1	48271623	rs14821112	T	C	missense_variant,splice_region_variant	MODERATE	HEBP1	ENSGALG00000011798	0.76	8	9	6	23	36.59268603	16	0.002392152	0.02047198
1	48273513	rs13863075	A	G	synonymous_variant	LOW	HEBP1	ENSGALG00000011798	0.65	10	13	0	23	67.65090276	20	4.38E-07	8.58E-06
1	48273555	rs431830772	G	A	synonymous_variant	LOW	HEBP1	ENSGALG00000011798	0.28	9	14	0	23	37.70767719	18	0.004233276	0.03282895
1	48273597	rs10725318	G	A	synonymous_variant	LOW	HEBP1	ENSGALG00000011798	0.09	4	19	0	23	21.41068611	8	0.0061329	0.04470681
1	48929551	rs315632708	C	T	downstream_gene_variant	MODIFIER	PLBD1	ENSGALG00000029583	0.07	3	17	3	23	19.35671567	6	0.003601751	0.02872169
1	48929713	rs314152398	A	C	downstream_gene_variant	MODIFIER	PLBD1	ENSGALG00000029583	0.06	2	14	7	23	20.56436291	4	0.000386277	0.00423126
1	48929827	rs316723622	C	A	downstream_gene_variant	MODIFIER	PLBD1	ENSGALG00000029583	0.1	4	17	2	23	42.42279445	8	1.13E-06	2.09E-05
1	48931543	rs10726657	T	C	missense_variant	MODERATE	PLBD1	ENSGALG00000029583	0.35	10	13	0	23	66.31342015	20	7.20E-07	1.37E-05
1	48931560	.	G	A	synonymous_variant	LOW	PLBD1	ENSGALG00000029583	0.29	10	7	6	23	127.5568075	20	0	0
1	48933698	rs316058766	T	C	synonymous_variant	LOW	PLBD1	ENSGALG00000029583	0.39	14	9	0	23	86.46639908	28	7.00E-08	1.52E-06
1	48943335	rs314556726	A	G	synonymous_variant	LOW	PLBD1	ENSGALG00000029583	0.67	9	14	0	23	45.16530865	18	0.00039223	0.00429134
1	48958101	rs315640838	A	T	synonymous_variant	LOW	PLBD1	ENSGALG00000029583	0.54	13	10	0	23	49.80470013	26	0.003317228	0.02680384
1	48991613	rs13863949	G	A	synonymous_variant	LOW	GUCY2C	ENSGALG00000011838	0.5	1	0	22	23	15.1690331	2	0.00050826	0.00537885
1	48999249	rs316313371	C	T	synonymous_variant	LOW	GUCY2C	ENSGALG00000011838	0.75	1	1	21	23	17.11399831	2	0.000192195	0.00227009
1	49192232	rs312737226	G	A	3_prime_UTR_variant	MODIFIER	-	ENSGALG00000028016	0.6	4	1	18	23	29.16679708	8	0.000296418	0.0033447
1	49192302	rs13864232	G	A	3_prime_UTR_variant	MODIFIER	-	ENSGALG00000028016	0.5	2	0	21	23	14.15924058	4	0.00680379	0.04872242
1	49192771	rs13864234	T	C	missense_variant	MODERATE	-	ENSGALG00000028016	0.83	1	2	20	23	11.92239219	2	0.002576828	0.02167546
1	49192800	rs13864235	T	C	synonymous_variant	LOW	-	ENSGALG00000028016	0.9	1	4	18	23	18.03751305	2	0.000121117	0.00150383
1	49193427	rs740121572	C	T	synonymous_variant	LOW	-	ENSGALG00000028016	0.25	2	2	19	23	15.25672349	4	0.004197328	0.03258747
1	49197151	rs313569701	A	C	upstream_gene_variant	MODIFIER	-	ENSGALG00000028016	0.36	9	9	5	23	75.44342435	18	5.31E-09	1.30E-07
1	49197284	rs316014727	T	C	missense_variant	MODERATE	-	ENSGALG00000019325	0.34	9	10	4	23	163.4685645	18	0	0
1	49199086	rs313589427	G	A	synonymous_variant	LOW	-	ENSGALG00000019325	0.55	9	10	4	23	132.7019703	18	0	0
1	49199103	rs734889687	C	T	missense_variant	MODERATE	-	ENSGALG00000019325	0.55	9	10	4	23	130.6391361	18	0	0
1	49199141	rs315718176	T	C	missense_variant	MODERATE	-	ENSGALG00000019325	0.62	9	8	6	23	63.61602345	18	5.26E-07	1.02E-05
1	49199759	rs314706143	A	G	missense_variant	MODERATE	-	ENSGALG00000019325	0.55	9	10	4	23	51.21404518	18	4.94E-05	0.00067035
1	49199768	rs314948735	A	G	missense_variant	MODERATE	-	ENSGALG00000019325	0.55	9	10	4	23	60.09968153	18	1.97E-06	3.50E-05
1	49199795	rs317068615	C	T	missense_variant	MODERATE	-	ENSGALG00000019325	0.38	9	8	6	23	88.86572683	18	2.30E-11	0
1	49200508	rs14821918	A	G	intron_variant	MODIFIER	-	ENSGALG00000019325	0.5	7	4	12	23	43.50782415	14	7.10E-05	0.00092749
1	49201065	rs312289115	G	A	missense_variant	MODERATE	-	ENSGALG00000019325	0.34	9	10	4	23	98.42093904	18	0	0
1	49202626	rs13652159	A	G	missense_variant	MODERATE	-	ENSGALG00000019325	0.34	9	10	4	23	125.6457972	18	0	0
1	49202715	rs14821919	C	G	missense_variant	MODERATE	-	ENSGALG00000019325	0.34	9	10	4	23	37.82367106	18	0.004086813	0.03182932
1	49202721	rs316383455	A	G	missense_variant	MODERATE	-	ENSGALG00000019325	0.34	9	10	4	23	52.41320087	18	3.23E-05	0.00045785
1	49203315	rs314849849	A	T	missense_variant	MODERATE	-	ENSGALG00000019325	0.34	9	10	4	23	161.319974	18	0	0
1	49203437	rs314567581	A	G	intron_variant	MODIFIER	-	ENSGALG00000019325	0.44	5	3	15	23	25.25067961	10	0.004890064	0.03695345
1	49205022	rs14821920	C	T	missense_variant	MODERATE	-	ENSGALG00000019325	0.39	9	10	4	23	130.77837	18	0	0
1	49205105	rs14821923	C	G	missense_variant	MODERATE	-	ENSGALG00000019325	0.39	9	10	4	23	72.1779844	18	1.93E-08	4.50E-07
1	49205123	rs14821924	G	A	missense_variant	MODERATE	-	ENSGALG00000019325	0.39	9	10	4	23	43.37921801	18	0.000707148	0.00719589
1	49205142	rs14821925	A	C	missense_variant	MODERATE	-	ENSGALG00000019325	0.39	9	10	4	23	109.1149414	18	0	0
1	49205163	rs13652164	C	T	missense_variant	MODERATE	-	ENSGALG00000019325	0.39	9	10	4	23	92.76854981	18	5.00E-12	0
1	49205216	rs13652165	C	T	upstream_gene_variant	MODIFIER	POLDIP3	ENSGALG00000011863	0.41	9	7	7	23	70.72508587	18	3.41E-08	7.70E-07
1	49442701	rs316726419	T	C	synonymous_variant	LOW	CYP2D6	ENSGALG00000011894	0.7	14	9	0	23	483.9896332	28	0	0
1	49442704	rs313435553	C	T	synonymous_variant	LOW	CYP2D6	ENSGALG00000011894	0.3	8	15	0	23	364.5181505	16	0	0
1	49444365	rs739804490	T	C	missense_variant	MODERATE	CYP2D6	ENSGALG00000011894	0.09	4	19	0	23	35.47921677	8	2.19E-05	0.00032075
1	49445225	rs10724015	A	G	synonymous_variant	LOW	CYP2D6	ENSGALG00000011894	0.72	9	14	0	23	246.1705721	18	0	0
1	49445234	rs314469109	G	A	synonymous_variant	LOW	CYP2D6	ENSGALG00000011894	0.5	13	10	0	23	386.3590986	26	0	0
1	49446657	rs13864531	A	G	synonymous_variant	LOW	CYP2D6	ENSGALG00000011894	0.87	5	14	4	23	80.65729404	10	0	0
1	49448257	rs315109930	C	A	synonymous_variant	LOW	CYP2D6	ENSGALG00000011894	0.28	9	14	0	23	228.1045585	18	0	0
1	49448311	rs15261655	A	G	splice_region_variant,synonymous_variant	LOW	CYP2D6	ENSGALG00000011894	0.32	11	6	6	23	226.5499251	22	0	0
1	49448961	rs13864537	G	A	missense_variant	MODERATE	CYP2D6	ENSGALG00000011894	0.28	9	14	0	23	279.7621847	18	0	0
1	49449034	rs13652256	G	C	synonymous_variant	LOW	CYP2D6	ENSGALG00000011894	0.8	9	14	0	23	156.7673469	18	0	0
1	49449898	rs312949642	T	C	synonymous_variant	LOW	CYP2D6	ENSGALG00000011894	0.41	11	12	0	23	150.7091224	22	0	0
1	49450964	rs15261659	T	C	3_prime_UTR_variant	MODIFIER	CYP2D6	ENSGALG00000011894	0.39	10	13	0	23	186.2098291	20	0	0
1	49451150	rs14822113	C	T	3_prime_UTR_variant	MODIFIER	CYP2D6	ENSGALG00000011894	0.7	10	13	0	23	264.4527235	20	0	0
1	49451186	rs10729784	G	T	3_prime_UTR_variant	MODIFIER	CYP2D6	ENSGALG00000011894	0.48	12	11	0	23	302.3517256	24	0	0
1	49451419	.	T	G	3_prime_UTR_variant	MODIFIER	CYP2D6	ENSGALG00000011894	0.02	1	22	0	23	13.76129037	2	0.001027481	0.0099059
1	49451467	rs738203855	C	T	3_prime_UTR_variant	MODIFIER	CYP2D6	ENSGALG00000011894	0.3	8	15	0	23	116.3712316	16	0	0
1	49451476	rs313499838	G	A	3_prime_UTR_variant	MODIFIER	CYP2D6	ENSGALG00000011894	0.33	7	16	0	23	181.5940773	14	0	0
1	49453781	rs29009337	T	A	synonymous_variant	LOW	NDUFA6	ENSGALG00000035223	0.3	6	17	0	23	32.03332028	12	0.001367496	0.0127388
1	49459048	rs315897337	C	T	upstream_gene_variant	MODIFIER	NAGA	ENSGALG00000011900	0.03	1	17	5	23	11.00463303	2	0.004077315	0.03177133
1	49459053	rs313735651	G	A	upstream_gene_variant	MODIFIER	NAGA	ENSGALG00000011900	0.03	1	18	4	23	12.94691374	2	0.00154388	0.01405186
1	49465392	rs739351343	C	T	3_prime_UTR_variant	MODIFIER	NAGA	ENSGALG00000011900	0.02	1	22	0	23	17.11399831	2	0.000192195	0.00227009
1	49526909	rs735509004	A	C	downstream_gene_variant	MODIFIER	SREBF2	ENSGALG00000041687	0.22	8	15	0	23	34.87495426	16	0.004133843	0.0321426
1	49527221	rs793905551	T	C	downstream_gene_variant	MODIFIER	SREBF2	ENSGALG00000041687	0.15	5	18	0	23	31.44244383	10	0.000495699	0.00526629
1	49527246	rs15261796	T	C	downstream_gene_variant	MODIFIER	SREBF2	ENSGALG00000041687	0.72	13	10	0	23	54.65566339	26	0.000838727	0.00834418
1	49527251	.	A	C	downstream_gene_variant	MODIFIER	SREBF2	ENSGALG00000041687	0.15	5	18	0	23	31.07879119	10	0.000569401	0.00592849
1	49529577	rs14822163	A	G	synonymous_variant	LOW	SREBF2	ENSGALG00000041687	0.17	8	15	0	23	56.79579922	16	1.80E-06	3.22E-05
1	49529598	rs737168879	G	A	synonymous_variant	LOW	SREBF2	ENSGALG00000041687	0.17	8	15	0	23	57.38515184	16	1.43E-06	2.61E-05
1	49538123	rs13864629	A	G	synonymous_variant	LOW	SREBF2	ENSGALG00000041687	0.27	10	12	1	23	42.19627587	20	0.002607191	0.02182343
1	49588946	rs3137158	T	C	synonymous_variant	LOW	SNU13	ENSGALG00000011931	0.46	11	12	0	23	46.79067309	22	0.001562671	0.01419803
1	49590479	rs13864674	G	A	3_prime_UTR_variant	MODIFIER	SNU13	ENSGALG00000011931	0.25	1	1	21	23	11.41143298	2	0.003326893	0.0268465
1	49590612	rs312872358	T	C	3_prime_UTR_variant	MODIFIER	SNU13	ENSGALG00000011931	0.33	2	1	20	23	18.73376343	4	0.000886468	0.00872007
1	49605425	rs738943915	C	G	5_prime_UTR_variant	MODIFIER	DESI1	ENSGALG00000011934	0.85	5	18	0	23	26.59212837	10	0.003020355	0.02474367
1	49605481	rs740987997	C	T	5_prime_UTR_variant	MODIFIER	DESI1	ENSGALG00000011934	0.15	7	16	0	23	63.59772907	14	2.72E-08	6.30E-07
1	49605569	rs734866516	T	C	synonymous_variant	LOW	DESI1	ENSGALG00000011934	0.32	12	10	1	23	45.35128305	24	0.005292391	0.03948081
1	49615940	rs734171540	C	T	missense_variant	MODERATE	DESI1	ENSGALG00000011934	0.15	7	16	0	23	140.5173245	14	0	0
1	49616102	rs738825006	C	T	3_prime_UTR_variant	MODIFIER	DESI1	ENSGALG00000011934	0.59	13	10	0	23	54.26385425	26	0.000940276	0.00915636
1	49616514	rs314719822	T	C	upstream_gene_variant	MODIFIER	PMM1	ENSGALG00000038599	0.93	3	20	0	23	33.71607215	6	7.63E-06	0.00012235
1	49616515	rs731853225	G	A	upstream_gene_variant	MODIFIER	PMM1	ENSGALG00000038599	0.48	10	13	0	23	75.54386228	20	2.21E-08	5.10E-07
1	49616575	rs317865403	G	A	upstream_gene_variant	MODIFIER	PMM1	ENSGALG00000038599	0.28	13	10	0	23	68.84274739	26	9.76E-06	0.00015343
1	49616706	rs732414435	A	G	upstream_gene_variant	MODIFIER	PMM1	ENSGALG00000038599	0.15	7	16	0	23	149.0379285	14	0	0
1	49616757	rs735891519	C	T	upstream_gene_variant	MODIFIER	PMM1	ENSGALG00000038599	0.35	8	15	0	23	67.5639761	16	2.65E-08	6.10E-07
1	49616920	rs313188879	A	G	upstream_gene_variant	MODIFIER	PMM1	ENSGALG00000038599	0.07	3	20	0	23	19.44868037	6	0.003469314	0.02782503
1	49616936	rs318029276	A	T	upstream_gene_variant	MODIFIER	PMM1	ENSGALG00000038599	0.2	9	14	0	23	46.03328563	18	0.000293373	0.0033135
1	49617061	rs15262020	C	T	upstream_gene_variant	MODIFIER	PMM1	ENSGALG00000038599	0.5	11	12	0	23	103.1211686	22	2.00E-12	0
1	49617327	rs315617649	G	C	upstream_gene_variant	MODIFIER	PMM1	ENSGALG00000038599	0.35	12	11	0	23	49.85647923	24	0.00147671	0.01362912
1	49617403	rs315055650	G	A	upstream_gene_variant	MODIFIER	PMM1	ENSGALG00000038599	0.24	11	12	0	23	108.3345345	22	0	0
1	49617550	rs734005838	C	T	upstream_gene_variant	MODIFIER	PMM1	ENSGALG00000038599	0.17	8	15	0	23	68.86922649	16	1.57E-08	3.70E-07
1	49617714	rs738709231	A	G	upstream_gene_variant	MODIFIER	PMM1	ENSGALG00000038599	0.22	8	15	0	23	136.5073381	16	0	0
1	49617769	rs731214867	T	C	upstream_gene_variant	MODIFIER	PMM1	ENSGALG00000038599	0.22	8	15	0	23	65.19273051	16	6.83E-08	1.49E-06
1	49618065	rs317578974	C	G	upstream_gene_variant	MODIFIER	PMM1	ENSGALG00000038599	0.2	9	14	0	23	50.80502718	18	5.70E-05	0.00076313
1	49618315	rs737559761	G	A	upstream_gene_variant	MODIFIER	PMM1	ENSGALG00000038599	0.2	7	16	0	23	59.40715091	14	1.49E-07	3.11E-06
1	49618401	rs314927258	A	G	upstream_gene_variant	MODIFIER	PMM1	ENSGALG00000038599	0.52	14	9	0	23	106.0498656	28	5.20E-11	0
1	49618402	.	T	G	upstream_gene_variant	MODIFIER	PMM1	ENSGALG00000038599	0.22	6	17	0	23	37.15805185	12	0.000210597	0.00246558
1	49618419	rs313108482	T	C	upstream_gene_variant	MODIFIER	PMM1	ENSGALG00000038599	0.83	8	15	0	23	147.7016446	16	0	0
1	49625664	rs314346352	C	T	downstream_gene_variant	MODIFIER	PMM1	ENSGALG00000038599	0.57	12	11	0	23	52.21970762	24	0.000732388	0.00742172
1	49642920	rs10731352	G	A	downstream_gene_variant	MODIFIER	ACO2	ENSGALG00000011950	0.48	10	13	0	23	48.00534338	20	0.000424663	0.00459173
1	49642936	rs10725131	C	T	downstream_gene_variant	MODIFIER	ACO2	ENSGALG00000011950	0.24	11	12	0	23	42.14697368	22	0.005999671	0.04385869
1	49650760	rs312432055	C	T	intron_variant	MODIFIER	ACO2	ENSGALG00000011950	0.78	8	15	0	23	51.48120227	16	1.33E-05	0.00020351
1	49652080	rs312568315	A	G	synonymous_variant	LOW	ACO2	ENSGALG00000011950	0.24	11	12	0	23	85.47794382	22	1.99E-09	5.00E-08
1	49656960	rs313806932	G	A	synonymous_variant	LOW	ACO2	ENSGALG00000011950	0.24	11	12	0	23	52.15108902	22	0.000297941	0.00335827
1	49958949	rs14822421	G	A	3_prime_UTR_variant	MODIFIER	ST13	ENSGALG00000012007	0.91	4	19	0	23	28.07360152	8	0.000460454	0.00493767
1	50095969	rs10726531	G	C	downstream_gene_variant	MODIFIER	MKL1	ENSGALG00000012024	0.23	3	8	12	23	18.42798726	6	0.005247079	0.0391878
1	50097579	rs10732149	T	C	downstream_gene_variant	MODIFIER	MKL1	ENSGALG00000012024	0.39	9	5	9	23	64.86576825	18	3.27E-07	6.52E-06
1	50097603	rs10722250	A	G	downstream_gene_variant	MODIFIER	MKL1	ENSGALG00000012024	0.46	12	1	10	23	50.07001495	24	0.001387217	0.01290324
1	50097818	rs312388576	A	G	downstream_gene_variant	MODIFIER	MKL1	ENSGALG00000012024	0.82	3	11	9	23	33.44864148	6	8.59E-06	0.00013646
1	50097883	rs316713481	C	T	downstream_gene_variant	MODIFIER	MKL1	ENSGALG00000012024	0.38	8	5	10	23	37.57723678	16	0.001738022	0.0155671
1	50099827	rs312914525	G	A	synonymous_variant	LOW	SGSM3	ENSGALG00000012033	0.45	9	1	13	23	51.24533306	18	4.88E-05	0.00066418
1	50103742	rs13652445	G	A	synonymous_variant	LOW	SGSM3	ENSGALG00000012033	0.45	10	1	12	23	48.48613732	20	0.000363429	0.00400209
1	50125409	rs10723050	A	G	missense_variant	MODERATE	ADSL	ENSGALG00000012034	0.87	4	19	0	23	29.45324889	8	0.000263949	0.00301857
1	50128124	rs14822538	G	T	synonymous_variant	LOW	ADSL	ENSGALG00000012034	0.33	15	8	0	23	308.6953146	30	0	0
1	50128457	rs14822539	G	C	intron_variant	MODIFIER	ADSL	ENSGALG00000012034	0.5	2	2	19	23	24.2664346	4	7.06E-05	0.00092259
1	50128530	rs14822540	T	C	intron_variant	MODIFIER	ADSL	ENSGALG00000012034	0.5	2	2	19	23	15.99375306	4	0.003027558	0.02479356
1	50128883	rs739791054	A	G	intron_variant	MODIFIER	ADSL	ENSGALG00000012034	0.83	1	2	20	23	17.08373438	2	0.000195126	0.0023007
1	50129109	rs14822545	G	A	intron_variant	MODIFIER	ADSL	ENSGALG00000012034	0.42	5	1	17	23	60.16757183	10	3.37E-09	9.00E-08
1	50129132	rs14822546	A	G	intron_variant	MODIFIER	ADSL	ENSGALG00000012034	0.44	5	3	15	23	52.28198819	10	1.01E-07	2.15E-06
1	50129290	rs314654756	G	C	intron_variant	MODIFIER	ADSL	ENSGALG00000012034	0.38	3	1	19	23	57.32076889	6	1.57E-10	0
1	50129311	rs13865063	A	G	intron_variant	MODIFIER	ADSL	ENSGALG00000012034	0.63	4	4	15	23	56.02893241	8	2.78E-09	7.00E-08
1	50129318	rs13865064	A	G	intron_variant	MODIFIER	ADSL	ENSGALG00000012034	0.57	4	3	16	23	45.98910046	8	2.39E-07	4.83E-06
1	50129342	rs13865065	G	T	intron_variant	MODIFIER	ADSL	ENSGALG00000012034	0.5	3	2	18	23	31.87958263	6	1.72E-05	0.00025779
1	50129438	rs14822552	T	A	intron_variant	MODIFIER	ADSL	ENSGALG00000012034	0.33	4	5	14	23	57.82236936	8	1.24E-09	3.00E-08
1	50130180	rs312283367	T	C	intron_variant	MODIFIER	ADSL	ENSGALG00000012034	0.58	3	3	17	23	23.41449372	6	0.0006689	0.00684872
1	50130303	rs315121953	C	T	intron_variant	MODIFIER	ADSL	ENSGALG00000012034	0.63	4	4	15	23	82.89381691	8	0	0
1	50130305	rs313223020	T	C	intron_variant	MODIFIER	ADSL	ENSGALG00000012034	0.63	4	4	15	23	85.21164045	8	0	0
1	50130336	rs317559484	C	T	intron_variant	MODIFIER	ADSL	ENSGALG00000012034	0.61	5	4	14	23	82.83550598	10	0	0
1	50130342	rs316648386	A	G	intron_variant	MODIFIER	ADSL	ENSGALG00000012034	0.6	6	4	13	23	84.23836808	12	1.00E-12	0
1	50130362	rs734518571	A	C	intron_variant	MODIFIER	ADSL	ENSGALG00000012034	0.5	4	2	17	23	49.75270238	8	4.56E-08	1.02E-06
1	50130437	rs314381176	C	T	intron_variant	MODIFIER	ADSL	ENSGALG00000012034	0.5	4	2	17	23	43.69272824	8	6.50E-07	1.25E-05
1	50130468	rs312840433	C	T	intron_variant	MODIFIER	ADSL	ENSGALG00000012034	0.57	4	3	16	23	59.80749841	8	5.08E-10	1.00E-08
1	50130576	rs313582042	C	T	intron_variant	MODIFIER	ADSL	ENSGALG00000012034	0.33	2	1	20	23	17.94884332	4	0.001262833	0.01187834
1	50132669	rs317452130	C	G	synonymous_variant	LOW	ADSL	ENSGALG00000012034	0.91	4	19	0	23	351.6926695	8	0	0
1	50136216	rs738328930	A	G	intron_variant	MODIFIER	ADSL	ENSGALG00000012034	0.45	13	6	4	23	133.899787	26	0	0
1	50136649	rs734098286	G	C	intron_variant	MODIFIER	ADSL	ENSGALG00000012034	0.36	15	6	2	23	66.41507193	30	0.000144156	0.00175796
1	50137156	rs315408523	T	C	intron_variant	MODIFIER	ADSL	ENSGALG00000012034	0.05	2	17	4	23	23.89408834	4	8.39E-05	0.00107997
1	50137220	rs13865079	G	A	intron_variant	MODIFIER	ADSL	ENSGALG00000012034	0.37	11	4	8	23	51.81146255	22	0.000331902	0.00368668
1	50137241	rs13865080	G	A	intron_variant	MODIFIER	ADSL	ENSGALG00000012034	0.36	10	4	9	23	58.68024861	20	1.14E-05	0.00017633
1	50137254	rs13865081	T	G	intron_variant	MODIFIER	ADSL	ENSGALG00000012034	0.38	12	4	7	23	73.04464124	24	7.49E-07	1.42E-05
1	50137337	rs13865082	A	G	synonymous_variant	LOW	ADSL	ENSGALG00000012034	0.41	17	6	0	23	1360.085855	34	0	0
1	50137421	rs13865083	T	C	synonymous_variant	LOW	ADSL	ENSGALG00000012034	0.52	14	9	0	23	1625.704679	28	0	0
1	50145153	.	T	C	upstream_gene_variant	MODIFIER	ADSL	ENSGALG00000012034	0.25	1	1	21	23	10.87814515	2	0.00434351	0.03343265
1	50635429	rs317211500	C	T	intron_variant	MODIFIER	ATF4	ENSGALG00000012135	0.38	3	1	19	23	18.4766822	6	0.00514508	0.03859986
1	50636020	rs317881795	C	T	intron_variant	MODIFIER	ATF4	ENSGALG00000012135	0.73	7	6	10	23	39.52371117	14	0.000302594	0.00340727
1	50645593	rs314092462	T	C	downstream_gene_variant	MODIFIER	MIEF1	ENSGALG00000012144	0.63	4	4	15	23	25.40746955	8	0.001325619	0.0123872
1	50650809	rs734223978	G	A	synonymous_variant	LOW	MIEF1	ENSGALG00000012144	0.14	2	5	16	23	16.84742207	4	0.00206943	0.01810475
1	50650836	rs314446730	G	A	synonymous_variant	LOW	MIEF1	ENSGALG00000012144	0.05	1	9	13	23	11.93299137	2	0.002563208	0.02167546
1	50726790	rs10727906	T	C	synonymous_variant	LOW	RPL3	ENSGALG00000012172	0.09	4	19	0	23	49.16209073	8	5.92E-08	1.30E-06
1	50726853	rs10723267	T	G	synonymous_variant	LOW	RPL3	ENSGALG00000012172	0.5	9	4	10	23	43.82035325	18	0.000611995	0.00632052
1	50731615	rs80606829	G	C	downstream_gene_variant	MODIFIER	RPL3	ENSGALG00000012172	0.37	9	14	0	23	43.51444767	18	0.000676555	0.00691619
1	50731621	rs80630076	A	C	downstream_gene_variant	MODIFIER	RPL3	ENSGALG00000012172	0.37	9	14	0	23	48.57758448	18	0.000123494	0.00153163
1	50851822	rs14823035	C	A	downstream_gene_variant	MODIFIER	SUN2	ENSGALG00000028230	0.2	7	15	1	23	35.09362359	14	0.001423842	0.01320608
1	50852290	.	C	T	downstream_gene_variant	MODIFIER	SUN2	ENSGALG00000028230	0.07	3	17	3	23	19.30584505	6	0.003677111	0.02923939
1	50855693	rs80565927	G	A	synonymous_variant	LOW	GTPBP1	ENSGALG00000030783	0.74	8	15	0	23	44.09966656	16	0.000190488	0.00225369
1	50880026	rs317782107	C	T	3_prime_UTR_variant	MODIFIER	TOMM22	ENSGALG00000019316	0.5	11	12	0	23	54.21354969	22	0.000153477	0.0018584
1	50911986	.	C	T	upstream_gene_variant	MODIFIER	DDX17	ENSGALG00000037360	0.15	7	16	0	23	30.90820278	14	0.005709855	0.04212133
1	50931219	rs735132444	G	A	downstream_gene_variant	MODIFIER	DDX17	ENSGALG00000037360	0.13	6	17	0	23	44.04416791	12	1.50E-05	0.00022739
1	50983054	rs317645391	T	C	upstream_gene_variant	MODIFIER	TMEM184B	ENSGALG00000012272	0.79	5	7	11	23	25.47571805	10	0.004513131	0.03455058
1	51133680	rs316048417	C	T	synonymous_variant	LOW	EIF3L	ENSGALG00000012296	0.43	8	15	0	23	40.58857903	16	0.00063841	0.00656933
1	51133947	rs317861468	C	T	synonymous_variant	LOW	EIF3L	ENSGALG00000012296	0.52	18	5	0	23	81.41754128	36	2.28E-05	0.00033285
1	51135073	rs29008283	G	A	synonymous_variant	LOW	EIF3L	ENSGALG00000012296	0.77	8	14	1	23	55.94425451	16	2.49E-06	4.34E-05
1	51135142	rs13652717	T	C	synonymous_variant	LOW	EIF3L	ENSGALG00000012296	0.7	14	9	0	23	66.05948526	28	6.49E-05	0.00085746
1	51135151	rs316117858	A	G	synonymous_variant	LOW	EIF3L	ENSGALG00000012296	0.63	17	6	0	23	80.03910921	34	1.40E-05	0.00021375
1	51136768	rs317523782	T	C	synonymous_variant	LOW	EIF3L	ENSGALG00000012296	0.61	12	11	0	23	63.02244467	24	2.36E-05	0.00034432
1	51141031	.	G	A	5_prime_UTR_variant	MODIFIER	EIF3L	ENSGALG00000012296	0.24	11	12	0	23	46.18664799	22	0.001871027	0.01659533
1	51146345	rs10726463	T	C	downstream_gene_variant	MODIFIER	-	ENSGALG00000012299	0.83	1	2	20	23	15.24923797	2	0.000488281	0.00519386
1	51146362	rs740522362	G	A	downstream_gene_variant	MODIFIER	-	ENSGALG00000012299	0.8	2	3	18	23	37.8393944	4	1.21E-07	2.55E-06
1	51158417	rs316391291	G	A	3_prime_UTR_variant	MODIFIER	GCAT	ENSGALG00000012312	0.89	5	18	0	23	28.46470248	10	0.001520339	0.01389766
1	51161375	rs314278679	C	T	synonymous_variant	LOW	GCAT	ENSGALG00000012312	0.28	7	16	0	23	32.88746405	14	0.002990595	0.02452823
1	51161801	.	C	T	missense_variant	MODERATE	GCAT	ENSGALG00000012312	0.17	8	15	0	23	33.49593083	16	0.006348481	0.04605862
1	51254935	rs731974754	C	T	downstream_gene_variant	MODIFIER	CDC42EP1	ENSGALG00000038556	0.07	3	20	0	23	18.98542293	6	0.004188322	0.03252565
1	51255290	rs741282995	T	G	downstream_gene_variant	MODIFIER	CDC42EP1	ENSGALG00000038556	0.09	4	19	0	23	27.24374451	8	0.000641622	0.00659933
1	51255315	rs732355142	A	G	downstream_gene_variant	MODIFIER	CDC42EP1	ENSGALG00000038556	0.09	4	19	0	23	34.81852445	8	2.89E-05	0.00041222
1	51255339	rs737093762	G	A	downstream_gene_variant	MODIFIER	CDC42EP1	ENSGALG00000038556	0.09	4	19	0	23	36.58272645	8	1.37E-05	0.0002099
1	51255457	rs740484181	G	A	downstream_gene_variant	MODIFIER	CDC42EP1	ENSGALG00000038556	0.09	4	19	0	23	35.58948835	8	2.09E-05	0.00030733
1	51255501	rs734300870	C	T	downstream_gene_variant	MODIFIER	CDC42EP1	ENSGALG00000038556	0.09	4	19	0	23	72.8831333	8	1.00E-12	0
1	51255504	rs314796097	A	G	downstream_gene_variant	MODIFIER	CDC42EP1	ENSGALG00000038556	0.57	14	9	0	23	56.74589065	28	0.001042381	0.01003403
1	51255681	rs737191074	G	A	downstream_gene_variant	MODIFIER	CDC42EP1	ENSGALG00000038556	0.04	2	21	0	23	67.8997374	4	0	0
1	51255701	rs317092889	T	C	downstream_gene_variant	MODIFIER	CDC42EP1	ENSGALG00000038556	0.09	4	19	0	23	27.78606076	8	0.000516685	0.00545689
1	51256056	rs732666280	G	C	synonymous_variant	LOW	CDC42EP1	ENSGALG00000038556	0.13	6	17	0	23	32.53025721	12	0.001145504	0.01090948
1	51258004	rs738096741	G	A	upstream_gene_variant	MODIFIER	CDC42EP1	ENSGALG00000038556	0.13	6	17	0	23	34.33561943	12	0.000597029	0.0061831
1	51260074	.	C	T	upstream_gene_variant	MODIFIER	CDC42EP1	ENSGALG00000038556	0.5	1	0	22	23	11.92239219	2	0.002576828	0.02167546
1	51507514	rs315334769	G	T	upstream_gene_variant	MODIFIER	TMPRSS6	ENSGALG00000012483	0.07	3	20	0	23	20.22189759	6	0.002528406	0.02144728
1	51507572	rs731798331	C	T	upstream_gene_variant	MODIFIER	TMPRSS6	ENSGALG00000012483	0.07	3	20	0	23	35.34266985	6	3.70E-06	6.27E-05
1	51507850	rs314325372	C	T	upstream_gene_variant	MODIFIER	TMPRSS6	ENSGALG00000012483	0.17	8	15	0	23	42.9595519	16	0.000283396	0.00321198
1	51508891	rs314421494	C	T	missense_variant	MODERATE	TMPRSS6	ENSGALG00000012483	0.24	11	12	0	23	56.85424592	22	6.44E-05	0.00085225
1	51509170	rs15265539	A	G	synonymous_variant	LOW	TMPRSS6	ENSGALG00000012483	0.17	8	15	0	23	44.75705602	16	0.000151208	0.00183407
1	51515207	rs312632352	G	A	synonymous_variant	LOW	TMPRSS6	ENSGALG00000012483	0.37	11	12	0	23	41.93652256	22	0.006362471	0.04615153
1	51523062	rs317768213	C	T	synonymous_variant	LOW	TMPRSS6	ENSGALG00000012483	0.28	9	14	0	23	49.60115512	18	8.67E-05	0.00111247
1	51523892	rs80641575	T	C	synonymous_variant	LOW	TMPRSS6	ENSGALG00000012483	0.83	8	15	0	23	37.21399189	16	0.001956366	0.01723945
1	51524015	rs80568620	T	G	synonymous_variant	LOW	TMPRSS6	ENSGALG00000012483	0.57	20	3	0	23	161.5324769	40	0	0
1	51524054	rs732214112	C	T	synonymous_variant	LOW	TMPRSS6	ENSGALG00000012483	0.3	10	13	0	23	57.62519729	20	1.65E-05	0.00024782
1	51525297	rs314943752	G	T	synonymous_variant	LOW	TMPRSS6	ENSGALG00000012483	0.39	14	9	0	23	69.88617007	28	1.93E-05	0.00028644
1	51525941	rs80751105	G	A	intron_variant	MODIFIER	TMPRSS6	ENSGALG00000012483	0.64	5	2	16	23	27.74919104	10	0.001979857	0.01741003
1	51526329	rs13866116	A	G	downstream_gene_variant	MODIFIER	TMPRSS6	ENSGALG00000012483	0.52	16	7	0	23	63.12038323	32	0.000841101	0.00836566
1	51526383	rs80620895	C	T	downstream_gene_variant	MODIFIER	TMPRSS6	ENSGALG00000012483	0.5	17	6	0	23	84.77994507	34	3.18E-06	5.46E-05
1	51526718	rs80713297	A	G	downstream_gene_variant	MODIFIER	TMPRSS6	ENSGALG00000012483	0.46	15	8	0	23	63.58482395	30	0.000331817	0.00368611
1	51526782	rs80763470	C	G	downstream_gene_variant	MODIFIER	TMPRSS6	ENSGALG00000012483	0.57	20	3	0	23	139.4981362	40	1.00E-12	0
1	51526793	rs740819559	T	C	downstream_gene_variant	MODIFIER	TMPRSS6	ENSGALG00000012483	0.3	10	13	0	23	71.79985846	20	9.23E-08	1.98E-06
1	51526806	rs80683843	G	A	downstream_gene_variant	MODIFIER	TMPRSS6	ENSGALG00000012483	0.48	16	7	0	23	110.7486712	32	1.31E-10	0
1	51526870	rs80584882	C	T	downstream_gene_variant	MODIFIER	TMPRSS6	ENSGALG00000012483	0.83	8	15	0	23	245.3488146	16	0	0
1	51526877	rs80694411	C	G	downstream_gene_variant	MODIFIER	TMPRSS6	ENSGALG00000012483	0.74	12	11	0	23	326.8069937	24	0	0
1	51532208	rs733592471	C	T	synonymous_variant	LOW	KCTD17	ENSGALG00000042419	0.33	2	1	20	23	21.8626452	4	0.00021344	0.00249643
1	51543222	rs80660626	G	A	3_prime_UTR_variant	MODIFIER	MPST	ENSGALG00000040840	0.41	19	4	0	23	72.76903847	38	0.000583362	0.00605766
1	51543264	rs80586678	C	G	3_prime_UTR_variant	MODIFIER	MPST	ENSGALG00000040840	0.5	17	6	0	23	63.59938718	34	0.001545814	0.01406783
1	51543268	rs80636212	C	T	3_prime_UTR_variant	MODIFIER	MPST	ENSGALG00000040840	0.5	17	6	0	23	66.35313508	34	0.000742797	0.0075151
1	51543314	rs80760577	T	C	3_prime_UTR_variant	MODIFIER	MPST	ENSGALG00000040840	0.5	17	6	0	23	142.4764921	34	0	0
1	51543462	rs80643478	G	A	3_prime_UTR_variant	MODIFIER	MPST	ENSGALG00000040840	0.5	17	6	0	23	82.62539783	34	6.28E-06	0.00010238
1	51543467	rs80603026	A	T	3_prime_UTR_variant	MODIFIER	MPST	ENSGALG00000040840	0.57	20	3	0	23	84.06782507	40	5.70E-05	0.00076356
1	51544084	.	G	A	synonymous_variant	LOW	MPST	ENSGALG00000040840	0.07	3	20	0	23	29.69142821	6	4.50E-05	0.0006171
1	51545048	rs80606651	C	T	missense_variant	MODERATE	MPST	ENSGALG00000040840	0.57	20	3	0	23	87.60675176	40	2.07E-05	0.00030473
1	51545070	rs80603986	G	A	synonymous_variant	LOW	MPST	ENSGALG00000040840	0.57	20	3	0	23	72.1084385	40	0.001384168	0.01288026
1	51546426	rs3137630	C	G	synonymous_variant	LOW	TST	ENSGALG00000012488	0.41	13	10	0	23	228.784901	26	0	0
1	51546468	.	C	T	synonymous_variant	LOW	TST	ENSGALG00000012488	0.07	3	20	0	23	86.42376902	6	0	0
1	51546498	rs3137631	C	T	synonymous_variant	LOW	TST	ENSGALG00000012488	0.83	8	15	0	23	107.6541096	16	0	0
1	51546540	rs3137632	C	T	synonymous_variant	LOW	TST	ENSGALG00000012488	0.7	14	9	0	23	281.7756058	28	0	0
1	51552921	rs13866122	G	A	missense_variant	MODERATE	TST	ENSGALG00000012488	0.41	19	4	0	23	246.7739495	38	0	0
1	51595089	rs316867696	G	A	intron_variant	MODIFIER	-	ENSGALG00000025881	0.67	2	1	20	23	14.18819472	4	0.006718017	0.0481768
1	51601572	.	G	A	synonymous_variant	LOW	-	ENSGALG00000025881	0.25	1	1	21	23	10.87814515	2	0.00434351	0.03343265
1	51772450	rs738992139	C	T	synonymous_variant	LOW	TXN2	ENSGALG00000012532	0.46	21	2	0	23	92.5114852	42	1.16E-05	0.0001791
1	51774550	rs318152099	C	T	synonymous_variant	LOW	TXN2	ENSGALG00000012532	0.02	1	22	0	23	30.65857392	2	2.20E-07	4.48E-06
1	51784400	rs13866231	G	T	splice_region_variant,synonymous_variant	LOW	TXN2	ENSGALG00000012532	0.24	11	12	0	23	890.6386115	22	0	0
1	51784469	rs13866232	T	C	synonymous_variant	LOW	TXN2	ENSGALG00000012532	0.98	1	22	0	23	11.17833457	2	0.003738139	0.02961989
1	51785022	rs29005137	T	C	3_prime_UTR_variant	MODIFIER	TXN2	ENSGALG00000012532	0.77	6	7	10	23	54.27981763	12	2.44E-07	4.93E-06
1	51869816	rs318085183	C	T	synonymous_variant	LOW	MYH9	ENSGALG00000043092	0.13	6	17	0	23	51.99385639	12	6.22E-07	1.19E-05
1	51869861	rs13866305	T	C	synonymous_variant	LOW	MYH9	ENSGALG00000043092	0.46	11	12	0	23	44.11159604	22	0.003434397	0.02757903
1	51869873	rs13866306	C	T	synonymous_variant	LOW	MYH9	ENSGALG00000043092	0.15	7	16	0	23	44.80453621	14	4.39E-05	0.00060325
1	52154253	.	G	A	3_prime_UTR_variant	MODIFIER	HMOX1	ENSGALG00000012550	0.04	2	21	0	23	17.41978351	4	0.001601609	0.01450615
1	52154451	rs317891928	C	G	missense_variant	MODERATE	HMOX1	ENSGALG00000012550	0.33	13	10	0	23	54.30255361	26	0.000929744	0.0090651
1	52156944	rs10722862	G	C	synonymous_variant	LOW	HMOX1	ENSGALG00000012550	0.07	3	20	0	23	58.72367018	6	8.20E-11	0
1	52157310	rs314310620	C	T	intron_variant	MODIFIER	HMOX1	ENSGALG00000012550	0.5	1	0	22	23	11.98780067	2	0.002493918	0.0211928
1	52157393	rs312731728	C	T	intron_variant	MODIFIER	HMOX1	ENSGALG00000012550	0.5	4	0	19	23	52.45992032	8	1.37E-08	3.30E-07
1	52157926	rs313247656	T	C	intron_variant	MODIFIER	HMOX1	ENSGALG00000012550	0.5	1	0	22	23	16.1414848	2	0.000312551	0.00349942
1	52192865	rs315174327	G	A	synonymous_variant	LOW	-	ENSGALG00000044768	0.5	1	0	22	23	10.87814515	2	0.00434351	0.03343265
1	53141386	rs314559623	G	A	downstream_gene_variant	MODIFIER	-	ENSGALG00000033589	0.39	10	13	0	23	44.84950487	20	0.001156506	0.01099813
1	53141389	rs314354734	G	A	downstream_gene_variant	MODIFIER	-	ENSGALG00000033589	0.39	10	13	0	23	40.45089334	20	0.004378911	0.03366635
1	53141965	rs312825773	T	C	downstream_gene_variant	MODIFIER	-	ENSGALG00000033589	0.65	12	11	0	23	53.6031337	24	0.000481356	0.00513737
1	53145051	rs312825175	G	A	downstream_gene_variant	MODIFIER	TIMP3	ENSGALG00000028627	0.43	12	11	0	23	70.33164826	24	1.95E-06	3.47E-05
1	53147192	rs3137475	G	A	synonymous_variant	LOW	TIMP3	ENSGALG00000028627	0.28	11	12	0	23	99.59265554	22	8.00E-12	0
1	53337081	rs737646149	C	T	synonymous_variant	LOW	-	ENSGALG00000012611	0.59	11	12	0	23	54.41566308	22	0.000143716	0.00175342
1	53348608	rs313697429	A	G	synonymous_variant	LOW	-	ENSGALG00000012611	0.28	13	10	0	23	49.72874227	26	0.003386957	0.02726128
1	53406379	rs736168535	C	G	missense_variant	MODERATE	PWP1	ENSGALG00000012631	0.17	1	2	20	23	12.98637075	2	0.00151372	0.01384289
1	53641952	rs738056128	T	C	downstream_gene_variant	MODIFIER	CRY1	ENSGALG00000012638	0.04	2	21	0	23	19.80581043	4	0.000545463	0.00571206
1	53641955	rs317211527	G	A	downstream_gene_variant	MODIFIER	CRY1	ENSGALG00000012638	0.04	2	21	0	23	22.52860717	4	0.00015726	0.00189684
1	53642335	rs10731465	A	C	downstream_gene_variant	MODIFIER	CRY1	ENSGALG00000012638	0.48	12	11	0	23	64.62143029	24	1.38E-05	0.00021123
1	53682182	rs731840126	A	G	missense_variant	MODERATE	MTERF2	ENSGALG00000012639	0.14	2	5	16	23	20.43696298	4	0.000409359	0.00444351
1	53682187	rs314363950	G	T	synonymous_variant	LOW	MTERF2	ENSGALG00000012639	0.75	5	5	13	23	25.76206228	10	0.004073727	0.03177133
1	53682992	rs15270483	C	T	synonymous_variant	LOW	MTERF2	ENSGALG00000012639	0.23	4	9	10	23	25.23470289	8	0.001418368	0.01316392
1	53725507	rs315747108	C	T	downstream_gene_variant	MODIFIER	RIC8B	ENSGALG00000029484	0.61	12	11	0	23	49.92002233	24	0.001449518	0.01340753
1	53933450	rs734545000	G	T	upstream_gene_variant	MODIFIER	POLR3B	ENSGALG00000012655	0.08	2	11	10	23	18.96938494	4	0.000796904	0.00798518
1	54232761	.	T	C	synonymous_variant	LOW	C12orf75	ENSGALG00000026311	0.5	1	0	22	23	15.63587659	2	0.000402451	0.00437553
1	54296403	rs15271934	G	A	downstream_gene_variant	MODIFIER	WASHC4	ENSGALG00000028254	0.67	2	1	20	23	14.35823431	4	0.006235273	0.04533858
1	54303761	rs316049485	C	T	splice_region_variant,synonymous_variant	LOW	WASHC4	ENSGALG00000028254	0.89	2	7	14	23	14.82808488	4	0.00507139	0.03814984
1	54633842	rs15272947	G	A	downstream_gene_variant	MODIFIER	TXNRD1	ENSGALG00000035345	0.44	8	8	7	23	41.0544175	16	0.000545102	0.00570873
1	54634242	rs739726813	T	C	downstream_gene_variant	MODIFIER	TXNRD1	ENSGALG00000035345	0.05	2	20	1	23	15.93286715	4	0.003110582	0.02535921
1	54634311	.	C	T	downstream_gene_variant	MODIFIER	TXNRD1	ENSGALG00000035345	0.03	1	19	3	23	9.923585494	2	0.007000367	0.04981476
1	54639001	rs315900794	A	G	splice_region_variant,synonymous_variant	LOW	TXNRD1	ENSGALG00000035345	0.88	1	3	19	23	11.98780067	2	0.002493918	0.0211928
1	54656584	rs741226722	C	T	synonymous_variant	LOW	TXNRD1	ENSGALG00000035345	0.14	3	8	12	23	35.78759464	6	3.03E-06	5.22E-05
1	54656610	rs731443464	C	G	missense_variant	MODERATE	TXNRD1	ENSGALG00000035345	0.19	5	8	10	23	56.89443739	10	1.40E-08	3.30E-07
1	54684001	rs14827246	T	A	intron_variant	MODIFIER	NFYB	ENSGALG00000041193	0.88	3	9	11	23	23.90929719	6	0.000542705	0.005687
1	54684793	rs314254052	T	C	intron_variant	MODIFIER	NFYB	ENSGALG00000041193	0.5	11	6	6	23	45.76456241	22	0.002120113	0.01846112
1	54686210	rs14827254	A	G	intron_variant	MODIFIER	NFYB	ENSGALG00000041193	0.17	1	2	20	23	11.00463303	2	0.004077315	0.03177133
1	54687829	rs315502360	A	C	intron_variant	MODIFIER	NFYB	ENSGALG00000041193	0.58	3	3	17	23	23.29647654	6	0.000703025	0.00716048
1	54758415	rs313558391	T	C	upstream_gene_variant	MODIFIER	TDG	ENSGALG00000031457	0.4	17	4	2	23	59.87195544	34	0.003997842	0.03131633
1	54759688	rs738377224	T	C	3_prime_UTR_variant	MODIFIER	HSP90B1	ENSGALG00000033789	0.04	2	21	0	23	15.53789851	4	0.003706259	0.02944361
1	54762487	rs316672878	T	A	synonymous_variant	LOW	HSP90B1	ENSGALG00000033789	0.33	13	10	0	23	59.11086245	26	0.00022057	0.00257153
1	54762508	rs15273262	C	T	synonymous_variant	LOW	HSP90B1	ENSGALG00000033789	0.33	13	10	0	23	70.44588717	26	5.71E-06	9.38E-05
1	54763466	rs313552958	G	A	synonymous_variant	LOW	HSP90B1	ENSGALG00000033789	0.35	14	9	0	23	57.31456278	28	0.000886791	0.00872214
1	54769292	.	C	T	5_prime_UTR_variant	MODIFIER	HSP90B1	ENSGALG00000033789	0.33	10	5	8	23	42.76225128	20	0.002197435	0.01903552
1	54820966	rs317643528	G	C	downstream_gene_variant	MODIFIER	NT5DC3	ENSGALG00000029746	0.24	11	12	0	23	45.98207929	22	0.001988044	0.01747092
1	54821041	rs731384635	G	T	downstream_gene_variant	MODIFIER	NT5DC3	ENSGALG00000029746	0.22	10	13	0	23	60.72643244	20	5.49E-06	9.05E-05
1	54821258	rs312974964	A	G	downstream_gene_variant	MODIFIER	NT5DC3	ENSGALG00000029746	0.24	11	12	0	23	51.88944219	22	0.000323788	0.00361042
1	54821309	rs13654172	C	T	downstream_gene_variant	MODIFIER	NT5DC3	ENSGALG00000029746	0.74	12	11	0	23	79.10629034	24	8.44E-08	1.82E-06
1	54890031	rs315753498	G	A	intergenic_variant	MODIFIER	-	-	0.1	2	8	13	23	16.62330833	4	0.00228729	0.0197044
1	54890037	rs315492637	C	T	intergenic_variant	MODIFIER	-	-	0.1	2	8	13	23	14.21671321	4	0.00663457	0.04768148
1	54898804	rs13869477	G	T	intergenic_variant	MODIFIER	-	-	0.9	1	4	18	23	11.92239219	2	0.002576828	0.02167546
1	55161406	rs313124937	T	C	intron_variant	MODIFIER	PAH	ENSGALG00000012754	0.48	16	7	0	23	142.8032829	32	0	0
1	55161408	rs739484008	C	T	intron_variant	MODIFIER	PAH	ENSGALG00000012754	0.48	16	7	0	23	141.7957148	32	0	0
1	55161510	rs314185465	T	C	intron_variant	MODIFIER	PAH	ENSGALG00000012754	0.48	16	7	0	23	121.8376018	32	2.00E-12	0
1	55161588	rs313944081	T	C	synonymous_variant	LOW	PAH	ENSGALG00000012754	0.48	16	7	0	23	135.5008695	32	0	0
1	55161591	rs312780347	C	T	synonymous_variant	LOW	PAH	ENSGALG00000012754	0.09	4	19	0	23	37.50106136	8	9.31E-06	0.00014676
1	55161797	rs312318013	T	A	intron_variant	MODIFIER	PAH	ENSGALG00000012754	0.48	16	7	0	23	115.1532778	32	2.60E-11	0
1	55162185	rs313516153	A	T	intron_variant	MODIFIER	PAH	ENSGALG00000012754	0.48	15	7	1	23	74.09408367	30	1.35E-05	0.00020599
1	55162882	rs314351096	A	G	intron_variant	MODIFIER	PAH	ENSGALG00000012754	0.48	16	7	0	23	132.0225527	32	0	0
1	55162965	rs314311581	C	T	intron_variant	MODIFIER	PAH	ENSGALG00000012754	0.48	16	7	0	23	111.4234106	32	1.02E-10	0
1	55163200	rs738599839	A	T	intron_variant	MODIFIER	PAH	ENSGALG00000012754	0.48	16	7	0	23	90.68224506	32	1.61E-07	3.35E-06
1	55163346	rs314743454	C	T	intron_variant	MODIFIER	PAH	ENSGALG00000012754	0.48	16	7	0	23	114.8480803	32	2.90E-11	0
1	55163713	rs315853156	G	T	intron_variant	MODIFIER	PAH	ENSGALG00000012754	0.48	16	7	0	23	170.4338504	32	0	0
1	55163732	rs316876243	A	T	intron_variant	MODIFIER	PAH	ENSGALG00000012754	0.43	12	11	0	23	79.65343039	24	6.91E-08	1.51E-06
1	55163771	rs315733141	T	C	intron_variant	MODIFIER	PAH	ENSGALG00000012754	0.91	4	19	0	23	125.2226199	8	0	0
1	55163899	rs316688892	C	A	intron_variant	MODIFIER	PAH	ENSGALG00000012754	0.48	16	7	0	23	133.8510345	32	0	0
1	55163931	rs317792726	T	C	intron_variant	MODIFIER	PAH	ENSGALG00000012754	0.91	4	19	0	23	76.18944241	8	0	0
1	55164223	rs14827778	A	T	intron_variant	MODIFIER	PAH	ENSGALG00000012754	0.41	13	10	0	23	57.63681714	26	0.000345581	0.00382337
1	55164971	rs15274693	C	A	intron_variant	MODIFIER	PAH	ENSGALG00000012754	0.38	3	1	19	23	28.35424079	6	8.06E-05	0.0010426
1	55165861	rs315571885	C	A	3_prime_UTR_variant	MODIFIER	PAH	ENSGALG00000012754	0.02	1	22	0	23	11.97798871	2	0.002506183	0.0212889
1	55165946	rs13654261	T	C	downstream_gene_variant	MODIFIER	PAH	ENSGALG00000012754	0.41	13	10	0	23	84.06052333	26	4.89E-08	1.09E-06
1	55166753	rs316058367	C	T	downstream_gene_variant	MODIFIER	PAH	ENSGALG00000012754	0.48	16	7	0	23	85.3579249	32	9.59E-07	1.79E-05
1	55166760	rs739816551	G	A	downstream_gene_variant	MODIFIER	PAH	ENSGALG00000012754	0.41	13	10	0	23	52.03193225	26	0.001784067	0.01592917
1	55166916	rs314195121	G	C	downstream_gene_variant	MODIFIER	PAH	ENSGALG00000012754	0.41	13	10	0	23	69.01510438	26	9.22E-06	0.00014549
1	55167465	rs313838103	G	A	downstream_gene_variant	MODIFIER	PAH	ENSGALG00000012754	0.02	1	22	0	23	14.4515991	2	0.000727571	0.00738107
1	55167692	rs314344950	C	T	downstream_gene_variant	MODIFIER	PAH	ENSGALG00000012754	0.89	5	18	0	23	39.80245233	10	1.84E-05	0.00027369
1	55167886	rs732004684	C	T	downstream_gene_variant	MODIFIER	PAH	ENSGALG00000012754	0.89	5	18	0	23	52.38017847	10	9.70E-08	2.07E-06
1	55169661	rs318172840	T	C	upstream_gene_variant	MODIFIER	-	ENSGALG00000019300	0.91	4	19	0	23	36.88693977	8	1.21E-05	0.00018631
1	55388688	rs315167389	C	T	intergenic_variant	MODIFIER	-	-	0.14	6	15	2	23	28.63902876	12	0.004456054	0.03417909
1	55517981	rs316455821	A	C	3_prime_UTR_variant	MODIFIER	-	ENSGALG00000012760	0.85	7	16	0	23	55.12055112	14	8.25E-07	1.56E-05
1	55518094	rs312599952	G	A	3_prime_UTR_variant	MODIFIER	-	ENSGALG00000012760	0.84	7	15	1	23	34.14197761	14	0.001966136	0.01730998
1	55518172	rs314807969	C	T	3_prime_UTR_variant	MODIFIER	-	ENSGALG00000012760	0.82	7	13	3	23	43.83184266	14	6.30E-05	0.00083539
1	55518190	rs313386306	C	T	3_prime_UTR_variant	MODIFIER	-	ENSGALG00000012760	0.85	7	16	0	23	45.040471	14	4.02E-05	0.00055718
1	55518198	rs315658127	A	T	3_prime_UTR_variant	MODIFIER	-	ENSGALG00000012760	0.85	7	16	0	23	41.55161823	14	0.000145587	0.00177389
1	55518328	rs314231775	A	C	3_prime_UTR_variant	MODIFIER	-	ENSGALG00000012760	0.84	7	15	1	23	34.78336872	14	0.001582471	0.01436118
1	55518616	rs313382345	T	C	downstream_gene_variant	MODIFIER	-	ENSGALG00000012760	0.85	5	12	6	23	24.91099896	10	0.005516782	0.0409139
1	55628632	rs314991298	G	A	synonymous_variant	LOW	CHPT1	ENSGALG00000012769	0.79	6	13	4	23	28.7210333	12	0.004333424	0.03343265
1	55804735	rs315868199	C	T	downstream_gene_variant	MODIFIER	PARP12	ENSGALG00000046187	0.31	8	8	7	23	44.06222376	16	0.000193002	0.00227876
1	55806716	rs314221373	G	C	downstream_gene_variant	MODIFIER	TBXAS1	ENSGALG00000012791	0.28	3	6	14	23	21.25867201	6	0.001648228	0.01487911
1	56186270	rs733481016	T	C	synonymous_variant	LOW	HIPK2	ENSGALG00000012792	0.02	1	22	0	23	11.63875627	2	0.002969451	0.02438561
1	56199798	rs314887413	G	A	downstream_gene_variant	MODIFIER	HIPK2	ENSGALG00000012792	0.1	1	4	18	23	16.15305128	2	0.000310749	0.00348274
1	56200338	rs737138039	C	T	downstream_gene_variant	MODIFIER	HIPK2	ENSGALG00000012792	0.02	1	21	1	23	10.25728006	2	0.005924612	0.04340159
1	56204759	rs315128108	C	G	intergenic_variant	MODIFIER	-	-	0.69	9	12	2	23	41.07470179	18	0.001486671	0.01367074
1	56206764	rs10724618	A	G	intergenic_variant	MODIFIER	-	-	0.09	4	19	0	23	21.0802182	8	0.006937363	0.04947664
1	56364742	rs14828734	G	A	downstream_gene_variant	MODIFIER	KIAA1549	ENSGALG00000012796	0.75	1	1	21	23	14.1277755	2	0.000855446	0.00845922
1	56626828	rs315354331	C	T	synonymous_variant	LOW	AKR1D1	ENSGALG00000012834	0.57	9	13	1	23	54.75748067	18	1.40E-05	0.00021321
1	56636163	rs316445153	G	C	synonymous_variant	LOW	AKR1D1	ENSGALG00000012834	0.33	7	16	0	23	36.19216455	14	0.000976488	0.00947051
1	56636977	rs316370743	G	A	missense_variant	MODERATE	AKR1D1	ENSGALG00000012834	0.5	11	12	0	23	63.85892278	22	5.90E-06	9.66E-05
1	56691406	rs316851538	G	A	upstream_gene_variant	MODIFIER	-	ENSGALG00000034511	0.5	10	10	3	23	68.95587885	20	2.69E-07	5.43E-06
1	56694049	rs15278176	G	A	synonymous_variant	LOW	-	ENSGALG00000012847	0.79	8	11	4	23	38.78761917	16	0.00116705	0.01108353
1	56697272	rs734075096	A	G	intron_variant	MODIFIER	-	ENSGALG00000012847	0.5	2	0	21	23	15.43458837	4	0.003879747	0.03054167
1	56699466	rs312590779	C	T	synonymous_variant	LOW	-	ENSGALG00000012847	0.39	12	11	0	23	100.7609245	24	2.20E-11	0
1	56702970	rs314258435	T	C	missense_variant	MODERATE	-	ENSGALG00000012847	0.24	9	14	0	23	96.11876701	18	1.00E-12	0
1	56706089	rs312570849	G	A	upstream_gene_variant	MODIFIER	-	ENSGALG00000012847	0.17	6	17	0	23	63.04663896	12	6.25E-09	1.60E-07
1	56706298	rs13871245	A	T	upstream_gene_variant	MODIFIER	-	ENSGALG00000012847	0.41	11	12	0	23	62.31659799	22	1.01E-05	0.00015803
1	56706313	rs13871246	A	G	upstream_gene_variant	MODIFIER	-	ENSGALG00000012847	0.41	11	12	0	23	66.20279265	22	2.58E-06	4.50E-05
1	56706392	rs313245392	A	C	upstream_gene_variant	MODIFIER	-	ENSGALG00000012847	0.43	10	13	0	23	90.46391052	20	6.10E-11	0
1	56706426	rs316124923	G	A	upstream_gene_variant	MODIFIER	-	ENSGALG00000012847	0.39	8	15	0	23	95.82490723	16	0	0
1	56706640	rs315763707	A	C	upstream_gene_variant	MODIFIER	-	ENSGALG00000012847	0.39	8	15	0	23	171.2994628	16	0	0
1	56706649	rs316702651	C	T	upstream_gene_variant	MODIFIER	-	ENSGALG00000012847	0.39	8	15	0	23	188.0550587	16	0	0
1	56706658	rs734988442	G	A	upstream_gene_variant	MODIFIER	-	ENSGALG00000012847	0.39	8	15	0	23	227.2280308	16	0	0
1	56706671	rs317448542	T	C	upstream_gene_variant	MODIFIER	-	ENSGALG00000012847	0.35	14	9	0	23	183.2741024	28	0	0
1	56706681	rs731005372	G	T	upstream_gene_variant	MODIFIER	-	ENSGALG00000012847	0.35	14	9	0	23	183.9917282	28	0	0
1	56706702	rs315254542	C	T	upstream_gene_variant	MODIFIER	-	ENSGALG00000012847	0.59	11	12	0	23	123.0778649	22	0	0
1	56706703	rs13871253	G	A	upstream_gene_variant	MODIFIER	-	ENSGALG00000012847	0.2	7	16	0	23	44.12547895	14	5.65E-05	0.00075718
1	56706750	rs13871257	G	A	upstream_gene_variant	MODIFIER	-	ENSGALG00000012847	0.17	6	17	0	23	33.2817781	12	0.000874675	0.0086242
1	56706774	rs317202912	G	A	upstream_gene_variant	MODIFIER	-	ENSGALG00000012847	0.39	8	15	0	23	73.47034833	16	2.44E-09	6.00E-08
1	56706814	rs317062295	A	G	upstream_gene_variant	MODIFIER	-	ENSGALG00000012847	0.39	8	15	0	23	44.03620787	16	0.000194768	0.00229787
1	56707054	rs734689390	T	G	upstream_gene_variant	MODIFIER	-	ENSGALG00000012847	0.39	8	15	0	23	142.5733394	16	0	0
1	56707080	rs313184924	C	T	upstream_gene_variant	MODIFIER	-	ENSGALG00000012847	0.17	8	15	0	23	54.93214468	16	3.65E-06	6.19E-05
1	56707098	rs315416455	G	A	upstream_gene_variant	MODIFIER	-	ENSGALG00000012847	0.24	9	14	0	23	96.40866093	18	1.00E-12	0
1	56707151	rs734482638	A	T	upstream_gene_variant	MODIFIER	-	ENSGALG00000012847	0.17	6	17	0	23	35.2001329	12	0.000435142	0.00469234
1	56707286	rs313559207	T	C	upstream_gene_variant	MODIFIER	-	ENSGALG00000012847	0.41	11	12	0	23	50.99733286	22	0.000429256	0.00463463
1	56707350	rs313477329	C	G	upstream_gene_variant	MODIFIER	-	ENSGALG00000012847	0.39	8	15	0	23	108.6554641	16	0	0
1	56707361	rs313908813	G	A	upstream_gene_variant	MODIFIER	-	ENSGALG00000012847	0.39	8	15	0	23	57.17335308	16	1.56E-06	2.82E-05
1	56707476	rs14829045	C	T	upstream_gene_variant	MODIFIER	-	ENSGALG00000012847	0.39	8	15	0	23	47.66317769	16	5.36E-05	0.0007227
1	56707517	rs312380983	G	A	upstream_gene_variant	MODIFIER	-	ENSGALG00000012847	0.41	11	12	0	23	50.66117083	22	0.000477046	0.00509731
1	56707557	rs14829046	C	T	upstream_gene_variant	MODIFIER	-	ENSGALG00000012847	0.54	9	14	0	23	39.09387382	18	0.002768079	0.02297888
1	56707639	rs738529581	G	A	upstream_gene_variant	MODIFIER	-	ENSGALG00000012847	0.15	7	16	0	23	32.4241991	14	0.00348524	0.02793464
1	56707678	rs740597859	G	A	upstream_gene_variant	MODIFIER	-	ENSGALG00000012847	0.15	7	16	0	23	42.71133345	14	9.53E-05	0.00121133
1	56707696	rs14829047	C	T	upstream_gene_variant	MODIFIER	-	ENSGALG00000012847	0.65	10	13	0	23	42.46400093	20	0.002405028	0.02057201
1	56708625	rs14829056	G	C	upstream_gene_variant	MODIFIER	-	ENSGALG00000012847	0.54	9	14	0	23	125.5126691	18	0	0
1	56708692	rs739729785	T	C	upstream_gene_variant	MODIFIER	-	ENSGALG00000012847	0.2	9	14	0	23	37.67440419	18	0.004276201	0.03311405
1	56807599	rs13871427	G	A	3_prime_UTR_variant	MODIFIER	SLC37A3	ENSGALG00000012849	0.54	10	3	10	23	41.28183975	20	0.003426782	0.02752923
1	56820870	rs314002496	C	G	synonymous_variant	LOW	SLC37A3	ENSGALG00000012849	0.42	10	2	11	23	40.43063978	20	0.004404985	0.033844
1	56958234	rs733834606	A	G	downstream_gene_variant	MODIFIER	ADCK2	ENSGALG00000012863	0.25	2	2	19	23	18.82291609	4	0.000851466	0.00845416
1	56974815	rs15279114	G	T	synonymous_variant	LOW	NDUFB2	ENSGALG00000032595	0.53	15	5	3	23	200.6723719	30	0	0
1	56975202	rs735777096	A	G	3_prime_UTR_variant	MODIFIER	NDUFB2	ENSGALG00000032595	0.26	12	11	0	23	66.31555042	24	7.79E-06	0.0001247
1	57073133	rs29008903	C	T	synonymous_variant	LOW	MRPS33	ENSGALG00000028879	0.52	12	11	0	23	46.76030442	24	0.003582767	0.02859811
1	57365937	rs315620582	G	A	downstream_gene_variant	MODIFIER	KIAA1147	ENSGALG00000012874	0.33	4	5	14	23	21.51884635	8	0.005889687	0.04325959
1	57367403	rs734171755	A	C	downstream_gene_variant	MODIFIER	KIAA1147	ENSGALG00000012874	0.5	2	0	21	23	22.76049993	4	0.000141368	0.00172734
1	57367405	rs738980922	T	G	downstream_gene_variant	MODIFIER	KIAA1147	ENSGALG00000012874	0.5	2	0	21	23	17.3410096	4	0.001659192	0.01495643
1	57367562	rs13872115	G	A	downstream_gene_variant	MODIFIER	KIAA1147	ENSGALG00000012874	0.64	3	4	16	23	22.53735053	6	0.000967203	0.00938864
1	57367577	rs13872116	C	G	downstream_gene_variant	MODIFIER	KIAA1147	ENSGALG00000012874	0.63	4	4	15	23	32.70932603	8	6.95E-05	0.00090957
1	57368428	.	G	A	downstream_gene_variant	MODIFIER	KIAA1147	ENSGALG00000012874	0.1	2	8	13	23	14.42397095	4	0.006057908	0.04422219
1	57371440	rs739969061	C	T	synonymous_variant	LOW	KIAA1147	ENSGALG00000012874	0.25	7	11	5	23	39.79101253	14	0.000274984	0.00312801
1	57481151	rs736877819	T	A	downstream_gene_variant	MODIFIER	CREB3L2	ENSGALG00000012877	0.09	4	19	0	23	21.93123953	8	0.005044851	0.03797586
1	57482366	rs316338089	C	A	downstream_gene_variant	MODIFIER	CREB3L2	ENSGALG00000012877	0.43	12	9	2	23	106.9735765	24	2.00E-12	0
1	57482977	rs312866856	T	G	downstream_gene_variant	MODIFIER	CREB3L2	ENSGALG00000012877	0.07	3	17	3	23	20.94754367	6	0.001874854	0.01662171
1	57482989	rs313221112	G	A	downstream_gene_variant	MODIFIER	CREB3L2	ENSGALG00000012877	0.15	7	16	0	23	43.10658581	14	8.24E-05	0.00106228
1	57483391	rs740884471	G	A	downstream_gene_variant	MODIFIER	CREB3L2	ENSGALG00000012877	0.02	1	22	0	23	12.59429014	2	0.001841555	0.01636745
1	57483409	rs314577646	A	C	downstream_gene_variant	MODIFIER	CREB3L2	ENSGALG00000012877	0.7	12	11	0	23	48.51039331	24	0.00218119	0.01892003
1	57483426	rs733826630	C	T	downstream_gene_variant	MODIFIER	CREB3L2	ENSGALG00000012877	0.02	1	22	0	23	10.41098605	2	0.005486345	0.04072499
1	57483915	rs15280429	C	T	downstream_gene_variant	MODIFIER	CREB3L2	ENSGALG00000012877	0.89	5	18	0	23	27.78497585	10	0.001953979	0.01722231
1	57483933	rs15280430	G	A	downstream_gene_variant	MODIFIER	CREB3L2	ENSGALG00000012877	0.8	7	16	0	23	32.75730907	14	0.003122323	0.02543864
1	57485076	rs734480021	A	G	downstream_gene_variant	MODIFIER	CREB3L2	ENSGALG00000012877	0.37	11	12	0	23	46.50827539	22	0.001700247	0.01527358
1	57485089	rs738038676	A	G	downstream_gene_variant	MODIFIER	CREB3L2	ENSGALG00000012877	0.37	11	12	0	23	55.32133811	22	0.000106902	0.00134458
1	57486767	rs732719329	T	C	upstream_gene_variant	MODIFIER	DGKI	ENSGALG00000012890	0.02	1	22	0	23	10.75199836	2	0.004626294	0.03524209
1	57856969	rs734614648	C	T	intergenic_variant	MODIFIER	-	-	0.5	1	0	22	23	10.03811599	2	0.006610751	0.04752344
1	57857759	rs741199767	T	C	intergenic_variant	MODIFIER	-	-	0.5	4	0	19	23	43.1928407	8	8.08E-07	1.53E-05
1	57858365	rs316479330	A	C	intergenic_variant	MODIFIER	-	-	0.5	6	2	15	23	31.69666347	12	0.001540969	0.01405186
1	57858368	rs316281722	C	T	intergenic_variant	MODIFIER	-	-	0.5	3	0	20	23	24.70038306	6	0.000387931	0.0042479
1	57862928	rs314313634	T	A	downstream_gene_variant	MODIFIER	CHRM2	ENSGALG00000012894	0.69	10	6	7	23	43.60809651	20	0.001697704	0.01525595
1	57863478	rs315138103	T	A	downstream_gene_variant	MODIFIER	CHRM2	ENSGALG00000012894	0.24	9	14	0	23	42.82111723	18	0.000848143	0.00842548
1	57863744	rs735683112	C	T	downstream_gene_variant	MODIFIER	CHRM2	ENSGALG00000012894	0.28	9	14	0	23	63.65551507	18	5.18E-07	1.01E-05
1	57863784	rs316962029	T	C	downstream_gene_variant	MODIFIER	CHRM2	ENSGALG00000012894	0.28	9	14	0	23	51.46684949	18	4.52E-05	0.00061918
1	57863875	rs316777486	C	T	downstream_gene_variant	MODIFIER	CHRM2	ENSGALG00000012894	0.17	6	17	0	23	53.34092566	12	3.58E-07	7.10E-06
1	57864307	rs734722151	T	A	downstream_gene_variant	MODIFIER	CHRM2	ENSGALG00000012894	0.28	9	14	0	23	36.73221084	18	0.005677778	0.04191842
1	57864937	rs318112031	A	G	synonymous_variant	LOW	CHRM2	ENSGALG00000012894	0.28	9	14	0	23	79.93822445	18	8.79E-10	2.00E-08
1	57865048	rs738856427	T	C	synonymous_variant	LOW	CHRM2	ENSGALG00000012894	0.61	14	9	0	23	105.3091326	28	6.90E-11	0
1	57865327	rs318151924	T	C	synonymous_variant	LOW	CHRM2	ENSGALG00000012894	0.61	14	9	0	23	69.32518213	28	2.31E-05	0.00033726
1	57882327	rs13872675	C	T	intergenic_variant	MODIFIER	-	-	0.26	10	13	0	23	45.25465591	20	0.001019005	0.00983513
1	57882375	rs13872676	C	G	intergenic_variant	MODIFIER	-	-	0.91	4	19	0	23	22.08441555	8	0.004761865	0.03613005
1	58262389	rs317110439	G	T	missense_variant	MODERATE	MTPN	ENSGALG00000041619	0.71	8	6	9	23	46.92879385	16	6.99E-05	0.00091373
1	58297227	rs312266868	A	T	3_prime_UTR_variant	MODIFIER	MTPN	ENSGALG00000041619	0.17	6	17	0	23	30.62910104	12	0.00224332	0.01937057
1	58297559	rs730930669	C	T	3_prime_UTR_variant	MODIFIER	MTPN	ENSGALG00000041619	0.11	5	18	0	23	28.71413255	10	0.001385928	0.01289445
1	58297963	rs314275991	A	G	3_prime_UTR_variant	MODIFIER	MTPN	ENSGALG00000041619	0.63	13	10	0	23	58.19232984	26	0.000292015	0.00330006
1	58456338	rs732558911	G	A	3_prime_UTR_variant	MODIFIER	C7orf73	ENSGALG00000036355	0.67	9	14	0	23	59.46719081	18	2.49E-06	4.36E-05
1	58456493	rs740579015	T	C	3_prime_UTR_variant	MODIFIER	C7orf73	ENSGALG00000036355	0.67	9	14	0	23	134.2731044	18	0	0
1	58456610	rs733165146	C	T	3_prime_UTR_variant	MODIFIER	C7orf73	ENSGALG00000036355	0.04	2	21	0	23	38.00957157	4	1.12E-07	2.36E-06
1	58456622	rs736481930	T	C	3_prime_UTR_variant	MODIFIER	C7orf73	ENSGALG00000036355	0.04	2	21	0	23	42.11907655	4	1.58E-08	3.70E-07
1	59380354	rs317758653	C	T	3_prime_UTR_variant	MODIFIER	-	ENSGALG00000045168	0.38	10	11	2	23	53.21698542	20	7.55E-05	0.00098232
1	59380369	rs14831858	A	G	3_prime_UTR_variant	MODIFIER	-	ENSGALG00000045168	0.31	11	10	2	23	60.9807808	22	1.60E-05	0.00024076
1	59380377	rs736949578	T	C	3_prime_UTR_variant	MODIFIER	-	ENSGALG00000045168	0.25	9	13	1	23	53.64462366	18	2.08E-05	0.00030699
1	59380386	rs315497152	T	C	3_prime_UTR_variant	MODIFIER	-	ENSGALG00000045168	0.36	10	12	1	23	55.18022991	20	3.86E-05	0.00053703
1	59382806	rs740816633	C	T	missense_variant	MODERATE	-	ENSGALG00000045168	0.25	9	13	1	23	38.75521583	18	0.00307327	0.02510854
1	59385553	rs315057128	A	G	synonymous_variant	LOW	-	ENSGALG00000045168	0.58	10	9	4	23	42.033964	20	0.002737533	0.02275697
1	59386023	rs315658135	C	T	missense_variant	MODERATE	-	ENSGALG00000045168	0.18	5	9	9	23	24.34872419	10	0.006726663	0.04822993
1	59386156	rs316391016	G	A	synonymous_variant	LOW	-	ENSGALG00000045168	0.21	9	12	2	23	41.04147976	18	0.001502453	0.01377536
1	59599377	rs315754731	A	G	synonymous_variant	LOW	-	ENSGALG00000045990	0.45	13	8	2	23	47.85912988	26	0.005608731	0.04149119
1	60012344	rs315663718	C	T	synonymous_variant	LOW	WASHC1	ENSGALG00000012974	0.05	2	20	1	23	15.33239972	4	0.0040592	0.03173457
1	60053446	rs314033850	A	G	upstream_gene_variant	MODIFIER	WASHC1	ENSGALG00000012974	0.75	1	1	21	23	10.03811599	2	0.006610751	0.04752344
1	60054076	rs738669346	C	T	upstream_gene_variant	MODIFIER	WASHC1	ENSGALG00000012974	0.5	1	0	22	23	11.90488943	2	0.002599478	0.02176939
1	60220753	rs317872698	C	G	downstream_gene_variant	MODIFIER	SLC6A12	ENSGALG00000019290	0.21	6	8	9	23	38.95505811	12	0.000107043	0.00134624
1	60220776	rs314309227	C	A	downstream_gene_variant	MODIFIER	SLC6A12	ENSGALG00000019290	0.5	8	6	9	23	51.47068502	16	1.33E-05	0.00020424
1	60221657	rs735365014	G	A	downstream_gene_variant	MODIFIER	SLC6A12	ENSGALG00000019290	0.28	10	8	5	23	48.78188767	20	0.000330107	0.00366936
1	60222087	rs15286485	C	G	downstream_gene_variant	MODIFIER	SLC6A12	ENSGALG00000019290	0.24	7	12	4	23	32.93730737	14	0.002941573	0.02418852
1	60246643	rs317426942	G	T	synonymous_variant	LOW	SLC6A12	ENSGALG00000019290	0.17	3	12	8	23	19.4404371	6	0.003480989	0.02790574
1	60256605	rs737694696	C	T	intergenic_variant	MODIFIER	-	-	0.17	1	2	20	23	20.19135092	2	4.13E-05	0.00057068
1	60256616	rs740453554	A	T	intergenic_variant	MODIFIER	-	-	0.13	1	3	19	23	19.24603187	2	6.62E-05	0.00087218
1	60257110	rs736929141	G	A	intergenic_variant	MODIFIER	-	-	0.15	3	7	13	23	24.00238779	6	0.00052173	0.00550458
1	60579168	.	C	T	synonymous_variant	LOW	WNK1	ENSGALG00000012992	0.04	2	21	0	23	19.39754953	4	0.000656462	0.00673729
1	60579528	rs14833412	A	G	synonymous_variant	LOW	WNK1	ENSGALG00000012992	0.17	6	17	0	23	28.49578867	12	0.004678263	0.03557885
1	60579540	rs14833413	G	A	synonymous_variant	LOW	WNK1	ENSGALG00000012992	0.17	6	17	0	23	31.96496385	12	0.001401116	0.01302164
1	60909995	rs13875692	T	C	intergenic_variant	MODIFIER	-	-	0.65	3	7	13	23	18.81958141	6	0.004479434	0.03432802
1	61038065	rs13656508	A	T	downstream_gene_variant	MODIFIER	ADIPOR2	ENSGALG00000035533	0.94	1	7	15	23	18.34771204	2	0.000103716	0.0013082
1	61038084	rs741126225	G	A	downstream_gene_variant	MODIFIER	ADIPOR2	ENSGALG00000035533	0.42	6	6	11	23	113.3960944	12	0	0
1	61038093	rs13656509	G	A	downstream_gene_variant	MODIFIER	ADIPOR2	ENSGALG00000035533	0.35	6	11	6	23	137.1973746	12	0	0
1	61038102	rs13656510	C	G	downstream_gene_variant	MODIFIER	ADIPOR2	ENSGALG00000035533	0.43	6	8	9	23	163.3962302	12	0	0
1	61038474	rs740637167	A	G	downstream_gene_variant	MODIFIER	ADIPOR2	ENSGALG00000035533	0.5	1	0	22	23	16.83241248	2	0.000221252	0.00257313
1	61728053	rs314943216	A	G	3_prime_UTR_variant	MODIFIER	CECR1	ENSGALG00000013031	0.1	3	12	8	23	35.00870359	6	4.29E-06	7.19E-05
1	61730543	rs314996798	T	C	synonymous_variant	LOW	CECR1	ENSGALG00000013031	0.6	4	6	13	23	28.48692451	8	0.000389992	0.00426806
1	61730560	rs740152461	G	T	missense_variant	MODERATE	CECR1	ENSGALG00000013031	0.39	3	6	14	23	18.86077674	6	0.004405336	0.03384503
1	61732891	.	C	T	synonymous_variant	LOW	CECR1	ENSGALG00000013031	0.03	1	18	4	23	16.38181967	2	0.000277162	0.00314704
1	61869706	rs733273676	T	C	5_prime_UTR_variant	MODIFIER	ATP6V1E1	ENSGALG00000013036	0.26	10	13	0	23	47.7937165	20	0.000454676	0.00488205
1	61913280	rs314790418	A	G	downstream_gene_variant	MODIFIER	BID	ENSGALG00000013039	0.67	2	1	20	23	14.53027726	4	0.0057815	0.04258133
1	61913854	rs13876767	C	T	3_prime_UTR_variant	MODIFIER	BID	ENSGALG00000013039	0.98	1	22	0	23	17.0540886	2	0.000198039	0.00233205
1	61914983	rs13876768	A	G	synonymous_variant	LOW	BID	ENSGALG00000013039	0.98	1	22	0	23	18.66783012	2	8.84E-05	0.00113053
1	61915007	rs13656896	C	T	synonymous_variant	LOW	BID	ENSGALG00000013039	0.98	1	22	0	23	20.03849333	2	4.45E-05	0.00061167
1	61916363	rs10723295	G	A	synonymous_variant	LOW	BID	ENSGALG00000013039	0.78	10	13	0	23	57.01122761	20	2.04E-05	0.0003018
1	61917540	rs10722589	T	C	missense_variant	MODERATE	BID	ENSGALG00000013039	0.37	13	10	0	23	49.21856009	26	0.003892442	0.03062613
1	61917614	rs314923314	A	G	synonymous_variant	LOW	BID	ENSGALG00000013039	0.41	13	10	0	23	54.08754103	26	0.000989724	0.00958517
1	62144356	rs13877047	T	C	splice_region_variant,synonymous_variant	LOW	-	ENSGALG00000013057	0.73	8	7	8	23	80.71076333	16	1.24E-10	0
1	62154736	rs314123140	A	G	downstream_gene_variant	MODIFIER	-	ENSGALG00000013057	0.63	9	3	11	23	37.2371215	18	0.004880107	0.03689072
1	62155113	rs314733465	C	T	downstream_gene_variant	MODIFIER	-	ENSGALG00000013057	0.61	13	6	4	23	50.18847424	26	0.002985196	0.02449659
1	62155259	rs740113456	C	T	downstream_gene_variant	MODIFIER	-	ENSGALG00000013057	0.25	7	7	9	23	32.14870591	14	0.003815537	0.03012902
1	62190422	rs731554175	A	G	3_prime_UTR_variant	MODIFIER	-	ENSGALG00000019284	0.09	4	19	0	23	35.3246404	8	2.33E-05	0.00034028
1	62190468	rs738180473	C	T	3_prime_UTR_variant	MODIFIER	-	ENSGALG00000019284	0.09	4	19	0	23	28.57747224	8	0.00037603	0.00412918
1	62190487	rs741566083	A	G	3_prime_UTR_variant	MODIFIER	-	ENSGALG00000019284	0.09	4	19	0	23	29.72211811	8	0.000236664	0.00273624
1	62190552	rs731433855	C	T	3_prime_UTR_variant	MODIFIER	-	ENSGALG00000019284	0.09	4	19	0	23	41.04589692	8	2.04E-06	3.62E-05
1	62190604	rs317228172	A	G	3_prime_UTR_variant	MODIFIER	-	ENSGALG00000019284	0.07	3	19	1	23	123.895832	6	0	0
1	62190735	rs317872717	A	C	3_prime_UTR_variant	MODIFIER	-	ENSGALG00000019284	0.76	11	12	0	23	75.6966109	22	8.16E-08	1.76E-06
1	62190835	rs10724291	T	G	3_prime_UTR_variant	MODIFIER	-	ENSGALG00000019284	0.11	3	20	0	23	37.44286373	6	1.44E-06	2.62E-05
1	62190886	.	A	G	3_prime_UTR_variant	MODIFIER	-	ENSGALG00000019284	0.07	3	20	0	23	37.84375364	6	1.21E-06	2.22E-05
1	62192873	.	C	T	missense_variant	MODERATE	-	ENSGALG00000019284	0.07	3	20	0	23	57.14632209	6	1.71E-10	1.00E-08
1	62192913	rs10724104	C	T	synonymous_variant	LOW	-	ENSGALG00000019284	0.5	21	2	0	23	188.2783452	42	0	0
1	62196972	rs3137005	G	A	synonymous_variant	LOW	-	ENSGALG00000019284	0.61	18	5	0	23	123.3287536	36	1.70E-11	0
1	62203947	rs732522493	G	A	missense_variant	MODERATE	AKR1E2	ENSGALG00000003466	0.04	1	13	9	23	22.31060537	2	1.43E-05	0.00021764
1	62204511	.	A	G	synonymous_variant	LOW	AKR1E2	ENSGALG00000003466	0.35	16	7	0	23	346.4329399	32	0	0
1	62205231	rs313009605	A	G	synonymous_variant	LOW	AKR1E2	ENSGALG00000003466	0.93	3	20	0	23	60.23142098	6	4.00E-11	0
1	62205267	rs312681795	G	C	synonymous_variant	LOW	AKR1E2	ENSGALG00000003466	0.2	9	14	0	23	326.9812372	18	0	0
1	62213802	rs741474304	A	C	intron_variant	MODIFIER	AKR1E2	ENSGALG00000003466	0.39	7	2	14	23	86.00010024	14	2.00E-12	0
1	62213883	rs735336271	T	C	intron_variant	MODIFIER	AKR1E2	ENSGALG00000003466	0.93	3	17	3	23	116.3645924	6	0	0
1	62215435	.	G	A	intron_variant	MODIFIER	AKR1E2	ENSGALG00000003466	0.33	15	8	0	23	587.7007161	30	0	0
1	62216279	.	G	A	intron_variant	MODIFIER	AKR1E2	ENSGALG00000003466	0.5	7	0	16	23	32.89904558	14	0.002979135	0.02445611
1	62216593	rs740270680	G	A	intron_variant	MODIFIER	AKR1E2	ENSGALG00000003466	0.06	1	8	14	23	16.38181967	2	0.000277162	0.00314704
1	62220213	rs732710520	T	C	intron_variant	MODIFIER	AKR1E2	ENSGALG00000003466	0.28	13	10	0	23	466.0654403	26	0	0
1	62226544	.	G	C	missense_variant	MODERATE	AKR1E2	ENSGALG00000003466	0.29	12	9	2	23	356.2530935	24	0	0
1	62227652	rs318142228	G	A	synonymous_variant	LOW	AKR1E2	ENSGALG00000003466	0.66	13	6	4	23	96.57195919	26	4.74E-10	1.00E-08
1	62227848	rs313923053	A	G	missense_variant	MODERATE	AKR1E2	ENSGALG00000003466	0.44	7	1	15	23	61.6884582	14	5.92E-08	1.30E-06
1	62227852	rs739416718	G	A	synonymous_variant	LOW	AKR1E2	ENSGALG00000003466	0.44	7	1	15	23	61.08811053	14	7.55E-08	1.64E-06
1	62227877	rs733221183	T	A	missense_variant	MODERATE	AKR1E2	ENSGALG00000003466	0.57	6	1	16	23	34.34454978	12	0.00059509	0.0061663
1	62228484	rs738558570	C	T	missense_variant	MODERATE	AKR1E2	ENSGALG00000003466	0.26	9	8	6	23	45.31164424	18	0.000373555	0.00410344
1	62436072	rs731368908	G	A	5_prime_UTR_variant	MODIFIER	CALD1	ENSGALG00000033471	0.59	12	5	6	23	48.3035121	24	0.002314483	0.01991502
1	63152935	rs10729679	T	C	synonymous_variant	LOW	DERA	ENSGALG00000013095	0.74	10	13	0	23	45.57927846	20	0.000920314	0.00898553
1	63194676	rs316345945	G	A	3_prime_UTR_variant	MODIFIER	DERA	ENSGALG00000013095	0.27	10	12	1	23	65.19111648	20	1.09E-06	2.02E-05
1	63309724	rs314800652	G	A	intron_variant	MODIFIER	MGST1	ENSGALG00000013098	0.3	12	11	0	23	52.25103333	24	0.000725513	0.00736547
1	63310500	rs733790151	C	A	intron_variant	MODIFIER	MGST1	ENSGALG00000013098	0.5	2	0	21	23	25.9302927	4	3.27E-05	0.00046245
1	63311606	rs317510494	A	G	intron_variant	MODIFIER	MGST1	ENSGALG00000013098	0.18	5	9	9	23	37.27030081	10	5.08E-05	0.00068809
1	63311857	rs733492394	C	T	5_prime_UTR_variant	MODIFIER	MGST1	ENSGALG00000013098	0.65	14	9	0	23	106.4745727	28	4.40E-11	0
1	63311859	rs734443144	G	A	5_prime_UTR_variant	MODIFIER	MGST1	ENSGALG00000013098	0.65	14	9	0	23	112.2020048	28	5.00E-12	0
1	63313262	rs317924654	T	C	synonymous_variant	LOW	MGST1	ENSGALG00000013098	0.83	8	15	0	23	73.13805559	16	2.80E-09	7.00E-08
1	63313285	rs316714023	T	C	missense_variant	MODERATE	MGST1	ENSGALG00000013098	0.87	6	17	0	23	60.77456753	12	1.63E-08	3.90E-07
1	63314753	rs316979971	A	T	intron_variant	MODIFIER	MGST1	ENSGALG00000013098	0.13	1	3	19	23	10.25728006	2	0.005924612	0.04340159
1	63315253	rs312552658	T	G	synonymous_variant	LOW	MGST1	ENSGALG00000013098	0.7	12	11	0	23	98.99594009	24	4.50E-11	0
1	63315328	rs313736631	T	C	3_prime_UTR_variant	MODIFIER	MGST1	ENSGALG00000013098	0.13	6	17	0	23	73.69340229	12	6.50E-11	0
1	63315573	rs317116559	A	G	3_prime_UTR_variant	MODIFIER	MGST1	ENSGALG00000013098	0.13	6	17	0	23	34.15297487	12	0.000638069	0.00656668
1	65230951	rs15297258	G	A	synonymous_variant	LOW	SLCO1B3	ENSGALG00000019277	0.89	5	18	0	23	30.4796236	10	0.000714765	0.00726582
1	65232036	rs314903482	T	C	missense_variant	MODERATE	SLCO1B3	ENSGALG00000019277	0.89	5	18	0	23	60.306164	10	3.17E-09	8.00E-08
1	65232071	rs315122881	G	A	missense_variant	MODERATE	SLCO1B3	ENSGALG00000019277	0.89	5	18	0	23	58.58243128	10	6.71E-09	1.70E-07
1	65234191	rs317430060	T	G	intron_variant	MODIFIER	SLCO1B3	ENSGALG00000019277	0.61	14	9	0	23	92.79236053	28	7.22E-09	1.80E-07
1	65234619	rs313103444	C	T	intron_variant	MODIFIER	SLCO1B3	ENSGALG00000019277	0.52	14	9	0	23	69.42409242	28	2.24E-05	0.00032776
1	65234724	rs14837777	G	T	intron_variant	MODIFIER	SLCO1B3	ENSGALG00000019277	0.52	14	9	0	23	75.65913009	28	2.90E-06	5.02E-05
1	65234840	rs313827148	C	T	intron_variant	MODIFIER	SLCO1B3	ENSGALG00000019277	0.89	5	18	0	23	28.08763183	10	0.001747833	0.01564239
1	65235053	rs314882033	C	T	intron_variant	MODIFIER	SLCO1B3	ENSGALG00000019277	0.1	4	17	2	23	47.36081287	8	1.31E-07	2.74E-06
1	65235078	rs315125786	A	G	intron_variant	MODIFIER	SLCO1B3	ENSGALG00000019277	0.5	10	10	3	23	197.4052127	20	0	0
1	65235193	rs313233721	G	A	intron_variant	MODIFIER	SLCO1B3	ENSGALG00000019277	0.46	11	3	9	23	204.3327715	22	0	0
1	65235203	rs313179043	G	A	intron_variant	MODIFIER	SLCO1B3	ENSGALG00000019277	0.46	11	3	9	23	164.9439056	22	0	0
1	65235222	rs740747550	A	G	intron_variant	MODIFIER	SLCO1B3	ENSGALG00000019277	0.09	2	9	12	23	41.55974005	4	2.06E-08	4.80E-07
1	65235231	rs740321343	G	T	intron_variant	MODIFIER	SLCO1B3	ENSGALG00000019277	0.09	2	9	12	23	45.57803384	4	3.02E-09	8.00E-08
1	65235331	rs734309202	G	A	intron_variant	MODIFIER	SLCO1B3	ENSGALG00000019277	0.38	12	4	7	23	299.5332921	24	0	0
1	65235355	rs313515665	A	C	intron_variant	MODIFIER	SLCO1B3	ENSGALG00000019277	0.31	8	5	10	23	147.9883427	16	0	0
1	65235484	rs731633694	C	T	intron_variant	MODIFIER	SLCO1B3	ENSGALG00000019277	0.46	12	1	10	23	319.3830147	24	0	0
1	65235611	rs733207292	G	A	intron_variant	MODIFIER	SLCO1B3	ENSGALG00000019277	0.1	3	12	8	23	69.34739172	6	1.00E-12	0
1	65235893	rs315013072	T	C	intron_variant	MODIFIER	SLCO1B3	ENSGALG00000019277	0.14	4	10	9	23	30.68424264	8	0.000159891	0.00192649
1	65235898	rs314815738	A	G	intron_variant	MODIFIER	SLCO1B3	ENSGALG00000019277	0.12	4	13	6	23	22.36570146	8	0.004281604	0.03314766
1	65235940	rs735520350	C	T	intron_variant	MODIFIER	SLCO1B3	ENSGALG00000019277	0.44	11	6	6	23	217.4146087	22	0	0
1	65235967	rs14837780	T	C	intron_variant	MODIFIER	SLCO1B3	ENSGALG00000019277	0.41	11	5	7	23	170.4693653	22	0	0
1	65235980	rs740316869	A	G	intron_variant	MODIFIER	SLCO1B3	ENSGALG00000019277	0.42	11	2	10	23	338.796738	22	0	0
1	65236058	rs313150310	C	T	synonymous_variant	LOW	SLCO1B3	ENSGALG00000019277	0.63	13	10	0	23	68.94283315	26	9.44E-06	0.00014879
1	65236082	rs736297514	G	A	synonymous_variant	LOW	SLCO1B3	ENSGALG00000019277	0.26	12	11	0	23	53.89025886	24	0.000440842	0.00474756
1	65239001	rs15297274	A	G	downstream_gene_variant	MODIFIER	SLCO1B3	ENSGALG00000019277	0.63	13	10	0	23	64.84179434	26	3.62E-05	0.00050736
1	65239069	rs736350610	G	C	downstream_gene_variant	MODIFIER	SLCO1B3	ENSGALG00000019277	0.02	1	22	0	23	12.32539025	2	0.002106568	0.01836312
1	65239412	rs312995838	T	C	downstream_gene_variant	MODIFIER	SLCO1B3	ENSGALG00000019277	0.59	15	8	0	23	100.6540159	30	1.46E-09	4.00E-08
1	65239554	rs14837782	T	A	downstream_gene_variant	MODIFIER	SLCO1B3	ENSGALG00000019277	0.54	13	10	0	23	75.66402927	26	9.60E-07	1.79E-05
1	65248736	rs13657940	C	T	synonymous_variant	LOW	-	ENSGALG00000019276	0.5	6	4	13	23	103.6328232	12	0	0
1	65252327	rs735690896	T	C	synonymous_variant	LOW	-	ENSGALG00000019276	0.55	7	3	13	23	81.794282	14	1.30E-11	0
1	65255417	rs14837812	A	G	synonymous_variant	LOW	-	ENSGALG00000019276	0.44	6	3	14	23	44.01545336	12	1.52E-05	0.00022972
1	65266741	rs317514200	C	T	synonymous_variant	LOW	-	ENSGALG00000019276	0.79	3	4	16	23	19.38513051	6	0.003560314	0.0284451
1	65266828	rs317852328	T	C	upstream_gene_variant	MODIFIER	-	ENSGALG00000019276	0.68	7	4	12	23	62.36997259	14	4.49E-08	1.00E-06
1	65283706	rs314701495	C	T	splice_region_variant,intron_variant	LOW	SLCO1A2	ENSGALG00000031293	0.37	11	12	0	23	133.34251	22	0	0
1	65283909	rs732465555	A	G	intron_variant	MODIFIER	SLCO1A2	ENSGALG00000031293	0.39	12	11	0	23	194.7879096	24	0	0
1	65284316	rs314786589	T	G	intron_variant	MODIFIER	SLCO1A2	ENSGALG00000031293	0.64	8	3	12	23	33.89509678	16	0.005612566	0.04151562
1	65285116	rs315272785	G	A	synonymous_variant	LOW	SLCO1A2	ENSGALG00000031293	0.59	13	10	0	23	86.6189369	26	1.93E-08	4.50E-07
1	65288847	rs741137178	T	C	missense_variant,splice_region_variant	MODERATE	SLCO1A2	ENSGALG00000031293	0.18	5	14	4	23	273.434202	10	0	0
1	65290581	.	C	T	intron_variant	MODIFIER	SLCO1A2	ENSGALG00000031293	0.14	3	8	12	23	17.77563279	6	0.006818058	0.04879127
1	65290632	.	A	G	intron_variant	MODIFIER	SLCO1A2	ENSGALG00000031293	0.33	2	1	20	23	41.40575684	4	2.22E-08	5.20E-07
1	65290644	.	C	G	intron_variant	MODIFIER	SLCO1A2	ENSGALG00000031293	0.33	2	1	20	23	37.08025811	4	1.73E-07	3.59E-06
1	65290653	.	G	A	intron_variant	MODIFIER	SLCO1A2	ENSGALG00000031293	0.17	2	4	17	23	39.6578671	4	5.09E-08	1.13E-06
1	65290734	rs13879386	A	G	intron_variant	MODIFIER	SLCO1A2	ENSGALG00000031293	0.25	2	2	19	23	33.9077905	4	7.78E-07	1.47E-05
1	65290766	rs13879387	C	G	intron_variant	MODIFIER	SLCO1A2	ENSGALG00000031293	0.14	2	5	16	23	40.98076308	4	2.71E-08	6.20E-07
1	65290852	rs736005880	A	T	intron_variant	MODIFIER	SLCO1A2	ENSGALG00000031293	0.2	2	3	18	23	16.76334873	4	0.002148649	0.01867101
1	65290869	rs738135693	A	T	intron_variant	MODIFIER	SLCO1A2	ENSGALG00000031293	0.14	2	5	16	23	41.83723786	4	1.80E-08	4.20E-07
1	65290903	rs316988589	G	A	intron_variant	MODIFIER	SLCO1A2	ENSGALG00000031293	0.13	2	6	15	23	15.5158313	4	0.003742664	0.02964971
1	65291356	rs736163855	T	A	intron_variant	MODIFIER	SLCO1A2	ENSGALG00000031293	0.5	4	0	19	23	32.55399726	8	7.41E-05	0.00096488
1	65291498	rs312983231	G	A	intron_variant	MODIFIER	SLCO1A2	ENSGALG00000031293	0.59	7	4	12	23	58.9047401	14	1.82E-07	3.76E-06
1	65292993	rs15297441	T	C	missense_variant	MODERATE	SLCO1A2	ENSGALG00000031293	0.61	16	7	0	23	110.6830082	32	1.34E-10	0
1	65299638	rs740433971	A	G	synonymous_variant	LOW	SLCO1A2	ENSGALG00000031293	0.64	11	10	2	23	137.6061699	22	0	0
1	65299647	rs314341465	G	A	synonymous_variant	LOW	SLCO1A2	ENSGALG00000031293	0.68	9	11	3	23	56.7758597	18	6.72E-06	0.00010887
1	65361398	rs15297788	T	C	synonymous_variant	LOW	PYROXD1	ENSGALG00000013173	0.5	1	0	22	23	11.92239219	2	0.002576828	0.02167546
1	67085394	rs736928025	T	C	intron_variant	MODIFIER	LDHB	ENSGALG00000035836	0.39	7	2	14	23	33.92218337	14	0.002117116	0.01844121
1	67085667	rs15302023	G	A	intron_variant	MODIFIER	LDHB	ENSGALG00000035836	0.55	7	3	13	23	34.49571261	14	0.001744665	0.01561852
1	67086960	rs313414153	A	T	intron_variant	MODIFIER	LDHB	ENSGALG00000035836	0.63	3	1	19	23	17.76684198	6	0.006842066	0.04892008
1	67087119	rs13881040	T	C	intron_variant	MODIFIER	LDHB	ENSGALG00000035836	0.13	2	6	15	23	17.12148644	4	0.001830662	0.01628735
1	67087121	rs13881041	A	G	intron_variant	MODIFIER	LDHB	ENSGALG00000035836	0.13	2	6	15	23	18.1315552	4	0.001163135	0.01105241
1	67092262	.	T	G	synonymous_variant	LOW	LDHB	ENSGALG00000035836	0.5	23	0	0	23	250.0783831	46	0	0
1	67092328	rs10731758	C	T	synonymous_variant	LOW	LDHB	ENSGALG00000035836	0.24	9	14	0	23	114.7416162	18	0	0
1	67093718	rs15302123	C	T	synonymous_variant	LOW	LDHB	ENSGALG00000035836	0.76	7	16	0	23	107.8547335	14	0	0
1	67093933	rs13658736	G	A	3_prime_UTR_variant	MODIFIER	LDHB	ENSGALG00000035836	0.98	1	22	0	23	33.93064706	2	4.29E-08	9.60E-07
1	67128046	rs315257125	A	G	synonymous_variant	LOW	GYS2	ENSGALG00000013265	0.39	10	13	0	23	41.10338301	20	0.003613001	0.02879373
1	67132177	rs313081435	T	C	intron_variant	MODIFIER	GYS2	ENSGALG00000013265	0.25	1	1	21	23	15.24923797	2	0.000488281	0.00519386
1	67132209	rs317158459	G	C	intron_variant	MODIFIER	GYS2	ENSGALG00000013265	0.38	3	1	19	23	23.50052567	6	0.000645056	0.00662946
1	67134513	rs312351034	T	C	synonymous_variant	LOW	GYS2	ENSGALG00000013265	0.02	1	22	0	23	13.99426615	2	0.0009145	0.00893604
1	67140161	rs316265632	C	T	synonymous_variant	LOW	GYS2	ENSGALG00000013265	0.65	10	13	0	23	262.0121525	20	0	0
1	67141811	rs313108866	G	T	downstream_gene_variant	MODIFIER	GYS2	ENSGALG00000013265	0.72	9	14	0	23	39.63482699	18	0.002339755	0.02008328
1	67142103	rs13881104	A	C	downstream_gene_variant	MODIFIER	GYS2	ENSGALG00000013265	0.94	2	14	7	23	14.99387341	4	0.004713941	0.03581874
1	67247458	rs315772796	G	A	downstream_gene_variant	MODIFIER	KRAS	ENSGALG00000030943	0.17	1	2	20	23	10.87814515	2	0.00434351	0.03343265
1	67247460	rs312878093	C	T	stop_retained_variant	LOW	KRAS	ENSGALG00000030943	0.17	1	2	20	23	10.87814515	2	0.00434351	0.03343265
1	67617974	rs316117452	G	A	intron_variant	MODIFIER	-	ENSGALG00000014041	0.25	5	9	9	23	24.56971372	10	0.006223599	0.04526637
1	67623322	.	G	A	downstream_gene_variant	MODIFIER	-	ENSGALG00000014041	0.07	1	6	16	23	15.07202359	2	0.000533521	0.00560872
1	67712304	rs318008447	T	C	downstream_gene_variant	MODIFIER	-	ENSGALG00000043301	0.28	10	8	5	23	42.77642647	20	0.002188007	0.01897072
1	67712317	rs735709796	G	T	downstream_gene_variant	MODIFIER	-	ENSGALG00000043301	0.28	9	7	7	23	43.3087298	18	0.00072362	0.00734816
1	67897548	rs312752855	C	A	synonymous_variant	LOW	-	ENSGALG00000014071	0.2	9	13	1	23	41.75228062	18	0.001197455	0.01133706
1	68055011	rs735140906	A	G	3_prime_UTR_variant	MODIFIER	FGFR1OP2	ENSGALG00000014084	0.15	7	16	0	23	43.60492584	14	6.85E-05	0.00089847
1	68055015	rs315572746	A	G	3_prime_UTR_variant	MODIFIER	FGFR1OP2	ENSGALG00000014084	0.15	7	16	0	23	43.0183351	14	8.51E-05	0.00109385
1	68056548	rs313787716	G	A	3_prime_UTR_variant	MODIFIER	FGFR1OP2	ENSGALG00000014084	0.42	16	3	4	23	56.05538872	32	0.005351576	0.03986127
1	68359402	.	C	T	3_prime_UTR_variant	MODIFIER	CYB5R3	ENSGALG00000014122	0.04	2	21	0	23	23.320192	4	0.000109275	0.00137177
1	68359422	rs316706693	C	T	3_prime_UTR_variant	MODIFIER	CYB5R3	ENSGALG00000014122	0.17	6	17	0	23	48.55803183	12	2.50E-06	4.36E-05
1	68359435	rs312672902	G	C	3_prime_UTR_variant	MODIFIER	CYB5R3	ENSGALG00000014122	0.33	13	10	0	23	65.19070188	26	3.24E-05	0.00045863
1	68359456	rs316935962	A	G	3_prime_UTR_variant	MODIFIER	CYB5R3	ENSGALG00000014122	0.37	13	10	0	23	53.83511885	26	0.001064873	0.01022974
1	68359681	rs317236747	T	C	3_prime_UTR_variant	MODIFIER	CYB5R3	ENSGALG00000014122	0.17	8	15	0	23	44.30072464	16	0.000177524	0.00211799
1	68360118	.	G	A	3_prime_UTR_variant	MODIFIER	CYB5R3	ENSGALG00000014122	0.04	2	21	0	23	15.28328819	4	0.004148323	0.03224715
1	68360330	rs316943886	C	T	3_prime_UTR_variant	MODIFIER	CYB5R3	ENSGALG00000014122	0.28	9	14	0	23	50.73991649	18	5.83E-05	0.00077946
1	68360354	rs313055595	C	T	3_prime_UTR_variant	MODIFIER	CYB5R3	ENSGALG00000014122	0.28	9	14	0	23	49.76178177	18	8.20E-05	0.00105839
1	68360689	rs317676031	A	C	3_prime_UTR_variant	MODIFIER	CYB5R3	ENSGALG00000014122	0.28	9	14	0	23	44.98933788	18	0.000415886	0.00450558
1	68361187	.	A	G	3_prime_UTR_variant	MODIFIER	CYB5R3	ENSGALG00000014122	0.3	8	15	0	23	58.47367311	16	9.44E-07	1.77E-05
1	68361188	.	T	G	3_prime_UTR_variant	MODIFIER	CYB5R3	ENSGALG00000014122	0.43	12	11	0	23	73.34585423	24	6.73E-07	1.29E-05
1	68361538	rs317131096	T	C	3_prime_UTR_variant	MODIFIER	CYB5R3	ENSGALG00000014122	0.8	9	14	0	23	41.00095824	18	0.001521921	0.0139113
1	68365169	rs314335904	G	A	synonymous_variant	LOW	CYB5R3	ENSGALG00000014122	0.39	10	13	0	23	42.23125181	20	0.002579889	0.02169626
1	68365689	rs13659320	G	A	synonymous_variant	LOW	CYB5R3	ENSGALG00000014122	0.3	8	15	0	23	57.42005268	16	1.42E-06	2.58E-05
1	68366390	rs10729773	C	G	synonymous_variant	LOW	CYB5R3	ENSGALG00000014122	0.8	9	14	0	23	62.41841357	18	8.27E-07	1.56E-05
1	68366413	rs740277804	G	A	synonymous_variant	LOW	CYB5R3	ENSGALG00000014122	0.07	3	20	0	23	24.2783437	6	0.000464129	0.00497395
1	68368702	.	C	A	missense_variant	MODERATE	CYB5R3	ENSGALG00000014122	0.07	3	19	1	23	31.74399107	6	1.83E-05	0.00027247
1	68384208	rs731429526	A	G	synonymous_variant	LOW	-	ENSGALG00000014126	0.33	2	1	20	23	18.74435086	4	0.000882238	0.0086812
1	68427744	rs317723230	A	G	downstream_gene_variant	MODIFIER	ARFGAP3	ENSGALG00000014140	0.11	5	18	0	23	25.45923737	10	0.004539761	0.03471693
1	68440155	rs317191315	G	T	synonymous_variant	LOW	ARFGAP3	ENSGALG00000014140	0.26	8	15	0	23	34.48715205	16	0.004668305	0.03551872
1	68440199	rs314684536	C	T	missense_variant	MODERATE	ARFGAP3	ENSGALG00000014140	0.41	15	8	0	23	88.23533736	30	1.21E-07	2.56E-06
1	68465462	rs315384495	T	C	intron_variant	MODIFIER	ARFGAP3	ENSGALG00000014140	0.93	3	19	1	23	18.54861212	6	0.004997926	0.03766628
1	68467624	rs738491128	C	T	3_prime_UTR_variant	MODIFIER	PACSIN2	ENSGALG00000014159	0.48	14	9	0	23	58.27152391	28	0.000673896	0.00689332
1	68468583	rs313167229	A	G	3_prime_UTR_variant	MODIFIER	PACSIN2	ENSGALG00000014159	0.83	6	17	0	23	27.91568789	12	0.005691304	0.04200038
1	68478020	rs15305717	G	A	synonymous_variant	LOW	PACSIN2	ENSGALG00000014159	0.17	8	15	0	23	46.4352142	16	8.34E-05	0.00107401
1	68579531	rs731692643	T	C	synonymous_variant	LOW	MCAT	ENSGALG00000034275	0.24	9	14	0	23	36.63209022	18	0.005849947	0.04301026
1	68590586	rs312863794	A	G	synonymous_variant	LOW	TSPO	ENSGALG00000014166	0.3	14	9	0	23	65.08325854	28	8.78E-05	0.00112541
1	68591680	rs13882728	G	A	3_prime_UTR_variant	MODIFIER	TSPO	ENSGALG00000014166	0.59	19	4	0	23	127.0333064	38	1.60E-11	0
1	68591766	rs312712963	A	G	3_prime_UTR_variant	MODIFIER	TSPO	ENSGALG00000014166	0.65	16	7	0	23	83.65190326	32	1.68E-06	3.03E-05
1	68591771	rs316621192	A	G	3_prime_UTR_variant	MODIFIER	TSPO	ENSGALG00000014166	0.65	16	7	0	23	77.83551037	32	1.08E-05	0.00016905
1	68591808	rs29006054	C	T	3_prime_UTR_variant	MODIFIER	TSPO	ENSGALG00000014166	0.2	9	14	0	23	95.96242597	18	1.00E-12	0
1	68591837	rs317887717	G	A	3_prime_UTR_variant	MODIFIER	TSPO	ENSGALG00000014166	0.65	16	7	0	23	101.132429	32	4.25E-09	1.10E-07
1	68591894	rs10730143	G	A	3_prime_UTR_variant	MODIFIER	TSPO	ENSGALG00000014166	0.2	9	14	0	23	105.5429537	18	0	0
1	68591986	rs314140640	T	C	3_prime_UTR_variant	MODIFIER	TSPO	ENSGALG00000014166	0.7	14	9	0	23	56.48635249	28	0.001121772	0.01071095
1	68591992	rs312960521	A	G	3_prime_UTR_variant	MODIFIER	TSPO	ENSGALG00000014166	0.7	14	9	0	23	68.28748721	28	3.22E-05	0.00045595
1	68592032	rs316696725	T	C	3_prime_UTR_variant	MODIFIER	TSPO	ENSGALG00000014166	0.7	14	9	0	23	51.30769433	28	0.004604976	0.03511058
1	69135756	.	C	T	synonymous_variant	LOW	-	ENSGALG00000029308	0.46	15	8	0	23	181.9255002	30	0	0
1	69137238	rs312824820	A	G	intron_variant	MODIFIER	-	ENSGALG00000029308	0.5	1	0	22	23	19.25044093	2	6.60E-05	0.00087055
1	69139212	rs317813268	G	A	synonymous_variant	LOW	-	ENSGALG00000029308	0.46	13	10	0	23	269.645893	26	0	0
1	69139338	rs10726045	C	T	synonymous_variant	LOW	-	ENSGALG00000029308	0.66	13	6	4	23	148.7823364	26	0	0
1	69143367	rs14842446	A	G	intron_variant	MODIFIER	-	ENSGALG00000029308	0.06	1	7	15	23	12.94691374	2	0.00154388	0.01405186
1	69143986	rs13883420	T	C	intron_variant	MODIFIER	-	ENSGALG00000029308	0.29	10	7	6	23	41.65793473	20	0.003063746	0.02504255
1	69146224	rs318184262	G	A	missense_variant	MODERATE	-	ENSGALG00000029308	0.7	12	11	0	23	320.5421108	24	0	0
1	69148617	rs10723393	A	T	upstream_gene_variant	MODIFIER	SAMM50	ENSGALG00000014194	0.76	9	14	0	23	233.8024464	18	0	0
1	69151766	rs735639467	C	T	upstream_gene_variant	MODIFIER	SAMM50	ENSGALG00000014194	0.09	4	19	0	23	115.6296032	8	0	0
1	69151804	rs739127878	C	T	upstream_gene_variant	MODIFIER	SAMM50	ENSGALG00000014194	0.2	9	14	0	23	132.9267228	18	0	0
1	69152054	rs732301399	T	C	upstream_gene_variant	MODIFIER	SAMM50	ENSGALG00000014194	0.07	3	20	0	23	189.8772804	6	0	0
1	69152094	rs739840550	G	A	upstream_gene_variant	MODIFIER	SAMM50	ENSGALG00000014194	0.07	3	20	0	23	237.5503688	6	0	0
1	69152124	rs316293976	T	G	upstream_gene_variant	MODIFIER	SAMM50	ENSGALG00000014194	0.87	6	17	0	23	278.7398206	12	0	0
1	69152127	rs314692865	C	T	upstream_gene_variant	MODIFIER	SAMM50	ENSGALG00000014194	0.04	2	21	0	23	44.61900564	4	4.77E-09	1.20E-07
1	69152192	rs312606978	G	A	upstream_gene_variant	MODIFIER	SAMM50	ENSGALG00000014194	0.3	10	13	0	23	58.88231904	20	1.06E-05	0.00016535
1	69152285	rs741481411	C	T	upstream_gene_variant	MODIFIER	SAMM50	ENSGALG00000014194	0.46	13	10	0	23	192.6378339	26	0	0
1	69152321	rs318183291	A	G	upstream_gene_variant	MODIFIER	SAMM50	ENSGALG00000014194	0.2	9	14	0	23	184.1285294	18	0	0
1	69152376	rs739067112	G	A	upstream_gene_variant	MODIFIER	SAMM50	ENSGALG00000014194	0.07	3	20	0	23	213.1177681	6	0	0
1	69152416	rs312298934	T	C	upstream_gene_variant	MODIFIER	SAMM50	ENSGALG00000014194	0.78	8	15	0	23	239.0888477	16	0	0
1	69152433	rs316853136	A	G	upstream_gene_variant	MODIFIER	SAMM50	ENSGALG00000014194	0.65	14	9	0	23	480.2883578	28	0	0
1	69152456	rs735102625	A	T	upstream_gene_variant	MODIFIER	SAMM50	ENSGALG00000014194	0.07	3	20	0	23	179.328964	6	0	0
1	69152478	rs733504221	T	A	upstream_gene_variant	MODIFIER	SAMM50	ENSGALG00000014194	0.09	4	19	0	23	161.1457607	8	0	0
1	69152632	rs314921591	T	C	upstream_gene_variant	MODIFIER	SAMM50	ENSGALG00000014194	0.48	14	9	0	23	420.9395828	28	0	0
1	69152637	rs739053648	G	A	upstream_gene_variant	MODIFIER	SAMM50	ENSGALG00000014194	0.24	11	12	0	23	200.3952804	22	0	0
1	69152760	rs317370924	A	G	upstream_gene_variant	MODIFIER	SAMM50	ENSGALG00000014194	0.09	4	19	0	23	175.403375	8	0	0
1	69152834	rs731563875	C	G	upstream_gene_variant	MODIFIER	SAMM50	ENSGALG00000014194	0.05	2	20	1	23	24.63306447	4	5.96E-05	0.00079504
1	69234033	rs736320198	A	G	3_prime_UTR_variant	MODIFIER	PARVB	ENSGALG00000014201	0.32	3	8	12	23	21.01236093	6	0.001825258	0.01624747
1	69234034	rs14842563	T	C	3_prime_UTR_variant	MODIFIER	PARVB	ENSGALG00000014201	0.32	3	8	12	23	21.01236093	6	0.001825258	0.01624747
1	69235459	rs312535022	G	A	downstream_gene_variant	MODIFIER	PARVB	ENSGALG00000014201	0.5	5	12	6	23	27.91266019	10	0.001864289	0.01654122
1	70291265	rs312978242	A	G	3_prime_UTR_variant	MODIFIER	NUP50	ENSGALG00000014222	0.05	2	19	2	23	15.06629049	4	0.004565683	0.0348519
1	70298225	rs315806818	C	G	downstream_gene_variant	MODIFIER	KIAA0930	ENSGALG00000014226	0.31	9	9	5	23	38.37741099	18	0.003451521	0.02769514
1	70545665	rs738543521	C	T	5_prime_UTR_variant	MODIFIER	FBLN1	ENSGALG00000014233	0.09	4	18	1	23	27.25660484	8	0.000638343	0.00656907
1	70587042	rs740314871	C	T	synonymous_variant	LOW	FBLN1	ENSGALG00000014233	0.13	6	17	0	23	40.41655628	12	6.13E-05	0.00081467
1	70587952	rs315160931	T	G	synonymous_variant	LOW	FBLN1	ENSGALG00000014233	0.7	10	13	0	23	87.84116704	20	1.76E-10	1.00E-08
1	70587979	rs315930247	A	G	synonymous_variant	LOW	FBLN1	ENSGALG00000014233	0.7	10	13	0	23	89.26219895	20	1.00E-10	0
1	70588605	rs315684491	C	T	synonymous_variant	LOW	FBLN1	ENSGALG00000014233	0.7	10	13	0	23	60.78943984	20	5.37E-06	8.87E-05
1	70598595	rs731836770	G	A	intron_variant	MODIFIER	FBLN1	ENSGALG00000014233	0.26	12	11	0	23	117.5416619	24	0	0
1	70626739	rs317164196	T	C	3_prime_UTR_variant	MODIFIER	FBLN1	ENSGALG00000014233	0.41	11	12	0	23	45.01146841	22	0.002644967	0.02209336
1	70626759	rs315793867	G	A	3_prime_UTR_variant	MODIFIER	FBLN1	ENSGALG00000014233	0.43	14	9	0	23	98.45952335	28	8.99E-10	2.00E-08
1	70627478	rs317805421	G	A	3_prime_UTR_variant	MODIFIER	FBLN1	ENSGALG00000014233	0.43	13	9	1	23	102.35507	26	5.20E-11	0
1	70627495	rs735223403	G	A	3_prime_UTR_variant	MODIFIER	FBLN1	ENSGALG00000014233	0.46	13	10	0	23	103.7291324	26	3.10E-11	0
1	71330547	rs741664886	G	A	intron_variant	MODIFIER	CDPF1	ENSGALG00000028840	0.21	7	10	6	23	31.81489921	14	0.004255884	0.03297802
1	71330672	.	G	A	intron_variant	MODIFIER	CDPF1	ENSGALG00000028840	0.3	6	4	13	23	27.37827712	12	0.00681388	0.04877898
1	71332246	rs732211078	A	G	5_prime_UTR_variant	MODIFIER	PPARA	ENSGALG00000041470	0.43	18	5	0	23	63.43152774	36	0.003187746	0.02587834
1	71333984	.	A	C	splice_region_variant,intron_variant	LOW	PPARA	ENSGALG00000041470	0.02	1	22	0	23	10.67791456	2	0.004800874	0.03638175
1	71347097	rs738937793	C	A	intron_variant	MODIFIER	PPARA	ENSGALG00000041470	0.45	10	1	12	23	49.56872681	20	0.00025523	0.00292723
1	71360894	rs736599044	A	G	synonymous_variant	LOW	PPARA	ENSGALG00000041470	0.17	8	15	0	23	34.21998343	16	0.005074039	0.03816212
1	71360915	rs740077421	C	T	synonymous_variant	LOW	PPARA	ENSGALG00000041470	0.11	5	18	0	23	29.74354636	10	0.000943392	0.00918152
1	71361762	rs733640885	A	G	intron_variant	MODIFIER	PPARA	ENSGALG00000041470	0.74	10	9	4	23	61.56509651	20	4.07E-06	6.84E-05
1	71361849	rs741163157	A	G	intron_variant	MODIFIER	PPARA	ENSGALG00000041470	0.09	3	14	6	23	24.9001726	6	0.000356296	0.00393103
1	71362402	rs13886098	C	T	intron_variant	MODIFIER	PPARA	ENSGALG00000041470	0.07	3	18	2	23	20.66777791	6	0.00210448	0.01834857
1	71362471	rs13886099	C	T	intron_variant	MODIFIER	PPARA	ENSGALG00000041470	0.6	15	6	2	23	101.8000481	30	9.63E-10	3.00E-08
1	71362700	rs314962406	A	G	intron_variant	MODIFIER	PPARA	ENSGALG00000041470	0.5	1	0	22	23	11.90488943	2	0.002599478	0.02176939
1	71362708	rs312918149	A	G	intron_variant	MODIFIER	PPARA	ENSGALG00000041470	0.5	2	0	21	23	14.18819472	4	0.006718017	0.0481768
1	71362948	rs733130206	C	T	synonymous_variant	LOW	PPARA	ENSGALG00000041470	0.26	12	11	0	23	79.05883643	24	8.59E-08	1.85E-06
1	71363045	rs14844903	A	G	3_prime_UTR_variant	MODIFIER	PPARA	ENSGALG00000041470	0.43	18	5	0	23	89.4564233	36	1.92E-06	3.42E-05
1	71363119	rs317707694	C	G	3_prime_UTR_variant	MODIFIER	PPARA	ENSGALG00000041470	0.28	13	10	0	23	176.2442862	26	0	0
1	71363154	rs736747861	A	G	3_prime_UTR_variant	MODIFIER	PPARA	ENSGALG00000041470	0.26	12	11	0	23	103.2358089	24	8.00E-12	0
1	71363423	rs318233878	C	T	intron_variant	MODIFIER	CDPF1	ENSGALG00000028840	0.26	12	11	0	23	133.5296708	24	0	0
1	71363444	rs794641139	C	T	intron_variant	MODIFIER	CDPF1	ENSGALG00000028840	0.26	12	11	0	23	136.0013619	24	0	0
1	71363476	rs741571784	C	T	intron_variant	MODIFIER	CDPF1	ENSGALG00000028840	0.43	18	5	0	23	118.6056745	36	9.50E-11	0
1	71363486	.	T	C	intron_variant	MODIFIER	CDPF1	ENSGALG00000028840	0.26	12	11	0	23	79.65403379	24	6.91E-08	1.51E-06
1	71363584	rs794366833	A	C	intron_variant	MODIFIER	CDPF1	ENSGALG00000028840	0.72	13	10	0	23	80.74609159	26	1.61E-07	3.34E-06
1	71364274	rs740153711	C	T	intron_variant	MODIFIER	CDPF1	ENSGALG00000028840	0.63	9	14	0	23	109.3984864	18	0	0
1	71364283	rs735405787	C	G	intron_variant	MODIFIER	CDPF1	ENSGALG00000028840	0.63	9	14	0	23	68.67871295	18	7.55E-08	1.64E-06
1	71364392	rs740849971	C	T	intron_variant	MODIFIER	CDPF1	ENSGALG00000028840	0.52	12	11	0	23	64.23693176	24	1.57E-05	0.00023741
1	71364598	rs739334534	G	T	intron_variant	MODIFIER	CDPF1	ENSGALG00000028840	0.26	12	11	0	23	50.7479646	24	0.00113619	0.01083136
1	71365083	rs314360477	T	C	intron_variant	MODIFIER	CDPF1	ENSGALG00000028840	0.48	14	9	0	23	95.97306369	28	2.25E-09	6.00E-08
1	71365128	rs312785004	G	A	intron_variant	MODIFIER	CDPF1	ENSGALG00000028840	0.48	14	9	0	23	96.83142923	28	1.64E-09	4.00E-08
1	71365132	rs317474539	A	G	intron_variant	MODIFIER	CDPF1	ENSGALG00000028840	0.48	14	9	0	23	93.14967054	28	6.34E-09	1.60E-07
1	71365181	rs314728948	A	G	intron_variant	MODIFIER	CDPF1	ENSGALG00000028840	0.48	14	9	0	23	69.83010897	28	1.97E-05	0.00029095
1	71365565	rs313869913	A	G	intron_variant	MODIFIER	CDPF1	ENSGALG00000028840	0.74	12	11	0	23	47.65339826	24	0.002785588	0.02310453
1	71365729	.	G	A	intron_variant	MODIFIER	CDPF1	ENSGALG00000028840	0.85	7	16	0	23	34.44391782	14	0.001775523	0.01586469
1	71365741	rs738540207	A	G	intron_variant	MODIFIER	CDPF1	ENSGALG00000028840	0.72	9	14	0	23	43.91344195	18	0.00059356	0.00615127
1	71365922	rs738221702	A	T	intron_variant	MODIFIER	CDPF1	ENSGALG00000028840	0.8	7	16	0	23	33.8901734	14	0.002140014	0.01860531
1	71366199	rs13886100	T	C	intron_variant	MODIFIER	CDPF1	ENSGALG00000028840	0.46	11	12	0	23	43.93606468	22	0.00361244	0.02879073
1	71366210	rs735718272	A	G	intron_variant	MODIFIER	CDPF1	ENSGALG00000028840	0.11	5	18	0	23	25.83117198	10	0.003974009	0.03115782
1	71366762	rs313903728	A	G	intron_variant	MODIFIER	CDPF1	ENSGALG00000028840	0.63	13	10	0	23	73.17539067	26	2.26E-06	3.98E-05
1	71366768	rs318215301	A	G	intron_variant	MODIFIER	CDPF1	ENSGALG00000028840	0.63	13	10	0	23	58.29399973	26	0.000283121	0.00320956
1	71366798	rs315366585	C	T	intron_variant	MODIFIER	CDPF1	ENSGALG00000028840	0.52	16	7	0	23	136.3909809	32	0	0
1	71366830	rs313820358	T	C	intron_variant	MODIFIER	CDPF1	ENSGALG00000028840	0.63	13	10	0	23	74.24866186	26	1.57E-06	2.84E-05
1	71366838	rs317802216	C	T	intron_variant	MODIFIER	CDPF1	ENSGALG00000028840	0.63	13	10	0	23	65.81247019	26	2.65E-05	0.0003813
1	71366869	rs14844904	A	G	intron_variant	MODIFIER	CDPF1	ENSGALG00000028840	0.63	13	10	0	23	60.84504096	26	0.000128964	0.00159289
1	71367890	rs15313127	C	G	intron_variant	MODIFIER	CDPF1	ENSGALG00000028840	0.37	15	8	0	23	114.6090031	30	8.00E-12	0
1	71367954	rs734308781	A	G	intron_variant	MODIFIER	CDPF1	ENSGALG00000028840	0.26	12	11	0	23	60.80351692	24	4.92E-05	0.0006683
1	71368034	rs313237774	T	C	intron_variant	MODIFIER	CDPF1	ENSGALG00000028840	0.57	10	13	0	23	41.84387733	20	0.002898069	0.0239014
1	71368088	rs735217168	A	G	intron_variant	MODIFIER	CDPF1	ENSGALG00000028840	0.11	5	18	0	23	44.77418144	10	2.39E-06	4.18E-05
1	71368174	rs315913775	G	A	intron_variant	MODIFIER	CDPF1	ENSGALG00000028840	0.13	6	17	0	23	46.34423049	12	6.05E-06	9.89E-05
1	71368224	rs739534496	T	C	intron_variant	MODIFIER	CDPF1	ENSGALG00000028840	0.17	8	15	0	23	75.35301099	16	1.13E-09	3.00E-08
1	71368244	rs315535842	G	T	intron_variant	MODIFIER	CDPF1	ENSGALG00000028840	0.61	14	9	0	23	65.67520953	28	7.31E-05	0.00095275
1	71368254	rs740131727	G	A	intron_variant	MODIFIER	CDPF1	ENSGALG00000028840	0.11	5	18	0	23	47.24835716	10	8.51E-07	1.60E-05
1	71368289	rs315679232	T	G	intron_variant	MODIFIER	CDPF1	ENSGALG00000028840	0.54	11	12	0	23	59.99502914	22	2.24E-05	0.00032775
1	71368385	rs737654006	G	A	intron_variant	MODIFIER	CDPF1	ENSGALG00000028840	0.13	6	17	0	23	29.85469062	12	0.002936532	0.02415472
1	71368786	rs14844907	G	A	intron_variant	MODIFIER	CDPF1	ENSGALG00000028840	0.35	16	7	0	23	71.04986652	32	8.67E-05	0.00111273
1	71368818	.	A	G	intron_variant	MODIFIER	CDPF1	ENSGALG00000028840	0.11	5	18	0	23	27.19999263	10	0.00242114	0.02069166
1	71369069	rs740499955	C	T	intron_variant	MODIFIER	CDPF1	ENSGALG00000028840	0.02	1	22	0	23	11.30533863	2	0.00350814	0.02809017
1	71369127	.	C	T	intron_variant	MODIFIER	CDPF1	ENSGALG00000028840	0.11	5	18	0	23	26.15348642	10	0.003539148	0.02830677
1	71369285	rs312903928	C	T	intron_variant	MODIFIER	CDPF1	ENSGALG00000028840	0.2	9	14	0	23	50.19115652	18	7.06E-05	0.00092259
1	71369626	rs316135758	C	T	intron_variant	MODIFIER	CDPF1	ENSGALG00000028840	0.35	10	13	0	23	107.4720281	20	0	0
1	71369674	rs794425517	G	A	intron_variant	MODIFIER	CDPF1	ENSGALG00000028840	0.43	16	7	0	23	70.40756876	32	0.00010497	0.00132241
1	71369693	rs317267134	G	A	intron_variant	MODIFIER	CDPF1	ENSGALG00000028840	0.33	15	8	0	23	85.17252722	30	3.47E-07	6.90E-06
1	71372071	rs733359106	A	C	3_prime_UTR_variant	MODIFIER	CDPF1	ENSGALG00000028840	0.13	1	3	19	23	11.98780067	2	0.002493918	0.0211928
1	71400724	.	A	G	upstream_gene_variant	MODIFIER	TTC38	ENSGALG00000014551	0.42	15	3	5	23	178.5171291	30	0	0
1	71400762	.	T	C	synonymous_variant	LOW	TTC38	ENSGALG00000014551	0.61	17	5	1	23	297.4411338	34	0	0
1	71401889	.	G	T	intron_variant	MODIFIER	TTC38	ENSGALG00000014551	0.05	2	20	1	23	27.53369632	4	1.55E-05	0.00023405
1	71404600	.	A	G	intron_variant	MODIFIER	TTC38	ENSGALG00000014551	0.48	22	1	0	23	249.9061288	44	0	0
1	71406439	rs80746007	G	A	intron_variant	MODIFIER	TTC38	ENSGALG00000014551	0.21	6	13	4	23	123.4110102	12	0	0
1	71406470	rs80714571	C	T	intron_variant	MODIFIER	TTC38	ENSGALG00000014551	0.06	1	7	15	23	30.7535766	2	2.10E-07	4.28E-06
1	71408953	rs735751570	A	G	intron_variant	MODIFIER	TTC38	ENSGALG00000014551	0.62	11	6	6	23	175.2986766	22	0	0
1	71408981	rs736478263	A	G	intron_variant	MODIFIER	TTC38	ENSGALG00000014551	0.32	12	7	4	23	70.19517149	24	2.04E-06	3.62E-05
1	71410113	.	C	T	intron_variant	MODIFIER	TTC38	ENSGALG00000014551	0.4	12	3	8	23	225.7770415	24	0	0
1	71411249	rs741138663	A	T	intron_variant	MODIFIER	TTC38	ENSGALG00000014551	0.2	7	16	0	23	62.47564465	14	4.30E-08	9.60E-07
1	71411903	.	A	C	intron_variant	MODIFIER	TTC38	ENSGALG00000014551	0.34	15	7	1	23	262.7351009	30	0	0
1	71414221	rs317873676	G	A	intron_variant	MODIFIER	TTC38	ENSGALG00000014551	0.07	3	20	0	23	20.69380561	6	0.002082006	0.01818925
1	71414274	.	A	G	intron_variant	MODIFIER	TTC38	ENSGALG00000014551	0.13	4	19	0	23	22.50633891	8	0.004059378	0.03173457
1	71414317	rs738617056	C	T	intron_variant	MODIFIER	TTC38	ENSGALG00000014551	0.04	2	21	0	23	34.76404074	4	5.19E-07	1.01E-05
1	71414337	rs739337673	A	G	intron_variant	MODIFIER	TTC38	ENSGALG00000014551	0.4	17	4	2	23	105.8149772	34	2.69E-09	7.00E-08
1	71416653	.	G	A	intron_variant	MODIFIER	TTC38	ENSGALG00000014551	0.07	3	19	1	23	40.03161687	6	4.49E-07	8.78E-06
1	71416680	.	T	A	intron_variant	MODIFIER	TTC38	ENSGALG00000014551	0.03	1	15	7	23	43.06727156	2	4.45E-10	1.00E-08
1	71418354	rs739020149	A	G	intron_variant	MODIFIER	TTC38	ENSGALG00000014551	0.45	18	4	1	23	136.0493746	36	0	0
1	71418592	rs737217288	G	C	intron_variant	MODIFIER	TTC38	ENSGALG00000014551	0.3	14	9	0	23	277.286058	28	0	0
1	71418597	.	A	G	intron_variant	MODIFIER	TTC38	ENSGALG00000014551	0.02	1	21	1	23	19.49312238	2	5.85E-05	0.00078179
1	71418609	rs314563876	G	A	intron_variant	MODIFIER	TTC38	ENSGALG00000014551	0.45	20	2	1	23	221.4385177	40	0	0
1	71418734	.	C	T	intron_variant	MODIFIER	TTC38	ENSGALG00000014551	0.37	17	6	0	23	401.8170536	34	0	0
1	71418746	.	G	A	intron_variant	MODIFIER	TTC38	ENSGALG00000014551	0.43	20	3	0	23	469.1145963	40	0	0
1	71418828	rs739281942	C	T	intron_variant	MODIFIER	TTC38	ENSGALG00000014551	0.17	8	15	0	23	369.9208743	16	0	0
1	71418904	rs316760971	A	G	intron_variant	MODIFIER	TTC38	ENSGALG00000014551	0.59	17	6	0	23	906.1903296	34	0	0
1	71419033	rs315294425	G	T	intron_variant	MODIFIER	TTC38	ENSGALG00000014551	0.74	12	11	0	23	404.0304215	24	0	0
1	71419046	rs314180076	C	G	intron_variant	MODIFIER	TTC38	ENSGALG00000014551	0.41	17	6	0	23	823.3454386	34	0	0
1	71419059	rs318228670	G	T	intron_variant	MODIFIER	TTC38	ENSGALG00000014551	0.41	17	6	0	23	763.5004521	34	0	0
1	71419206	rs10726177	C	T	intron_variant	MODIFIER	TTC38	ENSGALG00000014551	0.33	15	8	0	23	90.85019369	30	4.88E-08	1.08E-06
1	71419323	rs740682072	C	T	intron_variant	MODIFIER	TTC38	ENSGALG00000014551	0.24	11	12	0	23	286.130788	22	0	0
1	71419443	rs312388692	G	A	intron_variant	MODIFIER	TTC38	ENSGALG00000014551	0.26	12	11	0	23	71.70488668	24	1.20E-06	2.21E-05
1	71419528	rs316125138	G	A	intron_variant	MODIFIER	TTC38	ENSGALG00000014551	0.26	12	11	0	23	94.96183968	24	2.14E-10	1.00E-08
1	71419580	rs16091865	A	G	intron_variant	MODIFIER	TTC38	ENSGALG00000014551	0.48	16	7	0	23	252.7150819	32	0	0
1	71419749	rs735290014	T	A	intron_variant	MODIFIER	TTC38	ENSGALG00000014551	0.41	17	6	0	23	316.6605304	34	0	0
1	71419796	rs737398722	G	A	intron_variant	MODIFIER	TTC38	ENSGALG00000014551	0.41	17	6	0	23	305.6203143	34	0	0
1	71420127	rs734392658	A	G	intron_variant	MODIFIER	TTC38	ENSGALG00000014551	0.54	15	8	0	23	194.193829	30	0	0
1	71420144	rs734950504	G	C	intron_variant	MODIFIER	TTC38	ENSGALG00000014551	0.35	14	9	0	23	189.140393	28	0	0
1	71420209	rs794286346	T	C	intron_variant	MODIFIER	TTC38	ENSGALG00000014551	0.52	16	7	0	23	273.1849231	32	0	0
1	71420215	rs738264119	C	T	intron_variant	MODIFIER	TTC38	ENSGALG00000014551	0.26	12	11	0	23	70.28014391	24	1.98E-06	3.52E-05
1	71436076	rs730902828	T	C	synonymous_variant	LOW	TTC38	ENSGALG00000014551	0.88	2	6	15	23	39.43076648	4	5.68E-08	1.25E-06
1	71437912	rs733408953	A	G	synonymous_variant	LOW	TTC38	ENSGALG00000014551	0.33	15	8	0	23	790.1754962	30	0	0
1	71437917	rs734135858	A	G	missense_variant	MODERATE	TTC38	ENSGALG00000014551	0.33	15	8	0	23	704.748772	30	0	0
1	71438000	rs734966357	A	G	missense_variant	MODERATE	TTC38	ENSGALG00000014551	0.48	20	3	0	23	536.8201364	40	0	0
1	71438007	.	G	A	missense_variant	MODERATE	TTC38	ENSGALG00000014551	0.2	9	14	0	23	617.0720494	18	0	0
1	71440343	rs738799654	T	C	synonymous_variant	LOW	TTC38	ENSGALG00000014551	0.37	17	6	0	23	84.12851595	34	3.91E-06	6.60E-05
1	71440374	rs739549590	A	G	missense_variant	MODERATE	TTC38	ENSGALG00000014551	0.43	20	3	0	23	202.640769	40	0	0
1	71440433	rs794037478	C	T	synonymous_variant	LOW	TTC38	ENSGALG00000014551	0.5	16	2	5	23	153.9317741	32	0	0
1	71444342	rs794110744	T	C	synonymous_variant	LOW	TTC38	ENSGALG00000014551	0.28	13	10	0	23	239.9870431	26	0	0
1	71444348	rs80648242	A	G	synonymous_variant	LOW	TTC38	ENSGALG00000014551	0.93	3	20	0	23	51.20223706	6	2.70E-09	7.00E-08
1	71446708	rs80669825	T	C	synonymous_variant	LOW	TTC38	ENSGALG00000014551	0.67	15	8	0	23	843.2640224	30	0	0
1	71446713	rs739751609	T	G	missense_variant	MODERATE	TTC38	ENSGALG00000014551	0.26	12	11	0	23	803.1977191	24	0	0
1	71448393	.	T	A	synonymous_variant	LOW	TTC38	ENSGALG00000014551	0.17	1	2	20	23	10.03811599	2	0.006610751	0.04752344
1	71449903	rs736617482	G	C	downstream_gene_variant	MODIFIER	TTC38	ENSGALG00000014551	0.07	3	17	3	23	22.45727359	6	0.001000197	0.00967217
1	71449920	rs733802840	G	A	downstream_gene_variant	MODIFIER	TTC38	ENSGALG00000014551	0.43	16	5	2	23	183.065853	32	0	0
1	71450095	rs316336830	C	T	downstream_gene_variant	MODIFIER	TTC38	ENSGALG00000014551	0.43	14	9	0	23	60.89076288	28	0.000313019	0.0035039
1	71450289	rs314669506	T	G	downstream_gene_variant	MODIFIER	TTC38	ENSGALG00000014551	0.43	12	9	2	23	103.0430773	24	9.00E-12	0
1	71450433	rs313751491	T	C	downstream_gene_variant	MODIFIER	TTC38	ENSGALG00000014551	0.43	12	9	2	23	108.4146631	24	1.00E-12	0
1	71450477	rs312894791	G	A	downstream_gene_variant	MODIFIER	TTC38	ENSGALG00000014551	0.5	17	6	0	23	306.0906577	34	0	0
1	71450522	rs316281325	A	T	downstream_gene_variant	MODIFIER	TTC38	ENSGALG00000014551	0.07	3	20	0	23	45.9078039	6	3.09E-08	7.10E-07
1	71450734	rs316523395	G	T	downstream_gene_variant	MODIFIER	TTC38	ENSGALG00000014551	0.5	17	6	0	23	97.60597902	34	4.64E-08	1.03E-06
1	71451286	rs740922605	C	T	downstream_gene_variant	MODIFIER	TTC38	ENSGALG00000014551	0.5	17	6	0	23	150.4206492	34	0	0
1	71451319	rs732074012	G	A	downstream_gene_variant	MODIFIER	TTC38	ENSGALG00000014551	0.76	9	14	0	23	58.49573801	18	3.57E-06	6.08E-05
1	71451415	rs741715771	C	G	downstream_gene_variant	MODIFIER	TTC38	ENSGALG00000014551	0.5	17	6	0	23	57.79343921	34	0.006639396	0.04770491
1	71468430	rs313733396	G	A	synonymous_variant	LOW	ZC3HAV1	ENSGALG00000013911	0.48	18	5	0	23	80.46976689	36	3.02E-05	0.00042997
1	71484865	rs739143478	C	A	synonymous_variant	LOW	ZC3HAV1	ENSGALG00000013911	0.26	12	11	0	23	47.17589941	24	0.003188129	0.0258801
1	71720937	rs313207285	G	A	upstream_gene_variant	MODIFIER	BCL2L14	ENSGALG00000011544	0.09	4	18	1	23	32.65886364	8	7.09E-05	0.00092644
1	71726103	rs316173138	T	C	synonymous_variant	LOW	BCL2L14	ENSGALG00000011544	0.13	4	19	0	23	47.25085928	8	1.37E-07	2.88E-06
1	71745031	rs731424734	A	G	intergenic_variant	MODIFIER	-	-	0.75	1	1	21	23	13.01844256	2	0.001489639	0.01367074
1	71745051	rs734869700	T	C	intergenic_variant	MODIFIER	-	-	0.75	1	1	21	23	15.63587659	2	0.000402451	0.00437553
1	71890323	rs737449100	C	T	3_prime_UTR_variant	MODIFIER	MANSC1	ENSGALG00000038710	0.79	3	4	16	23	43.29305108	6	1.02E-07	2.17E-06
1	71890343	rs317129278	C	T	3_prime_UTR_variant	MODIFIER	MANSC1	ENSGALG00000038710	0.79	3	4	16	23	24.08114045	6	0.000504611	0.00534749
1	71890394	rs314500081	A	G	3_prime_UTR_variant	MODIFIER	MANSC1	ENSGALG00000038710	0.25	5	5	13	23	55.94863253	10	2.10E-08	4.90E-07
1	71890402	rs313523840	C	A	3_prime_UTR_variant	MODIFIER	MANSC1	ENSGALG00000038710	0.23	5	6	12	23	88.63210856	10	0	0
1	71890414	rs734127331	C	T	stop_retained_variant	LOW	MANSC1	ENSGALG00000038710	0.72	5	4	14	23	107.3327396	10	0	0
1	71890865	rs314169743	C	T	missense_variant	MODERATE	MANSC1	ENSGALG00000038710	0.64	6	5	12	23	123.8539959	12	0	0
1	71890867	rs318238578	T	C	missense_variant	MODERATE	MANSC1	ENSGALG00000038710	0.27	4	7	12	23	43.16436072	8	8.18E-07	1.54E-05
1	71891045	rs734221245	G	A	missense_variant	MODERATE	MANSC1	ENSGALG00000038710	0.05	1	9	13	23	20.32668605	2	3.86E-05	0.00053666
1	71891093	rs314785483	T	C	missense_variant	MODERATE	MANSC1	ENSGALG00000038710	0.25	5	5	13	23	88.19324721	10	0	0
1	71891170	rs313368429	T	C	missense_variant	MODERATE	MANSC1	ENSGALG00000038710	0.2	4	6	13	23	66.28795513	8	2.70E-11	0
1	71891200	rs317399761	G	C	missense_variant	MODERATE	MANSC1	ENSGALG00000038710	0.25	5	5	13	23	89.43930309	10	0	0
1	71891208	rs315706261	T	C	synonymous_variant	LOW	MANSC1	ENSGALG00000038710	0.2	4	6	13	23	79.10820226	8	0	0
1	71891355	rs317775604	A	G	synonymous_variant	LOW	MANSC1	ENSGALG00000038710	0.25	5	5	13	23	82.29487101	10	0	0
1	71891362	rs314322066	C	T	missense_variant	MODERATE	MANSC1	ENSGALG00000038710	0.22	4	5	14	23	78.38785113	8	0	0
1	71891377	rs313854774	C	T	missense_variant	MODERATE	MANSC1	ENSGALG00000038710	0.22	4	5	14	23	67.98566928	8	1.20E-11	0
1	71896168	rs731741200	T	C	synonymous_variant	LOW	MANSC1	ENSGALG00000038710	0.81	3	5	15	23	24.99985864	6	0.000341475	0.0037809
1	71962890	rs737510262	T	C	downstream_gene_variant	MODIFIER	-	ENSGALG00000028155	0.07	3	20	0	23	28.26479248	6	8.38E-05	0.00107862
1	71962902	rs313973294	C	T	downstream_gene_variant	MODIFIER	-	ENSGALG00000028155	0.07	3	20	0	23	28.19163395	6	8.65E-05	0.00110985
1	71963702	rs80653153	A	C	downstream_gene_variant	MODIFIER	-	ENSGALG00000028155	0.79	3	4	16	23	27.30228578	6	0.000127091	0.00157212
1	71963915	rs80694679	C	T	downstream_gene_variant	MODIFIER	-	ENSGALG00000028155	0.15	4	9	10	23	22.83104898	8	0.003588069	0.02863456
1	71976859	rs312754539	G	A	synonymous_variant	LOW	-	ENSGALG00000028155	0.85	4	9	10	23	52.17951183	8	1.55E-08	3.70E-07
1	72059517	rs316456225	G	A	3_prime_UTR_variant	MODIFIER	CREBL2	ENSGALG00000037030	0.39	14	9	0	23	66.24360554	28	6.12E-05	0.00081386
1	73196425	rs315835328	T	G	downstream_gene_variant	MODIFIER	FGF23	ENSGALG00000027791	0.3	12	8	3	23	47.47849825	24	0.002927087	0.02410752
1	73196680	rs734014793	A	G	downstream_gene_variant	MODIFIER	FGF23	ENSGALG00000027791	0.3	13	9	1	23	50.88773947	26	0.002459542	0.02097271
1	73238841	.	C	T	downstream_gene_variant	MODIFIER	CCND2	ENSGALG00000017283	0.04	2	21	0	23	16.73624446	4	0.00217482	0.01887318
1	73459906	rs738053906	A	G	missense_variant	MODERATE	NDUFA9	ENSGALG00000017282	0.24	11	12	0	23	47.06662094	22	0.001438564	0.01331648
1	73476567	rs734785312	G	C	downstream_gene_variant	MODIFIER	NDUFA9	ENSGALG00000017282	0.2	8	12	3	23	34.34116497	16	0.004886024	0.03692828
1	75377665	rs10726229	T	A	downstream_gene_variant	MODIFIER	TSPAN9	ENSGALG00000014346	0.65	10	7	6	23	65.82525113	20	8.62E-07	1.62E-05
1	75619567	rs739933689	G	A	upstream_gene_variant	MODIFIER	-	ENSGALG00000040734	0.13	4	12	7	23	24.86090876	8	0.001641192	0.01482503
1	75703591	rs733271301	A	G	missense_variant	MODERATE	ITFG2	ENSGALG00000014335	0.5	6	8	9	23	29.06593838	12	0.003852126	0.03035642
1	76146340	rs737453549	G	A	upstream_gene_variant	MODIFIER	-	ENSGALG00000014252	0.11	5	18	0	23	141.3973817	10	0	0
1	76146387	rs313328125	G	A	synonymous_variant	LOW	-	ENSGALG00000014252	0.46	11	12	0	23	95.10370268	22	4.60E-11	0
1	76149821	rs794450468	A	C	synonymous_variant	LOW	-	ENSGALG00000014252	0.07	3	20	0	23	27.45588903	6	0.000118927	0.00148125
1	76151079	rs13737328	T	C	missense_variant	MODERATE	-	ENSGALG00000014252	0.78	4	19	0	23	63.98036846	8	7.70E-11	0
1	76155381	.	T	G	intron_variant	MODIFIER	-	ENSGALG00000014252	0.07	3	19	1	23	94.67909707	6	0	0
1	76155382	.	G	C	intron_variant	MODIFIER	-	ENSGALG00000014252	0.07	3	19	1	23	96.92062176	6	0	0
1	76164059	rs734680838	C	T	intron_variant	MODIFIER	-	ENSGALG00000014252	0.11	5	18	0	23	93.12342903	10	0	0
1	76164093	rs13886317	C	A	synonymous_variant	LOW	-	ENSGALG00000014252	0.7	6	17	0	23	148.328129	12	0	0
1	76164711	rs317745881	C	T	missense_variant	MODERATE	-	ENSGALG00000014252	0.09	4	19	0	23	439.7313142	8	0	0
1	76165226	rs318088150	C	T	intron_variant	MODIFIER	-	ENSGALG00000014252	0.7	6	17	0	23	153.2252005	12	0	0
1	76166072	rs312495916	G	A	intron_variant	MODIFIER	-	ENSGALG00000014252	0.46	13	10	0	23	87.75982684	26	1.27E-08	3.00E-07
1	76166414	rs13886316	A	G	missense_variant	MODERATE	-	ENSGALG00000014252	0.7	6	17	0	23	94.23859698	12	0	0
1	76169170	rs314944022	C	T	intron_variant	MODIFIER	-	ENSGALG00000014252	0.11	5	18	0	23	33.98971162	10	0.000185441	0.00219965
1	76169851	rs315789306	A	G	intron_variant	MODIFIER	-	ENSGALG00000014252	0.35	14	9	0	23	71.34185637	28	1.21E-05	0.00018611
1	76170537	rs317832773	C	A	missense_variant	MODERATE	-	ENSGALG00000014252	0.24	9	14	0	23	45.16491829	18	0.000392281	0.0042916
1	76171251	rs737791996	C	T	missense_variant	MODERATE	-	ENSGALG00000014252	0.46	13	10	0	23	124.6752812	26	0	0
1	76173171	rs313597118	A	G	missense_variant	MODERATE	-	ENSGALG00000014252	0.13	6	17	0	23	58.75226097	12	3.81E-08	8.60E-07
1	76208232	rs314520426	G	A	downstream_gene_variant	MODIFIER	PHC1	ENSGALG00000014263	0.13	6	17	0	23	28.10356484	12	0.005342246	0.03979748
1	76234331	rs734329451	G	A	synonymous_variant	LOW	-	ENSGALG00000039764	0.2	9	14	0	23	170.1889136	18	0	0
1	76234382	rs80771416	T	C	synonymous_variant	LOW	-	ENSGALG00000039764	0.39	16	7	0	23	109.0134725	32	2.48E-10	1.00E-08
1	76234669	rs313690265	G	A	intron_variant	MODIFIER	-	ENSGALG00000039764	0.5	9	2	12	23	98.86653839	18	0	0
1	76234902	rs14845050	G	C	intron_variant	MODIFIER	-	ENSGALG00000039764	0.44	12	4	7	23	121.7936846	24	0	0
1	76235324	rs80607446	G	T	intron_variant	MODIFIER	-	ENSGALG00000039764	0.43	11	4	8	23	103.5673965	22	2.00E-12	0
1	76235421	rs80610705	A	G	intron_variant	MODIFIER	-	ENSGALG00000039764	0.54	10	3	10	23	67.10044919	20	5.38E-07	1.04E-05
1	76236551	rs80731542	C	T	missense_variant	MODERATE	-	ENSGALG00000039764	0.39	16	7	0	23	94.51633261	32	4.33E-08	9.70E-07
1	76237901	rs15313308	T	C	missense_variant	MODERATE	-	ENSGALG00000039764	0.48	17	5	1	23	123.7381947	34	4.00E-12	0
1	76238577	.	C	T	intron_variant	MODIFIER	-	ENSGALG00000039764	0.07	3	19	1	23	18.67434087	6	0.004750476	0.03605768
1	76238947	rs313022231	A	G	missense_variant	MODERATE	-	ENSGALG00000039764	0.39	16	7	0	23	128.8565971	32	0	0
1	76241499	rs732702893	A	G	missense_variant	MODERATE	-	ENSGALG00000039764	0.5	6	4	13	23	94.61647724	12	0	0
1	76245917	rs794672061	C	A	synonymous_variant	LOW	-	ENSGALG00000039764	0.39	16	7	0	23	203.9598436	32	0	0
1	76263134	rs318014036	C	T	downstream_gene_variant	MODIFIER	-	ENSGALG00000035614	0.75	1	1	21	23	14.1277755	2	0.000855446	0.00845922
1	76478010	rs317479468	A	G	downstream_gene_variant	MODIFIER	-	ENSGALG00000014361	0.63	11	12	0	23	43.13975639	22	0.004535658	0.03468896
1	76478727	rs794043114	G	T	downstream_gene_variant	MODIFIER	-	ENSGALG00000014361	0.2	9	14	0	23	36.21675718	18	0.006618212	0.04757269
1	76769963	rs737575136	C	T	synonymous_variant	LOW	CSTB	ENSGALG00000014410	0.15	7	16	0	23	58.43409422	14	2.20E-07	4.48E-06
1	76769972	rs13818304	C	G	synonymous_variant	LOW	CSTB	ENSGALG00000014410	0.35	10	13	0	23	68.19891568	20	3.57E-07	7.09E-06
1	76809709	rs317572844	A	G	3_prime_UTR_variant	MODIFIER	KPNA1	ENSGALG00000014426	0.97	1	19	3	23	11.90488943	2	0.002599478	0.02176939
1	76956722	rs14845385	A	C	3_prime_UTR_variant	MODIFIER	GAPDH	ENSGALG00000014442	0.76	11	12	0	23	507.0439068	22	0	0
1	76956723	rs14845386	G	A	3_prime_UTR_variant	MODIFIER	GAPDH	ENSGALG00000014442	0.76	11	12	0	23	531.7853371	22	0	0
1	77153159	rs10725304	G	C	synonymous_variant	LOW	COPS7A	ENSGALG00000014467	0.72	11	12	0	23	54.79094589	22	0.000127168	0.00157295
1	77168507	rs313441187	C	T	splice_region_variant,synonymous_variant	LOW	MLF2	ENSGALG00000014468	0.66	13	6	4	23	88.58416826	26	9.38E-09	2.30E-07
1	77349150	rs312758983	T	C	3_prime_UTR_variant	MODIFIER	PHB2	ENSGALG00000014567	0.13	6	17	0	23	34.36206599	12	0.000591303	0.00613075
1	77379437	rs316343964	T	C	upstream_gene_variant	MODIFIER	C1S	ENSGALG00000014603	0.43	11	11	1	23	59.32066788	22	2.82E-05	0.0004031
1	77380690	rs315599817	G	A	missense_variant	MODERATE	C1S	ENSGALG00000014603	0.5	13	10	0	23	298.786406	26	0	0
1	77382004	rs313909176	G	A	missense_variant	MODERATE	C1S	ENSGALG00000014603	0.39	14	9	0	23	165.8126988	28	0	0
1	77382108	rs740296375	T	A	missense_variant	MODERATE	C1S	ENSGALG00000014603	0.02	1	22	0	23	12.60687565	2	0.001830003	0.01628521
1	77382134	rs732795596	C	T	synonymous_variant	LOW	C1S	ENSGALG00000014603	0.28	13	10	0	23	72.42133895	26	2.93E-06	5.05E-05
1	77382459	rs13887326	G	A	missense_variant	MODERATE	C1S	ENSGALG00000014603	0.33	13	10	0	23	77.55149521	26	4.97E-07	9.68E-06
1	77383488	rs14845732	A	C	missense_variant	MODERATE	C1S	ENSGALG00000014603	0.5	13	10	0	23	101.7350088	26	6.60E-11	0
1	77384143	rs315323631	A	T	intron_variant	MODIFIER	C1S	ENSGALG00000014603	0.07	3	20	0	23	53.56622256	6	9.02E-10	2.00E-08
1	77384224	rs316573791	C	T	missense_variant	MODERATE	C1S	ENSGALG00000014603	0.28	13	10	0	23	109.7352986	26	3.00E-12	0
1	77385460	rs740673133	G	A	missense_variant,splice_region_variant	MODERATE	C1S	ENSGALG00000014603	0.28	13	10	0	23	83.79481938	26	5.39E-08	1.19E-06
1	77387534	rs313025321	T	C	synonymous_variant	LOW	C1S	ENSGALG00000014603	0.28	9	14	0	23	37.71411336	18	0.004225021	0.03277471
1	77387630	rs733334780	G	A	synonymous_variant	LOW	C1S	ENSGALG00000014603	0.28	13	10	0	23	137.1586665	26	0	0
1	77387676	rs732633677	G	A	missense_variant	MODERATE	C1S	ENSGALG00000014603	0.28	13	10	0	23	70.59617841	26	5.43E-06	8.96E-05
1	77387699	.	T	C	synonymous_variant	LOW	C1S	ENSGALG00000014603	0.22	10	13	0	23	48.23828363	20	0.000393843	0.00430598
1	77387727	rs794123219	A	T	missense_variant	MODERATE	C1S	ENSGALG00000014603	0.28	13	10	0	23	69.63265532	26	7.50E-06	0.00012047
1	77388130	.	G	A	missense_variant	MODERATE	C1S	ENSGALG00000014603	0.28	13	10	0	23	82.55079045	26	8.43E-08	1.81E-06
1	77388163	rs737462054	T	C	missense_variant	MODERATE	C1S	ENSGALG00000014603	0.57	12	11	0	23	60.06818179	24	6.25E-05	0.00082896
1	77388206	rs314842307	C	T	synonymous_variant	LOW	C1S	ENSGALG00000014603	0.28	13	10	0	23	71.20752049	26	4.42E-06	7.39E-05
1	77388574	rs740617119	C	T	3_prime_UTR_variant	MODIFIER	C1S	ENSGALG00000014603	0.28	13	10	0	23	51.72120987	26	0.001947585	0.01717469
1	77388740	rs737549602	C	T	downstream_gene_variant	MODIFIER	-	ENSGALG00000014659	0.56	7	1	15	23	73.97507927	14	3.65E-10	1.00E-08
1	77388761	rs316062898	C	T	downstream_gene_variant	MODIFIER	-	ENSGALG00000014659	0.78	4	5	14	23	72.02336299	8	2.00E-12	0
1	77388765	rs733637890	A	G	downstream_gene_variant	MODIFIER	-	ENSGALG00000014659	0.28	5	4	14	23	36.80501875	10	6.12E-05	0.00081302
1	77388930	rs738417109	C	T	downstream_gene_variant	MODIFIER	-	ENSGALG00000014659	0.5	1	0	22	23	10.03811599	2	0.006610751	0.04752344
1	77391796	rs739588733	T	C	downstream_gene_variant	MODIFIER	-	ENSGALG00000014659	0.73	7	6	10	23	147.1771014	14	0	0
1	77391883	rs315864533	C	T	downstream_gene_variant	MODIFIER	-	ENSGALG00000014659	0.08	2	11	10	23	40.40901988	4	3.56E-08	8.10E-07
1	77391945	rs730956888	A	G	downstream_gene_variant	MODIFIER	-	ENSGALG00000014659	0.04	1	12	10	23	44.27584995	2	2.43E-10	1.00E-08
1	77392318	rs316180026	T	C	downstream_gene_variant	MODIFIER	-	ENSGALG00000014659	0.07	3	20	0	23	85.86885986	6	0	0
1	77392326	rs737175920	A	G	downstream_gene_variant	MODIFIER	-	ENSGALG00000014659	0.28	13	10	0	23	917.0742627	26	0	0
1	77392416	rs740622503	G	A	downstream_gene_variant	MODIFIER	-	ENSGALG00000014659	0.28	13	10	0	23	114.7807355	26	0	0
1	77392419	rs314174022	G	A	downstream_gene_variant	MODIFIER	-	ENSGALG00000014659	0.02	1	22	0	23	22.74536757	2	1.15E-05	0.00017813
1	77392572	.	G	A	synonymous_variant	LOW	-	ENSGALG00000014659	0.28	13	10	0	23	98.62353404	26	2.17E-10	1.00E-08
1	77392635	rs316333010	A	T	synonymous_variant	LOW	-	ENSGALG00000014659	0.28	13	10	0	23	99.56902356	26	1.51E-10	0
1	77392803	rs741704419	G	C	synonymous_variant	LOW	-	ENSGALG00000014659	0.28	13	10	0	23	70.96279363	26	4.80E-06	7.98E-05
1	77392838	rs13887330	T	G	missense_variant	MODERATE	-	ENSGALG00000014659	0.8	9	14	0	23	58.16153534	18	4.04E-06	6.80E-05
1	77393051	rs13887331	C	T	missense_variant	MODERATE	-	ENSGALG00000014659	0.46	19	4	0	23	102.1561673	38	8.73E-08	1.87E-06
1	77397393	rs313229443	C	T	synonymous_variant	LOW	-	ENSGALG00000014659	0.48	18	5	0	23	64.15370696	36	0.002665088	0.02222689
1	77399416	rs316589606	A	G	upstream_gene_variant	MODIFIER	-	ENSGALG00000014659	0.43	18	5	0	23	63.63689166	36	0.003030056	0.02481141
1	77404653	rs10731971	C	T	splice_region_variant,synonymous_variant	LOW	RBP5	ENSGALG00000014662	0.5	18	0	5	23	93.3334077	36	5.55E-07	1.07E-05
1	77442809	rs317925341	A	G	synonymous_variant	LOW	PEX5	ENSGALG00000014683	0.42	11	9	3	23	46.11378063	22	0.001911934	0.01690445
1	77538450	rs314407975	A	G	synonymous_variant	LOW	ZYX	ENSGALG00000014688	0.57	12	11	0	23	49.66326208	24	0.001562421	0.01419678
1	77757652	rs312341228	C	T	downstream_gene_variant	MODIFIER	RAP1GAP1	ENSGALG00000014701	0.07	2	12	9	23	29.73350354	4	5.55E-06	9.13E-05
1	77758128	rs315089472	G	A	downstream_gene_variant	MODIFIER	GSTK1	ENSGALG00000014708	0.05	1	9	13	23	17.24520602	2	0.000179991	0.00214149
1	77758201	rs15316369	T	C	downstream_gene_variant	MODIFIER	GSTK1	ENSGALG00000014708	0.47	10	5	8	23	146.8496591	20	0	0
1	77758232	rs318148635	G	T	downstream_gene_variant	MODIFIER	GSTK1	ENSGALG00000014708	0.38	10	6	7	23	87.65892846	20	1.90E-10	1.00E-08
1	77758616	rs733550533	G	T	downstream_gene_variant	MODIFIER	GSTK1	ENSGALG00000014708	0.32	9	5	9	23	102.833866	18	0	0
1	77758658	rs312581833	A	T	downstream_gene_variant	MODIFIER	GSTK1	ENSGALG00000014708	0.21	5	7	11	23	32.28635967	10	0.000358721	0.00395527
1	77758704	rs317088061	G	A	downstream_gene_variant	MODIFIER	GSTK1	ENSGALG00000014708	0.35	9	4	10	23	95.33085197	18	2.00E-12	0
1	77758797	rs315403483	C	A	downstream_gene_variant	MODIFIER	GSTK1	ENSGALG00000014708	0.17	3	6	14	23	26.91905769	6	0.000149952	0.00182024
1	77758809	rs313519739	C	G	downstream_gene_variant	MODIFIER	GSTK1	ENSGALG00000014708	0.08	2	10	11	23	14.63277083	4	0.005526737	0.04098188
1	77758821	rs317452223	T	C	downstream_gene_variant	MODIFIER	GSTK1	ENSGALG00000014708	0.08	2	11	10	23	17.5931424	4	0.001481739	0.01366906
1	77758844	rs315664595	T	C	downstream_gene_variant	MODIFIER	GSTK1	ENSGALG00000014708	0.07	2	13	8	23	24.31621125	4	6.90E-05	0.00090404
1	77758874	rs15316374	G	C	downstream_gene_variant	MODIFIER	GSTK1	ENSGALG00000014708	0.21	6	8	9	23	81.22804921	12	2.00E-12	0
1	77758889	rs15316376	A	G	downstream_gene_variant	MODIFIER	GSTK1	ENSGALG00000014708	0.5	10	2	11	23	87.51636726	20	2.01E-10	1.00E-08
1	77758911	rs15316378	G	A	downstream_gene_variant	MODIFIER	GSTK1	ENSGALG00000014708	0.36	8	3	12	23	57.81599127	16	1.22E-06	2.24E-05
1	77758917	rs15316380	G	T	downstream_gene_variant	MODIFIER	GSTK1	ENSGALG00000014708	0.45	8	3	12	23	56.32250453	16	2.15E-06	3.80E-05
1	77758951	rs15316381	C	T	downstream_gene_variant	MODIFIER	GSTK1	ENSGALG00000014708	0.44	7	1	15	23	63.05065198	14	3.40E-08	7.70E-07
1	77759101	rs15316385	C	T	downstream_gene_variant	MODIFIER	GSTK1	ENSGALG00000014708	0.45	9	1	13	23	80.97152036	18	5.79E-10	2.00E-08
1	77759133	rs13772197	A	T	downstream_gene_variant	MODIFIER	GSTK1	ENSGALG00000014708	0.46	12	1	10	23	124.2690933	24	0	0
1	77759140	rs737184735	G	A	downstream_gene_variant	MODIFIER	GSTK1	ENSGALG00000014708	0.03	1	14	8	23	12.94691374	2	0.00154388	0.01405186
1	77759230	rs740709705	A	G	downstream_gene_variant	MODIFIER	GSTK1	ENSGALG00000014708	0.03	1	18	4	23	10.09462674	2	0.006426576	0.0465537
1	77759442	rs730995844	A	G	downstream_gene_variant	MODIFIER	GSTK1	ENSGALG00000014708	0.21	6	13	4	23	27.5518788	12	0.006430012	0.04657426
1	77759509	rs315870437	C	T	downstream_gene_variant	MODIFIER	GSTK1	ENSGALG00000014708	0.15	6	14	3	23	48.47889452	12	2.58E-06	4.50E-05
1	77759525	rs312462691	T	C	downstream_gene_variant	MODIFIER	GSTK1	ENSGALG00000014708	0.21	6	13	4	23	36.36746506	12	0.000282733	0.0032054
1	77759608	rs315092800	C	A	downstream_gene_variant	MODIFIER	GSTK1	ENSGALG00000014708	0.14	5	13	5	23	30.53975697	10	0.00069868	0.00712228
1	77759819	rs29007227	C	A	downstream_gene_variant	MODIFIER	GSTK1	ENSGALG00000014708	0.26	8	15	0	23	39.34187299	16	0.000970588	0.00941857
1	77760105	rs313979179	C	T	downstream_gene_variant	MODIFIER	GSTK1	ENSGALG00000014708	0.41	17	6	0	23	63.41395942	34	0.001622531	0.01467688
1	77760245	rs313039429	C	T	downstream_gene_variant	MODIFIER	GSTK1	ENSGALG00000014708	0.5	15	8	0	23	59.69775757	30	0.001001475	0.00968213
1	77760461	rs15316396	G	A	downstream_gene_variant	MODIFIER	GSTK1	ENSGALG00000014708	0.76	7	16	0	23	38.18914604	14	0.00048613	0.00518372
1	77760505	rs15316397	C	T	downstream_gene_variant	MODIFIER	GSTK1	ENSGALG00000014708	0.76	7	16	0	23	40.54482563	14	0.000209691	0.00245608
1	77760618	rs15316399	A	G	downstream_gene_variant	MODIFIER	GSTK1	ENSGALG00000014708	0.52	14	9	0	23	56.89578437	28	0.000999008	0.00966247
1	77760703	rs314538655	C	T	downstream_gene_variant	MODIFIER	GSTK1	ENSGALG00000014708	0.15	7	16	0	23	38.04355966	14	0.000511741	0.00541055
1	77760915	rs737056090	A	G	downstream_gene_variant	MODIFIER	GSTK1	ENSGALG00000014708	0.04	2	21	0	23	27.35267882	4	1.69E-05	0.00025308
1	77760943	rs740592583	G	T	downstream_gene_variant	MODIFIER	GSTK1	ENSGALG00000014708	0.02	1	22	0	23	13.68942148	2	0.001065074	0.01022974
1	77761025	rs734401704	G	A	3_prime_UTR_variant	MODIFIER	GSTK1	ENSGALG00000014708	0.02	1	22	0	23	21.7483807	2	1.89E-05	0.00028162
1	77761049	rs313850831	G	A	3_prime_UTR_variant	MODIFIER	GSTK1	ENSGALG00000014708	0.17	8	15	0	23	40.16999644	16	0.000735304	0.00744789
1	77761138	rs312733182	C	T	3_prime_UTR_variant	MODIFIER	GSTK1	ENSGALG00000014708	0.43	16	7	0	23	108.3037954	32	3.21E-10	1.00E-08
1	77761145	rs732235978	A	C	3_prime_UTR_variant	MODIFIER	GSTK1	ENSGALG00000014708	0.02	1	22	0	23	19.33994798	2	6.32E-05	0.00083698
1	77761209	.	G	A	3_prime_UTR_variant	MODIFIER	GSTK1	ENSGALG00000014708	0.02	1	22	0	23	72.53006429	2	0	0
1	77761270	rs29008965	G	A	synonymous_variant	LOW	GSTK1	ENSGALG00000014708	0.07	3	20	0	23	29.72658644	6	4.43E-05	0.00060865
1	77763126	rs15316409	G	A	synonymous_variant	LOW	GSTK1	ENSGALG00000014708	0.2	9	14	0	23	37.57030436	18	0.004413179	0.03388858
1	77763222	rs316707238	C	T	synonymous_variant	LOW	GSTK1	ENSGALG00000014708	0.04	2	21	0	23	27.71544662	4	1.42E-05	0.00021701
1	77765783	rs315505126	G	A	missense_variant	MODERATE	GSTK1	ENSGALG00000014708	0.17	6	17	0	23	41.75376289	12	3.66E-05	0.00051244
1	78280056	rs318165303	C	T	intron_variant,non_coding_transcript_variant	MODIFIER	-	ENSGALG00000032654	0.25	3	7	13	23	24.79992661	6	0.000371838	0.00408804
1	78280105	rs315881070	A	C	intron_variant,non_coding_transcript_variant	MODIFIER	-	ENSGALG00000032654	0.75	4	4	15	23	25.02652089	8	0.001538552	0.01404391
1	78341179	rs737640832	G	A	missense_variant	MODERATE	YBX3	ENSGALG00000031890	0.07	3	20	0	23	21.57797421	6	0.001443574	0.01335889
1	78391205	rs734543733	A	T	3_prime_UTR_variant	MODIFIER	GABARAPL1	ENSGALG00000014723	0.07	3	20	0	23	20.92216011	6	0.001894635	0.01676942
1	78391264	rs313463445	T	C	3_prime_UTR_variant	MODIFIER	GABARAPL1	ENSGALG00000014723	0.33	9	14	0	23	38.90056715	18	0.002938547	0.02416747
1	78391492	rs314305409	A	G	3_prime_UTR_variant	MODIFIER	GABARAPL1	ENSGALG00000014723	0.72	7	16	0	23	34.16140987	14	0.001953298	0.01721825
1	78391552	rs313528324	A	G	3_prime_UTR_variant	MODIFIER	GABARAPL1	ENSGALG00000014723	0.65	6	17	0	23	30.2108084	12	0.002595401	0.02176939
1	78391891	rs80647901	T	C	intron_variant	MODIFIER	GABARAPL1	ENSGALG00000014723	0.28	7	16	0	23	62.475381	14	4.30E-08	9.60E-07
1	78392001	rs733379610	C	T	intron_variant	MODIFIER	GABARAPL1	ENSGALG00000014723	0.26	8	15	0	23	44.08286659	16	0.000191612	0.00226595
1	78392038	.	G	T	intron_variant	MODIFIER	GABARAPL1	ENSGALG00000014723	0.07	3	20	0	23	29.74813077	6	4.39E-05	0.00060326
1	78392289	rs80628255	A	C	intron_variant	MODIFIER	GABARAPL1	ENSGALG00000014723	0.72	7	16	0	23	36.83617939	14	0.000781062	0.00784257
1	78392361	rs80728949	A	G	intron_variant	MODIFIER	GABARAPL1	ENSGALG00000014723	0.28	7	16	0	23	31.18306019	14	0.005225443	0.03906739
1	78392363	rs80665656	T	C	intron_variant	MODIFIER	GABARAPL1	ENSGALG00000014723	0.72	7	16	0	23	36.60651683	14	0.000845959	0.00840754
1	78392572	rs735686235	T	C	intron_variant	MODIFIER	GABARAPL1	ENSGALG00000014723	0.7	6	14	3	23	28.59408061	12	0.004524672	0.03462532
1	78392589	rs736437231	T	C	intron_variant	MODIFIER	GABARAPL1	ENSGALG00000014723	0.73	6	16	1	23	32.03659579	12	0.001365905	0.01272626
1	78392593	rs735629959	T	C	intron_variant	MODIFIER	GABARAPL1	ENSGALG00000014723	0.73	6	16	1	23	28.00928917	12	0.005514766	0.04090413
1	78392625	.	C	A	intron_variant	MODIFIER	GABARAPL1	ENSGALG00000014723	0.07	3	19	1	23	30.56275945	6	3.07E-05	0.00043709
1	78392908	rs738628843	T	C	intron_variant	MODIFIER	GABARAPL1	ENSGALG00000014723	0.07	3	20	0	23	27.88832656	6	9.86E-05	0.00125044
1	78481985	rs317647594	T	C	downstream_gene_variant	MODIFIER	HAO2	ENSGALG00000014766	0.25	10	10	3	23	77.76981678	20	9.36E-09	2.30E-07
1	78482203	rs737703341	T	C	downstream_gene_variant	MODIFIER	HAO2	ENSGALG00000014766	0.13	5	15	3	23	32.69721243	10	0.000306199	0.00344364
1	78482325	rs314684743	G	A	downstream_gene_variant	MODIFIER	HAO2	ENSGALG00000014766	0.14	6	16	1	23	36.08788321	12	0.000313621	0.00350963
1	78482332	rs312685956	G	A	downstream_gene_variant	MODIFIER	HAO2	ENSGALG00000014766	0.14	6	16	1	23	38.85827288	12	0.000111044	0.00139206
1	78482351	rs316048061	T	A	downstream_gene_variant	MODIFIER	HAO2	ENSGALG00000014766	0.14	6	16	1	23	41.69612062	12	3.75E-05	0.00052301
1	78482604	rs16029410	A	T	downstream_gene_variant	MODIFIER	HAO2	ENSGALG00000014766	0.34	7	15	1	23	70.34630292	14	1.67E-09	4.00E-08
1	78482623	rs794346922	G	A	downstream_gene_variant	MODIFIER	HAO2	ENSGALG00000014766	0.13	6	17	0	23	46.92255861	12	4.81E-06	7.99E-05
1	78482683	rs738319491	A	G	downstream_gene_variant	MODIFIER	HAO2	ENSGALG00000014766	0.13	6	17	0	23	42.03462662	12	3.29E-05	0.00046477
1	78482941	rs80781619	G	C	downstream_gene_variant	MODIFIER	HAO2	ENSGALG00000014766	0.67	15	8	0	23	72.72364442	30	2.08E-05	0.00030596
1	78482948	rs740630456	G	A	downstream_gene_variant	MODIFIER	HAO2	ENSGALG00000014766	0.07	3	20	0	23	58.06655353	6	1.11E-10	0
1	78483096	rs80664932	C	T	downstream_gene_variant	MODIFIER	HAO2	ENSGALG00000014766	0.11	5	18	0	23	43.91227783	10	3.41E-06	5.83E-05
1	78488075	rs80694740	A	G	synonymous_variant	LOW	HAO2	ENSGALG00000014766	0.61	8	15	0	23	47.33534199	16	6.04E-05	0.00080401
1	78490019	rs731890016	T	C	synonymous_variant	LOW	HAO2	ENSGALG00000014766	0.39	8	15	0	23	37.087818	16	0.002038193	0.01785954
1	78490027	rs14846628	C	T	missense_variant	MODERATE	HAO2	ENSGALG00000014766	0.24	11	12	0	23	46.02827189	22	0.001961026	0.0172727
1	78490587	rs15317450	G	A	missense_variant	MODERATE	HAO2	ENSGALG00000014766	0.39	8	15	0	23	35.54765047	16	0.003342104	0.02695454
1	78490763	rs735678690	T	C	synonymous_variant	LOW	HAO2	ENSGALG00000014766	0.04	2	21	0	23	28.47589592	4	9.99E-06	0.00015667
1	78490764	rs739240148	G	A	missense_variant	MODERATE	HAO2	ENSGALG00000014766	0.07	2	12	9	23	28.47589592	4	9.99E-06	0.00015667
1	78492251	rs312684384	T	G	synonymous_variant	LOW	HAO2	ENSGALG00000014766	0.02	1	22	0	23	26.96255048	2	1.40E-06	2.55E-05
1	78492266	rs316585773	G	A	synonymous_variant	LOW	HAO2	ENSGALG00000014766	0.02	1	22	0	23	31.31149365	2	1.59E-07	3.30E-06
1	78495420	rs316570749	G	C	upstream_gene_variant	MODIFIER	HAO2	ENSGALG00000014766	0.14	6	15	2	23	35.08507137	12	0.00045392	0.00487527
1	79230652	rs29005586	T	A	upstream_gene_variant	MODIFIER	USF3	ENSGALG00000031560	0.72	13	10	0	23	47.28894311	26	0.00652177	0.04711192
1	79266257	rs15318422	C	T	downstream_gene_variant	MODIFIER	SIDT1	ENSGALG00000014812	0.75	2	2	19	23	32.77386853	4	1.33E-06	2.43E-05
1	79266287	rs15318424	G	C	downstream_gene_variant	MODIFIER	SIDT1	ENSGALG00000014812	0.6	2	3	18	23	26.61428185	4	2.38E-05	0.00034633
1	79266300	rs15318425	T	C	downstream_gene_variant	MODIFIER	SIDT1	ENSGALG00000014812	0.75	1	1	21	23	16.83241248	2	0.000221252	0.00257313
1	79266308	rs15318427	G	A	downstream_gene_variant	MODIFIER	SIDT1	ENSGALG00000014812	0.75	1	1	21	23	11.90488943	2	0.002599478	0.02176939
1	79289116	.	G	A	synonymous_variant	LOW	SIDT1	ENSGALG00000014812	0.25	1	1	21	23	22.31060537	2	1.43E-05	0.00021764
1	79774154	rs733559190	C	T	splice_region_variant,synonymous_variant	LOW	RABL3	ENSGALG00000014949	0.33	2	1	20	23	16.94484818	4	0.001981226	0.0174183
1	79780962	rs740187939	A	G	3_prime_UTR_variant	MODIFIER	RABL3	ENSGALG00000014949	0.3	9	6	8	23	36.81709007	18	0.005535579	0.04103769
1	79795056	rs316133553	T	A	5_prime_UTR_variant	MODIFIER	HGD	ENSGALG00000014966	0.84	5	17	1	23	163.5653461	10	0	0
1	79795072	rs734794314	T	C	5_prime_UTR_variant	MODIFIER	HGD	ENSGALG00000014966	0.2	7	16	0	23	165.976769	14	0	0
1	79795083	rs315383553	C	T	5_prime_UTR_variant	MODIFIER	HGD	ENSGALG00000014966	0.54	15	8	0	23	139.5421663	30	0	0
1	79800368	rs3137596	C	T	synonymous_variant	LOW	HGD	ENSGALG00000014966	0.36	10	12	1	23	62.68312989	20	2.72E-06	4.72E-05
1	79801862	rs14847488	C	T	intron_variant	MODIFIER	HGD	ENSGALG00000014966	0.64	7	14	2	23	41.36543692	14	0.000155786	0.00188343
1	79802098	.	G	A	intron_variant	MODIFIER	HGD	ENSGALG00000014966	0.26	9	12	2	23	69.21062037	18	6.14E-08	1.35E-06
1	79802837	rs312808431	C	T	intron_variant	MODIFIER	HGD	ENSGALG00000014966	0.16	7	15	1	23	32.88468729	14	0.002993349	0.02454694
1	79803195	rs312352683	C	T	intron_variant	MODIFIER	HGD	ENSGALG00000014966	0.28	8	10	5	23	42.69175446	16	0.000310921	0.00348417
1	79803366	.	C	T	intron_variant	MODIFIER	HGD	ENSGALG00000014966	0.11	2	7	14	23	21.45036645	4	0.00025777	0.00295318
1	79803477	rs313681890	T	C	synonymous_variant	LOW	HGD	ENSGALG00000014966	0.15	7	16	0	23	46.82022354	14	2.06E-05	0.00030347
1	79803574	rs317260720	C	T	intron_variant	MODIFIER	HGD	ENSGALG00000014966	0.57	17	5	1	23	103.9474243	34	5.19E-09	1.30E-07
1	79803605	rs315930863	C	A	intron_variant	MODIFIER	HGD	ENSGALG00000014966	0.5	13	6	4	23	75.1877644	26	1.13E-06	2.09E-05
1	79803659	rs735037940	C	T	intron_variant	MODIFIER	HGD	ENSGALG00000014966	0.09	4	18	1	23	22.2288135	8	0.004509168	0.03452363
1	79803698	rs317664011	C	T	intron_variant	MODIFIER	HGD	ENSGALG00000014966	0.48	15	7	1	23	78.63549244	30	3.10E-06	5.32E-05
1	79803699	rs738624674	G	A	intron_variant	MODIFIER	HGD	ENSGALG00000014966	0.05	2	20	1	23	14.26869917	4	0.006485063	0.04689238
1	79803993	rs316925046	G	A	intron_variant	MODIFIER	HGD	ENSGALG00000014966	0.33	10	11	2	23	39.8190064	20	0.005265242	0.03930838
1	79804257	rs317946345	A	G	intron_variant	MODIFIER	HGD	ENSGALG00000014966	0.1	3	12	8	23	19.02027162	6	0.004129534	0.03211551
1	79804334	rs314106578	C	T	intron_variant	MODIFIER	HGD	ENSGALG00000014966	0.73	6	5	12	23	38.52809721	12	0.000125825	0.00155857
1	79804605	rs316140469	C	T	intron_variant	MODIFIER	HGD	ENSGALG00000014966	0.38	11	9	3	23	45.25431894	22	0.00246351	0.02100425
1	79804626	rs314691983	G	A	intron_variant	MODIFIER	HGD	ENSGALG00000014966	0.34	9	7	7	23	38.75350643	18	0.003074889	0.02511914
1	79804747	.	A	G	intron_variant	MODIFIER	HGD	ENSGALG00000014966	0.02	1	20	2	23	11.38103297	2	0.003377848	0.02719498
1	79804775	rs13889333	G	A	intron_variant	MODIFIER	HGD	ENSGALG00000014966	0.79	9	12	2	23	65.87094438	18	2.23E-07	4.53E-06
1	79804792	rs13889334	C	T	intron_variant	MODIFIER	HGD	ENSGALG00000014966	0.63	10	9	4	23	67.01330477	20	5.55E-07	1.07E-05
1	79804798	rs13889335	C	T	intron_variant	MODIFIER	HGD	ENSGALG00000014966	0.55	11	8	4	23	59.60286984	22	2.56E-05	0.0003699
1	79805426	rs315149200	G	A	synonymous_variant	LOW	HGD	ENSGALG00000014966	0.41	15	8	0	23	144.8310311	30	0	0
1	79805468	rs312309476	A	G	synonymous_variant	LOW	HGD	ENSGALG00000014966	0.78	8	15	0	23	47.06271089	16	6.66E-05	0.00087662
1	79807684	rs315801683	C	T	synonymous_variant	LOW	HGD	ENSGALG00000014966	0.15	7	16	0	23	40.16565244	14	0.000240379	0.00277487
1	79807743	.	A	C	synonymous_variant	LOW	HGD	ENSGALG00000014966	0.15	5	18	0	23	83.34063917	10	0	0
1	79812260	rs316721596	A	G	synonymous_variant	LOW	HGD	ENSGALG00000014966	0.2	7	16	0	23	45.14762483	14	3.86E-05	0.00053716
1	79813973	rs741378041	T	C	downstream_gene_variant	MODIFIER	HGD	ENSGALG00000014966	0.5	1	0	22	23	16.83241248	2	0.000221252	0.00257313
1	79816383	rs313254377	T	C	3_prime_UTR_variant	MODIFIER	NDUFB4	ENSGALG00000027688	0.17	1	2	20	23	13.01844256	2	0.001489639	0.01367074
1	79818930	rs315121168	C	A	synonymous_variant	LOW	NDUFB4	ENSGALG00000027688	0.2	7	16	0	23	33.11729055	14	0.002770887	0.02299973
1	79915336	.	G	A	intron_variant	MODIFIER	LRRC58	ENSGALG00000033186	0.5	1	0	22	23	11.98780067	2	0.002493918	0.0211928
1	79921578	rs316714596	A	T	downstream_gene_variant	MODIFIER	LRRC58	ENSGALG00000033186	0.52	16	7	0	23	58.96561053	32	0.002553037	0.02162327
1	79923669	rs315219506	T	C	downstream_gene_variant	MODIFIER	LRRC58	ENSGALG00000033186	0.3	10	13	0	23	39.55177159	20	0.005688907	0.04198666
1	80166107	.	T	C	intron_variant	MODIFIER	POPDC2	ENSGALG00000014988	0.46	12	1	10	23	85.14106912	24	9.04E-09	2.20E-07
1	80166110	.	T	C	intron_variant	MODIFIER	POPDC2	ENSGALG00000014988	0.5	13	0	10	23	82.00017277	26	1.03E-07	2.18E-06
1	80170707	rs317743253	C	T	missense_variant	MODERATE	PLA1A	ENSGALG00000014997	0.57	9	13	1	23	52.51824989	18	3.11E-05	0.00044246
1	80180042	rs13889823	G	A	synonymous_variant	LOW	PLA1A	ENSGALG00000014997	0.52	10	13	0	23	42.47438838	20	0.002397494	0.02051207
1	80245692	rs14847962	A	G	synonymous_variant	LOW	ATP1A1	ENSGALG00000032247	0.09	4	19	0	23	24.39889586	8	0.001964033	0.01729527
1	80340525	rs316712370	G	A	downstream_gene_variant	MODIFIER	SLC22A15	ENSGALG00000015016	0.13	1	3	19	23	10.87814515	2	0.00434351	0.03343265
1	80484686	rs739171535	C	T	intergenic_variant	MODIFIER	-	-	0.42	5	1	17	23	25.42007476	10	0.004603647	0.03510388
1	80488014	rs13890251	A	G	downstream_gene_variant	MODIFIER	VANGL1	ENSGALG00000015025	0.88	1	3	19	23	13.01844256	2	0.001489639	0.01367074
1	80561570	rs315615815	C	T	synonymous_variant	LOW	-	ENSGALG00000015059	0.5	13	10	0	23	50.0268745	26	0.003120981	0.02542904
1	80561609	rs316137282	C	T	synonymous_variant	LOW	-	ENSGALG00000015059	0.28	13	10	0	23	53.60001441	26	0.001139756	0.0108627
1	80561611	rs314235994	A	G	missense_variant	MODERATE	-	ENSGALG00000015059	0.37	15	8	0	23	56.27087699	30	0.002541248	0.0215398
1	80567716	rs314784410	C	A	synonymous_variant	LOW	-	ENSGALG00000015059	0.37	17	6	0	23	66.8335895	34	0.00065199	0.00669713
1	82951258	rs313310734	C	T	intergenic_variant	MODIFIER	-	-	0.75	3	3	17	23	19.69013581	6	0.003143785	0.02558541
1	83059137	rs10722226	A	G	synonymous_variant	LOW	GRAMD1C	ENSGALG00000035629	0.85	5	18	0	23	32.74394973	10	0.000300724	0.00338793
1	83074399	rs14850646	C	T	intron_variant	MODIFIER	GRAMD1C	ENSGALG00000035629	0.82	5	14	4	23	26.77424093	10	0.002827238	0.02339149
1	83174531	rs735419248	G	C	3_prime_UTR_variant	MODIFIER	CLDND1	ENSGALG00000039538	0.15	5	18	0	23	52.97743422	10	7.52E-08	1.63E-06
1	83618319	rs313966898	A	G	intron_variant	MODIFIER	F5	ENSGALG00000029298	0.91	4	19	0	23	27.01594115	8	0.000702519	0.00715627
1	83623213	rs314722424	C	T	synonymous_variant	LOW	F5	ENSGALG00000029298	0.22	6	17	0	23	43.42719606	12	1.91E-05	0.00028393
1	83625955	rs317204126	C	T	missense_variant	MODERATE	F5	ENSGALG00000029298	0.35	12	11	0	23	47.14182996	24	0.003218864	0.02608476
1	83634459	rs313203962	T	C	intron_variant	MODIFIER	F5	ENSGALG00000029298	0.84	4	15	4	23	51.1598128	8	2.44E-08	5.70E-07
1	83634520	rs317179833	G	C	intron_variant	MODIFIER	F5	ENSGALG00000029298	0.47	12	7	4	23	232.4873952	24	0	0
1	83634523	rs316107953	G	A	intron_variant	MODIFIER	F5	ENSGALG00000029298	0.47	12	7	4	23	222.3751677	24	0	0
1	83634599	rs313343736	T	C	intron_variant	MODIFIER	F5	ENSGALG00000029298	0.07	2	13	8	23	40.49700608	4	3.42E-08	7.80E-07
1	83634614	rs317182573	T	C	intron_variant	MODIFIER	F5	ENSGALG00000029298	0.07	2	12	9	23	34.74078128	4	5.25E-07	1.02E-05
1	83634622	rs737348836	C	A	intron_variant	MODIFIER	F5	ENSGALG00000029298	0.07	2	12	9	23	30.32126157	4	4.21E-06	7.07E-05
1	83634720	rs315820063	A	G	intron_variant	MODIFIER	F5	ENSGALG00000029298	0.19	5	8	10	23	70.28187589	10	3.90E-11	0
1	83634747	rs734026203	G	A	intron_variant	MODIFIER	F5	ENSGALG00000029298	0.19	5	8	10	23	67.93828883	10	1.11E-10	0
1	83634964	rs317461163	T	C	intron_variant	MODIFIER	F5	ENSGALG00000029298	0.35	12	8	3	23	215.2965054	24	0	0
1	83635067	rs315126651	G	A	intron_variant	MODIFIER	F5	ENSGALG00000029298	0.37	14	5	4	23	281.5385349	28	0	0
1	83635125	rs313321731	A	G	intron_variant	MODIFIER	F5	ENSGALG00000029298	0.13	5	14	4	23	61.0622744	10	2.28E-09	6.00E-08
1	83635301	rs735092508	T	A	intron_variant	MODIFIER	F5	ENSGALG00000029298	0.5	11	8	4	23	143.003842	22	0	0
1	83635369	rs317926254	G	A	intron_variant	MODIFIER	F5	ENSGALG00000029298	0.16	6	13	4	23	97.63583214	12	0	0
1	83635404	rs732479388	C	T	intron_variant	MODIFIER	F5	ENSGALG00000029298	0.14	6	15	2	23	75.90219133	12	2.50E-11	0
1	83635477	rs14851114	T	C	intron_variant	MODIFIER	F5	ENSGALG00000029298	0.63	8	11	4	23	80.00775065	16	1.66E-10	0
1	83635548	rs318149207	G	A	intron_variant	MODIFIER	F5	ENSGALG00000029298	0.09	3	14	6	23	52.1475957	6	1.74E-09	5.00E-08
1	83636678	rs13894046	T	C	synonymous_variant	LOW	F5	ENSGALG00000029298	0.52	16	7	0	23	74.44055731	32	3.11E-05	0.00044239
1	83640612	rs732649743	A	G	downstream_gene_variant	MODIFIER	F5	ENSGALG00000029298	0.39	14	9	0	23	82.46956252	28	2.85E-07	5.71E-06
1	83640938	rs739589612	G	T	downstream_gene_variant	MODIFIER	F5	ENSGALG00000029298	0.3	10	13	0	23	57.35898851	20	1.81E-05	0.0002701
1	83640962	rs315487792	A	G	downstream_gene_variant	MODIFIER	F5	ENSGALG00000029298	0.3	10	13	0	23	83.8456601	20	8.65E-10	2.00E-08
1	83640975	rs318214877	T	G	downstream_gene_variant	MODIFIER	F5	ENSGALG00000029298	0.87	6	17	0	23	38.44666745	12	0.000129756	0.00160141
1	83641012	rs315578356	A	C	downstream_gene_variant	MODIFIER	F5	ENSGALG00000029298	0.3	10	13	0	23	91.20375206	20	4.60E-11	0
1	83641049	rs314035540	T	G	downstream_gene_variant	MODIFIER	F5	ENSGALG00000029298	0.3	10	13	0	23	122.5732695	20	0	0
1	83641103	rs317806373	A	G	downstream_gene_variant	MODIFIER	F5	ENSGALG00000029298	0.3	10	13	0	23	135.5387231	20	0	0
1	83641112	rs316292908	A	G	downstream_gene_variant	MODIFIER	F5	ENSGALG00000029298	0.3	10	13	0	23	94.10972829	20	1.40E-11	0
1	83641457	rs314831668	T	C	downstream_gene_variant	MODIFIER	F5	ENSGALG00000029298	0.3	10	13	0	23	102.068423	20	1.00E-12	0
1	83777133	rs312762359	G	A	synonymous_variant	LOW	ATP1B1	ENSGALG00000015233	0.24	9	14	0	23	49.47140622	18	9.07E-05	0.00115805
1	83777937	rs315388776	A	G	synonymous_variant	LOW	ATP1B1	ENSGALG00000015233	0.98	1	22	0	23	9.997504696	2	0.006746359	0.04834224
1	84102433	rs13894675	G	A	downstream_gene_variant	MODIFIER	SFT2D2	ENSGALG00000019228	0.46	15	8	0	23	59.826799	30	0.000966185	0.00938051
1	84102536	rs734561073	A	G	downstream_gene_variant	MODIFIER	SFT2D2	ENSGALG00000019228	0.2	7	16	0	23	45.35334373	14	3.57E-05	0.00050142
1	84102857	rs13894679	T	C	downstream_gene_variant	MODIFIER	SFT2D2	ENSGALG00000019228	0.52	12	11	0	23	59.41456773	24	7.72E-05	0.00100277
1	84102861	rs740940425	A	G	downstream_gene_variant	MODIFIER	SFT2D2	ENSGALG00000019228	0.3	10	13	0	23	39.47913673	20	0.005809499	0.0427633
1	84102934	rs735169823	A	G	downstream_gene_variant	MODIFIER	SFT2D2	ENSGALG00000019228	0.2	7	16	0	23	47.43073731	14	1.63E-05	0.0002455
1	84102936	rs738648468	C	T	downstream_gene_variant	MODIFIER	SFT2D2	ENSGALG00000019228	0.2	7	16	0	23	45.19437713	14	3.79E-05	0.00052888
1	84103642	rs14851677	T	C	downstream_gene_variant	MODIFIER	SFT2D2	ENSGALG00000019228	0.8	7	16	0	23	55.93749835	14	5.97E-07	1.15E-05
1	84104085	rs737775144	T	A	downstream_gene_variant	MODIFIER	SFT2D2	ENSGALG00000019228	0.35	8	15	0	23	33.31350984	16	0.006714382	0.04816403
1	84104087	rs741416619	T	C	downstream_gene_variant	MODIFIER	SFT2D2	ENSGALG00000019228	0.15	7	16	0	23	44.95617104	14	4.15E-05	0.00057343
1	84105144	rs737155479	T	C	downstream_gene_variant	MODIFIER	SFT2D2	ENSGALG00000019228	0.11	5	18	0	23	66.920397	10	1.74E-10	1.00E-08
1	84105181	rs739188660	C	T	downstream_gene_variant	MODIFIER	SFT2D2	ENSGALG00000019228	0.82	6	11	6	23	79.84352106	12	4.00E-12	0
1	84105232	rs733879147	T	C	downstream_gene_variant	MODIFIER	SFT2D2	ENSGALG00000019228	0.11	5	17	1	23	92.95167399	10	0	0
1	84106869	rs312744475	G	A	3_prime_UTR_variant	MODIFIER	SFT2D2	ENSGALG00000019228	0.72	7	16	0	23	39.82326722	14	0.000271823	0.00309658
1	84122474	rs314788371	C	G	5_prime_UTR_variant	MODIFIER	TIPRL	ENSGALG00000015246	0.11	5	18	0	23	24.44278528	10	0.006507961	0.04702088
1	84160978	rs731852485	A	T	3_prime_UTR_variant	MODIFIER	CPOX	ENSGALG00000015240	0.26	12	11	0	23	45.50978882	24	0.005067347	0.03812863
1	84160992	rs733928553	T	A	3_prime_UTR_variant	MODIFIER	CPOX	ENSGALG00000015240	0.26	12	11	0	23	53.27377881	24	0.000532252	0.00560384
1	84161124	rs10726900	G	T	3_prime_UTR_variant	MODIFIER	CPOX	ENSGALG00000015240	0.2	9	14	0	23	83.20632072	18	2.34E-10	1.00E-08
1	84161172	rs314721373	C	G	3_prime_UTR_variant	MODIFIER	CPOX	ENSGALG00000015240	0.5	15	8	0	23	66.56122644	30	0.000137994	0.00169036
1	84167292	rs10726520	A	C	synonymous_variant	LOW	CPOX	ENSGALG00000015240	0.24	11	12	0	23	103.1054942	22	2.00E-12	0
1	84167295	rs317006259	C	T	synonymous_variant	LOW	CPOX	ENSGALG00000015240	0.07	3	20	0	23	21.20865904	6	0.001682757	0.01514129
1	84169036	rs732589667	G	A	synonymous_variant	LOW	CPOX	ENSGALG00000015240	0.43	7	15	1	23	55.87231795	14	6.13E-07	1.18E-05
1	84169079	rs737416413	T	C	missense_variant	MODERATE	CPOX	ENSGALG00000015240	0.52	8	15	0	23	38.54926702	16	0.001262857	0.01187834
1	84287994	rs735464639	G	C	5_prime_UTR_variant	MODIFIER	COL8A1	ENSGALG00000015253	0.25	2	2	19	23	16.75011755	4	0.002161385	0.01876913
1	84852120	rs3137027	G	T	synonymous_variant	LOW	NIT2	ENSGALG00000015275	0.37	11	12	0	23	64.17231773	22	5.28E-06	8.73E-05
1	84852142	rs3137028	G	A	missense_variant	MODERATE	NIT2	ENSGALG00000015275	0.15	7	16	0	23	60.17982009	14	1.09E-07	2.31E-06
1	84854177	.	T	C	synonymous_variant	LOW	NIT2	ENSGALG00000015275	0.2	7	16	0	23	35.57241057	14	0.001208738	0.01143346
1	84854201	rs736371660	G	A	synonymous_variant	LOW	NIT2	ENSGALG00000015275	0.39	14	9	0	23	51.83961983	28	0.00400252	0.03134509
1	84856130	rs314150485	C	G	synonymous_variant	LOW	NIT2	ENSGALG00000015275	0.2	9	14	0	23	54.80483803	18	1.37E-05	0.00020993
1	84858637	rs314845820	G	T	3_prime_UTR_variant	MODIFIER	NIT2	ENSGALG00000015275	0.76	11	12	0	23	77.11990075	22	4.79E-08	1.07E-06
1	84858653	rs313278857	C	T	3_prime_UTR_variant	MODIFIER	NIT2	ENSGALG00000015275	0.76	11	12	0	23	78.70776699	22	2.64E-08	6.10E-07
1	84858655	.	C	A	3_prime_UTR_variant	MODIFIER	NIT2	ENSGALG00000015275	0.2	7	16	0	23	42.13379196	14	0.000117728	0.00146807
1	84858695	rs315471278	A	G	3_prime_UTR_variant	MODIFIER	NIT2	ENSGALG00000015275	0.3	14	9	0	23	100.2802576	28	4.56E-10	1.00E-08
1	84861693	rs15331064	C	T	downstream_gene_variant	MODIFIER	TOMM70	ENSGALG00000015285	0.2	7	16	0	23	33.23096161	14	0.002668024	0.02224543
1	84861804	rs739142764	C	G	downstream_gene_variant	MODIFIER	TOMM70	ENSGALG00000015285	0.33	9	14	0	23	40.62331274	18	0.001715381	0.01539261
1	84861891	rs15331066	T	C	downstream_gene_variant	MODIFIER	TOMM70	ENSGALG00000015285	0.46	13	10	0	23	51.01802908	26	0.002371852	0.02032715
1	84861894	rs15331067	A	C	downstream_gene_variant	MODIFIER	TOMM70	ENSGALG00000015285	0.46	13	10	0	23	47.56519253	26	0.006063301	0.04425327
1	84864335	rs10730305	C	T	synonymous_variant	LOW	TOMM70	ENSGALG00000015285	0.46	11	12	0	23	44.27499787	22	0.003276159	0.02650222
1	84976179	rs733741947	T	C	synonymous_variant	LOW	TFG	ENSGALG00000015299	0.43	12	11	0	23	46.02439561	24	0.004397236	0.03379279
1	85263320	rs315956728	C	T	synonymous_variant	LOW	SENP7	ENSGALG00000044642	0.57	2	5	16	23	15.52002132	4	0.003735724	0.02960376
1	85343217	.	G	T	upstream_gene_variant	MODIFIER	CEP97	ENSGALG00000015342	0.5	2	0	21	23	56.00940849	4	2.00E-11	0
1	85344421	rs732436575	C	T	synonymous_variant	LOW	RPL24	ENSGALG00000015339	0.04	2	21	0	23	22.94359035	4	0.000129955	0.00160297
1	85378934	rs318139118	G	A	synonymous_variant	LOW	NXPE3	ENSGALG00000015344	0.5	2	0	21	23	17.01543172	4	0.00191965	0.01696097
1	87435449	rs313985816	C	T	3_prime_UTR_variant	MODIFIER	CD47	ENSGALG00000015355	0.11	5	18	0	23	25.83946564	10	0.003962201	0.03108714
1	87435752	rs739200815	A	G	3_prime_UTR_variant	MODIFIER	CD47	ENSGALG00000015355	0.2	7	16	0	23	34.97669152	14	0.001481739	0.01366906
1	87441213	rs739361523	A	T	intron_variant	MODIFIER	CD47	ENSGALG00000015355	0.2	4	11	8	23	21.94350306	8	0.00502161	0.03782466
1	87441225	rs13648294	A	G	intron_variant	MODIFIER	CD47	ENSGALG00000015355	0.73	4	7	12	23	32.1408867	8	8.79E-05	0.00112607
1	87444613	rs13899003	G	A	synonymous_variant	LOW	CD47	ENSGALG00000015355	0.76	9	14	0	23	47.5088818	18	0.000178056	0.00212336
1	87451584	rs312633497	T	A	intron_variant	MODIFIER	CD47	ENSGALG00000015355	0.94	1	7	15	23	10.03811599	2	0.006610751	0.04752344
1	87452143	rs314182670	C	T	intron_variant	MODIFIER	CD47	ENSGALG00000015355	0.13	1	3	19	23	10.87814515	2	0.00434351	0.03343265
1	87475544	rs739705775	C	T	synonymous_variant	LOW	IFT57	ENSGALG00000015356	0.05	2	20	1	23	27.29154109	4	1.74E-05	0.00025977
1	87481646	rs739562235	T	C	synonymous_variant	LOW	IFT57	ENSGALG00000015356	0.3	11	11	1	23	73.24059482	22	2.02E-07	4.15E-06
1	87482147	rs732574877	A	G	synonymous_variant	LOW	IFT57	ENSGALG00000015356	0.74	11	10	2	23	72.08680179	22	3.09E-07	6.18E-06
1	87489122	rs316348911	A	G	upstream_gene_variant	MODIFIER	IFT57	ENSGALG00000015356	0.73	8	14	1	23	91.16269391	16	2.00E-12	0
1	87489170	rs316544036	G	T	upstream_gene_variant	MODIFIER	IFT57	ENSGALG00000015356	0.82	4	18	1	23	80.59733436	8	0	0
1	87489520	rs312935425	C	T	upstream_gene_variant	MODIFIER	IFT57	ENSGALG00000015356	0.86	4	18	1	23	159.6603381	8	0	0
1	87489529	rs315336087	G	A	upstream_gene_variant	MODIFIER	IFT57	ENSGALG00000015356	0.9	4	17	2	23	139.7038195	8	0	0
1	87491082	rs734971955	G	C	upstream_gene_variant	MODIFIER	IFT57	ENSGALG00000015356	0.18	4	18	1	23	129.2002253	8	0	0
1	87492758	rs316651116	G	C	missense_variant	MODERATE	HHLA2	ENSGALG00000022871	0.13	4	19	0	23	168.0411541	8	0	0
1	87492836	rs315155216	C	T	missense_variant	MODERATE	HHLA2	ENSGALG00000022871	0.2	5	18	0	23	151.0129578	10	0	0
1	87492844	rs13899076	T	G	missense_variant	MODERATE	HHLA2	ENSGALG00000022871	0.2	5	18	0	23	161.9442831	10	0	0
1	87492859	rs13899077	C	T	synonymous_variant	LOW	HHLA2	ENSGALG00000022871	0.2	5	18	0	23	180.4360391	10	0	0
1	87492875	rs13899078	A	G	missense_variant	MODERATE	HHLA2	ENSGALG00000022871	0.2	5	18	0	23	164.6218141	10	0	0
1	87493009	rs13899079	G	T	missense_variant	MODERATE	HHLA2	ENSGALG00000022871	0.18	4	18	1	23	190.4419311	8	0	0
1	87493721	rs313509685	T	C	missense_variant	MODERATE	HHLA2	ENSGALG00000022871	0.16	3	19	1	23	114.3168853	6	0	0
1	87495750	rs736182156	C	G	missense_variant	MODERATE	HHLA2	ENSGALG00000022871	0.07	3	20	0	23	42.59258381	6	1.40E-07	2.94E-06
1	87495754	rs739729899	A	G	missense_variant	MODERATE	HHLA2	ENSGALG00000022871	0.07	3	20	0	23	49.29468316	6	6.51E-09	1.60E-07
1	87500386	rs741289629	C	A	downstream_gene_variant	MODIFIER	MYH15	ENSGALG00000015358	0.05	2	20	1	23	28.23549128	4	1.12E-05	0.00017347
1	87501256	rs13899103	G	C	downstream_gene_variant	MODIFIER	MYH15	ENSGALG00000015358	0.18	4	18	1	23	83.40846937	8	0	0
1	87501262	rs13899104	G	A	downstream_gene_variant	MODIFIER	MYH15	ENSGALG00000015358	0.18	4	18	1	23	79.04257518	8	0	0
1	87811200	rs314922897	G	T	intergenic_variant	MODIFIER	-	-	0.41	13	10	0	23	66.53510905	26	2.09E-05	0.00030776
1	87820188	rs10725675	C	T	intergenic_variant	MODIFIER	-	-	0.41	9	14	0	23	48.10201003	18	0.000145394	0.00177196
1	87820360	rs315810614	A	G	intergenic_variant	MODIFIER	-	-	0.81	6	15	2	23	34.70822243	12	0.000521114	0.00549883
1	87820407	rs10730079	T	C	intergenic_variant	MODIFIER	-	-	0.38	8	13	2	23	42.53283568	16	0.000328466	0.00365201
1	87820581	rs315175842	A	T	intergenic_variant	MODIFIER	-	-	0.39	12	11	0	23	46.62214236	24	0.003723895	0.02952503
1	88268166	rs316507345	C	T	synonymous_variant	LOW	NECTIN3	ENSGALG00000015367	0.14	5	13	5	23	55.95539887	10	2.09E-08	4.90E-07
1	88281717	rs314974163	G	A	downstream_gene_variant	MODIFIER	NECTIN3	ENSGALG00000015367	0.11	2	7	14	23	17.51877258	4	0.001532037	0.01399147
1	88282875	rs314430532	G	C	intergenic_variant	MODIFIER	-	-	0.79	3	4	16	23	29.77337042	6	4.34E-05	0.00059722
1	88282882	rs737625408	T	C	intergenic_variant	MODIFIER	-	-	0.29	4	3	16	23	31.75817209	8	0.000102902	0.00129951
1	88282894	rs314813905	A	G	intergenic_variant	MODIFIER	-	-	0.4	4	1	18	23	28.23386611	8	0.000431764	0.00465913
1	88293781	rs317117821	T	G	intergenic_variant	MODIFIER	-	-	0.29	4	3	16	23	22.23175647	8	0.004504155	0.03449033
1	88293944	rs794719398	C	A	intergenic_variant	MODIFIER	-	-	0.13	3	9	11	23	43.89794905	6	7.74E-08	1.67E-06
1	88293945	rs794310945	A	G	intergenic_variant	MODIFIER	-	-	0.13	3	9	11	23	43.89794905	6	7.74E-08	1.67E-06
1	88294022	rs14856052	C	T	intergenic_variant	MODIFIER	-	-	0.3	3	2	18	23	19.43623115	6	0.003486961	0.02793924
1	88294036	.	A	C	intergenic_variant	MODIFIER	-	-	0.33	4	2	17	23	34.97025499	8	2.71E-05	0.00038935
1	88294210	rs15339223	T	C	intergenic_variant	MODIFIER	-	-	0.91	2	9	12	23	27.32805979	4	1.71E-05	0.00025576
1	88294596	rs313479878	T	C	intergenic_variant	MODIFIER	-	-	0.94	1	7	15	23	15.02537055	2	0.000546113	0.00571311
1	88294609	rs314306020	A	G	intergenic_variant	MODIFIER	-	-	0.94	1	7	15	23	16.06914234	2	0.000324063	0.00361042
1	88294941	rs739225054	A	G	intergenic_variant	MODIFIER	-	-	0.39	5	4	14	23	28.43233744	10	0.001538681	0.01404391
1	88294953	rs737571194	C	G	intergenic_variant	MODIFIER	-	-	0.38	4	4	15	23	25.09261621	8	0.001499359	0.01374996
1	88295587	rs735232189	A	C	intergenic_variant	MODIFIER	-	-	0.06	1	7	15	23	16.71657173	2	0.000234446	0.0027122
1	88295691	rs313227012	G	T	intergenic_variant	MODIFIER	-	-	0.63	3	1	19	23	63.96983858	6	7.00E-12	0
1	88295802	rs14856056	T	C	intergenic_variant	MODIFIER	-	-	0.33	8	4	11	23	78.03953988	16	3.75E-10	1.00E-08
1	88295850	rs14856057	G	A	intergenic_variant	MODIFIER	-	-	0.36	8	6	9	23	58.07811083	16	1.10E-06	2.04E-05
1	88295919	rs14856058	G	A	intergenic_variant	MODIFIER	-	-	0.4	4	1	18	23	29.56840703	8	0.000251904	0.00289228
1	88496648	rs14856281	A	G	intergenic_variant	MODIFIER	-	-	0.79	7	10	6	23	89.19285053	14	1.00E-12	0
1	88500903	rs317249212	G	A	intergenic_variant	MODIFIER	-	-	0.85	5	18	0	23	37.30040407	10	5.02E-05	0.00068092
1	88501081	rs316006417	G	A	intergenic_variant	MODIFIER	-	-	0.43	12	11	0	23	62.87053633	24	2.49E-05	0.00036038
1	88528969	rs317399041	G	C	synonymous_variant	LOW	PHLDB2	ENSGALG00000015377	0.52	10	13	0	23	39.26796012	20	0.006173935	0.04496179
1	88535787	rs313307014	A	G	synonymous_variant	LOW	PHLDB2	ENSGALG00000015377	0.15	7	16	0	23	60.8219068	14	8.41E-08	1.81E-06
1	88552079	rs317631652	T	C	synonymous_variant	LOW	PHLDB2	ENSGALG00000015377	0.24	9	14	0	23	51.50425966	18	4.46E-05	0.0006121
1	88552966	rs736652348	A	C	downstream_gene_variant	MODIFIER	PHLDB2	ENSGALG00000015377	0.02	1	22	0	23	14.88997081	2	0.000584365	0.00606646
1	88553171	rs314694849	A	G	downstream_gene_variant	MODIFIER	PHLDB2	ENSGALG00000015377	0.22	8	15	0	23	51.4973654	16	1.32E-05	0.00020239
1	88553217	rs313774427	A	C	downstream_gene_variant	MODIFIER	PHLDB2	ENSGALG00000015377	0.76	9	14	0	23	68.3629104	18	8.53E-08	1.84E-06
1	88553297	rs315869906	A	C	downstream_gene_variant	MODIFIER	PHLDB2	ENSGALG00000015377	0.52	10	13	0	23	62.90865709	20	2.50E-06	4.37E-05
1	88553325	rs312984226	C	A	downstream_gene_variant	MODIFIER	PHLDB2	ENSGALG00000015377	0.52	10	13	0	23	48.30974089	20	0.000384831	0.00421661
1	88553778	rs314156880	C	T	downstream_gene_variant	MODIFIER	PHLDB2	ENSGALG00000015377	0.41	11	12	0	23	43.80986978	22	0.003745806	0.02966876
1	88553914	rs315485823	A	G	downstream_gene_variant	MODIFIER	PHLDB2	ENSGALG00000015377	0.33	9	14	0	23	38.15857798	18	0.00369046	0.02933006
1	88553971	rs312786270	C	T	downstream_gene_variant	MODIFIER	PHLDB2	ENSGALG00000015377	0.33	9	14	0	23	48.21359551	18	0.000139939	0.00171095
1	88553984	rs316579809	A	T	downstream_gene_variant	MODIFIER	PHLDB2	ENSGALG00000015377	0.65	8	15	0	23	35.58201553	16	0.003305813	0.02672408
1	88666906	rs14856371	C	T	synonymous_variant	LOW	-	ENSGALG00000026299	0.38	2	11	10	23	19.97383164	4	0.000505375	0.00535376
1	88666977	rs14856372	G	A	missense_variant	MODERATE	-	ENSGALG00000026299	0.19	3	5	15	23	28.23007074	6	8.50E-05	0.0010932
1	88667026	rs313238823	C	T	synonymous_variant	LOW	-	ENSGALG00000026299	0.24	7	12	4	23	43.25776263	14	7.79E-05	0.00101062
1	88667072	rs14856373	A	G	missense_variant	MODERATE	-	ENSGALG00000026299	0.26	7	10	6	23	53.42600955	14	1.61E-06	2.91E-05
1	88668829	rs312669974	C	T	downstream_gene_variant	MODIFIER	-	ENSGALG00000026299	0.07	1	6	16	23	20.33182956	2	3.85E-05	0.00053563
1	88708211	rs317772898	A	T	synonymous_variant	LOW	CD200L	ENSGALG00000015395	0.83	1	2	20	23	16.15305128	2	0.000310749	0.00348274
1	88708486	rs732517206	A	G	missense_variant	MODERATE	CD200L	ENSGALG00000015395	0.8	2	3	18	23	17.47428586	4	0.001562927	0.01419952
1	88708492	rs737305343	T	A	missense_variant	MODERATE	CD200L	ENSGALG00000015395	0.7	3	2	18	23	33.11016245	6	9.99E-06	0.00015667
1	88709804	rs312607254	G	A	missense_variant	MODERATE	CD200L	ENSGALG00000015395	0.88	2	6	15	23	45.29932919	4	3.45E-09	9.00E-08
1	88710003	rs733659807	A	C	synonymous_variant	LOW	CD200L	ENSGALG00000015395	0.07	1	6	16	23	10.87814515	2	0.00434351	0.03343265
1	88713301	rs13900662	T	C	synonymous_variant	LOW	CD200L	ENSGALG00000015395	0.63	3	1	19	23	44.04948847	6	7.23E-08	1.57E-06
1	88713321	rs13900664	A	G	missense_variant	MODERATE	CD200L	ENSGALG00000015395	0.75	2	2	19	23	43.16340318	4	9.57E-09	2.30E-07
1	88713330	rs13900666	T	C	missense_variant	MODERATE	CD200L	ENSGALG00000015395	0.75	2	2	19	23	38.61658679	4	8.36E-08	1.80E-06
1	88713420	rs13900668	A	G	missense_variant	MODERATE	CD200L	ENSGALG00000015395	0.17	1	2	20	23	24.16858098	2	5.65E-06	9.28E-05
1	88713578	rs13900689	A	C	missense_variant	MODERATE	CD200L	ENSGALG00000015395	0.83	1	2	20	23	18.03751305	2	0.000121117	0.00150383
1	88713648	rs13900691	G	C	3_prime_UTR_variant	MODIFIER	CD200L	ENSGALG00000015395	0.79	3	4	16	23	66.35482331	6	2.00E-12	0
1	88713653	rs13900692	T	C	3_prime_UTR_variant	MODIFIER	CD200L	ENSGALG00000015395	0.75	3	3	17	23	32.36259262	6	1.39E-05	0.00021221
1	88713766	rs15340320	G	C	3_prime_UTR_variant	MODIFIER	CD200L	ENSGALG00000015395	0.7	3	2	18	23	30.85456896	6	2.70E-05	0.00038868
1	88740805	rs316980957	C	T	intergenic_variant	MODIFIER	-	-	0.28	5	4	14	23	36.07399866	10	8.17E-05	0.00105587
1	88760590	rs316484586	T	A	intron_variant	MODIFIER	-	ENSGALG00000015398	0.64	9	9	5	23	39.1100307	18	0.002754267	0.02288249
1	88761354	.	T	C	intron_variant	MODIFIER	-	ENSGALG00000015398	0.5	1	0	22	23	18.10937819	2	0.000116842	0.00145748
1	88761475	rs313916970	C	A	intron_variant	MODIFIER	-	ENSGALG00000015398	0.92	1	5	17	23	13.26217657	2	0.001318727	0.01233093
1	88778780	rs736100864	C	G	3_prime_UTR_variant	MODIFIER	CGGBP1	ENSGALG00000015400	0.5	2	0	21	23	17.50542135	4	0.001541244	0.01405186
1	89663166	rs317511977	A	G	downstream_gene_variant	MODIFIER	PROS1	ENSGALG00000015409	0.83	8	15	0	23	403.5942665	16	0	0
1	89663168	rs733797461	T	G	downstream_gene_variant	MODIFIER	PROS1	ENSGALG00000015409	0.5	17	6	0	23	539.2251311	34	0	0
1	89663270	rs315820406	A	G	downstream_gene_variant	MODIFIER	PROS1	ENSGALG00000015409	0.6	5	16	2	23	365.5859605	10	0	0
1	89663324	rs315041825	T	G	downstream_gene_variant	MODIFIER	PROS1	ENSGALG00000015409	0.5	17	6	0	23	717.5305475	34	0	0
1	89663648	rs312966194	A	G	downstream_gene_variant	MODIFIER	PROS1	ENSGALG00000015409	0.5	17	6	0	23	107.925118	34	1.28E-09	3.00E-08
1	89663923	rs15342422	G	A	downstream_gene_variant	MODIFIER	PROS1	ENSGALG00000015409	0.61	14	9	0	23	74.91164121	28	3.73E-06	6.31E-05
1	89664036	rs315479251	G	A	downstream_gene_variant	MODIFIER	PROS1	ENSGALG00000015409	0.61	12	11	0	23	60.97899935	24	4.64E-05	0.00063446
1	89664065	rs739689790	C	A	downstream_gene_variant	MODIFIER	PROS1	ENSGALG00000015409	0.46	15	8	0	23	68.43748659	30	7.83E-05	0.00101536
1	89664221	rs318001133	G	C	downstream_gene_variant	MODIFIER	PROS1	ENSGALG00000015409	0.5	17	6	0	23	69.31879017	34	0.000328377	0.00365166
1	89664456	rs735517870	C	A	downstream_gene_variant	MODIFIER	PROS1	ENSGALG00000015409	0.17	8	15	0	23	73.82206293	16	2.12E-09	6.00E-08
1	89664513	rs740256757	C	T	downstream_gene_variant	MODIFIER	PROS1	ENSGALG00000015409	0.15	7	16	0	23	50.10156876	14	5.87E-06	9.62E-05
1	89689300	rs740100703	A	G	synonymous_variant	LOW	PROS1	ENSGALG00000015409	0.3	12	11	0	23	49.84433087	24	0.001481964	0.01367033
1	89695354	.	G	A	synonymous_variant	LOW	PROS1	ENSGALG00000015409	0.17	5	16	2	23	28.15340312	10	0.001705907	0.01532171
1	89744067	rs741238875	T	C	upstream_gene_variant	MODIFIER	NSUN3	ENSGALG00000015414	0.5	1	0	22	23	25.41232138	2	3.03E-06	5.22E-05
1	89744113	rs314465207	C	A	upstream_gene_variant	MODIFIER	NSUN3	ENSGALG00000015414	0.67	2	1	20	23	17.81708456	4	0.00133992	0.01250987
1	91283269	rs318075684	G	C	upstream_gene_variant	MODIFIER	-	ENSGALG00000024077	0.58	8	4	11	23	33.18009408	16	0.006994512	0.04981476
1	91298585	rs741750706	T	C	synonymous_variant	LOW	-	ENSGALG00000024077	0.9	3	12	8	23	18.48140023	6	0.0051353	0.03853576
1	91330783	rs731430426	G	A	downstream_gene_variant	MODIFIER	-	ENSGALG00000024077	0.37	13	10	0	23	70.29382596	26	6.01E-06	9.84E-05
1	91331154	rs317481728	C	G	downstream_gene_variant	MODIFIER	-	ENSGALG00000024077	0.66	9	13	1	23	51.66311783	18	4.21E-05	0.00058137
1	91331158	rs735883913	A	G	downstream_gene_variant	MODIFIER	-	ENSGALG00000024077	0.65	10	13	0	23	51.99280961	20	0.000114134	0.00142702
1	91332174	.	T	C	3_prime_UTR_variant	MODIFIER	MINA	ENSGALG00000039302	0.07	3	19	1	23	17.79244281	6	0.006772375	0.04851974
1	91458333	rs738162216	T	C	missense_variant	MODERATE	DCAF6	ENSGALG00000015435	0.04	2	21	0	23	15.92968334	4	0.003114984	0.02538814
1	91498767	rs14858547	G	A	synonymous_variant	LOW	MPC2	ENSGALG00000015437	0.5	3	0	20	23	62.45052074	6	1.40E-11	0
1	91499411	rs15346010	T	G	intron_variant	MODIFIER	MPC2	ENSGALG00000015437	0.32	7	4	12	23	30.95232453	14	0.005629319	0.04161546
1	91505240	rs738572534	A	T	3_prime_UTR_variant	MODIFIER	MPC2	ENSGALG00000015437	0.24	9	14	0	23	40.234526	18	0.001939081	0.01711325
1	91505322	rs794042289	G	A	3_prime_UTR_variant	MODIFIER	MPC2	ENSGALG00000015437	0.37	11	12	0	23	46.40314171	22	0.001754363	0.01569542
1	91507124	rs736044409	C	T	downstream_gene_variant	MODIFIER	MPC2	ENSGALG00000015437	0.54	13	10	0	23	50.30341454	26	0.002892042	0.02385674
1	91507627	.	C	T	downstream_gene_variant	MODIFIER	MPC2	ENSGALG00000015437	0.02	1	22	0	23	11.49985558	2	0.003183011	0.02585201
1	91507671	rs740321498	G	A	downstream_gene_variant	MODIFIER	MPC2	ENSGALG00000015437	0.02	1	22	0	23	12.61341537	2	0.001824029	0.01624132
1	91508952	.	T	C	downstream_gene_variant	MODIFIER	MPC2	ENSGALG00000015437	0.43	18	3	2	23	287.5418685	36	0	0
1	91509115	rs738152300	C	A	downstream_gene_variant	MODIFIER	MPC2	ENSGALG00000015437	0.13	5	14	4	23	24.24640483	10	0.00697254	0.04969115
1	91510870	rs314032672	G	A	intergenic_variant	MODIFIER	-	-	0.2	9	14	0	23	53.81320124	18	1.96E-05	0.00029049
1	91524295	rs317708018	A	G	3_prime_UTR_variant	MODIFIER	MPZL1	ENSGALG00000015438	0.5	1	0	22	23	15.07202359	2	0.000533521	0.00560872
1	91524298	rs15346063	C	T	3_prime_UTR_variant	MODIFIER	MPZL1	ENSGALG00000015438	0.5	1	0	22	23	15.07202359	2	0.000533521	0.00560872
1	91524477	rs313305022	G	A	3_prime_UTR_variant	MODIFIER	MPZL1	ENSGALG00000015438	0.5	1	0	22	23	10.87814515	2	0.00434351	0.03343265
1	91524647	rs794533074	G	A	3_prime_UTR_variant	MODIFIER	MPZL1	ENSGALG00000015438	0.5	1	0	22	23	12.94691374	2	0.00154388	0.01405186
1	91524656	.	G	A	3_prime_UTR_variant	MODIFIER	MPZL1	ENSGALG00000015438	0.5	1	0	22	23	16.38181967	2	0.000277162	0.00314704
1	91526324	rs735113528	T	C	synonymous_variant	LOW	MPZL1	ENSGALG00000015438	0.22	10	13	0	23	46.11008269	20	0.00077845	0.00782087
1	91550236	rs13686641	C	T	synonymous_variant	LOW	RCSD1	ENSGALG00000040275	0.14	6	16	1	23	30.10443913	12	0.002693084	0.02243397
1	91594008	rs732627754	A	G	downstream_gene_variant	MODIFIER	CREG1	ENSGALG00000040426	0.11	5	18	0	23	148.6828563	10	0	0
1	91594522	.	T	A	downstream_gene_variant	MODIFIER	CREG1	ENSGALG00000040426	0.3	14	9	0	23	55.0722519	28	0.001666315	0.01501369
1	91594823	rs736434481	C	T	downstream_gene_variant	MODIFIER	CREG1	ENSGALG00000040426	0.22	10	13	0	23	75.4373188	20	2.30E-08	5.40E-07
1	91594928	rs733111220	C	T	downstream_gene_variant	MODIFIER	CREG1	ENSGALG00000040426	0.37	13	10	0	23	61.98576689	26	9.02E-05	0.00115233
1	91595353	rs315662556	T	C	downstream_gene_variant	MODIFIER	CREG1	ENSGALG00000040426	0.24	11	12	0	23	52.78061582	22	0.000243674	0.00280958
1	91839735	rs316347238	G	A	upstream_gene_variant	MODIFIER	ILDR2	ENSGALG00000015458	0.5	1	0	22	23	11.98780067	2	0.002493918	0.0211928
1	91840362	rs314631739	G	A	upstream_gene_variant	MODIFIER	ILDR2	ENSGALG00000015458	0.33	2	1	20	23	15.99125529	4	0.00303092	0.02481588
1	91875814	rs731012887	G	A	downstream_gene_variant	MODIFIER	ILDR2	ENSGALG00000015458	0.04	1	12	10	23	14.1277755	2	0.000855446	0.00845922
1	91875821	rs738242670	G	A	downstream_gene_variant	MODIFIER	ILDR2	ENSGALG00000015458	0.07	2	12	9	23	17.91910278	4	0.001279841	0.01202068
1	91876719	rs731480186	G	A	downstream_gene_variant	MODIFIER	ILDR2	ENSGALG00000015458	0.5	2	0	21	23	15.85895585	4	0.003214383	0.02605387
1	91876720	rs736196955	G	T	downstream_gene_variant	MODIFIER	ILDR2	ENSGALG00000015458	0.5	2	0	21	23	15.85895585	4	0.003214383	0.02605387
1	91877991	rs316170861	G	A	downstream_gene_variant	MODIFIER	ILDR2	ENSGALG00000015458	0.5	6	2	15	23	30.30824383	12	0.002508922	0.02130984
1	91884831	rs13904354	T	C	missense_variant,splice_region_variant	MODERATE	ZFP92	ENSGALG00000015459	0.84	7	15	1	23	34.52008857	14	0.001730323	0.01550704
1	92059230	rs735925173	G	A	intergenic_variant	MODIFIER	-	-	0.25	1	1	21	23	11.90488943	2	0.002599478	0.02176939
1	92238031	rs315009938	T	C	3_prime_UTR_variant	MODIFIER	ADPRH	ENSGALG00000015473	0.7	12	11	0	23	52.07417369	24	0.000765154	0.00770767
1	92238276	rs318070617	C	T	missense_variant	MODERATE	ADPRH	ENSGALG00000015473	0.36	10	12	1	23	42.67873257	20	0.002253776	0.01945115
1	92238281	rs316512879	G	C	synonymous_variant	LOW	ADPRH	ENSGALG00000015473	0.41	10	12	1	23	48.33351577	20	0.000381877	0.00418689
1	92285017	rs737733831	C	T	synonymous_variant	LOW	TIMMDC1	ENSGALG00000024480	0.17	8	15	0	23	46.58084759	16	7.91E-05	0.00102497
1	92293000	rs13904858	C	G	3_prime_UTR_variant	MODIFIER	POGLUT1	ENSGALG00000015480	0.11	3	11	9	23	18.36947667	6	0.005372239	0.03998843
1	92403145	rs317870920	G	A	missense_variant	MODERATE	ACP6	ENSGALG00000015485	0.79	4	10	9	23	22.50279414	8	0.00406484	0.03177133
1	92403150	rs315516629	G	A	splice_region_variant,synonymous_variant	LOW	ACP6	ENSGALG00000015485	0.85	4	9	10	23	21.30625825	8	0.006376876	0.04624525
1	92871204	rs738913247	T	A	3_prime_UTR_variant	MODIFIER	CHMP2B	ENSGALG00000015496	0.44	11	6	6	23	126.2661873	22	0	0
1	92872477	rs316448410	A	G	synonymous_variant	LOW	CHMP2B	ENSGALG00000015496	0.33	11	12	0	23	43.85443754	22	0.003698182	0.02938543
1	95223634	rs739762915	T	C	synonymous_variant	LOW	GBE1	ENSGALG00000042771	0.09	4	19	0	23	22.62765403	8	0.003876678	0.0305216
1	95289839	rs10724365	T	A	downstream_gene_variant	MODIFIER	GBE1	ENSGALG00000042771	0.13	4	19	0	23	126.4784468	8	0	0
1	95289842	rs10730081	C	G	downstream_gene_variant	MODIFIER	GBE1	ENSGALG00000042771	0.13	4	19	0	23	121.9879067	8	0	0
1	98014815	rs315567110	G	A	synonymous_variant	LOW	LIPI	ENSGALG00000015662	0.44	8	8	7	23	97.29784615	16	0	0
1	98014881	rs13909105	C	T	synonymous_variant	LOW	LIPI	ENSGALG00000015662	0.45	11	8	4	23	210.5117002	22	0	0
1	98017668	rs733118329	C	T	synonymous_variant	LOW	LIPI	ENSGALG00000015662	0.47	11	7	5	23	126.4336871	22	0	0
1	98024997	rs740611256	C	T	synonymous_variant	LOW	LIPI	ENSGALG00000015662	0.11	4	14	5	23	25.49280473	8	0.001282016	0.01203767
1	98027281	.	G	A	synonymous_variant	LOW	LIPI	ENSGALG00000015662	0.38	5	7	11	23	88.59657714	10	0	0
1	98037348	rs15355975	A	C	upstream_gene_variant	MODIFIER	-	ENSGALG00000044391	0.5	7	6	10	23	50.03095465	14	6.03E-06	9.87E-05
1	98038864	rs316485332	A	G	synonymous_variant	LOW	-	ENSGALG00000019202	0.54	6	7	10	23	76.20492162	12	2.20E-11	0
1	98040732	rs736133758	A	G	5_prime_UTR_variant	MODIFIER	-	ENSGALG00000044391	0.59	5	6	12	23	30.39450298	10	0.000738153	0.0074714
1	98071385	rs13909160	A	G	synonymous_variant	LOW	-	ENSGALG00000015675	0.89	4	15	4	23	21.84301075	8	0.005215143	0.03903531
1	98075115	rs313954020	T	C	synonymous_variant	LOW	-	ENSGALG00000015675	0.14	6	16	1	23	27.93470412	12	0.005655007	0.04177009
1	98642610	rs14863412	A	G	synonymous_variant	LOW	USP25	ENSGALG00000015693	0.95	2	18	3	23	16.22723773	4	0.002728921	0.02269854
1	101073154	.	A	G	upstream_gene_variant	MODIFIER	-	ENSGALG00000032731	0.25	1	1	21	23	12.13608648	2	0.0023157	0.01991502
1	102547878	rs738446825	A	G	synonymous_variant	LOW	ATP5PF	ENSGALG00000015751	0.43	14	9	0	23	55.76903712	28	0.001372366	0.01278112
1	102547881	rs316813519	T	A	synonymous_variant	LOW	ATP5PF	ENSGALG00000015751	0.54	13	10	0	23	57.52440659	26	0.000357519	0.00394341
1	102547968	rs314272603	T	G	5_prime_UTR_variant	MODIFIER	ATP5PF	ENSGALG00000015751	0.87	6	17	0	23	30.06758775	12	0.002727743	0.02268995
1	102547994	rs312611737	C	G	intron_variant	MODIFIER	ATP5PF	ENSGALG00000015751	0.29	4	3	16	23	39.9287384	8	3.30E-06	5.65E-05
1	102548089	rs740013176	C	A	5_prime_UTR_variant	MODIFIER	ATP5PF	ENSGALG00000015751	0.39	12	11	0	23	61.93923628	24	3.38E-05	0.00047727
1	102610727	rs313806043	T	C	3_prime_UTR_variant	MODIFIER	APP	ENSGALG00000015770	0.02	1	22	0	23	46.4918506	2	8.00E-11	0
1	102610782	rs740935505	G	A	synonymous_variant	LOW	APP	ENSGALG00000015770	0.02	1	22	0	23	21.97490306	2	1.69E-05	0.00025373
1	102653445	rs10726208	A	G	synonymous_variant	LOW	APP	ENSGALG00000015770	0.59	12	10	1	23	127.7916219	24	0	0
1	102695209	rs14866428	T	C	synonymous_variant	LOW	APP	ENSGALG00000015770	0.29	7	5	11	23	51.88372701	14	2.94E-06	5.08E-05
1	102695230	rs14866429	A	G	synonymous_variant	LOW	APP	ENSGALG00000015770	0.22	4	5	14	23	29.27647316	8	0.000283548	0.00321323
1	102742382	rs13913491	G	A	synonymous_variant	LOW	APP	ENSGALG00000015770	0.57	14	9	0	23	86.3744864	28	7.23E-08	1.57E-06
1	103974950	rs735613665	G	A	synonymous_variant	LOW	LTN1	ENSGALG00000015804	0.24	10	11	2	23	39.92060534	20	0.005112127	0.0383785
1	103974951	rs740374295	A	G	missense_variant	MODERATE	LTN1	ENSGALG00000015804	0.24	10	11	2	23	39.92060534	20	0.005112127	0.0383785
1	104005605	rs10725198	G	A	synonymous_variant	LOW	USP16	ENSGALG00000015813	0.59	11	12	0	23	44.04839536	22	0.003497521	0.02801666
1	104038400	rs316886942	C	T	intron_variant	MODIFIER	MAP3K7CL	ENSGALG00000015822	0.1	3	12	8	23	18.98225017	6	0.004193715	0.03256266
1	104064287	rs317219489	A	T	downstream_gene_variant	MODIFIER	MAP3K7CL	ENSGALG00000015822	0.78	2	7	14	23	23.11387306	4	0.000120163	0.00149508
1	104064581	rs10723472	A	G	downstream_gene_variant	MODIFIER	MAP3K7CL	ENSGALG00000015822	0.66	11	5	7	23	87.13788482	22	1.05E-09	3.00E-08
1	104064779	rs15367860	G	T	downstream_gene_variant	MODIFIER	MAP3K7CL	ENSGALG00000015822	0.85	5	12	6	23	52.71259503	10	8.42E-08	1.81E-06
1	104064993	rs13510233	T	C	downstream_gene_variant	MODIFIER	MAP3K7CL	ENSGALG00000015822	0.73	6	9	8	23	61.51399027	12	1.19E-08	2.90E-07
1	104107187	rs312282492	C	T	synonymous_variant	LOW	BACH1	ENSGALG00000015828	0.74	8	15	0	23	33.97953531	16	0.005467612	0.04060527
1	104115526	rs13914582	A	G	downstream_gene_variant	MODIFIER	BACH1	ENSGALG00000015828	0.76	11	12	0	23	122.5436677	22	0	0
1	104115532	rs13914583	A	G	downstream_gene_variant	MODIFIER	BACH1	ENSGALG00000015828	0.76	11	12	0	23	75.92606537	22	7.49E-08	1.62E-06
1	104115740	rs13914584	A	G	downstream_gene_variant	MODIFIER	BACH1	ENSGALG00000015828	0.76	11	12	0	23	48.19902361	22	0.001021231	0.00985479
1	104116512	rs317889565	T	C	downstream_gene_variant	MODIFIER	BACH1	ENSGALG00000015828	0.76	11	12	0	23	62.3567216	22	9.95E-06	0.00015606
1	104652959	rs733430461	G	A	5_prime_UTR_variant	MODIFIER	SOD1	ENSGALG00000015844	0.24	9	14	0	23	147.0223933	18	0	0
1	104652971	rs10725125	C	T	5_prime_UTR_variant	MODIFIER	SOD1	ENSGALG00000015844	0.04	2	21	0	23	74.67608582	4	0	0
1	104653581	rs3137902	C	T	synonymous_variant	LOW	SOD1	ENSGALG00000015844	0.24	9	14	0	23	118.4100051	18	0	0
1	104653599	rs10725223	T	C	synonymous_variant	LOW	SOD1	ENSGALG00000015844	0.3	8	15	0	23	64.38655694	16	9.39E-08	2.01E-06
1	104654137	rs10724233	C	T	synonymous_variant	LOW	SOD1	ENSGALG00000015844	0.35	8	15	0	23	179.8032601	16	0	0
1	104654158	rs29008126	T	C	synonymous_variant	LOW	SOD1	ENSGALG00000015844	0.8	9	14	0	23	314.47416	18	0	0
1	104657476	rs29004873	T	A	3_prime_UTR_variant	MODIFIER	SOD1	ENSGALG00000015844	0.04	2	21	0	23	113.4733875	4	0	0
1	104657513	rs313853107	G	C	3_prime_UTR_variant	MODIFIER	SOD1	ENSGALG00000015844	0.2	7	16	0	23	41.1265122	14	0.000169901	0.00203608
1	104786553	rs13510610	T	C	synonymous_variant	LOW	HUNK	ENSGALG00000015879	0.5	1	0	22	23	12.98637075	2	0.00151372	0.01384289
1	104787543	rs316384120	G	A	downstream_gene_variant	MODIFIER	HUNK	ENSGALG00000015879	0.5	1	0	22	23	15.63587659	2	0.000402451	0.00437553
1	104895781	rs15370271	T	C	intergenic_variant	MODIFIER	-	-	0.91	4	19	0	23	112.0505507	8	0	0
1	104895809	rs318181277	C	G	intergenic_variant	MODIFIER	-	-	0.76	11	12	0	23	168.9588155	22	0	0
1	104896343	rs13510671	G	A	downstream_gene_variant	MODIFIER	URB1	ENSGALG00000015887	0.91	4	19	0	23	41.32953991	8	1.81E-06	3.24E-05
1	104896430	rs13915600	G	A	downstream_gene_variant	MODIFIER	URB1	ENSGALG00000015887	0.89	5	18	0	23	58.28414725	10	7.64E-09	1.90E-07
1	104896538	rs13915601	C	T	downstream_gene_variant	MODIFIER	URB1	ENSGALG00000015887	0.89	5	18	0	23	34.241629	10	0.000168073	0.00201652
1	104896716	rs13915602	C	T	downstream_gene_variant	MODIFIER	URB1	ENSGALG00000015887	0.85	7	16	0	23	37.47997448	14	0.000623817	0.00643318
1	104897025	rs14868381	C	G	downstream_gene_variant	MODIFIER	URB1	ENSGALG00000015887	0.91	4	19	0	23	21.8646785	8	0.005172815	0.03877621
1	104897088	rs14868382	C	T	downstream_gene_variant	MODIFIER	URB1	ENSGALG00000015887	0.91	4	19	0	23	27.85694853	8	0.000502227	0.0053273
1	104897153	rs14868384	G	A	downstream_gene_variant	MODIFIER	URB1	ENSGALG00000015887	0.91	4	19	0	23	25.6095012	8	0.001224645	0.01156498
1	104897166	rs14868385	G	A	downstream_gene_variant	MODIFIER	URB1	ENSGALG00000015887	0.91	4	19	0	23	30.76049776	8	0.000154981	0.00187457
1	104897426	rs317742609	T	G	downstream_gene_variant	MODIFIER	URB1	ENSGALG00000015887	0.91	4	18	1	23	35.37254473	8	2.29E-05	0.00033415
1	104897994	rs14868387	G	A	downstream_gene_variant	MODIFIER	URB1	ENSGALG00000015887	0.6	4	1	18	23	41.28099632	8	1.85E-06	3.30E-05
1	104898267	rs733920852	T	A	downstream_gene_variant	MODIFIER	URB1	ENSGALG00000015887	0.5	1	0	22	23	18.67688266	2	8.80E-05	0.00112626
1	104900940	.	G	A	downstream_gene_variant	MODIFIER	URB1	ENSGALG00000015887	0.08	2	10	11	23	14.33403612	4	0.006301836	0.04575002
1	105100578	rs315828231	G	A	upstream_gene_variant	MODIFIER	PAXBP1	ENSGALG00000036833	0.07	3	20	0	23	18.80145193	6	0.004512427	0.03454688
1	105100891	rs313269881	T	C	upstream_gene_variant	MODIFIER	PAXBP1	ENSGALG00000036833	0.93	3	19	1	23	23.47811379	6	0.000651186	0.00668931
1	105100948	rs15370956	C	G	upstream_gene_variant	MODIFIER	PAXBP1	ENSGALG00000036833	0.48	12	11	0	23	48.51594919	24	0.002177713	0.01889303
1	105101883	rs13915946	C	T	upstream_gene_variant	MODIFIER	PAXBP1	ENSGALG00000036833	0.9	4	17	2	23	37.01755843	8	1.14E-05	0.00017698
1	105247686	rs737815793	A	G	missense_variant	MODERATE	IFNAR2	ENSGALG00000041867	0.2	9	13	1	23	51.62576101	18	4.27E-05	0.00058811
1	105249674	rs738292337	T	A	upstream_gene_variant	MODIFIER	IL10RB	ENSGALG00000037989	0.2	9	14	0	23	52.92566522	18	2.69E-05	0.00038761
1	105249692	rs317554923	T	G	upstream_gene_variant	MODIFIER	IL10RB	ENSGALG00000037989	0.22	10	13	0	23	69.20168503	20	2.46E-07	4.97E-06
1	105260222	rs312351721	G	A	intron_variant	MODIFIER	IL10RB	ENSGALG00000037989	0.25	1	1	21	23	13.09889444	2	0.001430906	0.01325189
1	105261567	rs10731818	G	A	missense_variant	MODERATE	IL10RB	ENSGALG00000037989	0.41	13	10	0	23	47.51163918	26	0.006149751	0.04481079
1	105281550	rs13916130	G	A	missense_variant	MODERATE	IFNAR1	ENSGALG00000030363	0.72	13	10	0	23	51.54241323	26	0.00204804	0.01793751
1	105289183	rs14868831	G	A	3_prime_UTR_variant	MODIFIER	IFNAR1	ENSGALG00000030363	0.41	19	4	0	23	76.90926097	38	0.000190748	0.00225625
1	105311043	rs317165436	A	G	3_prime_UTR_variant	MODIFIER	IFNGR2	ENSGALG00000032660	0.24	11	12	0	23	61.17899008	22	1.49E-05	0.00022639
1	105325653	rs737072809	C	T	synonymous_variant	LOW	DNAJC28	ENSGALG00000037414	0.22	6	12	5	23	30.49108621	12	0.002354068	0.02019262
1	105352226	rs312880753	G	A	downstream_gene_variant	MODIFIER	-	ENSGALG00000033199	0.5	1	0	22	23	13.01844256	2	0.001489639	0.01367074
1	105352866	rs317790302	A	G	3_prime_UTR_variant	MODIFIER	GART	ENSGALG00000037076	0.33	15	8	0	23	55.01074368	30	0.003540003	0.0283104
1	105353104	rs317393731	A	T	3_prime_UTR_variant	MODIFIER	GART	ENSGALG00000037076	0.61	16	7	0	23	223.4135834	32	0	0
1	105353283	rs314220171	T	A	3_prime_UTR_variant	MODIFIER	GART	ENSGALG00000037076	0.28	13	10	0	23	101.1402773	26	8.30E-11	0
1	105353389	rs10730949	G	T	3_prime_UTR_variant	MODIFIER	GART	ENSGALG00000037076	0.33	11	12	0	23	111.3314997	22	0	0
1	105353495	rs731383375	G	A	synonymous_variant	LOW	GART	ENSGALG00000037076	0.13	6	17	0	23	47.36880382	12	4.02E-06	6.77E-05
1	105353501	rs736167086	G	A	synonymous_variant	LOW	GART	ENSGALG00000037076	0.3	14	9	0	23	61.92815248	28	0.000229659	0.00266197
1	105355192	rs312756905	A	G	synonymous_variant	LOW	GART	ENSGALG00000037076	0.22	10	13	0	23	60.1811673	20	6.68E-06	0.0001083
1	105362249	rs735014472	G	A	synonymous_variant	LOW	GART	ENSGALG00000037076	0.37	17	6	0	23	140.7520894	34	0	0
1	105363335	rs736809660	G	C	intron_variant	MODIFIER	GART	ENSGALG00000037076	0.15	3	7	13	23	18.87726864	6	0.004376007	0.03365121
1	105366024	rs15371626	A	G	synonymous_variant	LOW	GART	ENSGALG00000037076	0.02	1	22	0	23	16.20878074	2	0.000302209	0.00340368
1	105368065	rs315273993	T	C	missense_variant	MODERATE	GART	ENSGALG00000037076	0.04	2	21	0	23	24.43050351	4	6.55E-05	0.00086458
1	105369951	rs10727748	T	C	intron_variant	MODIFIER	GART	ENSGALG00000037076	0.09	4	19	0	23	38.20793713	8	6.89E-06	0.0001114
1	105370124	rs740384471	A	G	intron_variant	MODIFIER	GART	ENSGALG00000037076	0.3	14	9	0	23	69.87551137	28	1.94E-05	0.00028737
1	105370351	rs10726204	C	T	missense_variant	MODERATE	GART	ENSGALG00000037076	0.07	3	20	0	23	26.68117967	6	0.000166137	0.00199619
1	105371793	rs740127153	G	A	synonymous_variant	LOW	GART	ENSGALG00000037076	0.42	17	3	3	23	128.2088174	34	1.00E-12	0
1	105373219	rs737174405	T	C	synonymous_variant	LOW	GART	ENSGALG00000037076	0.35	16	7	0	23	194.0239336	32	0	0
1	105373279	rs313656176	G	A	synonymous_variant	LOW	GART	ENSGALG00000037076	0.67	6	15	2	23	47.4075284	12	3.96E-06	6.68E-05
1	105377537	rs316812049	C	T	synonymous_variant	LOW	GART	ENSGALG00000037076	0.61	18	5	0	23	63.25425576	36	0.003330041	0.02686977
1	105398479	rs317232492	C	T	intron_variant	MODIFIER	-	ENSGALG00000045818	0.24	11	12	0	23	43.59706635	22	0.003981318	0.03120885
1	105405053	rs316898923	T	C	upstream_gene_variant	MODIFIER	-	ENSGALG00000035096	0.85	7	16	0	23	32.24709686	14	0.003694279	0.02935742
1	105405062	rs735605893	C	T	upstream_gene_variant	MODIFIER	-	ENSGALG00000035096	0.33	15	8	0	23	80.96067373	30	1.44E-06	2.61E-05
1	105440506	rs317502934	C	T	3_prime_UTR_variant	MODIFIER	CRYZL1	ENSGALG00000029670	0.91	3	13	7	23	18.32043153	6	0.005479381	0.04068105
1	105584113	rs316818921	T	C	synonymous_variant	LOW	-	ENSGALG00000041812	0.43	14	9	0	23	73.98371528	28	5.07E-06	8.40E-05
1	105649602	rs735106043	T	C	intron_variant	MODIFIER	MRPS6	ENSGALG00000027579	0.93	1	6	16	23	13.01844256	2	0.001489639	0.01367074
1	105650703	rs735555323	G	A	intron_variant	MODIFIER	MRPS6	ENSGALG00000027579	0.06	1	7	15	23	11.90488943	2	0.002599478	0.02176939
1	105653477	rs313816335	G	T	intron_variant	MODIFIER	MRPS6	ENSGALG00000027579	0.78	8	15	0	23	44.96806837	16	0.000140366	0.00171591
1	105654354	rs312533071	C	T	intron_variant	MODIFIER	MRPS6	ENSGALG00000027579	0.09	4	19	0	23	23.52179538	8	0.002755103	0.02288822
1	105654656	.	G	A	intron_variant	MODIFIER	MRPS6	ENSGALG00000027579	0.02	1	22	0	23	11.65681436	2	0.002942761	0.02419701
1	105654748	rs13916536	A	G	intron_variant	MODIFIER	MRPS6	ENSGALG00000027579	0.91	4	19	0	23	41.93340103	8	1.39E-06	2.54E-05
1	105665419	rs13916553	A	G	intron_variant	MODIFIER	MRPS6	ENSGALG00000027579	0.85	7	16	0	23	34.25146946	14	0.001894844	0.01677032
1	105667636	rs313276862	C	T	intron_variant	MODIFIER	MRPS6	ENSGALG00000027579	0.72	7	9	7	23	35.57537935	14	0.001207507	0.01142252
1	105668088	rs15372462	T	C	intron_variant	MODIFIER	MRPS6	ENSGALG00000027579	0.75	10	10	3	23	53.95547345	20	5.87E-05	0.0007847
1	105668925	rs733401904	G	C	intron_variant	MODIFIER	MRPS6	ENSGALG00000027579	0.17	4	8	11	23	24.17893344	8	0.002138676	0.01859472
1	105683195	rs10729380	G	A	synonymous_variant	LOW	MRPS6	ENSGALG00000027579	0.07	3	20	0	23	42.81356111	6	1.27E-07	2.67E-06
1	105694706	rs316544842	G	A	3_prime_UTR_variant	MODIFIER	MRPS6	ENSGALG00000027579	0.5	7	16	0	23	260.3862532	14	0	0
1	105694735	rs315133302	G	A	3_prime_UTR_variant	MODIFIER	MRPS6	ENSGALG00000027579	0.65	12	11	0	23	106.2396194	24	3.00E-12	0
1	105694819	rs313677116	T	C	3_prime_UTR_variant	MODIFIER	MRPS6	ENSGALG00000027579	0.59	13	10	0	23	135.2111656	26	0	0
1	105695182	rs737859314	A	C	3_prime_UTR_variant	MODIFIER	MRPS6	ENSGALG00000027579	0.57	7	13	3	23	43.33433035	14	7.57E-05	0.000985
1	105695183	rs731579607	G	A	3_prime_UTR_variant	MODIFIER	MRPS6	ENSGALG00000027579	0.57	7	13	3	23	43.33433035	14	7.57E-05	0.000985
1	105695206	rs312995545	G	A	3_prime_UTR_variant	MODIFIER	MRPS6	ENSGALG00000027579	0.55	7	14	2	23	49.2725379	14	8.08E-06	0.00012895
1	105695418	rs315349102	A	T	3_prime_UTR_variant	MODIFIER	MRPS6	ENSGALG00000027579	0.57	7	13	3	23	54.91379798	14	8.96E-07	1.68E-05
1	105788269	rs316319066	C	T	intergenic_variant	MODIFIER	-	-	0.29	4	3	16	23	23.14171067	8	0.003186992	0.02587491
1	105788879	rs736764162	C	T	intergenic_variant	MODIFIER	-	-	0.8	2	3	18	23	18.28995134	4	0.001083025	0.01038041
1	105792210	rs741055312	T	C	intergenic_variant	MODIFIER	-	-	0.17	1	2	20	23	12.55485569	2	0.001878225	0.01664117
1	106571980	rs734664338	G	T	missense_variant	MODERATE	CBR1	ENSGALG00000016027	0.5	19	4	0	23	180.3288079	38	0	0
1	106572067	rs315118806	A	G	missense_variant	MODERATE	CBR1	ENSGALG00000016027	0.89	5	18	0	23	36.96649483	10	5.74E-05	0.00076778
1	106576266	rs15374610	G	T	synonymous_variant	LOW	CBR1	ENSGALG00000016027	0.02	1	22	0	23	12.59584459	2	0.001840124	0.0163566
1	106576278	rs312720724	A	G	synonymous_variant	LOW	CBR1	ENSGALG00000016027	0.07	3	20	0	23	62.73160946	6	1.30E-11	0
1	106576341	rs312348693	C	T	synonymous_variant	LOW	CBR1	ENSGALG00000016027	0.93	3	20	0	23	49.67722554	6	5.46E-09	1.40E-07
1	106576419	rs735208387	C	T	synonymous_variant	LOW	CBR1	ENSGALG00000016027	0.04	2	21	0	23	21.82476169	4	0.000217176	0.00253537
1	106576524	rs317327790	T	C	3_prime_UTR_variant	MODIFIER	CBR1	ENSGALG00000016027	0.93	3	20	0	23	41.88050426	6	1.94E-07	3.99E-06
1	106576706	.	A	G	3_prime_UTR_variant	MODIFIER	CBR1	ENSGALG00000016027	0.02	1	22	0	23	17.28633939	2	0.000176327	0.00210516
1	106576709	rs736941014	G	C	3_prime_UTR_variant	MODIFIER	CBR1	ENSGALG00000016027	0.54	17	6	0	23	215.8151091	34	0	0
1	106576897	rs13511391	A	G	3_prime_UTR_variant	MODIFIER	CBR1	ENSGALG00000016027	0.52	18	5	0	23	190.4975611	36	0	0
1	106576917	rs15374612	C	T	3_prime_UTR_variant	MODIFIER	CBR1	ENSGALG00000016027	0.11	5	18	0	23	62.8505666	10	1.04E-09	3.00E-08
1	106576952	rs741650838	G	T	3_prime_UTR_variant	MODIFIER	CBR1	ENSGALG00000016027	0.52	18	5	0	23	111.4800847	36	1.20E-09	3.00E-08
1	106577122	rs13511392	T	C	3_prime_UTR_variant	MODIFIER	CBR1	ENSGALG00000016027	0.52	17	5	1	23	78.13115845	34	2.51E-05	0.00036363
1	106577149	rs733750916	A	C	3_prime_UTR_variant	MODIFIER	CBR1	ENSGALG00000016027	0.38	11	9	3	23	44.60538845	22	0.002977093	0.02444063
1	106577331	rs312433964	T	C	downstream_gene_variant	MODIFIER	CBR1	ENSGALG00000016027	0.29	4	3	16	23	25.96402361	8	0.001065291	0.01023119
1	106577965	rs13917618	A	G	downstream_gene_variant	MODIFIER	CBR1	ENSGALG00000016027	0.5	2	0	21	23	22.57668683	4	0.000153825	0.0018621
1	106861666	rs734400091	A	G	downstream_gene_variant	MODIFIER	HLCS	ENSGALG00000016047	0.41	17	6	0	23	66.00436772	34	0.000816165	0.00815407
1	106862242	rs15375275	G	A	downstream_gene_variant	MODIFIER	HLCS	ENSGALG00000016047	0.22	10	13	0	23	42.84357098	20	0.002143872	0.01863305
1	106999659	rs14870593	T	C	synonymous_variant	LOW	PIGP	ENSGALG00000038098	0.57	12	11	0	23	45.81298532	24	0.004661738	0.03548088
1	106999692	rs14870595	G	A	synonymous_variant	LOW	PIGP	ENSGALG00000038098	0.48	14	9	0	23	64.49009481	28	0.000105447	0.0013281
1	107934419	rs315038008	G	A	synonymous_variant	LOW	PSMG1	ENSGALG00000016062	0.63	15	8	0	23	53.17300272	30	0.005676133	0.04190826
[truncated: 19,917 more rows]
