# Supplementary material for: Investigation of allele specific expression in various tissues of broiler chickens using the detection tool VADT
Source: Sci Rep. 2021 Feb 17;11:3968. doi: 10.1038/s41598-021-83459-8 (PMC7889858; doi:10.1038/s41598-021-83459-8)
Supplement: Supplementary file 3 — Supplementary Tables. [file 41598_2021_83459_MOESM3_ESM.zip › Supp_Table4-Breast_Muscle-Annot_Multi_Dim_Results.txt]

Chrom	Pos	ID	Gene_Symbol	Consequence	Impact	Ref	Alt	Total_Biallelic	Total_ASE	ASE_Alleles	ASE_Alleles_HFE	ASE_Alleles_LFE	Sig_ASE_HFE	Total_Biallelic_HFE	Sig_ASE_LFE	Total_Biallelic_LFE
1	646200	rs317750339	LMF2	synonymous_variant	LOW	G	A	16	1	Alt	NaN	Alt	0	8	1	8
1	648602	rs734517433	LMF2	synonymous_variant	LOW	C	T	1	1	Alt	Alt	NaN	1	1	0	0
1	648671	rs740497845	LMF2	synonymous_variant	LOW	A	G	1	1	Alt	NaN	Alt	0	0	1	1
1	665836	rs739609747	IRF5	intron_variant	MODIFIER	A	C	1	1	Alt	Alt	NaN	1	1	0	0
1	665839	rs736250964	IRF5	intron_variant	MODIFIER	A	G	2	1	Alt	Alt	NaN	1	2	0	0
1	680954	rs314331889	TNPO3	synonymous_variant	LOW	C	T	1	1	Alt	Alt	NaN	1	1	0	0
1	855157	.	UBE2H	downstream_gene_variant	MODIFIER	T	G	19	8	Alt,Ref	Alt,Ref	Alt,Ref	3	9	5	10
1	855161	.	UBE2H	downstream_gene_variant	MODIFIER	C	T	14	5	Alt	Alt	Alt	2	8	3	6
1	855184	.	UBE2H	downstream_gene_variant	MODIFIER	T	C	14	5	Ref	Ref	Ref	2	7	3	7
1	855197	.	UBE2H	downstream_gene_variant	MODIFIER	C	T	12	5	Ref	Ref	Ref	3	7	2	5
1	855400	.	UBE2H	downstream_gene_variant	MODIFIER	A	G	8	8	Ref	Ref	Ref	3	3	5	5
1	855827	rs735931082	UBE2H	downstream_gene_variant	MODIFIER	C	T	8	2	Alt	Alt	Alt	1	3	1	5
1	923077	.	-	downstream_gene_variant	MODIFIER	A	G	9	8	Ref	Ref	Ref	5	5	3	4
1	924141	rs316109593	-	downstream_gene_variant	MODIFIER	A	G	5	1	Ref	NaN	Ref	0	1	1	4
1	1073859	rs316633457	GDI2	synonymous_variant	LOW	C	T	14	1	Alt	Alt	NaN	1	6	0	8
1	1073904	rs318116187	GDI2	synonymous_variant	LOW	G	C	11	2	Alt	Alt	NaN	2	5	0	6
1	1137641	rs731503273	NET1	3_prime_UTR_variant	MODIFIER	C	G	12	1	Ref	NaN	Ref	0	6	1	6
1	1203753	rs738904263	TUBAL3	synonymous_variant	LOW	T	C	6	1	Ref	NaN	Ref	0	3	1	3
1	1204437	rs731631712	TUBAL3	synonymous_variant	LOW	G	A	3	1	Alt	Alt	NaN	1	2	0	1
1	1204591	rs312560553	TUBAL3	3_prime_UTR_variant	MODIFIER	C	A	14	1	Ref	Ref	NaN	1	5	0	9
1	1353600	rs736258001	SLC35B4	synonymous_variant	LOW	C	T	8	1	Ref	Ref	NaN	1	4	0	4
1	3131635	rs739386991	PODXL	3_prime_UTR_variant	MODIFIER	A	G	1	1	Alt	Alt	NaN	1	1	0	0
1	3498475	rs15184843	IL2RA	upstream_gene_variant	MODIFIER	C	T	1	1	Ref	Ref	NaN	1	1	0	0
1	3561798	rs313746015	PFKFB3	upstream_gene_variant	MODIFIER	G	A	11	1	Alt	NaN	Alt	0	6	1	5
1	3571073	rs317723861	PFKFB3	synonymous_variant	LOW	C	T	10	1	Ref	NaN	Ref	0	5	1	5
1	3577531	rs735683162	PFKFB3	intron_variant	MODIFIER	A	G	1	1	Ref	NaN	Ref	0	0	1	1
1	3579750	rs733394057	PFKFB3	downstream_gene_variant	MODIFIER	A	G	9	1	Ref	NaN	Ref	0	4	1	5
1	3579793	rs316651271	PFKFB3	downstream_gene_variant	MODIFIER	G	A	8	2	Ref	NaN	Ref	0	3	2	5
1	3579938	rs740741161	PFKFB3	downstream_gene_variant	MODIFIER	C	T	3	1	Ref	NaN	Ref	0	0	1	3
1	3664924	rs16012162	PRKCQ	downstream_gene_variant	MODIFIER	A	G	11	1	Ref	Ref	NaN	1	5	0	6
1	3665159	rs14699283	PRKCQ	downstream_gene_variant	MODIFIER	T	C	10	1	Ref	Ref	NaN	1	4	0	6
1	3665530	rs14699281	PRKCQ	downstream_gene_variant	MODIFIER	G	A	3	3	Ref	Ref	NaN	3	3	0	0
1	3665545	rs14699280	PRKCQ	downstream_gene_variant	MODIFIER	C	A	3	1	Ref	Ref	NaN	1	3	0	0
1	3665553	rs14699279	PRKCQ	downstream_gene_variant	MODIFIER	G	A	3	1	Ref	Ref	NaN	1	3	0	0
1	3683988	rs14711843	PRKCQ	synonymous_variant	LOW	A	G	3	2	Alt	Alt	NaN	2	3	0	0
1	3699647	rs732806047	PRKCQ	synonymous_variant	LOW	C	G	8	2	Ref	Ref	NaN	2	3	0	5
1	3701150	rs738264961	PRKCQ	5_prime_UTR_variant	MODIFIER	A	T	8	3	Alt,Ref	Alt	Ref	2	4	1	4
1	3701237	rs738747100	PRKCQ	5_prime_UTR_variant	MODIFIER	T	C	8	1	Ref	NaN	Ref	0	4	1	4
1	3701424	rs736003665	PRKCQ	upstream_gene_variant	MODIFIER	G	A	1	1	Ref	NaN	Ref	0	0	1	1
1	4250388	rs29008174	ATP5C1	synonymous_variant	LOW	C	T	10	1	Alt	Alt	NaN	1	4	0	6
1	4251101	rs29004933	ATP5C1	synonymous_variant	LOW	C	T	11	1	Alt	Alt	NaN	1	4	0	7
1	4255099	rs736140774	ATP5C1	3_prime_UTR_variant	MODIFIER	G	T	7	3	Alt	Alt	Alt	2	4	1	3
1	4255115	rs15191631	ATP5C1	3_prime_UTR_variant	MODIFIER	G	A	9	3	Alt	Alt	Alt	1	5	2	4
1	6168058	rs732790436	ECHDC3	synonymous_variant	LOW	A	C	2	1	Alt	NaN	Alt	0	1	1	1
1	6227355	rs313646238	UPF2	synonymous_variant	LOW	C	T	15	1	Ref	NaN	Ref	0	8	1	7
1	6312541	rs80737283	SEC61A2	synonymous_variant	LOW	G	A	11	1	Alt	NaN	Alt	0	3	1	8
1	6607148	rs316917304	CAMK1D	downstream_gene_variant	MODIFIER	T	C	9	1	Ref	Ref	NaN	1	4	0	5
1	6607169	rs315711508	CAMK1D	downstream_gene_variant	MODIFIER	G	A	9	1	Alt	Alt	NaN	1	4	0	5
1	6607283	rs314451733	CAMK1D	downstream_gene_variant	MODIFIER	G	C	7	1	Alt	NaN	Alt	0	5	1	2
1	6607563	rs316062754	CAMK1D	downstream_gene_variant	MODIFIER	G	T	7	1	Ref	Ref	NaN	1	5	0	2
1	6690946	rs317246803	OPTN	upstream_gene_variant	MODIFIER	C	T	3	1	Alt	NaN	Alt	0	0	1	3
1	6691374	rs730910766	OPTN	upstream_gene_variant	MODIFIER	T	C	3	2	Alt	NaN	Alt	0	0	2	3
1	6691455	rs738486949	OPTN	upstream_gene_variant	MODIFIER	G	A	3	2	Ref	NaN	Ref	0	0	2	3
1	6693233	rs80607691	OPTN	synonymous_variant	LOW	A	G	1	1	Ref	NaN	Ref	0	0	1	1
1	6695117	rs741225322	OPTN	synonymous_variant	LOW	C	T	11	1	Ref	NaN	Ref	0	4	1	7
1	6706049	rs16744803	OPTN	missense_variant	MODERATE	A	G	14	1	Ref	NaN	Ref	0	8	1	6
1	6710669	rs10725645	OPTN	3_prime_UTR_variant	MODIFIER	T	C	13	2	Alt	NaN	Alt	0	8	2	5
1	6734571	rs16092006	PHYH	3_prime_UTR_variant	MODIFIER	C	G	12	1	Ref	Ref	NaN	1	6	0	6
1	6734572	rs16092005	PHYH	3_prime_UTR_variant	MODIFIER	A	G	12	1	Ref	Ref	NaN	1	6	0	6
1	7437414	rs741043401	-	synonymous_variant	LOW	C	T	8	1	Alt	Alt	NaN	1	3	0	5
1	7447275	rs741084926	-	3_prime_UTR_variant	MODIFIER	T	C	6	1	Ref	NaN	Ref	0	1	1	5
1	7457990	rs737016439	SUV39H2	3_prime_UTR_variant	MODIFIER	C	T	1	1	Ref	NaN	Ref	0	0	1	1
1	11159047	rs314675343	SEMA3C	missense_variant	MODERATE	G	A	1	1	Ref	Ref	NaN	1	1	0	0
1	11159183	rs312634987	SEMA3C	synonymous_variant	LOW	G	A	3	1	Ref	NaN	Ref	0	1	1	2
1	12443303	rs14795632	PHTF2	3_prime_UTR_variant	MODIFIER	G	A	3	1	Alt	Alt	NaN	1	2	0	1
1	12885044	rs317396609	LRRC17	3_prime_UTR_variant	MODIFIER	G	A	10	1	Alt	Alt	NaN	1	4	0	6
1	12931498	rs14794929	NAPEPLD	synonymous_variant	LOW	A	G	14	1	Alt	Alt	NaN	1	6	0	8
1	12981428	rs10722329	DNAJC2	synonymous_variant	LOW	A	T	9	1	Alt	Alt	NaN	1	4	0	5
1	13000429	rs10725499	PSMC2	synonymous_variant	LOW	T	C	15	2	Alt	Alt	NaN	2	6	0	9
1	13004155	.	SLC26A5	downstream_gene_variant	MODIFIER	G	A	3	1	Ref	NaN	Ref	0	2	1	1
1	13016449	rs15198688	SLC26A5	synonymous_variant	LOW	G	T	15	1	Alt	Alt	NaN	1	7	0	8
1	14225459	rs3137220	NAMPT	downstream_gene_variant	MODIFIER	A	G	12	1	Alt	NaN	Alt	0	6	1	6
1	14226904	rs13713682	NAMPT	downstream_gene_variant	MODIFIER	A	C	11	1	Ref	Ref	NaN	1	6	0	5
1	14226964	rs741148669	NAMPT	downstream_gene_variant	MODIFIER	G	A	8	2	Alt	Alt	Alt	1	5	1	3
1	14235966	rs314901473	NAMPT	synonymous_variant	LOW	G	A	6	2	Ref	Ref	NaN	2	5	0	1
1	14238313	rs312469351	NAMPT	synonymous_variant	LOW	G	A	9	1	Alt	NaN	Alt	0	6	1	3
1	14774512	rs15194611	BCAP29	synonymous_variant	LOW	C	T	12	3	Alt	Alt	Alt	1	5	2	7
1	14791591	rs318231925	BCAP29	3_prime_UTR_variant	MODIFIER	A	G	4	2	Alt	NaN	Alt	0	1	2	3
1	14791771	rs314327631	BCAP29	3_prime_UTR_variant	MODIFIER	A	G	4	1	Alt	NaN	Alt	0	1	1	3
1	14792230	rs736428000	BCAP29	3_prime_UTR_variant	MODIFIER	C	T	4	3	Alt,Ref	Ref	Alt	1	2	2	2
1	14878522	rs737840793	DLD	synonymous_variant	LOW	C	T	8	2	Ref	Ref	Ref	1	3	1	5
1	14878528	rs314357872	DLD	synonymous_variant	LOW	C	T	8	2	Ref	Ref	Ref	1	3	1	5
1	14879951	rs29005486	DLD	3_prime_UTR_variant	MODIFIER	T	A	7	1	Alt	NaN	Alt	0	3	1	4
1	14880178	rs739685128	DLD	3_prime_UTR_variant	MODIFIER	C	T	13	2	Alt,Ref	Alt	Ref	1	5	1	8
1	14880185	rs15194300	DLD	3_prime_UTR_variant	MODIFIER	C	T	7	1	Alt	Alt	NaN	1	4	0	3
1	14880889	rs740300442	LAMB1	downstream_gene_variant	MODIFIER	C	T	3	1	Alt	NaN	Alt	0	1	1	2
1	14880972	rs741279986	LAMB1	downstream_gene_variant	MODIFIER	C	T	2	1	Alt	NaN	Alt	0	1	1	1
1	14886432	rs731624172	LAMB1	synonymous_variant	LOW	A	G	3	1	Ref	NaN	Ref	0	1	1	2
1	14999854	rs315419070	ERGIC2	3_prime_UTR_variant	MODIFIER	T	C	15	1	Ref	NaN	Ref	0	5	1	10
1	15281666	rs738202079	ABCD2	synonymous_variant	LOW	C	T	13	1	Ref	NaN	Ref	0	6	1	7
1	15324634	.	ABCD2	downstream_gene_variant	MODIFIER	C	G	4	1	Ref	Ref	NaN	1	3	0	1
1	15324740	rs15193773	ABCD2	downstream_gene_variant	MODIFIER	C	T	3	1	Alt	Alt	NaN	1	2	0	1
1	15325417	.	ABCD2	downstream_gene_variant	MODIFIER	G	A	2	1	Alt	Alt	NaN	1	2	0	0
1	15326991	.	ABCD2	downstream_gene_variant	MODIFIER	G	C	5	1	Alt	NaN	Alt	0	1	1	4
1	15383476	rs794154541	KIF21A	synonymous_variant	LOW	A	G	6	1	Alt	NaN	Alt	0	2	1	4
1	15701612	rs736647702	TPRKB	3_prime_UTR_variant	MODIFIER	A	C	4	1	Ref	Ref	NaN	1	2	0	2
1	15921514	rs312639402	-	downstream_gene_variant	MODIFIER	A	G	7	1	Alt	NaN	Alt	0	3	1	4
1	16011271	rs316131430	-	intron_variant	MODIFIER	C	T	13	1	Alt	Alt	NaN	1	4	0	9
1	20300990	rs80651817	SELENOO	3_prime_UTR_variant	MODIFIER	C	T	4	1	Ref	NaN	Ref	0	0	1	4
1	20301371	rs735147296	SELENOO	3_prime_UTR_variant	MODIFIER	G	C	4	1	Alt	NaN	Alt	0	1	1	3
1	20302761	rs80669823	SELENOO	3_prime_UTR_variant	MODIFIER	G	T	3	1	Alt	NaN	Alt	0	2	1	1
1	20302773	rs736398046	SELENOO	3_prime_UTR_variant	MODIFIER	A	G	3	1	Alt	NaN	Alt	0	1	1	2
1	20488976	rs736965377	PLXNB2	downstream_gene_variant	MODIFIER	T	C	10	1	Alt	NaN	Alt	0	4	1	6
1	22254115	rs317909695	WASL	synonymous_variant	LOW	T	G	5	1	Ref	NaN	Ref	0	2	1	3
1	22277702	rs736429434	LMOD2	3_prime_UTR_variant	MODIFIER	G	A	3	1	Ref	NaN	Ref	0	1	1	2
1	22277880	rs313630251	LMOD2	3_prime_UTR_variant	MODIFIER	T	C	6	2	Alt	Alt	Alt	1	3	1	3
1	22277882	rs733649102	LMOD2	3_prime_UTR_variant	MODIFIER	G	A	1	1	Ref	NaN	Ref	0	0	1	1
1	22278054	rs314340441	LMOD2	missense_variant	MODERATE	C	T	7	2	Alt	Alt	Alt	1	4	1	3
1	22279676	rs13836942	LMOD2	synonymous_variant	LOW	C	T	10	1	Alt	Alt	NaN	1	4	0	6
1	22311907	rs10730442	NDUFA5	synonymous_variant	LOW	T	C	12	11	Ref	Ref	Ref	7	7	4	5
1	22350408	rs13746124	ATP6AP1	synonymous_variant	LOW	T	C	4	1	Ref	Ref	NaN	1	2	0	2
1	22386001	rs313638050	ATP6AP1	missense_variant	MODERATE	T	C	8	1	Ref	NaN	Ref	0	2	1	6
1	22386045	rs314135537	ATP6AP1	missense_variant	MODERATE	A	G	6	1	Alt	NaN	Alt	0	1	1	5
1	22397113	rs312933610	ATP6AP1	3_prime_UTR_variant	MODIFIER	T	G	7	1	Alt	Alt	NaN	1	5	0	2
1	22397135	rs738892188	ATP6AP1	3_prime_UTR_variant	MODIFIER	A	T	6	1	Ref	NaN	Ref	0	4	1	2
1	22397146	rs314478466	ATP6AP1	3_prime_UTR_variant	MODIFIER	T	A	6	1	Ref	NaN	Ref	0	4	1	2
1	22869955	rs14799366	AASS	missense_variant	MODERATE	T	C	3	2	Alt	Alt	Alt	1	1	1	2
1	22873967	rs317287380	AASS	synonymous_variant	LOW	T	C	9	1	Ref	NaN	Ref	0	4	1	5
1	22881032	rs731335237	AASS	missense_variant	MODERATE	C	T	3	1	Ref	Ref	NaN	1	1	0	2
1	22891050	rs315830548	AASS	missense_variant	MODERATE	C	T	6	1	Ref	Ref	NaN	1	4	0	2
1	22895581	rs14799401	AASS	downstream_gene_variant	MODIFIER	A	C	3	2	Alt	Alt	Alt	1	1	1	2
1	22896659	rs316524756	AASS	downstream_gene_variant	MODIFIER	T	C	8	1	Ref	NaN	Ref	0	3	1	5
1	22897532	rs13746355	PTPRZ1	downstream_gene_variant	MODIFIER	T	C	6	1	Alt	Alt	NaN	1	4	0	2
1	23239364	rs10726696	FAM3C	downstream_gene_variant	MODIFIER	A	G	12	1	Ref	Ref	NaN	1	4	0	8
1	23512236	.	TSPAN12	3_prime_UTR_variant	MODIFIER	C	A	1	1	Ref	NaN	Ref	0	0	1	1
1	24865896	rs737145228	CAPZA2	downstream_gene_variant	MODIFIER	T	A	3	1	Ref	NaN	Ref	0	1	1	2
1	25175842	rs315224405	TES	3_prime_UTR_variant	MODIFIER	C	A	1	1	Alt	NaN	Alt	0	0	1	1
1	26390916	rs314784317	PPP1R3A	downstream_gene_variant	MODIFIER	G	T	15	1	Ref	Ref	NaN	1	7	0	8
1	26391412	rs13841624	PPP1R3A	downstream_gene_variant	MODIFIER	T	C	16	9	Ref	Ref	Ref	3	7	6	9
1	26391420	rs733574254	PPP1R3A	downstream_gene_variant	MODIFIER	G	T	15	12	Ref	Ref	Ref	5	7	7	8
1	26391466	rs735523776	PPP1R3A	downstream_gene_variant	MODIFIER	C	T	14	12	Ref	Ref	Ref	4	6	8	8
1	26391623	rs314286169	PPP1R3A	downstream_gene_variant	MODIFIER	C	G	15	1	Ref	NaN	Ref	0	7	1	8
1	26392946	rs13841627	PPP1R3A	downstream_gene_variant	MODIFIER	C	T	14	2	Ref	Ref	Ref	1	7	1	7
1	26392947	rs13841628	PPP1R3A	downstream_gene_variant	MODIFIER	A	G	14	2	Ref	Ref	Ref	1	7	1	7
1	26393789	rs314309563	-	intergenic_variant	MODIFIER	G	A	15	1	Ref	Ref	NaN	1	7	0	8
1	26393815	rs314189292	-	intergenic_variant	MODIFIER	C	T	10	1	Alt	Alt	NaN	1	5	0	5
1	26394085	rs316361195	-	intergenic_variant	MODIFIER	G	A	10	1	Alt	Alt	NaN	1	5	0	5
1	26394288	rs316996029	-	intergenic_variant	MODIFIER	G	C	15	1	Ref	NaN	Ref	0	7	1	8
1	26394365	rs733954904	-	intergenic_variant	MODIFIER	T	C	11	4	Alt	NaN	Alt	0	5	4	6
1	26394392	rs738794229	-	intergenic_variant	MODIFIER	T	G	11	2	Alt	NaN	Alt	0	5	2	6
1	26395547	rs741578935	-	intergenic_variant	MODIFIER	G	A	9	1	Ref	NaN	Ref	0	2	1	7
1	26402653	rs315983154	-	intergenic_variant	MODIFIER	C	T	1	1	Ref	NaN	Ref	0	0	1	1
1	26412832	rs314752728	-	intergenic_variant	MODIFIER	T	C	1	1	Alt	NaN	Alt	0	0	1	1
1	26656990	rs314816005	-	intergenic_variant	MODIFIER	G	A	6	1	Alt	Alt	NaN	1	2	0	4
1	26659065	rs14802538	-	intergenic_variant	MODIFIER	C	T	10	1	Alt	NaN	Alt	0	3	1	7
1	26659069	.	-	intergenic_variant	MODIFIER	G	A	7	1	Alt	NaN	Alt	0	2	1	5
1	26659084	.	-	intergenic_variant	MODIFIER	A	G	8	2	Alt,Ref	Ref	Alt	1	3	1	5
1	26659093	.	-	intergenic_variant	MODIFIER	A	G	6	1	Alt	NaN	Alt	0	2	1	4
1	26908524	rs731716228	LSMEM1	downstream_gene_variant	MODIFIER	A	G	12	2	Alt	Alt	Alt	1	5	1	7
1	26908526	rs14802894	LSMEM1	downstream_gene_variant	MODIFIER	A	T	9	5	Alt	Alt	Alt	1	3	4	6
1	26908602	rs316641129	LSMEM1	downstream_gene_variant	MODIFIER	C	T	7	1	Ref	Ref	NaN	1	4	0	3
1	26908619	rs732530307	LSMEM1	downstream_gene_variant	MODIFIER	G	A	1	1	Ref	Ref	NaN	1	1	0	0
1	26908756	rs315322521	LSMEM1	synonymous_variant	LOW	T	C	7	1	Ref	Ref	NaN	1	4	0	3
1	26910838	rs317147842	LSMEM1	missense_variant	MODERATE	T	C	2	1	Ref	Ref	NaN	1	2	0	0
1	27014085	rs733854087	ZNF277	intron_variant	MODIFIER	G	A	2	1	Alt	NaN	Alt	0	0	1	2
1	28438294	.	DNAJB9	3_prime_UTR_variant	MODIFIER	G	A	4	2	Ref	Ref	Ref	1	1	1	3
1	28438296	.	DNAJB9	3_prime_UTR_variant	MODIFIER	C	T	4	2	Ref	Ref	Ref	1	1	1	3
1	28451931	rs317236914	THAP5	synonymous_variant	LOW	A	G	9	1	Alt	Alt	NaN	1	5	0	4
1	28452353	rs312418726	THAP5	3_prime_UTR_variant	MODIFIER	A	G	12	1	Alt	Alt	NaN	1	7	0	5
1	28558366	rs13843423	PNPLA8	synonymous_variant	LOW	C	T	7	2	Alt,Ref	NaN	Alt,Ref	0	3	2	4
1	28558405	rs316059771	PNPLA8	synonymous_variant	LOW	T	C	10	1	Ref	NaN	Ref	0	4	1	6
1	29503062	rs316841064	-	intron_variant,non_coding_transcript_variant	MODIFIER	T	C	5	1	Alt	NaN	Alt	0	2	1	3
1	29503894	rs313940335	YAF2	downstream_gene_variant	MODIFIER	C	T	9	1	Ref	Ref	NaN	1	6	0	3
1	29566073	rs737430869	ZCRB1	3_prime_UTR_variant	MODIFIER	G	A	7	1	Alt	NaN	Alt	0	2	1	5
1	29924044	rs314354950	ADAMTS20	downstream_gene_variant	MODIFIER	G	T	5	1	Alt	NaN	Alt	0	2	1	3
1	29930926	rs730997361	ADAMTS20	synonymous_variant	LOW	T	C	6	1	Ref	Ref	NaN	1	2	0	4
1	29960706	rs317348635	ADAMTS20	missense_variant	MODERATE	C	G	5	1	Alt	Alt	NaN	1	2	0	3
1	29960725	rs740398188	ADAMTS20	synonymous_variant	LOW	T	C	3	1	Alt	Alt	NaN	1	1	0	2
1	29971061	rs15222590	ADAMTS20	missense_variant	MODERATE	A	T	4	1	Alt	Alt	NaN	1	4	0	0
1	30342059	rs316068183	NELL2	downstream_gene_variant	MODIFIER	G	A	3	1	Alt	Alt	NaN	1	2	0	1
1	30342418	rs314496006	NELL2	3_prime_UTR_variant	MODIFIER	C	T	5	1	Alt	Alt	NaN	1	2	0	3
1	30342516	rs313099879	NELL2	3_prime_UTR_variant	MODIFIER	T	C	5	1	Alt	Alt	NaN	1	2	0	3
1	30348904	rs13749003	NELL2	synonymous_variant	LOW	A	G	3	2	Alt	Alt	NaN	2	2	0	1
1	30378467	rs315300229	NELL2	synonymous_variant	LOW	G	A	3	2	Alt,Ref	Alt,Ref	NaN	2	2	0	1
1	30402655	rs314231208	NELL2	synonymous_variant	LOW	T	C	2	1	Alt	Alt	NaN	1	1	0	1
1	30415201	rs731128597	NELL2	synonymous_variant	LOW	C	T	4	1	Alt	NaN	Alt	0	2	1	2
1	30415303	rs316896971	NELL2	synonymous_variant	LOW	A	G	4	2	Alt	Alt	NaN	2	3	0	1
1	30442027	rs313440205	NELL2	missense_variant	MODERATE	G	A	3	2	Ref	Ref	NaN	2	2	0	1
1	30450406	rs738265472	NELL2	missense_variant	MODERATE	G	A	1	1	Alt	Alt	NaN	1	1	0	0
1	30530287	rs14806182	PRLL	synonymous_variant	LOW	T	C	2	1	Alt	Alt	NaN	1	2	0	0
1	30531525	rs313814514	PRLL	missense_variant	MODERATE	C	T	1	1	Alt	Alt	NaN	1	1	0	0
1	30533138	rs15224214	PRLL	synonymous_variant	LOW	A	G	1	1	Alt	Alt	NaN	1	1	0	0
1	30667503	rs314319853	ANO6	3_prime_UTR_variant	MODIFIER	A	G	10	1	Alt	NaN	Alt	0	5	1	5
1	30744951	rs317022368	-	non_coding_transcript_exon_variant	MODIFIER	G	A	1	1	Ref	NaN	Ref	0	0	1	1
1	30866622	rs734357079	SCAF11	3_prime_UTR_variant	MODIFIER	G	A	6	1	Alt	Alt	NaN	1	3	0	3
1	30866624	rs316549483	SCAF11	3_prime_UTR_variant	MODIFIER	T	A	6	1	Alt	Alt	NaN	1	3	0	3
1	30878642	rs315748350	SCAF11	synonymous_variant	LOW	T	C	6	1	Ref	NaN	Ref	0	3	1	3
1	30987322	rs740642277	SLC38A2	3_prime_UTR_variant	MODIFIER	T	C	4	1	Alt	NaN	Alt	0	2	1	2
1	30987357	rs731388246	SLC38A2	3_prime_UTR_variant	MODIFIER	G	T	4	1	Alt	NaN	Alt	0	2	1	2
1	30987896	rs314496003	SLC38A2	3_prime_UTR_variant	MODIFIER	T	C	8	2	Alt	Alt	Alt	1	4	1	4
1	30987937	rs315594131	SLC38A2	3_prime_UTR_variant	MODIFIER	T	C	8	1	Alt	NaN	Alt	0	4	1	4
1	30988188	.	SLC38A2	3_prime_UTR_variant	MODIFIER	C	T	4	1	Alt	NaN	Alt	0	2	1	2
1	30990096	rs313425717	SLC38A2	synonymous_variant	LOW	G	A	11	1	Alt	NaN	Alt	0	3	1	8
1	31448887	rs741235752	ATP23	3_prime_UTR_variant	MODIFIER	A	G	7	1	Ref	NaN	Ref	0	1	1	6
1	32603307	.	-	downstream_gene_variant	MODIFIER	A	G	2	2	Ref	Ref	NaN	2	2	0	0
1	32603372	.	-	downstream_gene_variant	MODIFIER	C	T	6	6	Alt,Ref	Alt,Ref	Alt	3	3	3	3
1	32603390	.	-	downstream_gene_variant	MODIFIER	A	G	6	6	Alt,Ref	Alt,Ref	Alt	3	3	3	3
1	32603443	rs15227698	-	non_coding_transcript_exon_variant	MODIFIER	C	T	4	4	Alt,Ref	Alt,Ref	Alt	2	2	2	2
1	32604691	.	-	upstream_gene_variant	MODIFIER	G	A	2	2	Alt,Ref	Ref	Alt	1	1	1	1
1	32604702	rs313955556	-	upstream_gene_variant	MODIFIER	T	C	2	2	Alt,Ref	Ref	Alt	1	1	1	1
1	32605338	.	-	upstream_gene_variant	MODIFIER	G	A	1	1	Alt	Alt	NaN	1	1	0	0
1	32605465	rs13749761	-	upstream_gene_variant	MODIFIER	T	C	2	1	Alt	NaN	Alt	0	1	1	1
1	32606330	rs739023393	-	upstream_gene_variant	MODIFIER	T	G	1	1	Alt	Alt	NaN	1	1	0	0
1	32606338	rs741025578	-	upstream_gene_variant	MODIFIER	A	T	1	1	Alt	Alt	NaN	1	1	0	0
1	32606374	.	-	upstream_gene_variant	MODIFIER	T	C	1	1	Alt	Alt	NaN	1	1	0	0
1	32606469	rs734851022	-	upstream_gene_variant	MODIFIER	G	C	1	1	Alt	Alt	NaN	1	1	0	0
1	32606559	.	-	upstream_gene_variant	MODIFIER	T	C	2	1	Alt	Alt	NaN	1	1	0	1
1	32608584	.	-	upstream_gene_variant	MODIFIER	A	G	1	1	Ref	Ref	NaN	1	1	0	0
1	32609159	rs14807670	-	upstream_gene_variant	MODIFIER	A	G	1	1	Alt	NaN	Alt	0	0	1	1
1	32609264	.	-	intergenic_variant	MODIFIER	G	A	1	1	Ref	NaN	Ref	0	0	1	1
1	32609586	rs736595562	-	intergenic_variant	MODIFIER	T	C	1	1	Alt	NaN	Alt	0	0	1	1
1	32610280	rs15227718	-	intergenic_variant	MODIFIER	T	A	3	2	Alt,Ref	Alt,Ref	NaN	2	2	0	1
1	32610420	.	-	intergenic_variant	MODIFIER	A	G	1	1	Alt	NaN	Alt	0	0	1	1
1	32968711	rs14807991	USP15	3_prime_UTR_variant	MODIFIER	T	C	7	1	Alt	NaN	Alt	0	4	1	3
1	33009793	rs736244326	MON2	synonymous_variant	LOW	G	A	10	1	Alt	NaN	Alt	0	4	1	6
1	33396069	rs313359211	TMEM5	synonymous_variant	LOW	A	C	13	1	Ref	Ref	NaN	1	4	0	9
1	33406091	.	TMEM5	missense_variant	MODERATE	G	A	5	1	Ref	Ref	NaN	1	3	0	2
1	33605805	rs732311296	XPOT	upstream_gene_variant	MODIFIER	A	G	10	1	Ref	Ref	NaN	1	5	0	5
1	33766021	rs733386988	RASSF3	3_prime_UTR_variant	MODIFIER	G	A	13	1	Ref	NaN	Ref	0	5	1	8
1	33766024	rs315514781	RASSF3	3_prime_UTR_variant	MODIFIER	T	A	13	1	Ref	NaN	Ref	0	5	1	8
1	33773611	rs738271274	GNS	3_prime_UTR_variant	MODIFIER	T	C	12	2	Ref	NaN	Ref	0	5	2	7
1	33773612	rs741645605	GNS	3_prime_UTR_variant	MODIFIER	G	A	12	2	Ref	NaN	Ref	0	5	2	7
1	33775327	rs316159660	GNS	3_prime_UTR_variant	MODIFIER	C	T	11	1	Alt	Alt	NaN	1	5	0	6
1	33776213	rs314295258	GNS	missense_variant	MODERATE	C	T	7	1	Alt	Alt	NaN	1	3	0	4
1	34069075	rs316964917	MSRB3	3_prime_UTR_variant	MODIFIER	C	T	6	1	Ref	Ref	NaN	1	3	0	3
1	34070224	rs741391342	MSRB3	3_prime_UTR_variant	MODIFIER	G	A	11	1	Ref	Ref	NaN	1	6	0	5
1	34368992	rs13849440	LLPH	synonymous_variant	LOW	A	G	9	2	Alt	Alt	Alt	1	4	1	5
1	34369955	rs15231644	-	3_prime_UTR_variant	MODIFIER	A	G	5	1	Ref	NaN	Ref	0	1	1	4
1	35247564	rs313558213	RAP1B	3_prime_UTR_variant	MODIFIER	T	C	6	1	Ref	Ref	NaN	1	3	0	3
1	35268162	rs317369664	NUP107	missense_variant	MODERATE	G	A	11	1	Alt	NaN	Alt	0	5	1	6
1	35280904	rs317793108	SLC35E3	3_prime_UTR_variant	MODIFIER	T	G	12	1	Alt	NaN	Alt	0	5	1	7
1	35281028	rs734873680	SLC35E3	3_prime_UTR_variant	MODIFIER	T	G	9	1	Alt	NaN	Alt	0	4	1	5
1	35281057	rs312515760	SLC35E3	3_prime_UTR_variant	MODIFIER	G	A	9	1	Alt	NaN	Alt	0	4	1	5
1	35312548	rs737398240	MDM2	downstream_gene_variant	MODIFIER	A	G	14	1	Ref	Ref	NaN	1	6	0	8
1	35313170	rs15233890	MDM2	downstream_gene_variant	MODIFIER	C	A	6	1	Alt	NaN	Alt	0	2	1	4
1	35313450	rs15233897	MDM2	downstream_gene_variant	MODIFIER	C	T	13	1	Alt	NaN	Alt	0	7	1	6
1	35315957	rs312444860	CPM	3_prime_UTR_variant	MODIFIER	C	A	14	1	Alt	NaN	Alt	0	7	1	7
1	35315973	rs316307674	CPM	3_prime_UTR_variant	MODIFIER	G	T	14	1	Alt	NaN	Alt	0	7	1	7
1	35504024	.	CCT2	upstream_gene_variant	MODIFIER	C	T	12	1	Ref	NaN	Ref	0	3	1	9
1	35533728	rs315584173	BEST3	downstream_gene_variant	MODIFIER	C	G	1	1	Alt	Alt	NaN	1	1	0	0
1	35842846	rs741223276	PTPRB	downstream_gene_variant	MODIFIER	G	A	10	1	Alt	NaN	Alt	0	4	1	6
1	35844656	rs741796474	PTPRB	downstream_gene_variant	MODIFIER	T	C	5	1	Alt	NaN	Alt	0	3	1	2
1	36460717	rs13851777	RAB21	downstream_gene_variant	MODIFIER	G	A	1	1	Alt	NaN	Alt	0	0	1	1
1	37807140	rs13852984	GLIPR1L	missense_variant	MODERATE	A	G	5	1	Ref	Ref	NaN	1	4	0	1
1	37807146	rs13852985	GLIPR1L	missense_variant	MODERATE	G	A	5	1	Ref	Ref	NaN	1	4	0	1
1	37935382	rs315173300	PHLDA1	downstream_gene_variant	MODIFIER	A	G	4	1	Alt	NaN	Alt	0	3	1	1
1	37937306	rs737525252	PHLDA1	downstream_gene_variant	MODIFIER	C	T	3	1	Alt	Alt	NaN	1	2	0	1
1	38907725	rs13854479	NAV3	synonymous_variant	LOW	C	T	4	1	Ref	NaN	Ref	0	2	1	2
1	38907755	rs315543089	NAV3	synonymous_variant	LOW	G	A	3	1	Ref	NaN	Ref	0	1	1	2
1	44020250	rs315861985	DCN	3_prime_UTR_variant	MODIFIER	A	T	6	5	Ref	Ref	Ref	3	3	2	3
1	44054574	rs3137775	DCN	synonymous_variant	LOW	C	T	6	1	Alt	Alt	NaN	1	3	0	3
1	44399258	rs10726766	BTG1	3_prime_UTR_variant	MODIFIER	C	A	10	1	Ref	NaN	Ref	0	4	1	6
1	44619884	rs317012380	EEA1	downstream_gene_variant	MODIFIER	A	G	6	1	Alt	NaN	Alt	0	3	1	3
1	44625301	rs313873393	EEA1	missense_variant	MODERATE	T	C	12	1	Ref	NaN	Ref	0	6	1	6
1	44646872	rs732564800	EEA1	missense_variant	MODERATE	T	A	4	1	Ref	NaN	Ref	0	0	1	4
1	44836996	rs736266705	-	3_prime_UTR_variant	MODIFIER	T	C	1	1	Alt	Alt	NaN	1	1	0	0
1	44838703	rs312920437	UBE2N	downstream_gene_variant	MODIFIER	C	T	3	1	Ref	Ref	NaN	1	2	0	1
1	44838748	rs13650608	UBE2N	downstream_gene_variant	MODIFIER	A	C	6	1	Alt	NaN	Alt	0	2	1	4
1	44841684	rs29006095	UBE2N	3_prime_UTR_variant	MODIFIER	T	C	9	1	Alt	Alt	NaN	1	4	0	5
1	44841724	rs732873984	UBE2N	3_prime_UTR_variant	MODIFIER	G	A	4	1	Ref	Ref	NaN	1	2	0	2
1	44841935	rs15250869	UBE2N	3_prime_UTR_variant	MODIFIER	A	G	4	1	Ref	NaN	Ref	0	1	1	3
1	44842166	.	UBE2N	3_prime_UTR_variant	MODIFIER	C	G	4	1	Ref	NaN	Ref	0	2	1	2
1	44842479	rs13650614	UBE2N	3_prime_UTR_variant	MODIFIER	G	A	1	1	Alt	Alt	NaN	1	1	0	0
1	44843193	rs14817772	UBE2N	3_prime_UTR_variant	MODIFIER	A	G	2	1	Alt	Alt	NaN	1	2	0	0
1	44843421	rs317899870	UBE2N	3_prime_UTR_variant	MODIFIER	G	A	4	1	Ref	Ref	NaN	1	2	0	2
1	44843727	rs14817773	UBE2N	3_prime_UTR_variant	MODIFIER	G	C	6	1	Alt	Alt	NaN	1	2	0	4
1	45131603	rs316071185	PLXNC1	downstream_gene_variant	MODIFIER	C	T	3	1	Ref	Ref	NaN	1	3	0	0
1	45132947	rs315179613	PLXNC1	downstream_gene_variant	MODIFIER	C	T	6	1	Alt	Alt	NaN	1	4	0	2
1	46055920	rs317342534	NEDD1	3_prime_UTR_variant	MODIFIER	C	G	11	2	Ref	Ref	Ref	1	5	1	6
1	46057049	rs316284131	NEDD1	3_prime_UTR_variant	MODIFIER	T	C	9	1	Alt	NaN	Alt	0	4	1	5
1	46687393	rs315678720	TMPO	synonymous_variant	LOW	A	G	16	1	Alt	Alt	NaN	1	8	0	8
1	46687421	rs315080028	TMPO	missense_variant	MODERATE	T	C	7	1	Alt	NaN	Alt	0	0	1	7
1	46687435	rs314284928	TMPO	synonymous_variant	LOW	C	T	16	2	Alt	Alt	NaN	2	8	0	8
1	46690106	rs315033506	TMPO	synonymous_variant	LOW	T	C	10	1	Ref	NaN	Ref	0	4	1	6
1	46696143	rs737538102	SLC25A3	synonymous_variant	LOW	A	G	2	1	Ref	NaN	Ref	0	0	1	2
1	46703903	rs317622334	SLC25A3	3_prime_UTR_variant	MODIFIER	C	T	3	1	Ref	Ref	NaN	1	1	0	2
1	46703917	rs13651270	SLC25A3	3_prime_UTR_variant	MODIFIER	G	C	6	2	Alt,Ref	Alt	Ref	1	1	1	5
1	46703922	rs13651271	SLC25A3	3_prime_UTR_variant	MODIFIER	T	C	6	2	Alt,Ref	Alt	Ref	1	1	1	5
1	46703957	rs733424619	SLC25A3	3_prime_UTR_variant	MODIFIER	A	T	15	3	Ref	Ref	NaN	3	8	0	7
1	46704254	rs318005883	SLC25A3	3_prime_UTR_variant	MODIFIER	T	C	11	1	Ref	NaN	Ref	0	7	1	4
1	46704325	rs317321178	SLC25A3	downstream_gene_variant	MODIFIER	G	A	13	1	Alt	NaN	Alt	0	5	1	8
1	46704431	rs15255380	SLC25A3	downstream_gene_variant	MODIFIER	C	T	16	2	Ref	NaN	Ref	0	8	2	8
1	46704450	rs15255381	SLC25A3	downstream_gene_variant	MODIFIER	T	C	16	1	Ref	NaN	Ref	0	8	1	8
1	46704451	.	SLC25A3	downstream_gene_variant	MODIFIER	G	A	2	1	Alt	NaN	Alt	0	0	1	2
1	46704580	rs741468313	SLC25A3	downstream_gene_variant	MODIFIER	G	A	2	1	Ref	NaN	Ref	0	0	1	2
1	46704956	rs14819449	SLC25A3	downstream_gene_variant	MODIFIER	C	T	18	1	Ref	NaN	Ref	0	8	1	10
1	46705762	rs315452726	SLC25A3	downstream_gene_variant	MODIFIER	G	A	6	1	Alt	NaN	Alt	0	2	1	4
1	46706098	rs316424760	SLC25A3	downstream_gene_variant	MODIFIER	G	A	6	1	Alt	Alt	NaN	1	2	0	4
1	46717661	rs317384829	APAF1	upstream_gene_variant	MODIFIER	G	A	6	1	Ref	Ref	NaN	1	5	0	1
1	46717751	rs733897468	APAF1	upstream_gene_variant	MODIFIER	G	A	2	1	Ref	Ref	NaN	1	1	0	1
1	46717755	rs312782275	APAF1	upstream_gene_variant	MODIFIER	T	C	3	1	Alt	Alt	NaN	1	1	0	2
1	47297739	rs15256596	SCYL2	synonymous_variant	LOW	A	G	5	1	Alt	NaN	Alt	0	1	1	4
1	47943634	rs10730774	WDR91	3_prime_UTR_variant	MODIFIER	C	T	13	1	Alt	NaN	Alt	0	6	1	7
1	48014592	rs10723475	ARHGDIB	missense_variant	MODERATE	A	G	6	1	Ref	NaN	Ref	0	5	1	1
1	48052926	rs738733845	MGP	5_prime_UTR_variant	MODIFIER	C	T	2	1	Ref	NaN	Ref	0	0	1	2
1	48055366	rs3137407	MGP	5_prime_UTR_variant	MODIFIER	A	G	12	6	Alt,Ref	Alt,Ref	Ref	5	5	1	7
1	48055721	rs733220598	MGP	intron_variant	MODIFIER	T	A	1	1	Alt	Alt	NaN	1	1	0	0
1	48057075	rs315971625	MGP	intron_variant	MODIFIER	T	G	2	1	Ref	Ref	NaN	1	1	0	1
1	48057905	rs3137408	MGP	3_prime_UTR_variant	MODIFIER	G	A	10	6	Alt	Alt	Alt	4	5	2	5
1	48057973	rs3137409	MGP	3_prime_UTR_variant	MODIFIER	C	T	13	7	Alt,Ref	Alt,Ref	Alt,Ref	3	6	4	7
1	48058020	rs14820788	MGP	3_prime_UTR_variant	MODIFIER	T	C	3	3	Alt	Alt	Alt	1	1	2	2
1	48094212	rs735165719	-	synonymous_variant	LOW	C	T	2	1	Alt	NaN	Alt	0	1	1	1
1	48095818	rs734686031	HIST1H2B7	synonymous_variant	LOW	G	C	15	4	Alt	Alt	Alt	1	5	3	10
1	48099190	rs739694404	-	synonymous_variant	LOW	A	G	1	1	Ref	Ref	NaN	1	1	0	0
1	48099399	.	-	missense_variant	MODERATE	C	T	1	1	Ref	Ref	NaN	1	1	0	0
1	48099575	rs316253157	-	3_prime_UTR_variant	MODIFIER	G	C	14	7	Alt,Ref	Alt,Ref	Alt,Ref	3	5	4	9
1	48099577	rs316431282	-	3_prime_UTR_variant	MODIFIER	G	A	8	5	Ref	Ref	Ref	2	4	3	4
1	48110655	.	-	missense_variant	MODERATE	G	A	1	1	Ref	NaN	Ref	0	0	1	1
1	48122441	rs314215782	-	upstream_gene_variant	MODIFIER	T	C	1	1	Ref	NaN	Ref	0	0	1	1
1	48124666	rs14820900	-	upstream_gene_variant	MODIFIER	A	T	1	1	Alt	NaN	Alt	0	0	1	1
1	48125082	rs737943774	H2AFJ	3_prime_UTR_variant	MODIFIER	T	A	1	1	Ref	NaN	Ref	0	0	1	1
1	48125155	rs317095317	H2AFJ	3_prime_UTR_variant	MODIFIER	T	C	4	1	Alt	NaN	Alt	0	0	1	4
1	48125181	rs315141263	H2AFJ	3_prime_UTR_variant	MODIFIER	A	G	5	1	Ref	NaN	Ref	0	2	1	3
1	48125312	rs733782180	H2AFJ	3_prime_UTR_variant	MODIFIER	T	C	2	1	Alt	NaN	Alt	0	0	1	2
1	48126269	rs735802999	-	synonymous_variant	LOW	C	G	7	1	Alt	Alt	NaN	1	4	0	3
1	48126652	rs736912696	H2AFJ	upstream_gene_variant	MODIFIER	A	G	6	1	Ref	Ref	NaN	1	4	0	2
1	48127733	rs15258940	HIST1H110	3_prime_UTR_variant	MODIFIER	T	C	6	1	Ref	Ref	NaN	1	4	0	2
1	48128103	rs731220824	HIST1H110	synonymous_variant	LOW	G	T	13	1	Ref	NaN	Ref	0	6	1	7
1	48128139	rs734562416	HIST1H110	synonymous_variant	LOW	C	T	9	1	Ref	Ref	NaN	1	5	0	4
1	48142415	rs312981509	-	3_prime_UTR_variant	MODIFIER	T	C	1	1	Alt	NaN	Alt	0	0	1	1
1	48142469	rs317071787	-	3_prime_UTR_variant	MODIFIER	C	T	2	2	Alt	NaN	Alt	0	0	2	2
1	48142825	rs13651818	-	3_prime_UTR_variant	MODIFIER	C	T	1	1	Ref	NaN	Ref	0	0	1	1
1	48147296	rs315421739	HIST1H4D	3_prime_UTR_variant	MODIFIER	C	T	3	1	Alt	Alt	NaN	1	1	0	2
1	48147311	rs313548116	HIST1H4D	3_prime_UTR_variant	MODIFIER	G	A	4	2	Alt	Alt	Alt	1	1	1	3
1	48147427	rs313825782	HIST1H4D	3_prime_UTR_variant	MODIFIER	A	G	5	1	Alt	Alt	NaN	1	4	0	1
1	48147432	rs312315513	HIST1H4D	3_prime_UTR_variant	MODIFIER	T	C	12	3	Alt	Alt	Alt	1	4	2	8
1	48147544	.	-	missense_variant	MODERATE	A	G	13	3	Ref	Ref	Ref	1	5	2	8
1	48147583	.	-	missense_variant	MODERATE	C	A	4	3	Ref	Ref	Ref	1	1	2	3
1	48160520	rs735596350	-	3_prime_UTR_variant	MODIFIER	C	T	4	1	Ref	NaN	Ref	0	2	1	2
1	48175950	.	HIST1H101	synonymous_variant	LOW	C	T	2	2	Alt	NaN	Alt	0	0	2	2
1	48176746	rs314715145	-	intron_variant	MODIFIER	A	G	6	1	Alt	Alt	NaN	1	4	0	2
1	48177354	rs735549878	-	missense_variant	MODERATE	G	A	1	1	Ref	Ref	NaN	1	1	0	0
1	48178115	rs734501702	-	synonymous_variant	LOW	A	G	11	2	Alt	Alt	NaN	2	4	0	7
1	48178124	rs736663565	-	synonymous_variant	LOW	C	G	6	2	Alt	Alt	Alt	1	1	1	5
1	48178136	rs741428868	-	synonymous_variant	LOW	C	T	20	3	Alt,Ref	Ref	Alt,Ref	1	9	2	11
1	48178148	.	-	synonymous_variant	LOW	C	G	10	2	Alt,Ref	NaN	Alt,Ref	0	5	2	5
1	48194148	.	-	missense_variant	MODERATE	C	T	1	1	Alt	NaN	Alt	0	0	1	1
1	48194560	rs730968706	-	intron_variant	MODIFIER	T	C	6	2	Alt	NaN	Alt	0	2	2	4
1	48194593	rs735566316	-	intron_variant	MODIFIER	T	C	5	3	Ref	Ref	Ref	1	2	2	3
1	48194596	rs740293921	-	intron_variant	MODIFIER	T	C	5	3	Ref	Ref	Ref	1	2	2	3
1	48199415	rs735202444	HIST1H2B5	synonymous_variant	LOW	G	C	11	4	Alt,Ref	Ref	Alt,Ref	1	5	3	6
1	48199466	rs313288144	HIST1H2B5	synonymous_variant	LOW	A	G	19	8	Alt,Ref	Alt,Ref	Alt,Ref	4	10	4	9
1	48199607	rs731485348	-	upstream_gene_variant	MODIFIER	C	T	10	1	Ref	NaN	Ref	0	4	1	6
1	48199784	rs13862933	-	upstream_gene_variant	MODIFIER	G	A	1	1	Ref	NaN	Ref	0	0	1	1
1	48200654	.	-	upstream_gene_variant	MODIFIER	T	C	1	1	Alt	NaN	Alt	0	0	1	1
1	48200756	.	HIST1H111R	synonymous_variant	LOW	C	T	12	1	Ref	NaN	Ref	0	5	1	7
1	48200954	rs312289090	HIST1H111R	synonymous_variant	LOW	A	G	10	1	Ref	NaN	Ref	0	6	1	4
1	48232417	rs314927796	DDX47	3_prime_UTR_variant	MODIFIER	T	G	6	1	Alt	NaN	Alt	0	3	1	3
1	48233160	rs315866659	DDX47	3_prime_UTR_variant	MODIFIER	T	G	10	1	Alt	Alt	NaN	1	6	0	4
1	48268190	rs15259450	HEBP1	3_prime_UTR_variant	MODIFIER	C	A	8	1	Ref	Ref	NaN	1	5	0	3
1	48269307	rs15259454	HEBP1	3_prime_UTR_variant	MODIFIER	C	T	8	1	Ref	Ref	NaN	1	5	0	3
1	48929252	rs313176050	ATF7IP	downstream_gene_variant	MODIFIER	T	C	9	3	Ref	Ref	Ref	2	4	1	5
1	48929309	rs317206734	ATF7IP	downstream_gene_variant	MODIFIER	T	A	13	5	Ref	Ref	Ref	2	5	3	8
1	48929336	rs737525126	ATF7IP	downstream_gene_variant	MODIFIER	C	T	8	2	Ref	NaN	Ref	0	4	2	4
1	48929505	.	PLBD1	downstream_gene_variant	MODIFIER	C	A	8	1	Alt	Alt	NaN	1	3	0	5
1	48931543	rs10726657	PLBD1	missense_variant	MODERATE	T	C	11	1	Ref	NaN	Ref	0	5	1	6
1	49197284	rs316014727	-	missense_variant	MODERATE	T	C	6	1	Alt	Alt	NaN	1	3	0	3
1	49199086	rs313589427	-	synonymous_variant	LOW	G	A	8	1	Alt	Alt	NaN	1	4	0	4
1	49199103	rs734889687	-	missense_variant	MODERATE	C	T	8	1	Alt	Alt	NaN	1	4	0	4
1	49199141	rs315718176	-	missense_variant	MODERATE	T	C	8	1	Alt	NaN	Alt	0	4	1	4
1	49202626	rs13652159	-	missense_variant	MODERATE	A	G	8	1	Alt	Alt	NaN	1	4	0	4
1	49202699	rs13864242	-	synonymous_variant	LOW	C	T	7	2	Alt	Alt	NaN	2	4	0	3
1	49202715	rs14821919	-	missense_variant	MODERATE	C	G	8	2	Alt	Alt	NaN	2	4	0	4
1	49203315	rs314849849	-	missense_variant	MODERATE	A	T	8	1	Alt	Alt	NaN	1	4	0	4
1	49205022	rs14821920	-	missense_variant	MODERATE	C	T	7	1	Alt	Alt	NaN	1	4	0	3
1	49205086	rs14821922	-	synonymous_variant	LOW	A	G	8	1	Alt	Alt	NaN	1	4	0	4
1	49205105	rs14821923	-	missense_variant	MODERATE	C	G	8	2	Alt	Alt	NaN	2	4	0	4
1	49205123	rs14821924	-	missense_variant	MODERATE	G	A	8	2	Alt	Alt	NaN	2	4	0	4
1	49205142	rs14821925	-	missense_variant	MODERATE	A	C	8	1	Alt	Alt	NaN	1	4	0	4
1	49425536	rs314585230	TCF20	downstream_gene_variant	MODIFIER	T	G	10	1	Alt	NaN	Alt	0	5	1	5
1	49453781	rs29009337	NDUFA6	synonymous_variant	LOW	T	A	5	2	Ref	Ref	Ref	1	2	1	3
1	49454904	rs15261663	SMDT1	3_prime_UTR_variant	MODIFIER	G	A	9	1	Ref	Ref	NaN	1	5	0	4
1	49454929	rs15261666	SMDT1	3_prime_UTR_variant	MODIFIER	A	G	10	4	Alt,Ref	Ref	Alt,Ref	2	5	2	5
1	49454969	rs313664614	SMDT1	3_prime_UTR_variant	MODIFIER	A	G	8	2	Alt,Ref	Ref	Alt	1	3	1	5
1	49455254	rs312987745	SMDT1	3_prime_UTR_variant	MODIFIER	T	C	7	2	Alt	Alt	NaN	2	5	0	2
1	49455275	rs10724415	SMDT1	3_prime_UTR_variant	MODIFIER	A	G	7	1	Alt	Alt	NaN	1	3	0	4
1	49455352	rs738883548	SMDT1	3_prime_UTR_variant	MODIFIER	C	A	1	1	Alt	NaN	Alt	0	0	1	1
1	49455413	rs741035946	SMDT1	3_prime_UTR_variant	MODIFIER	C	T	7	1	Alt	NaN	Alt	0	5	1	2
1	49455607	rs10731211	SMDT1	3_prime_UTR_variant	MODIFIER	C	A	8	1	Alt	Alt	NaN	1	5	0	3
1	49456134	rs13864546	SMDT1	synonymous_variant	LOW	A	G	8	1	Alt	NaN	Alt	0	3	1	5
1	49456155	rs10728997	SMDT1	synonymous_variant	LOW	C	G	8	4	Alt	Alt	Alt	2	5	2	3
1	49458435	rs312791125	NAGA	upstream_gene_variant	MODIFIER	C	A	4	1	Alt	NaN	Alt	0	1	1	3
1	49458453	rs317737150	NAGA	upstream_gene_variant	MODIFIER	G	C	1	1	Ref	NaN	Ref	0	0	1	1
1	49458829	rs317368073	NAGA	upstream_gene_variant	MODIFIER	A	T	1	1	Alt	NaN	Alt	0	0	1	1
1	49459203	rs739063169	NAGA	upstream_gene_variant	MODIFIER	G	T	8	1	Ref	NaN	Ref	0	5	1	3
1	49459220	rs316715653	NAGA	upstream_gene_variant	MODIFIER	T	C	10	1	Ref	NaN	Ref	0	5	1	5
1	49460022	rs316346046	NAGA	upstream_gene_variant	MODIFIER	A	C	10	1	Ref	NaN	Ref	0	4	1	6
1	49467412	rs735883350	NAGA	downstream_gene_variant	MODIFIER	C	T	4	1	Ref	NaN	Ref	0	2	1	2
1	49467704	rs317045854	NAGA	downstream_gene_variant	MODIFIER	A	G	1	1	Alt	NaN	Alt	0	0	1	1
1	49467708	rs315456184	NAGA	downstream_gene_variant	MODIFIER	A	G	1	1	Alt	NaN	Alt	0	0	1	1
1	49527246	rs15261796	SREBF2	downstream_gene_variant	MODIFIER	T	C	11	1	Ref	NaN	Ref	0	5	1	6
1	49527251	.	SREBF2	downstream_gene_variant	MODIFIER	A	C	4	2	Ref	Ref	Ref	1	2	1	2
1	49529643	rs731932262	SREBF2	synonymous_variant	LOW	C	T	4	1	Alt	Alt	NaN	1	3	0	1
1	49548088	rs315002292	CCDC134	synonymous_variant	LOW	C	T	13	2	Alt	NaN	Alt	0	5	2	8
1	49587959	rs317445050	SNU13	synonymous_variant	LOW	A	G	11	1	Ref	NaN	Ref	0	3	1	8
1	49590342	rs314255410	SNU13	3_prime_UTR_variant	MODIFIER	C	G	10	1	Ref	NaN	Ref	0	3	1	7
1	49604479	rs317359771	XRCC6	synonymous_variant	LOW	G	A	4	1	Ref	Ref	NaN	1	1	0	3
1	49616575	rs317865403	PMM1	upstream_gene_variant	MODIFIER	G	A	14	1	Alt	NaN	Alt	0	7	1	7
1	49617714	rs738709231	PMM1	upstream_gene_variant	MODIFIER	A	G	7	1	Ref	Ref	NaN	1	5	0	2
1	49652080	rs312568315	ACO2	synonymous_variant	LOW	A	G	9	3	Ref	Ref	Ref	2	3	1	6
1	49656960	rs313806932	ACO2	synonymous_variant	LOW	G	A	9	1	Ref	NaN	Ref	0	3	1	6
1	49663277	rs318081069	ACO2	upstream_gene_variant	MODIFIER	T	C	2	1	Ref	Ref	NaN	1	2	0	0
1	49694551	rs316102811	TEF	downstream_gene_variant	MODIFIER	G	T	10	1	Alt	Alt	NaN	1	3	0	7
1	49694888	.	TEF	downstream_gene_variant	MODIFIER	G	C	4	1	Alt	NaN	Alt	0	0	1	4
1	49699573	rs735642314	TEF	downstream_gene_variant	MODIFIER	T	C	4	1	Alt	Alt	NaN	1	1	0	3
1	49721539	rs316198306	ZC3H7B	downstream_gene_variant	MODIFIER	G	A	6	1	Alt	NaN	Alt	0	1	1	5
1	49724248	rs313012159	ZC3H7B	synonymous_variant	LOW	A	G	14	1	Ref	NaN	Ref	0	5	1	9
1	49782839	rs731073893	RANGAP1	missense_variant	MODERATE	C	G	11	1	Alt	NaN	Alt	0	5	1	6
1	49895101	rs313784817	RBX1	3_prime_UTR_variant	MODIFIER	A	G	5	2	Alt,Ref	Ref	Alt	1	3	1	2
1	49895115	rs317392797	RBX1	3_prime_UTR_variant	MODIFIER	C	T	2	1	Alt	NaN	Alt	0	0	1	2
1	49897926	.	RBX1	synonymous_variant	LOW	T	C	4	3	Ref	Ref	Ref	1	1	2	3
1	49900521	.	RBX1	intron_variant	MODIFIER	G	A	2	1	Ref	NaN	Ref	0	0	1	2
1	49900615	rs732786925	RBX1	intron_variant	MODIFIER	T	G	4	4	Alt	Alt	Alt	1	1	3	3
1	49958949	rs14822421	ST13	3_prime_UTR_variant	MODIFIER	G	A	6	2	Alt	Alt	Alt	1	2	1	4
1	50125409	rs10723050	ADSL	missense_variant	MODERATE	A	G	5	3	Ref	Ref	Ref	1	1	2	4
1	50128124	rs14822538	ADSL	synonymous_variant	LOW	G	T	14	5	Ref	Ref	Ref	2	6	3	8
1	50130760	rs317206127	ADSL	synonymous_variant	LOW	G	A	2	2	Alt	NaN	Alt	0	0	2	2
1	50132669	rs317452130	ADSL	synonymous_variant	LOW	C	G	2	2	Alt,Ref	NaN	Alt,Ref	0	0	2	2
1	50137337	rs13865082	ADSL	synonymous_variant	LOW	A	G	15	12	Ref	Ref	Ref	6	7	6	8
1	50137421	rs13865083	ADSL	synonymous_variant	LOW	T	C	12	10	Ref	Ref	Ref	5	6	5	6
1	50142636	rs734661296	ADSL	upstream_gene_variant	MODIFIER	G	A	3	1	Alt	NaN	Alt	0	1	1	2
1	50142980	rs314487516	ADSL	upstream_gene_variant	MODIFIER	G	A	2	1	Ref	NaN	Ref	0	0	1	2
1	50145152	.	ADSL	upstream_gene_variant	MODIFIER	T	C	1	1	Ref	NaN	Ref	0	0	1	1
1	50145153	.	ADSL	upstream_gene_variant	MODIFIER	T	C	8	3	Ref	NaN	Ref	0	1	3	7
1	50633818	rs13865488	ATF4	synonymous_variant	LOW	C	T	8	1	Ref	NaN	Ref	0	2	1	6
1	50633982	rs738782603	ATF4	missense_variant	MODERATE	C	T	5	1	Alt	Alt	NaN	1	4	0	1
1	50634019	rs10726278	ATF4	synonymous_variant	LOW	A	G	8	2	Ref	NaN	Ref	0	1	2	7
1	50634055	rs734870203	ATF4	synonymous_variant	LOW	A	G	4	1	Ref	NaN	Ref	0	2	1	2
1	50708846	rs312877085	SYNGR1	downstream_gene_variant	MODIFIER	A	T	5	1	Alt	NaN	Alt	0	0	1	5
1	50709276	rs313749133	SYNGR1	downstream_gene_variant	MODIFIER	C	T	6	1	Ref	Ref	NaN	1	3	0	3
1	50709277	rs317355647	SYNGR1	downstream_gene_variant	MODIFIER	G	A	11	1	Alt	Alt	NaN	1	3	0	8
1	50709641	.	SYNGR1	downstream_gene_variant	MODIFIER	C	T	5	1	Alt	Alt	NaN	1	2	0	3
1	50709675	rs315858439	SYNGR1	downstream_gene_variant	MODIFIER	G	A	13	2	Alt	Alt	Alt	1	3	1	10
1	50709791	rs314826620	SYNGR1	downstream_gene_variant	MODIFIER	A	G	11	1	Ref	Ref	NaN	1	4	0	7
1	50709864	rs741416158	SYNGR1	downstream_gene_variant	MODIFIER	T	C	10	2	Ref	Ref	Ref	1	4	1	6
1	50709905	rs317241936	SYNGR1	downstream_gene_variant	MODIFIER	C	T	6	1	Ref	Ref	NaN	1	3	0	3
1	50710431	rs313191162	SYNGR1	downstream_gene_variant	MODIFIER	G	C	9	1	Ref	Ref	NaN	1	4	0	5
1	50710581	rs315396753	SYNGR1	downstream_gene_variant	MODIFIER	G	A	11	1	Ref	NaN	Ref	0	5	1	6
1	50710785	.	SYNGR1	downstream_gene_variant	MODIFIER	T	C	5	1	Alt	NaN	Alt	0	2	1	3
1	50711432	rs317260822	SYNGR1	downstream_gene_variant	MODIFIER	C	T	5	1	Alt	NaN	Alt	0	2	1	3
1	50712117	rs316475438	SYNGR1	intron_variant	MODIFIER	G	A	9	1	Ref	NaN	Ref	0	4	1	5
1	50712238	rs315268150	SYNGR1	intron_variant	MODIFIER	G	A	10	1	Ref	NaN	Ref	0	3	1	7
1	50714510	.	SYNGR1	synonymous_variant	LOW	C	T	5	1	Alt	NaN	Alt	0	2	1	3
1	50811948	.	CBX6	synonymous_variant	LOW	C	T	10	1	Ref	Ref	NaN	1	3	0	7
1	50814191	rs13865619	CBX6	downstream_gene_variant	MODIFIER	G	A	3	1	Ref	NaN	Ref	0	1	1	2
1	50818411	rs731742593	NPTXR	upstream_gene_variant	MODIFIER	G	A	1	1	Ref	NaN	Ref	0	0	1	1
1	50846160	rs14723993	SUN2	synonymous_variant	LOW	T	C	8	1	Alt	NaN	Alt	0	3	1	5
1	50848885	rs734603109	SUN2	downstream_gene_variant	MODIFIER	G	A	6	1	Alt	Alt	NaN	1	2	0	4
1	50879740	rs735054755	TOMM22	3_prime_UTR_variant	MODIFIER	C	T	13	1	Alt	NaN	Alt	0	4	1	9
1	51009942	rs10731732	TMEM184B	3_prime_UTR_variant	MODIFIER	G	A	8	1	Alt	NaN	Alt	0	2	1	6
1	51011407	rs732037022	MAFF	3_prime_UTR_variant	MODIFIER	C	T	5	1	Alt	NaN	Alt	0	3	1	2
1	51018052	rs316049472	PLA2G6	synonymous_variant	LOW	T	C	4	1	Alt	Alt	NaN	1	3	0	1
1	51023621	rs14823229	PLA2G6	synonymous_variant	LOW	C	T	5	1	Alt	Alt	NaN	1	2	0	3
1	51109900	rs738117409	MICALL1	3_prime_UTR_variant	MODIFIER	C	T	11	3	Alt,Ref	Alt	Alt,Ref	1	5	2	6
1	51109901	rs731900647	MICALL1	3_prime_UTR_variant	MODIFIER	G	T	11	3	Alt,Ref	Alt	Alt,Ref	1	5	2	6
1	51117251	rs317261345	MICALL1	missense_variant	MODERATE	G	A	10	1	Alt	NaN	Alt	0	3	1	7
1	51117331	rs15264967	MICALL1	synonymous_variant	LOW	G	A	4	1	Ref	Ref	NaN	1	2	0	2
1	51133899	rs313735331	EIF3L	synonymous_variant	LOW	T	C	4	1	Ref	NaN	Ref	0	2	1	2
1	51135073	rs29008283	EIF3L	synonymous_variant	LOW	G	A	7	3	Ref	Ref	Ref	2	4	1	3
1	51136768	rs317523782	EIF3L	synonymous_variant	LOW	T	C	11	3	Ref	Ref	Ref	1	5	2	6
1	51146345	rs10726463	-	downstream_gene_variant	MODIFIER	T	C	1	1	Alt	Alt	NaN	1	1	0	0
1	51160525	rs314959649	GCAT	synonymous_variant	LOW	G	A	12	1	Alt	NaN	Alt	0	6	1	6
1	51164440	rs10724724	H1F0	synonymous_variant	LOW	G	A	1	1	Ref	Ref	NaN	1	1	0	0
1	51172980	.	-	synonymous_variant	LOW	G	A	11	1	Alt	Alt	NaN	1	6	0	5
1	51230229	rs315471195	-	upstream_gene_variant	MODIFIER	C	T	4	1	Alt	Alt	NaN	1	2	0	2
1	51255681	rs737191074	CDC42EP1	downstream_gene_variant	MODIFIER	G	A	1	1	Ref	NaN	Ref	0	0	1	1
1	51475995	rs737139921	C1QTNF6	synonymous_variant	LOW	T	C	5	1	Alt	Alt	NaN	1	3	0	2
1	51479142	rs14823643	C1QTNF6	downstream_gene_variant	MODIFIER	G	A	7	1	Ref	Ref	NaN	1	3	0	4
1	51479157	rs14823644	C1QTNF6	downstream_gene_variant	MODIFIER	G	A	9	1	Ref	Ref	NaN	1	3	0	6
1	51543264	rs80586678	MPST	3_prime_UTR_variant	MODIFIER	C	G	15	2	Ref	Ref	Ref	1	5	1	10
1	51543268	rs80636212	MPST	3_prime_UTR_variant	MODIFIER	C	T	15	2	Ref	Ref	Ref	1	5	1	10
1	51543492	rs80729028	MPST	3_prime_UTR_variant	MODIFIER	T	C	17	1	Alt	NaN	Alt	0	7	1	10
1	51546426	rs3137630	TST	synonymous_variant	LOW	C	G	14	2	Ref	Ref	Ref	1	5	1	9
1	51546498	rs3137631	TST	synonymous_variant	LOW	C	T	6	1	Alt	NaN	Alt	0	2	1	4
1	51546540	rs3137632	TST	synonymous_variant	LOW	C	T	12	2	Alt	Alt	NaN	2	6	0	6
1	51552921	rs13866122	TST	missense_variant	MODERATE	G	A	19	5	Alt	Alt	Alt	3	8	2	11
1	51579623	.	-	synonymous_variant	LOW	C	T	2	1	Ref	Ref	NaN	1	2	0	0
1	51586474	.	-	intron_variant	MODIFIER	G	C	2	1	Ref	Ref	NaN	1	2	0	0
1	51595089	rs316867696	-	intron_variant	MODIFIER	G	A	2	1	Alt	Alt	NaN	1	2	0	0
1	51597622	.	-	intron_variant	MODIFIER	T	A	1	1	Alt	Alt	NaN	1	1	0	0
1	51601571	.	-	missense_variant	MODERATE	A	C	7	3	Ref	Ref	Ref	2	5	1	2
1	51601572	.	-	synonymous_variant	LOW	G	A	7	5	Ref	Ref	Ref	3	5	2	2
1	51648221	rs314038122	PVALB	synonymous_variant	LOW	A	G	4	2	Ref	Ref	Ref	1	1	1	3
1	51670513	rs733618462	IFT27	synonymous_variant	LOW	G	A	3	1	Alt	Alt	NaN	1	2	0	1
1	51676971	rs732229530	-	intergenic_variant	MODIFIER	C	T	1	1	Ref	NaN	Ref	0	0	1	1
1	51676987	rs738389962	-	intergenic_variant	MODIFIER	G	A	2	1	Alt	NaN	Alt	0	1	1	1
1	51784400	rs13866231	TXN2	splice_region_variant,synonymous_variant	LOW	G	T	9	9	Alt	Alt	Alt	4	4	5	5
1	51785022	rs29005137	TXN2	3_prime_UTR_variant	MODIFIER	T	C	7	3	Alt	NaN	Alt	0	2	3	5
1	52041138	rs313948571	RBFOX2	downstream_gene_variant	MODIFIER	G	A	11	1	Alt	Alt	NaN	1	5	0	6
1	52041658	rs316650372	RBFOX2	downstream_gene_variant	MODIFIER	G	A	11	1	Ref	NaN	Ref	0	6	1	5
1	52042444	rs738086912	RBFOX2	downstream_gene_variant	MODIFIER	G	A	10	2	Ref	Ref	Ref	1	3	1	7
1	52042467	rs316834430	RBFOX2	downstream_gene_variant	MODIFIER	C	A	4	1	Alt	Alt	NaN	1	2	0	2
1	52054507	rs313718467	MB	5_prime_UTR_variant	MODIFIER	G	T	12	3	Alt	Alt	Alt	1	5	2	7
1	52054515	rs318162074	MB	5_prime_UTR_variant	MODIFIER	T	C	12	3	Alt	Alt	Alt	1	5	2	7
1	52057876	rs13652942	MB	synonymous_variant	LOW	T	C	7	3	Alt	Alt	Alt	1	2	2	5
1	52057988	rs13652943	MB	3_prime_UTR_variant	MODIFIER	C	T	7	3	Alt	Alt	Alt	1	2	2	5
1	52145710	rs739180012	MCM5	synonymous_variant	LOW	A	G	2	1	Alt	NaN	Alt	0	1	1	1
1	52145725	rs733074256	MCM5	synonymous_variant	LOW	A	G	1	1	Alt	NaN	Alt	0	0	1	1
1	52156993	rs3137366	HMOX1	missense_variant	MODERATE	A	G	11	1	Ref	NaN	Ref	0	6	1	5
1	52167340	.	TOM1	3_prime_UTR_variant	MODIFIER	C	T	2	1	Alt	NaN	Alt	0	1	1	1
1	52167425	rs13866572	TOM1	3_prime_UTR_variant	MODIFIER	C	T	2	1	Alt	NaN	Alt	0	1	1	1
1	52167616	rs13866573	TOM1	3_prime_UTR_variant	MODIFIER	T	A	15	11	Alt,Ref	Alt,Ref	Alt,Ref	2	4	9	11
1	52167708	rs734808392	TOM1	3_prime_UTR_variant	MODIFIER	C	T	2	1	Alt	NaN	Alt	0	1	1	1
1	52167709	rs316003712	TOM1	3_prime_UTR_variant	MODIFIER	A	G	15	9	Alt,Ref	Alt,Ref	Alt,Ref	2	4	7	11
1	52167884	rs10731563	TOM1	3_prime_UTR_variant	MODIFIER	T	C	18	14	Alt,Ref	Alt,Ref	Alt,Ref	5	6	9	12
1	52167954	rs741712847	TOM1	3_prime_UTR_variant	MODIFIER	A	G	2	1	Ref	NaN	Ref	0	0	1	2
1	52167957	rs734188522	TOM1	3_prime_UTR_variant	MODIFIER	A	G	2	1	Ref	NaN	Ref	0	0	1	2
1	52168213	rs314903579	TOM1	3_prime_UTR_variant	MODIFIER	A	G	15	9	Alt,Ref	Alt,Ref	Alt,Ref	2	4	7	11
1	52168224	.	TOM1	3_prime_UTR_variant	MODIFIER	T	G	2	1	Alt	NaN	Alt	0	1	1	1
1	52168314	rs731525657	TOM1	3_prime_UTR_variant	MODIFIER	C	G	2	2	Alt	Alt	Alt	1	1	1	1
1	52168316	rs14824180	TOM1	3_prime_UTR_variant	MODIFIER	C	T	15	10	Alt,Ref	Alt,Ref	Alt,Ref	4	4	6	11
1	52172079	rs739829252	TOM1	intron_variant	MODIFIER	T	C	3	3	Alt	Alt	NaN	3	3	0	0
1	52174971	rs13652985	TOM1	synonymous_variant	LOW	G	C	17	1	Ref	Ref	NaN	1	6	0	11
1	52178502	rs315431251	TOM1	synonymous_variant	LOW	T	C	1	1	Ref	Ref	NaN	1	1	0	0
1	52723721	rs317304795	-	non_coding_transcript_exon_variant	MODIFIER	G	A	1	1	Ref	NaN	Ref	0	0	1	1
1	52726569	rs317502706	LARGE1	upstream_gene_variant	MODIFIER	C	G	1	1	Ref	NaN	Ref	0	0	1	1
1	53004762	rs316437205	LARGE1	downstream_gene_variant	MODIFIER	T	G	6	2	Ref	NaN	Ref	0	2	2	4
1	53004778	rs29006767	LARGE1	downstream_gene_variant	MODIFIER	C	G	8	1	Ref	NaN	Ref	0	3	1	5
1	53004810	rs317414884	LARGE1	downstream_gene_variant	MODIFIER	G	C	8	1	Ref	NaN	Ref	0	3	1	5
1	53337081	rs737646149	-	synonymous_variant	LOW	C	T	12	3	Alt	Alt	Alt	1	7	2	5
1	53348569	rs314917846	-	synonymous_variant	LOW	C	T	8	1	Alt	NaN	Alt	0	3	1	5
1	53348608	rs313697429	-	synonymous_variant	LOW	A	G	12	1	Alt	NaN	Alt	0	5	1	7
1	53348717	rs29005423	-	3_prime_UTR_variant	MODIFIER	C	T	11	1	Ref	NaN	Ref	0	5	1	6
1	53348802	rs315655186	-	3_prime_UTR_variant	MODIFIER	C	T	8	2	Alt	NaN	Alt	0	3	2	5
1	53349000	rs314261113	-	3_prime_UTR_variant	MODIFIER	C	T	7	1	Alt	Alt	NaN	1	6	0	1
1	53349178	rs317667801	-	3_prime_UTR_variant	MODIFIER	C	T	13	2	Ref	Ref	Ref	1	7	1	6
1	53349305	rs14825613	-	3_prime_UTR_variant	MODIFIER	G	A	8	1	Alt	NaN	Alt	0	3	1	5
1	53349920	rs737252692	-	downstream_gene_variant	MODIFIER	C	T	4	1	Ref	NaN	Ref	0	0	1	4
1	53350163	rs314698832	-	downstream_gene_variant	MODIFIER	C	T	5	1	Ref	Ref	NaN	1	1	0	4
1	53380542	rs315598341	PRDM4	missense_variant	MODERATE	A	G	2	1	Alt	NaN	Alt	0	1	1	1
1	53380940	rs313344932	PRDM4	synonymous_variant	LOW	G	A	8	1	Alt	Alt	NaN	1	3	0	5
1	53392150	rs318048737	PRDM4	synonymous_variant	LOW	A	G	12	2	Alt	Alt	Alt	1	5	1	7
1	53392283	rs741031085	PRDM4	synonymous_variant	LOW	T	C	13	1	Alt	NaN	Alt	0	6	1	7
1	53392436	rs316841588	PRDM4	downstream_gene_variant	MODIFIER	G	C	13	1	Alt	NaN	Alt	0	6	1	7
1	53394817	rs313533230	PWP1	3_prime_UTR_variant	MODIFIER	C	A	12	1	Alt	NaN	Alt	0	7	1	5
1	53398956	rs318068438	PWP1	synonymous_variant	LOW	A	T	3	1	Alt	Alt	NaN	1	2	0	1
1	53646895	rs737011143	CRY1	synonymous_variant	LOW	C	T	1	1	Alt	Alt	NaN	1	1	0	0
1	53649220	rs315055815	CRY1	intron_variant	MODIFIER	C	T	2	1	Alt	NaN	Alt	0	0	1	2
1	53688468	rs13867988	TMEM263	synonymous_variant	LOW	T	C	7	1	Ref	NaN	Ref	0	5	1	2
1	53885582	rs739544495	POLR3B	synonymous_variant	LOW	C	T	6	1	Alt	NaN	Alt	0	1	1	5
1	53956772	rs315128787	CKAP4	intron_variant	MODIFIER	T	C	1	1	Ref	Ref	NaN	1	1	0	0
1	53958807	rs735706791	CKAP4	missense_variant	MODERATE	G	A	3	1	Ref	NaN	Ref	0	1	1	2
1	53959879	rs15271084	CKAP4	downstream_gene_variant	MODIFIER	C	A	6	1	Alt	NaN	Alt	0	3	1	3
1	53959950	rs316901409	CKAP4	downstream_gene_variant	MODIFIER	G	A	6	1	Alt	NaN	Alt	0	3	1	3
1	53960114	rs15271086	CKAP4	downstream_gene_variant	MODIFIER	C	A	5	1	Alt	Alt	NaN	1	3	0	2
1	53960116	rs15271088	CKAP4	downstream_gene_variant	MODIFIER	T	A	5	1	Alt	Alt	NaN	1	3	0	2
1	54028395	rs14826445	NUAK1	downstream_gene_variant	MODIFIER	G	T	17	1	Alt	Alt	NaN	1	8	0	9
1	54029776	rs794457038	NUAK1	downstream_gene_variant	MODIFIER	C	T	2	1	Alt	NaN	Alt	0	1	1	1
1	54297428	rs741380676	WASHC4	downstream_gene_variant	MODIFIER	G	A	1	1	Ref	Ref	NaN	1	1	0	0
1	54369996	rs13868870	ALDH1L2	downstream_gene_variant	MODIFIER	A	C	11	1	Ref	NaN	Ref	0	3	1	8
1	54370011	rs13868871	ALDH1L2	downstream_gene_variant	MODIFIER	G	A	8	1	Alt	NaN	Alt	0	4	1	4
1	54370150	rs13868872	ALDH1L2	downstream_gene_variant	MODIFIER	T	C	2	1	Alt	NaN	Alt	0	0	1	2
1	54371393	rs736494340	C12orf45	3_prime_UTR_variant	MODIFIER	C	T	6	1	Alt	Alt	NaN	1	4	0	2
1	54754707	rs737782996	C1H12ORF73	3_prime_UTR_variant	MODIFIER	A	C	13	1	Alt	NaN	Alt	0	4	1	9
1	54754711	.	C1H12ORF73	3_prime_UTR_variant	MODIFIER	A	G	5	1	Ref	NaN	Ref	0	3	1	2
1	54758717	rs314576859	TDG	upstream_gene_variant	MODIFIER	A	G	13	1	Alt	NaN	Alt	0	7	1	6
1	55517981	rs316455821	-	3_prime_UTR_variant	MODIFIER	A	C	8	1	Alt	NaN	Alt	0	2	1	6
1	55613778	rs737514063	GNPTAB	3_prime_UTR_variant	MODIFIER	T	A	6	2	Alt	NaN	Alt	0	1	2	5
1	55613869	rs312933731	GNPTAB	3_prime_UTR_variant	MODIFIER	T	A	7	1	Alt	NaN	Alt	0	1	1	6
1	55626605	rs13870031	CHPT1	intron_variant	MODIFIER	T	C	4	1	Ref	Ref	NaN	1	3	0	1
1	55626619	rs13870032	CHPT1	intron_variant	MODIFIER	T	C	4	1	Ref	Ref	NaN	1	3	0	1
1	55626697	rs13870033	CHPT1	intron_variant	MODIFIER	A	C	1	1	Ref	Ref	NaN	1	1	0	0
1	55626866	rs13870034	CHPT1	intron_variant	MODIFIER	G	C	8	1	Ref	Ref	NaN	1	5	0	3
1	55626874	rs13870035	CHPT1	intron_variant	MODIFIER	T	A	7	1	Ref	Ref	NaN	1	5	0	2
1	55626910	rs316264137	CHPT1	intron_variant	MODIFIER	G	A	10	1	Ref	NaN	Ref	0	4	1	6
1	55627010	rs316539109	CHPT1	intron_variant	MODIFIER	G	A	8	1	Ref	Ref	NaN	1	5	0	3
1	55627660	rs10724568	CHPT1	intron_variant	MODIFIER	T	C	8	1	Alt	NaN	Alt	0	1	1	7
1	55627661	rs10731552	CHPT1	intron_variant	MODIFIER	G	A	9	1	Alt	NaN	Alt	0	5	1	4
1	55628266	rs312888144	CHPT1	intron_variant	MODIFIER	T	C	7	1	Ref	NaN	Ref	0	4	1	3
1	55628335	rs313328854	CHPT1	intron_variant	MODIFIER	G	A	8	1	Alt	NaN	Alt	0	1	1	7
1	55628348	rs315375204	CHPT1	intron_variant	MODIFIER	G	A	9	2	Alt,Ref	Ref	Alt	1	5	1	4
1	55628632	rs314991298	CHPT1	synonymous_variant	LOW	G	A	7	2	Ref	NaN	Ref	0	1	2	6
1	55632067	rs13870046	CHPT1	synonymous_variant	LOW	T	C	8	2	Ref	Ref	Ref	1	5	1	3
1	55651525	rs315923762	MYBPC1	downstream_gene_variant	MODIFIER	A	G	8	1	Alt	NaN	Alt	0	2	1	6
1	55651643	rs312767394	MYBPC1	downstream_gene_variant	MODIFIER	G	A	8	5	Alt,Ref	Ref	Alt,Ref	1	1	4	7
1	55666206	rs316968173	MYBPC1	synonymous_variant	LOW	T	C	8	4	Alt,Ref	Ref	Alt,Ref	1	1	3	7
1	55670982	rs313297006	MYBPC1	synonymous_variant	LOW	T	C	6	2	Alt,Ref	Ref	Alt	1	4	1	2
1	55672215	rs14828070	MYBPC1	synonymous_variant	LOW	C	T	10	3	Alt,Ref	Ref	Alt,Ref	1	3	2	7
1	55679398	rs14828085	MYBPC1	synonymous_variant	LOW	A	G	6	2	Alt,Ref	Ref	Alt	1	4	1	2
1	55690660	rs315247120	MYBPC1	synonymous_variant	LOW	C	T	12	4	Alt,Ref	Ref	Alt,Ref	1	5	3	7
1	55690714	rs736545454	MYBPC1	splice_region_variant,synonymous_variant	LOW	G	A	1	1	Ref	Ref	NaN	1	1	0	0
1	56177738	rs316144588	HIPK2	synonymous_variant	LOW	C	A	13	1	Ref	Ref	NaN	1	6	0	7
1	56363971	rs794201033	KIAA1549	downstream_gene_variant	MODIFIER	G	A	1	1	Alt	NaN	Alt	0	0	1	1
1	56626828	rs315354331	AKR1D1	synonymous_variant	LOW	C	T	4	1	Ref	Ref	NaN	1	2	0	2
1	56832108	rs794251968	SLC37A3	upstream_gene_variant	MODIFIER	C	T	1	1	Ref	NaN	Ref	0	0	1	1
1	56974815	rs15279114	NDUFB2	synonymous_variant	LOW	G	T	15	9	Alt	Alt	Alt	4	6	5	9
1	56975202	rs735777096	NDUFB2	3_prime_UTR_variant	MODIFIER	A	G	11	7	Ref	Ref	Ref	3	5	4	6
1	57070932	rs15279310	MRPS33	3_prime_UTR_variant	MODIFIER	G	C	11	1	Alt	NaN	Alt	0	6	1	5
1	57071032	rs29006642	MRPS33	3_prime_UTR_variant	MODIFIER	A	G	11	1	Alt	NaN	Alt	0	5	1	6
1	57071045	rs29006641	MRPS33	3_prime_UTR_variant	MODIFIER	G	A	11	3	Alt	NaN	Alt	0	5	3	6
1	57071062	rs14829538	MRPS33	3_prime_UTR_variant	MODIFIER	A	G	11	3	Alt	Alt	Alt	1	5	2	6
1	57071114	rs29006640	MRPS33	3_prime_UTR_variant	MODIFIER	A	G	11	5	Alt	Alt	Alt	1	5	4	6
1	57481929	rs313655941	CREB3L2	downstream_gene_variant	MODIFIER	A	T	1	1	Alt	Alt	NaN	1	1	0	0
1	57482366	rs316338089	CREB3L2	downstream_gene_variant	MODIFIER	C	A	3	2	Alt	Alt	NaN	2	3	0	0
1	57484389	rs732973833	CREB3L2	downstream_gene_variant	MODIFIER	A	T	11	1	Ref	Ref	NaN	1	7	0	4
1	57485553	rs312662271	-	intergenic_variant	MODIFIER	A	G	12	1	Alt	NaN	Alt	0	6	1	6
1	58298800	rs314761856	MTPN	3_prime_UTR_variant	MODIFIER	A	G	7	1	Ref	Ref	NaN	1	3	0	4
1	58965650	rs733842680	-	3_prime_UTR_variant	MODIFIER	G	A	1	1	Ref	NaN	Ref	0	0	1	1
1	59917929	rs315220178	TMTC1	downstream_gene_variant	MODIFIER	G	A	1	1	Alt	NaN	Alt	0	0	1	1
1	60504400	.	WNK1	missense_variant	MODERATE	G	A	2	1	Ref	NaN	Ref	0	0	1	2
1	60602132	rs14833437	WNK1	downstream_gene_variant	MODIFIER	G	A	1	1	Alt	NaN	Alt	0	0	1	1
1	60602170	rs318129470	WNK1	downstream_gene_variant	MODIFIER	G	A	8	1	Alt	NaN	Alt	0	4	1	4
1	60602285	rs14833439	WNK1	downstream_gene_variant	MODIFIER	G	T	9	1	Alt	Alt	NaN	1	4	0	5
1	60602334	.	WNK1	downstream_gene_variant	MODIFIER	G	A	1	1	Alt	Alt	NaN	1	1	0	0
1	61016925	rs316408114	ADIPOR2	synonymous_variant	LOW	G	A	6	1	Ref	NaN	Ref	0	1	1	5
1	61032808	rs14833860	ADIPOR2	synonymous_variant	LOW	C	T	11	2	Ref	Ref	Ref	1	4	1	7
1	61038084	rs741126225	ADIPOR2	downstream_gene_variant	MODIFIER	G	A	5	4	Ref	Ref	Ref	3	3	1	2
1	61038093	rs13656509	ADIPOR2	downstream_gene_variant	MODIFIER	G	A	6	5	Alt	Alt	Alt	3	3	2	3
1	61038102	rs13656510	ADIPOR2	downstream_gene_variant	MODIFIER	C	G	6	5	Alt	Alt	Alt	3	3	2	3
1	61038474	rs740637167	ADIPOR2	downstream_gene_variant	MODIFIER	A	G	1	1	Alt	NaN	Alt	0	0	1	1
1	61699894	.	IL17RA	downstream_gene_variant	MODIFIER	A	G	1	1	Alt	Alt	NaN	1	1	0	0
1	61728004	rs13876563	CECR1	3_prime_UTR_variant	MODIFIER	A	G	2	1	Alt	NaN	Alt	0	0	1	2
1	61847162	rs733772081	CECR2	downstream_gene_variant	MODIFIER	T	C	1	1	Alt	NaN	Alt	0	0	1	1
1	61860193	rs315975432	ATP6V1E1	3_prime_UTR_variant	MODIFIER	T	C	10	1	Ref	NaN	Ref	0	2	1	8
1	61862783	.	ATP6V1E1	synonymous_variant	LOW	T	G	1	1	Alt	NaN	Alt	0	0	1	1
1	61866544	rs312699571	ATP6V1E1	synonymous_variant	LOW	A	G	11	2	Alt	Alt	Alt	1	4	1	7
1	61906930	rs313236551	BCL2L13	synonymous_variant	LOW	G	A	1	1	Ref	NaN	Ref	0	0	1	1
1	61906933	rs313111114	BCL2L13	synonymous_variant	LOW	G	C	1	1	Ref	NaN	Ref	0	0	1	1
1	61906963	rs314511709	BCL2L13	synonymous_variant	LOW	C	T	13	1	Alt	NaN	Alt	0	5	1	8
1	61907320	rs314655190	BCL2L13	synonymous_variant	LOW	G	C	15	1	Ref	NaN	Ref	0	7	1	8
1	61908833	rs315562887	BCL2L13	downstream_gene_variant	MODIFIER	G	T	7	2	Ref	NaN	Ref	0	2	2	5
1	61908963	rs730927644	BCL2L13	downstream_gene_variant	MODIFIER	G	A	10	1	Ref	NaN	Ref	0	3	1	7
1	61909799	rs315600848	BCL2L13	downstream_gene_variant	MODIFIER	C	T	8	1	Ref	Ref	NaN	1	3	0	5
1	61910062	rs738086839	BCL2L13	downstream_gene_variant	MODIFIER	T	C	3	1	Ref	NaN	Ref	0	2	1	1
1	61910074	rs316747110	BCL2L13	downstream_gene_variant	MODIFIER	T	C	3	1	Ref	NaN	Ref	0	2	1	1
1	61910579	rs14834820	BCL2L13	downstream_gene_variant	MODIFIER	G	A	9	1	Alt	NaN	Alt	0	3	1	6
1	61910586	rs14834821	BCL2L13	downstream_gene_variant	MODIFIER	C	G	10	1	Alt	NaN	Alt	0	3	1	7
1	61911740	rs732233182	BCL2L13	downstream_gene_variant	MODIFIER	T	C	10	1	Ref	Ref	NaN	1	4	0	6
1	61911902	rs736830695	BCL2L13	downstream_gene_variant	MODIFIER	C	A	10	1	Alt	Alt	NaN	1	4	0	6
1	61912066	rs13876764	BCL2L13	downstream_gene_variant	MODIFIER	A	G	1	1	Alt	Alt	NaN	1	1	0	0
1	61912583	rs734882028	BCL2L13	downstream_gene_variant	MODIFIER	G	A	10	2	Alt	NaN	Alt	0	4	2	6
1	61912652	rs315717965	BCL2L13	downstream_gene_variant	MODIFIER	C	T	18	2	Alt	NaN	Alt	0	6	2	12
1	61912659	rs316099432	BCL2L13	downstream_gene_variant	MODIFIER	T	G	18	2	Alt	NaN	Alt	0	6	2	12
1	61913280	rs314790418	BID	downstream_gene_variant	MODIFIER	A	G	17	5	Alt	Alt	Alt	1	6	4	11
1	62119685	rs313198957	TUBA8B	upstream_gene_variant	MODIFIER	G	A	3	1	Alt	NaN	Alt	0	1	1	2
1	62123380	.	TUBA8B	synonymous_variant	LOW	G	C	1	1	Ref	Ref	NaN	1	1	0	0
1	62125268	.	TUBA8B	synonymous_variant	LOW	A	G	3	3	Ref	Ref	Ref	2	2	1	1
1	62130214	rs317438958	-	upstream_gene_variant	MODIFIER	T	C	19	2	Ref	Ref	NaN	2	8	0	11
1	62134391	rs313986823	-	synonymous_variant	LOW	A	G	14	3	Ref	Ref	Ref	2	6	1	8
1	62135253	rs13877027	-	synonymous_variant	LOW	G	A	9	1	Alt	Alt	NaN	1	3	0	6
1	62136616	rs735059392	-	synonymous_variant	LOW	T	C	7	2	Ref	Ref	NaN	2	2	0	5
1	62136990	rs13877031	-	downstream_gene_variant	MODIFIER	G	A	18	1	Ref	Ref	NaN	1	9	0	9
1	62144335	rs13877046	-	synonymous_variant	LOW	C	T	5	1	Ref	NaN	Ref	0	3	1	2
1	62176650	.	AKR1B10L1	3_prime_UTR_variant	MODIFIER	G	A	3	1	Alt	NaN	Alt	0	0	1	3
1	62176802	rs735373877	AKR1B10L1	3_prime_UTR_variant	MODIFIER	C	T	5	1	Alt	Alt	NaN	1	1	0	4
1	62176939	rs14835099	AKR1B10L1	3_prime_UTR_variant	MODIFIER	A	G	17	12	Ref	Ref	Ref	8	9	4	8
1	62178351	rs731140214	AKR1B10L1	synonymous_variant	LOW	G	A	21	1	Alt	Alt	NaN	1	10	0	11
1	62178390	rs13877106	AKR1B10L1	synonymous_variant	LOW	C	G	12	5	Alt	Alt	Alt	3	9	2	3
1	62179203	rs312750492	AKR1B10L1	synonymous_variant	LOW	T	C	18	4	Ref	Ref	Ref	2	8	2	10
1	62179209	rs313465617	AKR1B10L1	synonymous_variant	LOW	C	T	22	4	Ref	Ref	Ref	2	9	2	13
1	62179275	rs738378402	AKR1B10L1	splice_region_variant,synonymous_variant	LOW	A	C	4	1	Ref	Ref	NaN	1	1	0	3
1	62190422	rs731554175	-	3_prime_UTR_variant	MODIFIER	A	G	5	3	Alt	Alt	Alt	1	2	2	3
1	62190468	rs738180473	-	3_prime_UTR_variant	MODIFIER	C	T	4	1	Ref	Ref	NaN	1	3	0	1
1	62190835	rs10724291	-	3_prime_UTR_variant	MODIFIER	T	G	4	1	Alt	NaN	Alt	0	1	1	3
1	62196972	rs3137005	-	synonymous_variant	LOW	G	A	19	1	Ref	NaN	Ref	0	10	1	9
1	62197513	rs315672831	-	synonymous_variant	LOW	A	G	8	1	Ref	NaN	Ref	0	5	1	3
1	62220213	rs732710520	AKR1E2	intron_variant	MODIFIER	T	C	3	1	Ref	Ref	NaN	1	2	0	1
1	62228452	.	AKR1E2	synonymous_variant	LOW	G	A	2	2	Ref	Ref	NaN	2	2	0	0
1	62240457	rs740222961	BPGM	5_prime_UTR_variant	MODIFIER	G	T	17	1	Alt	NaN	Alt	0	9	1	8
1	62246805	rs735326041	BPGM	5_prime_UTR_variant	MODIFIER	C	T	1	1	Ref	NaN	Ref	0	0	1	1
1	62246961	rs316239097	BPGM	synonymous_variant	LOW	A	G	15	2	Alt	Alt	Alt	1	8	1	7
1	62247219	rs315909735	BPGM	synonymous_variant	LOW	G	A	5	1	Ref	NaN	Ref	0	2	1	3
1	62247357	rs732704351	BPGM	synonymous_variant	LOW	A	G	1	1	Ref	NaN	Ref	0	0	1	1
1	62255406	rs315639975	BPGM	synonymous_variant	LOW	A	T	8	2	Alt	Alt	Alt	1	5	1	3
1	62255429	rs316386348	BPGM	3_prime_UTR_variant	MODIFIER	G	A	8	3	Alt	Alt	Alt	1	5	2	3
1	62255641	rs316592659	BPGM	3_prime_UTR_variant	MODIFIER	G	A	11	1	Alt	NaN	Alt	0	7	1	4
1	62255991	rs737602584	BPGM	3_prime_UTR_variant	MODIFIER	T	C	1	1	Ref	NaN	Ref	0	0	1	1
1	62256075	rs733652543	BPGM	3_prime_UTR_variant	MODIFIER	C	T	2	2	Ref	Ref	Ref	1	1	1	1
1	62256116	rs315834849	BPGM	3_prime_UTR_variant	MODIFIER	A	G	1	1	Ref	Ref	NaN	1	1	0	0
1	62256142	rs731006592	BPGM	3_prime_UTR_variant	MODIFIER	C	G	1	1	Ref	Ref	NaN	1	1	0	0
1	62256151	rs735749742	BPGM	3_prime_UTR_variant	MODIFIER	A	G	1	1	Ref	NaN	Ref	0	0	1	1
1	62256196	rs317886504	BPGM	3_prime_UTR_variant	MODIFIER	C	T	11	7	Alt	Alt	Alt	3	7	4	4
1	62256298	rs317939125	BPGM	3_prime_UTR_variant	MODIFIER	A	T	11	6	Alt	Alt	Alt	3	7	3	4
1	62256325	rs317289003	BPGM	3_prime_UTR_variant	MODIFIER	G	T	6	2	Ref	Ref	NaN	2	4	0	2
1	62256742	rs736738478	BPGM	3_prime_UTR_variant	MODIFIER	A	G	1	1	Ref	NaN	Ref	0	0	1	1
1	62256866	rs313397585	BPGM	3_prime_UTR_variant	MODIFIER	A	G	2	1	Ref	NaN	Ref	0	1	1	1
1	62257444	rs315444617	BPGM	3_prime_UTR_variant	MODIFIER	A	G	12	9	Ref	Ref	Ref	5	7	4	5
1	62257468	rs315873449	BPGM	3_prime_UTR_variant	MODIFIER	G	A	2	1	Ref	NaN	Ref	0	1	1	1
1	62257544	rs315520178	BPGM	3_prime_UTR_variant	MODIFIER	G	A	10	2	Ref	Ref	Ref	1	6	1	4
1	62257562	rs316316717	BPGM	3_prime_UTR_variant	MODIFIER	G	A	10	1	Ref	NaN	Ref	0	6	1	4
1	62257595	rs316006680	BPGM	3_prime_UTR_variant	MODIFIER	T	C	10	4	Ref	Ref	Ref	3	6	1	4
1	62257720	rs13877173	BPGM	3_prime_UTR_variant	MODIFIER	G	A	2	1	Ref	NaN	Ref	0	1	1	1
1	62257726	rs734437728	BPGM	3_prime_UTR_variant	MODIFIER	T	A	2	1	Ref	NaN	Ref	0	1	1	1
1	62257900	rs313728585	BPGM	3_prime_UTR_variant	MODIFIER	A	G	1	1	Ref	Ref	NaN	1	1	0	0
1	62258032	rs731172471	BPGM	3_prime_UTR_variant	MODIFIER	C	T	2	1	Ref	NaN	Ref	0	1	1	1
1	62258033	rs735917002	BPGM	3_prime_UTR_variant	MODIFIER	G	A	1	1	Ref	Ref	NaN	1	1	0	0
1	62258054	rs318194855	BPGM	3_prime_UTR_variant	MODIFIER	G	C	11	3	Ref	Ref	Ref	1	7	2	4
1	62258202	rs317620894	BPGM	3_prime_UTR_variant	MODIFIER	T	C	6	2	Ref	Ref	Ref	1	4	1	2
1	62277899	rs317113675	-	intergenic_variant	MODIFIER	C	T	1	1	Alt	NaN	Alt	0	0	1	1
1	62278545	rs312287544	-	intergenic_variant	MODIFIER	A	G	1	1	Alt	NaN	Alt	0	0	1	1
1	62278560	rs312870694	-	intergenic_variant	MODIFIER	A	G	1	1	Alt	NaN	Alt	0	0	1	1
1	62497263	rs313649441	AKR1B10L2	synonymous_variant	LOW	T	C	5	1	Ref	NaN	Ref	0	1	1	4
1	63141097	rs740719157	DERA	synonymous_variant	LOW	A	G	3	1	Alt	Alt	NaN	1	2	0	1
1	63152935	rs10729679	DERA	synonymous_variant	LOW	T	C	5	2	Alt	Alt	Alt	1	4	1	1
1	63152957	rs318015087	DERA	missense_variant	MODERATE	A	G	1	1	Alt	Alt	NaN	1	1	0	0
1	63152968	rs312836903	DERA	synonymous_variant	LOW	T	A	1	1	Alt	Alt	NaN	1	1	0	0
1	63192458	rs316249663	DERA	synonymous_variant	LOW	T	G	2	1	Ref	Ref	NaN	1	1	0	1
1	63194306	rs316840648	DERA	synonymous_variant	LOW	C	A	4	1	Ref	Ref	NaN	1	2	0	2
1	63194676	rs316345945	DERA	3_prime_UTR_variant	MODIFIER	G	A	4	1	Ref	Ref	NaN	1	3	0	1
1	65396616	.	GOLT1B	missense_variant	MODERATE	T	G	1	1	Ref	Ref	NaN	1	1	0	0
1	65452194	rs735245019	BCAT1	synonymous_variant	LOW	A	G	13	1	Alt	NaN	Alt	0	5	1	8
1	65472723	rs317699935	BCAT1	downstream_gene_variant	MODIFIER	C	T	11	1	Ref	NaN	Ref	0	2	1	9
1	65473362	rs734613661	BCAT1	downstream_gene_variant	MODIFIER	A	G	13	1	Alt	NaN	Alt	0	4	1	9
1	65474143	rs315488671	BCAT1	downstream_gene_variant	MODIFIER	G	A	12	1	Ref	NaN	Ref	0	3	1	9
1	65474293	rs316382713	BCAT1	downstream_gene_variant	MODIFIER	A	T	12	1	Ref	Ref	NaN	1	3	0	9
1	65475188	rs312850521	BCAT1	downstream_gene_variant	MODIFIER	C	T	4	1	Ref	Ref	NaN	1	3	0	1
1	65476012	rs15298159	BCAT1	downstream_gene_variant	MODIFIER	T	C	12	2	Alt	NaN	Alt	0	3	2	9
1	65476051	rs316432006	BCAT1	downstream_gene_variant	MODIFIER	G	A	13	2	Alt	Alt	Alt	1	4	1	9
1	65476146	rs732463384	BCAT1	downstream_gene_variant	MODIFIER	A	G	1	1	Alt	Alt	NaN	1	1	0	0
1	65476295	.	BCAT1	downstream_gene_variant	MODIFIER	T	C	1	1	Alt	Alt	NaN	1	1	0	0
1	65476878	rs737035976	BCAT1	downstream_gene_variant	MODIFIER	G	A	12	1	Ref	NaN	Ref	0	3	1	9
1	65477116	rs318002933	BCAT1	downstream_gene_variant	MODIFIER	A	G	14	2	Ref	Ref	Ref	1	4	1	10
1	65477710	rs15298170	-	intergenic_variant	MODIFIER	C	A	13	3	Alt	NaN	Alt	0	4	3	9
1	65477941	rs14838103	-	intergenic_variant	MODIFIER	A	G	11	3	Ref	NaN	Ref	0	2	3	9
1	65477995	rs15298174	-	intergenic_variant	MODIFIER	T	C	13	1	Alt	NaN	Alt	0	4	1	9
1	65478387	rs317698044	-	intergenic_variant	MODIFIER	G	A	13	1	Alt	NaN	Alt	0	4	1	9
1	65478474	rs317187710	-	intergenic_variant	MODIFIER	C	T	3	2	Ref	Ref	Ref	1	2	1	1
1	66507165	rs15300407	ETNK1	downstream_gene_variant	MODIFIER	T	C	6	1	Alt	Alt	NaN	1	3	0	3
1	66926026	rs736630285	ABCC9	upstream_gene_variant	MODIFIER	G	A	5	2	Alt,Ref	Alt,Ref	NaN	2	5	0	0
1	66935530	rs314764928	ABCC9	synonymous_variant	LOW	T	G	15	2	Ref	Ref	Ref	1	4	1	11
1	66944230	rs731142715	ABCC9	synonymous_variant	LOW	G	A	11	3	Alt	Alt	Alt	1	2	2	9
1	66951707	rs735504392	ABCC9	missense_variant	MODERATE	A	G	3	1	Alt	NaN	Alt	0	1	1	2
1	66967646	rs15301737	ABCC9	synonymous_variant	LOW	C	T	15	1	Alt	NaN	Alt	0	7	1	8
1	66972887	rs316131449	ABCC9	synonymous_variant	LOW	A	G	16	2	Alt,Ref	Alt,Ref	NaN	2	8	0	8
1	66988123	rs733160761	ABCC9	synonymous_variant	LOW	G	A	17	1	Ref	Ref	NaN	1	8	0	9
1	66999852	rs734578621	ABCC9	downstream_gene_variant	MODIFIER	C	G	6	1	Alt	Alt	NaN	1	1	0	5
1	67000145	rs315968604	ABCC9	downstream_gene_variant	MODIFIER	A	G	6	1	Alt	Alt	NaN	1	1	0	5
1	67000422	rs739858944	ABCC9	downstream_gene_variant	MODIFIER	C	G	6	1	Alt	Alt	NaN	1	1	0	5
1	67000522	rs314226889	ABCC9	downstream_gene_variant	MODIFIER	A	G	9	1	Alt	NaN	Alt	0	6	1	3
1	67000607	rs312871043	ABCC9	downstream_gene_variant	MODIFIER	A	G	6	1	Alt	Alt	NaN	1	1	0	5
1	67000616	rs316799909	ABCC9	downstream_gene_variant	MODIFIER	T	C	10	2	Alt	Alt	Alt	1	2	1	8
1	67000674	rs315151193	ABCC9	downstream_gene_variant	MODIFIER	T	C	7	1	Alt	Alt	NaN	1	2	0	5
1	67000726	rs312428122	ABCC9	downstream_gene_variant	MODIFIER	G	A	19	2	Ref	Ref	Ref	1	8	1	11
1	67000832	rs732936688	ABCC9	downstream_gene_variant	MODIFIER	T	A	2	1	Alt	Alt	NaN	1	1	0	1
1	67000873	rs13880944	ABCC9	downstream_gene_variant	MODIFIER	C	G	17	1	Alt	Alt	NaN	1	9	0	8
1	67090773	rs315310523	LDHB	synonymous_variant	LOW	C	T	5	1	Alt	NaN	Alt	0	1	1	4
1	67093718	rs15302123	LDHB	synonymous_variant	LOW	C	T	6	1	Ref	NaN	Ref	0	2	1	4
1	67624058	rs317534390	-	intergenic_variant	MODIFIER	T	G	13	1	Alt	Alt	NaN	1	7	0	6
1	67624227	rs314418101	-	intergenic_variant	MODIFIER	G	A	12	1	Alt	NaN	Alt	0	5	1	7
1	67665601	rs314976619	SSPN	missense_variant	MODERATE	T	C	8	2	Alt	Alt	Alt	1	4	1	4
1	67665764	rs314269143	SSPN	synonymous_variant	LOW	T	C	8	1	Alt	Alt	NaN	1	4	0	4
1	67683406	.	SSPN	downstream_gene_variant	MODIFIER	A	T	10	2	Alt	Alt	Alt	1	4	1	6
1	67683572	rs14840543	SSPN	downstream_gene_variant	MODIFIER	G	A	18	1	Alt	NaN	Alt	0	9	1	9
1	67683892	.	SSPN	downstream_gene_variant	MODIFIER	A	T	8	4	Ref	Ref	Ref	1	4	3	4
1	67683918	.	SSPN	downstream_gene_variant	MODIFIER	A	C	8	3	Ref	NaN	Ref	0	4	3	4
1	67683999	rs316382608	SSPN	downstream_gene_variant	MODIFIER	C	T	9	1	Alt	Alt	NaN	1	4	0	5
1	67684157	rs732453731	SSPN	downstream_gene_variant	MODIFIER	C	T	12	2	Ref	Ref	Ref	1	5	1	7
1	67684164	rs313652982	SSPN	downstream_gene_variant	MODIFIER	A	G	14	2	Ref	Ref	Ref	1	5	1	9
1	67684211	rs312427020	SSPN	downstream_gene_variant	MODIFIER	C	G	10	3	Ref	NaN	Ref	0	4	3	6
1	67684876	rs739603665	SSPN	downstream_gene_variant	MODIFIER	C	T	10	2	Alt	NaN	Alt	0	4	2	6
1	67685271	.	SSPN	downstream_gene_variant	MODIFIER	G	A	11	3	Ref	Ref	NaN	3	4	0	7
1	67685280	.	SSPN	downstream_gene_variant	MODIFIER	T	A	8	4	Ref	Ref	NaN	4	4	0	4
1	67841979	rs316816535	-	synonymous_variant	LOW	G	A	1	1	Alt	NaN	Alt	0	0	1	1
1	68181760	.	STK38L	downstream_gene_variant	MODIFIER	G	A	5	1	Ref	NaN	Ref	0	1	1	4
1	68304376	rs315839624	PPFIBP1	5_prime_UTR_variant	MODIFIER	C	T	12	1	Alt	Alt	NaN	1	5	0	7
1	68306629	.	PPFIBP1	synonymous_variant	LOW	G	T	5	1	Ref	NaN	Ref	0	2	1	3
1	68331631	rs14841350	PPFIBP1	synonymous_variant	LOW	T	A	13	1	Alt	Alt	NaN	1	7	0	6
1	68332660	rs313647106	PPFIBP1	synonymous_variant	LOW	G	A	14	1	Alt	NaN	Alt	0	5	1	9
1	68332687	rs312477390	PPFIBP1	synonymous_variant	LOW	G	A	1	1	Alt	Alt	NaN	1	1	0	0
1	68341613	rs313770281	PPFIBP1	synonymous_variant	LOW	C	T	10	1	Ref	NaN	Ref	0	5	1	5
1	68341652	rs312596344	PPFIBP1	synonymous_variant	LOW	A	G	1	1	Ref	NaN	Ref	0	0	1	1
1	68342374	rs315700825	PPFIBP1	synonymous_variant	LOW	A	G	7	1	Ref	NaN	Ref	0	2	1	5
1	68350849	.	PPFIBP1	downstream_gene_variant	MODIFIER	A	C	2	1	Ref	NaN	Ref	0	1	1	1
1	68351592	rs314965916	PPFIBP1	downstream_gene_variant	MODIFIER	A	G	10	1	Alt	NaN	Alt	0	5	1	5
1	68351596	rs316593486	PPFIBP1	downstream_gene_variant	MODIFIER	A	C	9	2	Alt,Ref	NaN	Alt,Ref	0	4	2	5
1	68352407	rs732354573	PPFIBP1	downstream_gene_variant	MODIFIER	G	A	13	1	Alt	NaN	Alt	0	5	1	8
1	68352615	.	PPFIBP1	downstream_gene_variant	MODIFIER	G	A	3	1	Ref	NaN	Ref	0	1	1	2
1	68359274	rs318210865	CYB5R3	3_prime_UTR_variant	MODIFIER	T	C	4	1	Alt	Alt	NaN	1	1	0	3
1	68359280	rs733124193	CYB5R3	3_prime_UTR_variant	MODIFIER	G	A	3	2	Alt	Alt	Alt	1	1	1	2
1	68359422	rs316706693	CYB5R3	3_prime_UTR_variant	MODIFIER	C	T	5	1	Alt	NaN	Alt	0	2	1	3
1	68359435	rs312672902	CYB5R3	3_prime_UTR_variant	MODIFIER	G	C	11	3	Ref	Ref	Ref	1	5	2	6
1	68359456	rs316935962	CYB5R3	3_prime_UTR_variant	MODIFIER	A	G	13	2	Alt	NaN	Alt	0	5	2	8
1	68360004	.	CYB5R3	3_prime_UTR_variant	MODIFIER	G	A	3	1	Alt	NaN	Alt	0	1	1	2
1	68360082	.	CYB5R3	3_prime_UTR_variant	MODIFIER	T	C	4	2	Ref	NaN	Ref	0	1	2	3
1	68360118	.	CYB5R3	3_prime_UTR_variant	MODIFIER	G	A	2	1	Alt	Alt	NaN	1	1	0	1
1	68360331	.	CYB5R3	3_prime_UTR_variant	MODIFIER	G	A	5	1	Ref	NaN	Ref	0	1	1	4
1	68361251	rs312754640	CYB5R3	3_prime_UTR_variant	MODIFIER	C	T	9	1	Ref	Ref	NaN	1	4	0	5
1	68361271	rs317171390	CYB5R3	3_prime_UTR_variant	MODIFIER	A	T	15	1	Alt	Alt	NaN	1	7	0	8
1	68361538	rs317131096	CYB5R3	3_prime_UTR_variant	MODIFIER	T	C	9	1	Ref	NaN	Ref	0	6	1	3
1	68362675	.	CYB5R3	missense_variant	MODERATE	C	G	3	1	Alt	NaN	Alt	0	1	1	2
1	68362685	rs10727116	CYB5R3	synonymous_variant	LOW	C	T	7	2	Ref	NaN	Ref	0	2	2	5
1	68366390	rs10729773	CYB5R3	synonymous_variant	LOW	C	G	9	1	Ref	NaN	Ref	0	6	1	3
1	68368702	.	CYB5R3	missense_variant	MODERATE	C	A	3	1	Alt	Alt	NaN	1	3	0	0
1	68371396	rs14841408	CYB5R3	synonymous_variant	LOW	G	C	12	1	Alt	NaN	Alt	0	5	1	7
1	68371432	rs735490277	CYB5R3	synonymous_variant	LOW	A	G	3	1	Alt	NaN	Alt	0	1	1	2
1	68400137	rs15305595	A4GALT	3_prime_UTR_variant	MODIFIER	G	A	4	2	Ref	Ref	Ref	1	1	1	3
1	68464470	rs13882569	ARFGAP3	intron_variant	MODIFIER	T	G	2	1	Alt	NaN	Alt	0	0	1	2
1	68464471	rs13882570	ARFGAP3	intron_variant	MODIFIER	G	C	2	1	Alt	NaN	Alt	0	0	1	2
1	68591766	rs312712963	TSPO	3_prime_UTR_variant	MODIFIER	A	G	17	1	Alt	NaN	Alt	0	8	1	9
1	68591771	rs316621192	TSPO	3_prime_UTR_variant	MODIFIER	A	G	17	1	Alt	NaN	Alt	0	8	1	9
1	68591808	rs29006054	TSPO	3_prime_UTR_variant	MODIFIER	C	T	8	2	Alt	Alt	NaN	2	5	0	3
1	68591837	rs317887717	TSPO	3_prime_UTR_variant	MODIFIER	G	A	16	2	Alt,Ref	Ref	Alt	1	7	1	9
1	68591863	rs10731746	TSPO	3_prime_UTR_variant	MODIFIER	C	T	7	1	Alt	NaN	Alt	0	1	1	6
1	68591986	rs314140640	TSPO	3_prime_UTR_variant	MODIFIER	T	C	15	2	Alt,Ref	NaN	Alt,Ref	0	7	2	8
1	68591992	rs312960521	TSPO	3_prime_UTR_variant	MODIFIER	A	G	15	2	Alt,Ref	NaN	Alt,Ref	0	7	2	8
1	69143657	rs312725294	-	intron_variant	MODIFIER	C	T	11	1	Alt	Alt	NaN	1	6	0	5
1	69152376	rs739067112	SAMM50	upstream_gene_variant	MODIFIER	G	A	3	1	Alt	Alt	NaN	1	3	0	0
1	69152468	rs736870686	SAMM50	upstream_gene_variant	MODIFIER	C	T	1	1	Alt	NaN	Alt	0	0	1	1
1	69152687	rs15307828	SAMM50	upstream_gene_variant	MODIFIER	T	C	2	1	Ref	NaN	Ref	0	1	1	1
1	69152760	rs317370924	SAMM50	upstream_gene_variant	MODIFIER	A	G	4	1	Alt	NaN	Alt	0	3	1	1
1	69170776	rs738852674	SAMM50	3_prime_UTR_variant	MODIFIER	C	T	4	1	Ref	Ref	NaN	1	2	0	2
1	69212784	rs317046267	PARVB	synonymous_variant	LOW	C	T	4	2	Alt	Alt	Alt	1	2	1	2
1	69212796	rs316130082	PARVB	synonymous_variant	LOW	T	C	5	2	Alt	Alt	Alt	1	2	1	3
1	69234005	rs14842562	PARVB	3_prime_UTR_variant	MODIFIER	G	A	9	2	Alt,Ref	Alt,Ref	NaN	2	4	0	5
1	69234033	rs736320198	PARVB	3_prime_UTR_variant	MODIFIER	A	G	9	2	Ref	Ref	Ref	1	4	1	5
1	69234034	rs14842563	PARVB	3_prime_UTR_variant	MODIFIER	T	C	9	2	Ref	Ref	Ref	1	4	1	5
1	69234380	rs15308101	PARVB	3_prime_UTR_variant	MODIFIER	C	T	7	1	Alt	NaN	Alt	0	4	1	3
1	69234782	rs316756474	PARVB	downstream_gene_variant	MODIFIER	C	T	10	5	Alt	Alt	Alt	3	5	2	5
1	69234939	rs735490453	PARVB	downstream_gene_variant	MODIFIER	G	C	10	7	Alt	Alt	Alt	3	5	4	5
1	69234968	rs317565696	PARVB	downstream_gene_variant	MODIFIER	A	G	11	1	Ref	NaN	Ref	0	3	1	8
1	69234986	rs315275993	PARVB	downstream_gene_variant	MODIFIER	C	A	10	1	Alt	NaN	Alt	0	5	1	5
1	69235135	rs739176225	PARVB	downstream_gene_variant	MODIFIER	A	T	4	1	Alt	Alt	NaN	1	2	0	2
1	69235818	rs315280833	PARVB	downstream_gene_variant	MODIFIER	C	A	10	1	Alt	NaN	Alt	0	5	1	5
1	69235985	rs316660099	PARVB	downstream_gene_variant	MODIFIER	T	C	20	1	Alt	NaN	Alt	0	10	1	10
1	69236328	rs14842566	PARVB	downstream_gene_variant	MODIFIER	T	A	11	1	Ref	NaN	Ref	0	5	1	6
1	69236416	rs313003750	PARVB	downstream_gene_variant	MODIFIER	C	T	14	1	Alt	Alt	NaN	1	6	0	8
1	69236552	rs315732811	PARVB	downstream_gene_variant	MODIFIER	G	A	5	1	Alt	NaN	Alt	0	2	1	3
1	69236631	rs15308108	PARVB	downstream_gene_variant	MODIFIER	C	T	12	2	Ref	Ref	NaN	2	6	0	6
1	69807877	rs315589269	PRR5	synonymous_variant	LOW	C	T	7	1	Ref	Ref	NaN	1	5	0	2
1	69843806	rs315543461	PRR5	synonymous_variant	LOW	T	C	7	2	Alt,Ref	Ref	Alt	1	4	1	3
1	70282642	rs318099508	NUP50	synonymous_variant	LOW	G	A	8	1	Alt	Alt	NaN	1	3	0	5
1	70282667	rs315985502	NUP50	synonymous_variant	LOW	T	C	6	1	Alt	Alt	NaN	1	3	0	3
1	70285249	rs13884779	NUP50	synonymous_variant	LOW	G	A	1	1	Alt	Alt	NaN	1	1	0	0
1	70285303	rs312877170	NUP50	synonymous_variant	LOW	T	C	4	4	Alt	Alt	Alt	2	2	2	2
1	70286663	rs314424684	NUP50	synonymous_variant	LOW	T	C	6	1	Alt	Alt	NaN	1	3	0	3
1	70291293	rs13660378	NUP50	3_prime_UTR_variant	MODIFIER	T	C	5	1	Ref	Ref	NaN	1	3	0	2
1	70291315	rs736283426	NUP50	3_prime_UTR_variant	MODIFIER	C	T	7	1	Ref	Ref	NaN	1	3	0	4
1	70298116	rs312721129	KIAA0930	downstream_gene_variant	MODIFIER	A	G	1	1	Alt	NaN	Alt	0	0	1	1
1	70300331	rs317132319	KIAA0930	downstream_gene_variant	MODIFIER	C	T	12	1	Ref	NaN	Ref	0	6	1	6
1	70627478	rs317805421	FBLN1	3_prime_UTR_variant	MODIFIER	G	A	8	3	Ref	Ref	Ref	2	6	1	2
1	70627495	rs735223403	FBLN1	3_prime_UTR_variant	MODIFIER	G	A	9	2	Ref	Ref	NaN	2	7	0	2
1	70671743	rs735520096	ATXN10	synonymous_variant	LOW	T	C	13	1	Alt	NaN	Alt	0	4	1	9
1	71135561	rs735065661	-	intergenic_variant	MODIFIER	G	A	1	1	Ref	NaN	Ref	0	0	1	1
1	71418734	.	TTC38	intron_variant	MODIFIER	C	T	1	1	Ref	NaN	Ref	0	0	1	1
1	71418746	.	TTC38	intron_variant	MODIFIER	G	A	1	1	Ref	NaN	Ref	0	0	1	1
1	71418828	rs739281942	TTC38	intron_variant	MODIFIER	C	T	7	3	Ref	NaN	Ref	0	2	3	5
1	71418904	rs316760971	TTC38	intron_variant	MODIFIER	A	G	4	1	Alt	NaN	Alt	0	1	1	3
1	71419046	rs314180076	TTC38	intron_variant	MODIFIER	C	G	3	2	Ref	Ref	Ref	1	1	1	2
1	71419059	rs318228670	TTC38	intron_variant	MODIFIER	G	T	5	3	Ref	Ref	Ref	2	2	1	3
1	71419323	rs740682072	TTC38	intron_variant	MODIFIER	C	T	5	1	Ref	NaN	Ref	0	0	1	5
1	71419749	rs735290014	TTC38	intron_variant	MODIFIER	T	A	2	1	Ref	NaN	Ref	0	1	1	1
1	71436076	rs730902828	TTC38	synonymous_variant	LOW	T	C	1	1	Ref	Ref	NaN	1	1	0	0
1	71437912	rs733408953	TTC38	synonymous_variant	LOW	A	G	6	2	Ref	Ref	Ref	1	4	1	2
1	71437917	rs734135858	TTC38	missense_variant	MODERATE	A	G	5	1	Ref	Ref	NaN	1	4	0	1
1	71438000	rs734966357	TTC38	missense_variant	MODERATE	A	G	6	1	Ref	Ref	NaN	1	3	0	3
1	71438007	.	TTC38	missense_variant	MODERATE	G	A	5	1	Ref	Ref	NaN	1	3	0	2
1	71440433	rs794037478	TTC38	synonymous_variant	LOW	C	T	6	2	Alt	Alt	NaN	2	3	0	3
1	71444342	rs794110744	TTC38	synonymous_variant	LOW	T	C	10	2	Alt,Ref	Alt,Ref	NaN	2	5	0	5
1	71445194	rs80637279	TTC38	synonymous_variant	LOW	C	T	3	2	Ref	Ref	NaN	2	2	0	1
1	71446764	rs80681277	TTC38	missense_variant	MODERATE	A	G	2	1	Alt	NaN	Alt	0	1	1	1
1	71449798	rs736343254	TTC38	downstream_gene_variant	MODIFIER	T	C	4	1	Ref	NaN	Ref	0	3	1	1
1	71450095	rs316336830	TTC38	downstream_gene_variant	MODIFIER	C	T	5	2	Alt	Alt	Alt	1	2	1	3
1	71450289	rs314669506	TTC38	downstream_gene_variant	MODIFIER	T	G	3	1	Alt	Alt	NaN	1	2	0	1
1	71450413	rs739237386	TTC38	downstream_gene_variant	MODIFIER	A	G	3	1	Alt	Alt	NaN	1	2	0	1
1	71450433	rs313751491	TTC38	downstream_gene_variant	MODIFIER	T	C	5	2	Alt	Alt	NaN	2	3	0	2
1	71450477	rs312894791	TTC38	downstream_gene_variant	MODIFIER	G	A	9	3	Alt	Alt	Alt	2	6	1	3
1	71450522	rs316281325	TTC38	downstream_gene_variant	MODIFIER	A	T	3	3	Alt	Alt	Alt	1	1	2	2
1	71450640	rs312551997	TTC38	downstream_gene_variant	MODIFIER	A	G	4	2	Alt	Alt	NaN	2	3	0	1
1	71450734	rs316523395	TTC38	downstream_gene_variant	MODIFIER	G	T	6	1	Alt	Alt	NaN	1	4	0	2
1	71451286	rs740922605	TTC38	downstream_gene_variant	MODIFIER	C	T	6	2	Ref	Ref	NaN	2	2	0	4
1	71451319	rs732074012	TTC38	downstream_gene_variant	MODIFIER	G	A	6	2	Ref	Ref	NaN	2	2	0	4
1	71471357	rs80706314	ZC3HAV1	missense_variant	MODERATE	A	G	2	1	Ref	Ref	NaN	1	2	0	0
1	71645628	rs735531303	ETV6	synonymous_variant	LOW	C	T	4	1	Ref	NaN	Ref	0	2	1	2
1	71890343	rs317129278	MANSC1	3_prime_UTR_variant	MODIFIER	C	T	1	1	Alt	Alt	NaN	1	1	0	0
1	71891093	rs314785483	MANSC1	missense_variant	MODERATE	T	C	3	1	Ref	NaN	Ref	0	2	1	1
1	72109592	rs318004191	-	downstream_gene_variant	MODIFIER	T	C	2	1	Alt	Alt	NaN	1	1	0	1
1	72112771	rs313212961	-	downstream_gene_variant	MODIFIER	C	T	2	1	Alt	NaN	Alt	0	1	1	1
1	73208275	rs13996826	TIGAR	downstream_gene_variant	MODIFIER	A	T	2	1	Ref	NaN	Ref	0	0	1	2
1	73210276	rs315019411	TIGAR	3_prime_UTR_variant	MODIFIER	T	C	3	1	Alt	NaN	Alt	0	0	1	3
1	73210286	rs313855931	TIGAR	3_prime_UTR_variant	MODIFIER	T	C	4	1	Alt	NaN	Alt	0	1	1	3
1	73210856	rs312545323	TIGAR	3_prime_UTR_variant	MODIFIER	A	T	13	1	Alt	NaN	Alt	0	5	1	8
1	73210864	rs735816635	TIGAR	3_prime_UTR_variant	MODIFIER	C	T	13	1	Alt	NaN	Alt	0	5	1	8
1	73211015	.	TIGAR	missense_variant	MODERATE	A	C	1	1	Ref	Ref	NaN	1	1	0	0
1	73241764	rs13725921	CCND2	downstream_gene_variant	MODIFIER	T	C	12	1	Alt	NaN	Alt	0	6	1	6
1	75377958	rs313091050	TSPAN9	downstream_gene_variant	MODIFIER	A	G	5	1	Alt	Alt	NaN	1	3	0	2
1	75379330	rs741299576	TSPAN9	downstream_gene_variant	MODIFIER	G	C	7	1	Alt	Alt	NaN	1	4	0	3
1	75686022	rs732670462	-	non_coding_transcript_exon_variant	MODIFIER	G	T	7	1	Ref	Ref	NaN	1	3	0	4
1	75969058	rs317265869	MFAP5	downstream_gene_variant	MODIFIER	T	C	3	1	Alt	NaN	Alt	0	1	1	2
1	75970590	rs739547404	MFAP5	downstream_gene_variant	MODIFIER	G	C	14	1	Ref	NaN	Ref	0	6	1	8
1	75970956	rs317883744	MFAP5	downstream_gene_variant	MODIFIER	A	C	1	1	Alt	Alt	NaN	1	1	0	0
1	75971162	rs315953191	MFAP5	downstream_gene_variant	MODIFIER	C	T	14	1	Alt	NaN	Alt	0	6	1	8
1	75971799	rs317058360	MFAP5	downstream_gene_variant	MODIFIER	G	A	14	1	Alt	Alt	NaN	1	6	0	8
1	75971975	.	MFAP5	downstream_gene_variant	MODIFIER	C	T	5	1	Alt	Alt	NaN	1	2	0	3
1	75972241	rs317025017	MFAP5	downstream_gene_variant	MODIFIER	T	A	13	1	Alt	NaN	Alt	0	6	1	7
1	76773316	rs13776664	CSTA	missense_variant	MODERATE	C	G	10	1	Alt	Alt	NaN	1	5	0	5
1	76800352	rs741785903	FAM162A	synonymous_variant	LOW	A	T	6	1	Alt	NaN	Alt	0	4	1	2
1	76804691	rs13886978	FAM162A	3_prime_UTR_variant	MODIFIER	T	C	2	1	Alt	NaN	Alt	0	1	1	1
1	76809653	rs15314374	KPNA1	3_prime_UTR_variant	MODIFIER	T	G	9	1	Ref	NaN	Ref	0	5	1	4
1	76869580	rs737406384	FBXO40	synonymous_variant	LOW	G	A	6	1	Ref	NaN	Ref	0	3	1	3
1	76874072	rs737077368	FBXO40	downstream_gene_variant	MODIFIER	C	T	7	1	Ref	NaN	Ref	0	4	1	3
1	76890733	rs734718611	TAPBPL	downstream_gene_variant	MODIFIER	T	G	1	1	Alt	NaN	Alt	0	0	1	1
1	76894332	rs80772082	SCNN1A	upstream_gene_variant	MODIFIER	G	A	1	1	Ref	NaN	Ref	0	0	1	1
1	76908021	rs741153904	SCNN1A	intron_variant	MODIFIER	A	G	1	1	Ref	Ref	NaN	1	1	0	0
1	76908179	rs733696528	SCNN1A	intron_variant	MODIFIER	A	T	2	1	Alt	NaN	Alt	0	1	1	1
1	76920264	rs313304114	MRPL51	synonymous_variant	LOW	G	A	10	3	Ref	Ref	Ref	1	4	2	6
1	76956722	rs14845385	GAPDH	3_prime_UTR_variant	MODIFIER	A	C	9	7	Ref	Ref	Ref	2	4	5	5
1	76956723	rs14845386	GAPDH	3_prime_UTR_variant	MODIFIER	G	A	10	9	Alt,Ref	Ref	Alt,Ref	3	4	6	6
1	76956869	rs317083784	GAPDH	downstream_gene_variant	MODIFIER	A	G	1	1	Ref	NaN	Ref	0	0	1	1
1	76987181	rs738127825	NOP2	5_prime_UTR_variant	MODIFIER	A	G	6	1	Ref	NaN	Ref	0	2	1	4
1	76987187	rs317838642	NOP2	splice_region_variant,5_prime_UTR_variant	LOW	T	C	4	1	Ref	NaN	Ref	0	2	1	2
1	77153210	rs14845492	COPS7A	synonymous_variant	LOW	A	G	9	1	Ref	Ref	NaN	1	3	0	6
1	77276069	rs313624452	TPI1	synonymous_variant	LOW	G	A	3	3	Alt	Alt	Alt	2	2	1	1
1	77276090	.	TPI1	synonymous_variant	LOW	A	C	3	2	Ref	Ref	NaN	2	2	0	1
1	77295181	.	ENO2	synonymous_variant	LOW	C	G	2	2	Alt	Alt	NaN	2	2	0	0
1	77326698	rs316582779	C1H12ORF57	synonymous_variant	LOW	C	G	5	2	Alt	Alt	Alt	1	2	1	3
1	77326755	.	C1H12ORF57	synonymous_variant	LOW	G	C	3	1	Alt	NaN	Alt	0	2	1	1
1	77384224	rs316573791	C1S	missense_variant	MODERATE	C	T	13	1	Ref	NaN	Ref	0	5	1	8
1	77387630	rs733334780	C1S	synonymous_variant	LOW	G	A	11	1	Ref	NaN	Ref	0	5	1	6
1	77387727	rs794123219	C1S	missense_variant	MODERATE	A	T	13	1	Ref	NaN	Ref	0	5	1	8
1	77388130	.	C1S	missense_variant	MODERATE	G	A	13	1	Ref	NaN	Ref	0	5	1	8
1	77388206	rs314842307	C1S	synonymous_variant	LOW	C	T	13	2	Ref	NaN	Ref	0	5	2	8
1	77388574	rs740617119	C1S	3_prime_UTR_variant	MODIFIER	C	T	13	1	Ref	Ref	NaN	1	5	0	8
1	77409701	rs14845746	CLSTN3	synonymous_variant	LOW	G	T	1	1	Ref	Ref	NaN	1	1	0	0
1	77758201	rs15316369	GSTK1	downstream_gene_variant	MODIFIER	T	C	13	2	Ref	NaN	Ref	0	5	2	8
1	77758232	rs318148635	GSTK1	downstream_gene_variant	MODIFIER	G	T	8	3	Ref	NaN	Ref	0	2	3	6
1	77758616	rs733550533	GSTK1	downstream_gene_variant	MODIFIER	G	T	8	1	Ref	Ref	NaN	1	3	0	5
1	77758704	rs317088061	GSTK1	downstream_gene_variant	MODIFIER	G	A	5	1	Ref	NaN	Ref	0	2	1	3
1	77758809	rs313519739	GSTK1	downstream_gene_variant	MODIFIER	C	G	5	1	Ref	NaN	Ref	0	1	1	4
1	77758821	rs317452223	GSTK1	downstream_gene_variant	MODIFIER	T	C	6	1	Ref	NaN	Ref	0	1	1	5
1	77759133	rs13772197	GSTK1	downstream_gene_variant	MODIFIER	A	T	11	3	Ref	Ref	Ref	1	4	2	7
1	77759406	rs315575782	GSTK1	downstream_gene_variant	MODIFIER	T	C	4	1	Alt	NaN	Alt	0	0	1	4
1	77759407	rs794644052	GSTK1	downstream_gene_variant	MODIFIER	G	A	4	1	Alt	NaN	Alt	0	1	1	3
1	77759442	rs730995844	GSTK1	downstream_gene_variant	MODIFIER	A	G	4	1	Alt	NaN	Alt	0	0	1	4
1	77759608	rs315092800	GSTK1	downstream_gene_variant	MODIFIER	C	A	4	1	Ref	Ref	NaN	1	1	0	3
1	77759747	rs14846109	GSTK1	downstream_gene_variant	MODIFIER	A	G	9	1	Ref	NaN	Ref	0	2	1	7
1	77760105	rs313979179	GSTK1	downstream_gene_variant	MODIFIER	C	T	15	1	Ref	NaN	Ref	0	5	1	10
1	77760119	rs736033047	GSTK1	downstream_gene_variant	MODIFIER	T	C	15	1	Ref	NaN	Ref	0	6	1	9
1	77760245	rs313039429	GSTK1	downstream_gene_variant	MODIFIER	C	T	9	1	Ref	NaN	Ref	0	2	1	7
1	77760643	rs736284563	GSTK1	downstream_gene_variant	MODIFIER	C	A	1	1	Ref	Ref	NaN	1	1	0	0
1	77760668	rs738152186	GSTK1	downstream_gene_variant	MODIFIER	C	T	1	1	Ref	Ref	NaN	1	1	0	0
1	77760915	rs737056090	GSTK1	downstream_gene_variant	MODIFIER	A	G	3	1	Ref	NaN	Ref	0	1	1	2
1	77761025	rs734401704	GSTK1	3_prime_UTR_variant	MODIFIER	G	A	2	1	Ref	NaN	Ref	0	0	1	2
1	77765783	rs315505126	GSTK1	missense_variant	MODERATE	G	A	7	1	Ref	NaN	Ref	0	2	1	5
1	78318633	.	YBX3	5_prime_UTR_variant	MODIFIER	C	T	8	1	Alt	Alt	NaN	1	5	0	3
1	78318836	.	YBX3	synonymous_variant	LOW	C	G	11	3	Alt	Alt	Alt	2	6	1	5
1	78318848	rs739177480	YBX3	synonymous_variant	LOW	C	A	10	4	Ref	Ref	Ref	2	5	2	5
1	78329782	rs10728855	YBX3	synonymous_variant	LOW	A	C	8	5	Ref	Ref	Ref	2	2	3	6
1	78335564	rs315979344	YBX3	synonymous_variant	LOW	G	A	8	2	Ref	Ref	Ref	1	3	1	5
1	78341226	rs10722915	YBX3	synonymous_variant	LOW	G	A	5	2	Ref	Ref	Ref	1	2	1	3
1	78341947	rs739848602	YBX3	3_prime_UTR_variant	MODIFIER	G	A	8	1	Ref	Ref	NaN	1	3	0	5
1	78343168	rs314109512	YBX3	downstream_gene_variant	MODIFIER	A	C	8	1	Alt	NaN	Alt	0	3	1	5
1	78343211	rs318003534	YBX3	downstream_gene_variant	MODIFIER	T	C	8	1	Alt	Alt	NaN	1	2	0	6
1	78343274	rs316577801	YBX3	downstream_gene_variant	MODIFIER	G	A	9	2	Alt,Ref	NaN	Alt,Ref	0	4	2	5
1	78374172	rs317644987	STYK1	downstream_gene_variant	MODIFIER	A	G	3	1	Alt	NaN	Alt	0	0	1	3
1	78374264	rs80705139	STYK1	downstream_gene_variant	MODIFIER	T	C	3	1	Alt	NaN	Alt	0	0	1	3
1	78374265	rs869024492	STYK1	downstream_gene_variant	MODIFIER	G	A	8	1	Alt	NaN	Alt	0	2	1	6
1	78374339	rs736721071	STYK1	downstream_gene_variant	MODIFIER	G	A	10	1	Alt	Alt	NaN	1	3	0	7
1	78374623	rs733816180	STYK1	downstream_gene_variant	MODIFIER	C	T	8	1	Alt	NaN	Alt	0	4	1	4
1	78374755	.	STYK1	downstream_gene_variant	MODIFIER	C	T	1	1	Alt	NaN	Alt	0	0	1	1
1	78374824	rs733700770	STYK1	downstream_gene_variant	MODIFIER	G	A	9	1	Alt	NaN	Alt	0	5	1	4
1	78374875	rs741002404	STYK1	downstream_gene_variant	MODIFIER	A	G	8	1	Alt	NaN	Alt	0	4	1	4
1	78374894	rs80689521	STYK1	downstream_gene_variant	MODIFIER	C	T	6	1	Ref	NaN	Ref	0	1	1	5
1	78375128	.	STYK1	downstream_gene_variant	MODIFIER	A	G	1	1	Alt	NaN	Alt	0	0	1	1
1	78375248	rs80714925	STYK1	downstream_gene_variant	MODIFIER	C	T	7	1	Ref	NaN	Ref	0	4	1	3
1	78375556	rs312855531	STYK1	downstream_gene_variant	MODIFIER	G	A	2	1	Alt	NaN	Alt	0	0	1	2
1	78391458	rs737073259	GABARAPL1	3_prime_UTR_variant	MODIFIER	C	T	6	1	Ref	Ref	NaN	1	2	0	4
1	78391891	rs80647901	GABARAPL1	intron_variant	MODIFIER	T	C	6	1	Ref	NaN	Ref	0	2	1	4
1	79120669	.	GDAP2	5_prime_UTR_variant	MODIFIER	C	A	4	1	Ref	Ref	NaN	1	1	0	3
1	79162143	rs735855050	FAM46C	downstream_gene_variant	MODIFIER	A	G	9	1	Ref	Ref	NaN	1	4	0	5
1	79162498	rs732148650	FAM46C	downstream_gene_variant	MODIFIER	A	T	7	1	Alt	Alt	NaN	1	3	0	4
1	79163029	rs731197899	FAM46C	downstream_gene_variant	MODIFIER	C	T	2	1	Alt	NaN	Alt	0	0	1	2
1	79163194	rs739372471	FAM46C	downstream_gene_variant	MODIFIER	A	G	11	2	Alt	Alt	NaN	2	6	0	5
1	79163211	rs735930408	FAM46C	downstream_gene_variant	MODIFIER	C	T	8	1	Alt	NaN	Alt	0	4	1	4
1	79163388	rs737053452	FAM46C	downstream_gene_variant	MODIFIER	T	C	11	1	Ref	Ref	NaN	1	6	0	5
1	79164038	rs794656013	FAM46C	downstream_gene_variant	MODIFIER	C	T	13	1	Ref	NaN	Ref	0	6	1	7
1	79164039	rs793908100	FAM46C	downstream_gene_variant	MODIFIER	G	A	13	1	Alt	NaN	Alt	0	6	1	7
1	79164457	rs736346145	FAM46C	downstream_gene_variant	MODIFIER	C	T	9	1	Alt	NaN	Alt	0	4	1	5
1	79164483	rs733588129	FAM46C	downstream_gene_variant	MODIFIER	G	A	13	3	Ref	Ref	Ref	2	6	1	7
1	79164536	rs314747482	FAM46C	downstream_gene_variant	MODIFIER	T	C	13	2	Ref	Ref	Ref	1	6	1	7
1	79164650	.	FAM46C	downstream_gene_variant	MODIFIER	G	C	10	2	Ref	Ref	Ref	1	5	1	5
1	79164739	rs732823217	FAM46C	downstream_gene_variant	MODIFIER	C	T	10	1	Ref	Ref	NaN	1	5	0	5
1	79164747	rs734838439	FAM46C	downstream_gene_variant	MODIFIER	A	G	4	1	Alt	Alt	NaN	1	1	0	3
1	79164774	rs740947725	FAM46C	downstream_gene_variant	MODIFIER	G	T	10	1	Alt	Alt	NaN	1	5	0	5
1	79164952	rs731990894	FAM46C	downstream_gene_variant	MODIFIER	T	C	7	3	Ref	Ref	Ref	1	3	2	4
1	79165038	rs734004695	FAM46C	downstream_gene_variant	MODIFIER	A	C	7	1	Alt	Alt	NaN	1	3	0	4
1	79165187	rs739157059	FAM46C	downstream_gene_variant	MODIFIER	A	G	7	1	Ref	Ref	NaN	1	3	0	4
1	79165236	rs735732539	FAM46C	downstream_gene_variant	MODIFIER	T	A	7	1	Ref	NaN	Ref	0	3	1	4
1	79165253	rs737782189	FAM46C	downstream_gene_variant	MODIFIER	T	C	7	1	Ref	NaN	Ref	0	3	1	4
1	79165355	rs316027080	FAM46C	downstream_gene_variant	MODIFIER	G	A	9	1	Alt	Alt	NaN	1	5	0	4
1	79165375	rs733409384	FAM46C	downstream_gene_variant	MODIFIER	C	T	7	1	Alt	Alt	NaN	1	3	0	4
1	79165391	rs734057078	FAM46C	downstream_gene_variant	MODIFIER	T	A	7	1	Alt	Alt	NaN	1	3	0	4
1	79165411	rs313273954	FAM46C	downstream_gene_variant	MODIFIER	T	C	7	1	Ref	Ref	NaN	1	3	0	4
1	79165668	rs734678171	FAM46C	3_prime_UTR_variant	MODIFIER	T	G	7	1	Alt	NaN	Alt	0	3	1	4
1	79165768	rs738566188	FAM46C	3_prime_UTR_variant	MODIFIER	T	A	7	1	Alt	NaN	Alt	0	3	1	4
1	79165773	rs740566881	FAM46C	3_prime_UTR_variant	MODIFIER	C	T	7	1	Alt	NaN	Alt	0	3	1	4
1	79165999	rs737867825	FAM46C	3_prime_UTR_variant	MODIFIER	T	C	7	1	Ref	Ref	NaN	1	3	0	4
1	79166133	rs739886414	FAM46C	3_prime_UTR_variant	MODIFIER	G	A	9	1	Alt	Alt	NaN	1	5	0	4
1	79166418	rs16755194	FAM46C	synonymous_variant	LOW	T	C	7	1	Alt	NaN	Alt	0	3	1	4
1	79166841	rs737537808	FAM46C	synonymous_variant	LOW	G	A	10	2	Ref	Ref	Ref	1	5	1	5
1	79210453	.	ATP6V1A	upstream_gene_variant	MODIFIER	T	G	15	1	Ref	Ref	NaN	1	6	0	9
1	79221318	rs314571631	NAA50	upstream_gene_variant	MODIFIER	T	C	1	1	Ref	NaN	Ref	0	0	1	1
1	79227467	rs731691364	NAA50	synonymous_variant	LOW	C	T	13	1	Alt	Alt	NaN	1	8	0	5
1	79228632	rs732659923	USF3	upstream_gene_variant	MODIFIER	A	T	13	2	Alt	Alt	Alt	1	8	1	5
1	79228642	rs14846994	USF3	upstream_gene_variant	MODIFIER	T	C	3	1	Ref	NaN	Ref	0	1	1	2
1	79229254	rs741243566	USF3	upstream_gene_variant	MODIFIER	T	C	11	1	Alt	Alt	NaN	1	6	0	5
1	79229259	rs730984456	USF3	upstream_gene_variant	MODIFIER	G	A	11	1	Alt	Alt	NaN	1	6	0	5
1	79229370	rs15318351	USF3	upstream_gene_variant	MODIFIER	C	G	14	1	Alt	Alt	NaN	1	8	0	6
1	79230063	rs13888844	USF3	upstream_gene_variant	MODIFIER	C	T	11	1	Alt	Alt	NaN	1	6	0	5
1	79230589	rs10722022	USF3	upstream_gene_variant	MODIFIER	T	C	2	1	Ref	NaN	Ref	0	1	1	1
1	79230652	rs29005586	USF3	upstream_gene_variant	MODIFIER	T	A	13	1	Ref	Ref	NaN	1	8	0	5
1	79231390	rs15318361	USF3	upstream_gene_variant	MODIFIER	G	C	11	1	Alt	NaN	Alt	0	3	1	8
1	79378157	rs317023913	CTC1	downstream_gene_variant	MODIFIER	T	C	3	1	Alt	NaN	Alt	0	2	1	1
1	79410877	rs740403278	METTL16	upstream_gene_variant	MODIFIER	C	T	1	1	Alt	Alt	NaN	1	1	0	0
1	79410910	rs731475221	METTL16	upstream_gene_variant	MODIFIER	C	T	9	6	Alt	Alt	Alt	1	2	5	7
1	79410912	rs738960772	METTL16	upstream_gene_variant	MODIFIER	C	G	9	6	Alt	Alt	Alt	1	2	5	7
1	79410950	rs736145334	METTL16	upstream_gene_variant	MODIFIER	G	A	2	2	Alt,Ref	Ref	Alt	1	1	1	1
1	79411046	rs736786256	METTL16	upstream_gene_variant	MODIFIER	T	C	7	2	Alt	NaN	Alt	0	2	2	5
1	79485162	rs730934200	STXBP5L	downstream_gene_variant	MODIFIER	C	T	1	1	Ref	NaN	Ref	0	0	1	1
1	79486643	rs740092560	STXBP5L	downstream_gene_variant	MODIFIER	G	A	1	1	Alt	NaN	Alt	0	0	1	1
1	79554760	rs735206882	STXBP5L	synonymous_variant	LOW	C	T	2	2	Alt	NaN	Alt	0	0	2	2
1	79777996	rs315670331	RABL3	synonymous_variant	LOW	G	A	5	1	Alt	Alt	NaN	1	3	0	2
1	79780962	rs740187939	RABL3	3_prime_UTR_variant	MODIFIER	A	G	2	1	Ref	Ref	NaN	1	1	0	1
1	79781526	rs738326805	RABL3	3_prime_UTR_variant	MODIFIER	A	C	1	1	Alt	Alt	NaN	1	1	0	0
1	79816679	rs313791014	NDUFB4	3_prime_UTR_variant	MODIFIER	G	A	15	1	Alt	NaN	Alt	0	7	1	8
1	79818900	rs317038501	NDUFB4	synonymous_variant	LOW	C	T	14	7	Alt	Alt	Alt	3	7	4	7
1	79896965	rs313084504	FSTL1	synonymous_variant	LOW	G	A	16	3	Alt	Alt	Alt	2	8	1	8
1	79904870	rs737577347	FSTL1	3_prime_UTR_variant	MODIFIER	G	T	2	1	Alt	Alt	NaN	1	1	0	1
1	79904926	rs313976350	FSTL1	3_prime_UTR_variant	MODIFIER	C	T	14	1	Ref	Ref	NaN	1	6	0	8
1	79905823	rs13889464	FSTL1	3_prime_UTR_variant	MODIFIER	A	G	13	2	Ref	Ref	NaN	2	6	0	7
1	80102836	rs741161077	GSK3B	downstream_gene_variant	MODIFIER	C	T	6	1	Alt	NaN	Alt	0	3	1	3
1	80169091	rs312303109	PLA1A	downstream_gene_variant	MODIFIER	G	C	1	1	Alt	Alt	NaN	1	1	0	0
1	80243768	.	ATP1A1	downstream_gene_variant	MODIFIER	C	T	5	2	Alt	Alt	Alt	1	3	1	2
1	80446407	rs3137707	CASQ2	synonymous_variant	LOW	T	C	9	9	Ref	Ref	Ref	4	4	5	5
1	80459145	rs317630082	CASQ2	synonymous_variant	LOW	C	T	10	1	Ref	Ref	NaN	1	6	0	4
1	80461651	rs10722916	CASQ2	synonymous_variant	LOW	T	C	7	1	Alt	NaN	Alt	0	4	1	3
1	80463449	rs735721668	CASQ2	missense_variant	MODERATE	A	C	6	2	Alt	Alt	Alt	1	3	1	3
1	80468361	rs733341481	CASQ2	synonymous_variant	LOW	G	A	11	2	Alt,Ref	Ref	Alt	1	5	1	6
1	80468426	rs739400764	CASQ2	intron_variant	MODIFIER	C	T	11	1	Alt	NaN	Alt	0	5	1	6
1	80469362	rs315469469	CASQ2	intron_variant	MODIFIER	G	C	8	1	Ref	Ref	NaN	1	3	0	5
1	80476090	rs740361368	CASQ2	synonymous_variant	LOW	C	T	5	2	Ref	Ref	Ref	1	2	1	3
1	80477207	rs14848205	CASQ2	downstream_gene_variant	MODIFIER	C	T	3	1	Alt	Alt	NaN	1	1	0	2
1	80477385	rs739479462	CASQ2	downstream_gene_variant	MODIFIER	T	C	12	2	Alt	NaN	Alt	0	5	2	7
1	80477451	rs315170505	CASQ2	downstream_gene_variant	MODIFIER	G	A	5	3	Alt,Ref	Alt,Ref	Ref	2	2	1	3
1	80477767	rs312746872	CASQ2	downstream_gene_variant	MODIFIER	G	A	12	1	Ref	NaN	Ref	0	6	1	6
1	80477824	rs313716831	CASQ2	downstream_gene_variant	MODIFIER	T	G	12	3	Alt	Alt	Alt	1	6	2	6
1	80477945	rs741382716	CASQ2	downstream_gene_variant	MODIFIER	G	C	13	10	Alt,Ref	Ref	Alt,Ref	3	5	7	8
1	80477976	rs10721867	CASQ2	downstream_gene_variant	MODIFIER	T	C	14	10	Alt,Ref	Ref	Alt,Ref	3	6	7	8
1	80478024	rs315826029	CASQ2	downstream_gene_variant	MODIFIER	A	C	7	5	Ref	Ref	Ref	3	4	2	3
1	80478027	rs738535346	CASQ2	downstream_gene_variant	MODIFIER	C	A	12	4	Alt,Ref	Alt,Ref	Alt	3	6	1	6
1	80478163	rs313841753	CASQ2	downstream_gene_variant	MODIFIER	A	C	13	5	Alt,Ref	Alt	Alt,Ref	1	6	4	7
1	80478636	rs731465271	CASQ2	downstream_gene_variant	MODIFIER	C	T	5	1	Alt	NaN	Alt	0	2	1	3
1	80478699	rs313889495	CASQ2	downstream_gene_variant	MODIFIER	G	A	6	1	Alt	Alt	NaN	1	3	0	3
1	80478721	rs312622178	CASQ2	downstream_gene_variant	MODIFIER	T	C	12	1	Ref	Ref	NaN	1	6	0	6
1	80478760	rs14848208	CASQ2	downstream_gene_variant	MODIFIER	A	C	6	1	Alt	Alt	NaN	1	3	0	3
1	80478930	rs313360334	CASQ2	downstream_gene_variant	MODIFIER	G	A	12	1	Ref	NaN	Ref	0	6	1	6
1	80479291	rs739702063	CASQ2	downstream_gene_variant	MODIFIER	C	A	5	1	Alt	NaN	Alt	0	2	1	3
1	80479294	rs735717080	CASQ2	downstream_gene_variant	MODIFIER	T	C	5	1	Alt	Alt	NaN	1	2	0	3
1	80479365	rs317882128	CASQ2	downstream_gene_variant	MODIFIER	T	G	6	1	Ref	NaN	Ref	0	3	1	3
1	80479456	rs315826324	CASQ2	downstream_gene_variant	MODIFIER	A	G	16	1	Alt	NaN	Alt	0	7	1	9
1	80479481	rs737235794	CASQ2	downstream_gene_variant	MODIFIER	A	G	5	2	Alt	NaN	Alt	0	2	2	3
1	80480108	rs13890232	CASQ2	downstream_gene_variant	MODIFIER	T	A	12	1	Ref	NaN	Ref	0	5	1	7
1	80480145	rs732106476	CASQ2	downstream_gene_variant	MODIFIER	G	A	3	2	Alt	NaN	Alt	0	1	2	2
1	80480151	rs318204987	CASQ2	downstream_gene_variant	MODIFIER	A	G	8	1	Alt	NaN	Alt	0	3	1	5
1	80480168	rs737756493	CASQ2	downstream_gene_variant	MODIFIER	C	T	5	2	Alt	Alt	Alt	1	2	1	3
1	80480177	rs740220493	CASQ2	downstream_gene_variant	MODIFIER	T	C	8	2	Alt	Alt	Alt	1	3	1	5
1	80480199	rs734966034	CASQ2	downstream_gene_variant	MODIFIER	C	T	5	2	Alt	Alt	Alt	1	2	1	3
1	80480238	rs312492521	CASQ2	downstream_gene_variant	MODIFIER	G	A	8	2	Alt	Alt	Alt	1	3	1	5
1	80480300	rs740698102	CASQ2	downstream_gene_variant	MODIFIER	A	G	3	1	Alt	NaN	Alt	0	1	1	2
1	80480674	rs735495711	CASQ2	downstream_gene_variant	MODIFIER	G	A	11	1	Ref	NaN	Ref	0	5	1	6
1	80569593	rs740277626	-	downstream_gene_variant	MODIFIER	C	T	1	1	Alt	NaN	Alt	0	0	1	1
1	80768631	.	ARHGAP31	downstream_gene_variant	MODIFIER	A	C	2	1	Ref	NaN	Ref	0	1	1	1
1	80768634	.	ARHGAP31	downstream_gene_variant	MODIFIER	G	A	2	1	Ref	NaN	Ref	0	1	1	1
1	83275986	rs10729801	BOC	synonymous_variant	LOW	A	G	1	1	Alt	Alt	NaN	1	1	0	0
1	83398357	rs312313046	TAF13	3_prime_UTR_variant	MODIFIER	C	T	4	1	Ref	NaN	Ref	0	3	1	1
1	83535729	rs13893938	-	splice_region_variant,intron_variant	LOW	T	C	10	1	Ref	NaN	Ref	0	6	1	4
1	83558993	.	CCDC80	downstream_gene_variant	MODIFIER	A	T	7	6	Ref	Ref	Ref	3	4	3	3
1	83575173	rs313137304	ATG3	synonymous_variant	LOW	T	C	3	1	Alt	Alt	NaN	1	2	0	1
1	83634299	rs312625717	F5	missense_variant	MODERATE	G	T	4	1	Alt	Alt	NaN	1	4	0	0
1	83714109	rs313366400	NME7	missense_variant	MODERATE	G	A	4	1	Alt	NaN	Alt	0	2	1	2
1	83774563	rs312292480	ATP1B1	synonymous_variant	LOW	G	A	7	1	Ref	NaN	Ref	0	2	1	5
1	83935024	rs314786022	DPT	downstream_gene_variant	MODIFIER	C	G	6	1	Alt	NaN	Alt	0	2	1	4
1	83935028	rs313185987	DPT	downstream_gene_variant	MODIFIER	C	T	6	1	Ref	NaN	Ref	0	3	1	3
1	83935166	rs317921437	DPT	downstream_gene_variant	MODIFIER	G	A	8	1	Alt	NaN	Alt	0	4	1	4
1	83935176	rs732468463	DPT	downstream_gene_variant	MODIFIER	A	T	8	1	Alt	NaN	Alt	0	3	1	5
1	83935193	rs736767624	DPT	downstream_gene_variant	MODIFIER	T	C	7	1	Alt	NaN	Alt	0	3	1	4
1	83935194	rs740254407	DPT	downstream_gene_variant	MODIFIER	T	G	7	1	Alt	NaN	Alt	0	3	1	4
1	84114280	rs313052143	TIPRL	3_prime_UTR_variant	MODIFIER	C	T	13	1	Ref	NaN	Ref	0	3	1	10
1	84114310	rs317245572	TIPRL	3_prime_UTR_variant	MODIFIER	A	G	15	1	Ref	NaN	Ref	0	5	1	10
1	84118171	rs316495474	TIPRL	synonymous_variant	LOW	C	T	15	1	Ref	NaN	Ref	0	5	1	10
1	84122473	rs314848456	TIPRL	5_prime_UTR_variant	MODIFIER	G	A	9	1	Ref	NaN	Ref	0	4	1	5
1	84122474	rs314788371	TIPRL	5_prime_UTR_variant	MODIFIER	C	G	4	1	Ref	NaN	Ref	0	2	1	2
1	84161006	rs313020410	CPOX	3_prime_UTR_variant	MODIFIER	C	T	11	1	Ref	Ref	NaN	1	4	0	7
1	84161124	rs10726900	CPOX	3_prime_UTR_variant	MODIFIER	G	T	9	6	Alt	Alt	Alt	4	6	2	3
1	84161172	rs314721373	CPOX	3_prime_UTR_variant	MODIFIER	C	G	14	3	Alt	Alt	Alt	1	4	2	10
1	84167292	rs10726520	CPOX	synonymous_variant	LOW	A	C	10	3	Ref	Ref	NaN	3	4	0	6
1	84168263	rs318039953	CPOX	synonymous_variant	LOW	G	A	3	2	Alt	Alt	NaN	2	2	0	1
1	84169036	rs732589667	CPOX	synonymous_variant	LOW	G	A	4	1	Ref	Ref	NaN	1	4	0	0
1	84210398	rs14851871	ST3GAL6	5_prime_UTR_variant	MODIFIER	A	G	2	2	Ref	Ref	NaN	2	2	0	0
1	84210406	rs313246272	ST3GAL6	5_prime_UTR_variant	MODIFIER	A	G	2	2	Ref	Ref	NaN	2	2	0	0
1	84210885	rs733604546	ST3GAL6	5_prime_UTR_variant	MODIFIER	A	G	5	1	Alt	Alt	NaN	1	3	0	2
1	84210972	rs315559864	ST3GAL6	5_prime_UTR_variant	MODIFIER	G	C	7	1	Alt	Alt	NaN	1	4	0	3
1	84211014	rs317928871	ST3GAL6	5_prime_UTR_variant	MODIFIER	G	T	7	2	Alt	Alt	Alt	1	3	1	4
1	84235659	rs314426940	ST3GAL6	synonymous_variant	LOW	T	C	3	1	Alt	NaN	Alt	0	0	1	3
1	84243393	.	ST3GAL6	splice_acceptor_variant	HIGH	G	C	11	3	Ref	Ref	Ref	2	5	1	6
1	84243457	rs318075847	ST3GAL6	synonymous_variant	LOW	A	G	10	1	Ref	NaN	Ref	0	4	1	6
1	84246376	rs314463091	ST3GAL6	synonymous_variant	LOW	G	A	12	1	Alt	Alt	NaN	1	8	0	4
1	84246418	rs312810943	ST3GAL6	synonymous_variant	LOW	G	C	12	1	Alt	NaN	Alt	0	8	1	4
1	84252228	rs733784396	ST3GAL6	3_prime_UTR_variant	MODIFIER	G	A	1	1	Alt	NaN	Alt	0	0	1	1
1	84252697	rs315355472	COL8A1	downstream_gene_variant	MODIFIER	G	A	7	1	Ref	NaN	Ref	0	3	1	4
1	84253058	rs317811261	COL8A1	downstream_gene_variant	MODIFIER	G	T	1	1	Ref	NaN	Ref	0	0	1	1
1	84255244	rs733937926	COL8A1	downstream_gene_variant	MODIFIER	G	T	2	1	Ref	NaN	Ref	0	0	1	2
1	84255560	rs317770290	COL8A1	downstream_gene_variant	MODIFIER	G	A	5	1	Ref	NaN	Ref	0	1	1	4
1	84255831	rs316601803	COL8A1	downstream_gene_variant	MODIFIER	G	A	7	1	Ref	NaN	Ref	0	3	1	4
1	84255975	rs13894851	COL8A1	downstream_gene_variant	MODIFIER	T	C	1	1	Ref	NaN	Ref	0	0	1	1
1	84255987	rs736065910	COL8A1	downstream_gene_variant	MODIFIER	G	T	1	1	Ref	NaN	Ref	0	0	1	1
1	84258571	rs314508843	COL8A1	3_prime_UTR_variant	MODIFIER	T	C	7	1	Alt	NaN	Alt	0	3	1	4
1	84571595	rs315697541	DCBLD2	3_prime_UTR_variant	MODIFIER	C	T	3	1	Alt	NaN	Alt	0	1	1	2
1	84833627	.	TBC1D23	missense_variant	MODERATE	T	C	1	1	Ref	NaN	Ref	0	0	1	1
1	84858653	rs313278857	NIT2	3_prime_UTR_variant	MODIFIER	C	T	8	1	Ref	NaN	Ref	0	4	1	4
1	84858695	rs315471278	NIT2	3_prime_UTR_variant	MODIFIER	A	G	9	1	Ref	Ref	NaN	1	6	0	3
1	84861894	rs15331067	TOMM70	downstream_gene_variant	MODIFIER	A	C	14	1	Ref	NaN	Ref	0	6	1	8
1	84971177	rs740951401	TFG	synonymous_variant	LOW	C	G	9	1	Ref	NaN	Ref	0	5	1	4
1	84976179	rs733741947	TFG	synonymous_variant	LOW	T	C	11	1	Alt	NaN	Alt	0	3	1	8
1	84980915	rs315284583	TFG	3_prime_UTR_variant	MODIFIER	T	C	4	1	Ref	NaN	Ref	0	3	1	1
1	84985448	rs314710378	ABI3BP	synonymous_variant	LOW	A	G	8	1	Ref	NaN	Ref	0	2	1	6
1	85041442	rs794302449	ABI3BP	synonymous_variant	LOW	T	G	13	1	Alt	NaN	Alt	0	7	1	6
1	85212310	rs740092979	IMPG2	synonymous_variant	LOW	C	T	2	1	Ref	Ref	NaN	1	2	0	0
1	85213588	rs13647200	IMPG2	synonymous_variant	LOW	C	T	2	2	Ref	Ref	NaN	2	2	0	0
1	85213594	rs13647201	IMPG2	synonymous_variant	LOW	T	A	2	2	Ref	Ref	NaN	2	2	0	0
1	85213752	rs315004007	IMPG2	missense_variant	MODERATE	C	T	2	1	Ref	Ref	NaN	1	2	0	0
1	85213759	rs314217752	IMPG2	synonymous_variant	LOW	A	G	2	1	Ref	Ref	NaN	1	2	0	0
1	85213787	rs737156949	IMPG2	missense_variant	MODERATE	A	G	1	1	Ref	Ref	NaN	1	1	0	0
1	85214005	rs318190926	IMPG2	synonymous_variant	LOW	C	T	2	1	Alt	Alt	NaN	1	2	0	0
1	85214028	rs731408656	IMPG2	missense_variant	MODERATE	C	T	2	1	Alt	Alt	NaN	1	2	0	0
1	85214186	rs316454445	IMPG2	missense_variant	MODERATE	A	G	1	1	Ref	Ref	NaN	1	1	0	0
1	85215851	rs312676067	IMPG2	synonymous_variant	LOW	A	G	1	1	Alt	Alt	NaN	1	1	0	0
1	85215908	rs317657468	IMPG2	synonymous_variant	LOW	G	A	1	1	Alt	Alt	NaN	1	1	0	0
1	85324632	rs13647260	ZBTB11	downstream_gene_variant	MODIFIER	C	T	4	1	Ref	Ref	NaN	1	2	0	2
1	85344421	rs732436575	RPL24	synonymous_variant	LOW	C	T	2	1	Ref	Ref	NaN	1	1	0	1
1	87328682	.	BBX	synonymous_variant	LOW	T	C	1	1	Ref	NaN	Ref	0	0	1	1
1	87439774	rs316630999	CD47	intron_variant	MODIFIER	G	A	1	1	Alt	NaN	Alt	0	0	1	1
1	87489122	rs316348911	IFT57	upstream_gene_variant	MODIFIER	A	G	1	1	Alt	Alt	NaN	1	1	0	0
1	87489170	rs316544036	IFT57	upstream_gene_variant	MODIFIER	G	T	2	1	Alt	Alt	NaN	1	2	0	0
1	87492836	rs315155216	HHLA2	missense_variant	MODERATE	C	T	2	1	Ref	Ref	NaN	1	2	0	0
1	87492844	rs13899076	HHLA2	missense_variant	MODERATE	T	G	2	1	Ref	Ref	NaN	1	2	0	0
1	87492859	rs13899077	HHLA2	synonymous_variant	LOW	C	T	2	1	Ref	Ref	NaN	1	2	0	0
1	87492875	rs13899078	HHLA2	missense_variant	MODERATE	A	G	2	1	Ref	Ref	NaN	1	2	0	0
1	87493721	rs313509685	HHLA2	missense_variant	MODERATE	T	C	2	1	Ref	Ref	NaN	1	2	0	0
1	87495750	rs736182156	HHLA2	missense_variant	MODERATE	C	G	3	1	Ref	Ref	NaN	1	2	0	1
1	87495754	rs739729899	HHLA2	missense_variant	MODERATE	A	G	3	1	Ref	Ref	NaN	1	2	0	1
1	87500386	rs741289629	MYH15	downstream_gene_variant	MODIFIER	C	A	1	1	Ref	Ref	NaN	1	1	0	0
1	87500693	rs13899102	MYH15	downstream_gene_variant	MODIFIER	C	T	1	1	Ref	Ref	NaN	1	1	0	0
1	88431216	rs312545628	PLCXD2	downstream_gene_variant	MODIFIER	G	A	3	1	Ref	Ref	NaN	1	2	0	1
1	88434832	rs317671413	PLCXD2	downstream_gene_variant	MODIFIER	C	T	1	1	Alt	Alt	NaN	1	1	0	0
1	88435055	rs317409775	PLCXD2	downstream_gene_variant	MODIFIER	A	G	3	1	Alt	Alt	NaN	1	3	0	0
1	88545727	rs13900472	PHLDB2	synonymous_variant	LOW	T	G	8	1	Alt	NaN	Alt	0	5	1	3
1	88731853	rs14856420	CD200	3_prime_UTR_variant	MODIFIER	A	G	2	1	Alt	Alt	NaN	1	1	0	1
1	89663270	rs315820406	PROS1	downstream_gene_variant	MODIFIER	A	G	6	1	Alt	Alt	NaN	1	3	0	3
1	89663324	rs315041825	PROS1	downstream_gene_variant	MODIFIER	T	G	17	1	Ref	NaN	Ref	0	6	1	11
1	89670028	rs13901706	PROS1	synonymous_variant	LOW	G	A	1	1	Alt	Alt	NaN	1	1	0	0
1	89744424	.	NSUN3	upstream_gene_variant	MODIFIER	C	T	2	1	Ref	Ref	NaN	1	1	0	1
1	91328538	rs739840676	-	synonymous_variant	LOW	G	A	2	1	Alt	NaN	Alt	0	0	1	2
1	91441302	rs731010380	DCAF6	synonymous_variant	LOW	G	C	8	1	Alt	NaN	Alt	0	3	1	5
1	91441459	rs80707328	DCAF6	missense_variant	MODERATE	A	G	6	1	Alt	Alt	NaN	1	2	0	4
1	91441491	rs80611741	DCAF6	synonymous_variant	LOW	G	A	10	1	Ref	NaN	Ref	0	4	1	6
1	91441736	rs80723727	DCAF6	synonymous_variant	LOW	G	A	12	1	Ref	NaN	Ref	0	4	1	8
1	91453749	.	DCAF6	intron_variant	MODIFIER	T	A	1	1	Alt	NaN	Alt	0	0	1	1
1	91458333	rs738162216	DCAF6	missense_variant	MODERATE	T	C	2	1	Ref	Ref	NaN	1	2	0	0
1	91458351	rs733552875	DCAF6	missense_variant	MODERATE	T	C	5	3	Alt	Alt	NaN	3	4	0	1
1	91458682	rs317975320	DCAF6	synonymous_variant	LOW	G	A	11	2	Alt,Ref	NaN	Alt,Ref	0	4	2	7
1	91463537	rs794320840	DCAF6	synonymous_variant	LOW	T	C	1	1	Ref	NaN	Ref	0	0	1	1
1	91463558	rs794131945	DCAF6	synonymous_variant	LOW	A	G	6	1	Alt	NaN	Alt	0	4	1	2
1	91463705	rs794593382	DCAF6	synonymous_variant	LOW	G	A	3	1	Alt	Alt	NaN	1	2	0	1
1	91471207	rs738997760	DCAF6	synonymous_variant	LOW	T	C	1	1	Ref	NaN	Ref	0	0	1	1
1	91471294	rs316806832	DCAF6	synonymous_variant	LOW	C	T	15	1	Alt	NaN	Alt	0	6	1	9
1	91477528	rs741788380	DCAF6	synonymous_variant	LOW	A	G	5	1	Ref	NaN	Ref	0	2	1	3
1	91497893	.	DCAF6	missense_variant	MODERATE	C	T	10	1	Alt	NaN	Alt	0	4	1	6
1	91498767	rs14858547	MPC2	synonymous_variant	LOW	G	A	4	2	Ref	NaN	Ref	0	1	2	3
1	91547246	rs739770136	RCSD1	3_prime_UTR_variant	MODIFIER	G	C	4	1	Alt	Alt	NaN	1	2	0	2
1	91547497	rs731347834	RCSD1	3_prime_UTR_variant	MODIFIER	G	C	8	1	Ref	NaN	Ref	0	2	1	6
1	91550276	rs740451994	RCSD1	missense_variant	MODERATE	G	C	4	1	Alt	Alt	NaN	1	2	0	2
1	91550295	rs731696256	RCSD1	missense_variant	MODERATE	G	T	9	1	Ref	Ref	NaN	1	4	0	5
1	91594008	rs732627754	CREG1	downstream_gene_variant	MODIFIER	A	G	6	5	Ref	Ref	Ref	2	2	3	4
1	91594522	.	CREG1	downstream_gene_variant	MODIFIER	T	A	14	1	Alt	Alt	NaN	1	8	0	6
1	91783358	rs13904185	-	intergenic_variant	MODIFIER	G	A	3	1	Alt	NaN	Alt	0	2	1	1
1	91790849	rs316514490	DUSP27	downstream_gene_variant	MODIFIER	G	C	11	1	Ref	NaN	Ref	0	4	1	7
1	91791953	rs736632731	DUSP27	downstream_gene_variant	MODIFIER	C	T	2	1	Ref	NaN	Ref	0	1	1	1
1	91792102	rs736311338	DUSP27	downstream_gene_variant	MODIFIER	G	A	3	1	Alt	Alt	NaN	1	1	0	2
1	91792644	rs314429091	DUSP27	downstream_gene_variant	MODIFIER	T	C	7	1	Alt	NaN	Alt	0	2	1	5
1	91794456	rs738440663	DUSP27	downstream_gene_variant	MODIFIER	T	C	11	1	Alt	NaN	Alt	0	2	1	9
1	91795300	rs735160942	DUSP27	downstream_gene_variant	MODIFIER	C	T	8	2	Alt	NaN	Alt	0	2	2	6
1	91796428	rs314567644	DUSP27	synonymous_variant	LOW	A	G	7	1	Alt	Alt	NaN	1	5	0	2
1	91796635	.	DUSP27	synonymous_variant	LOW	G	A	2	1	Ref	Ref	NaN	1	1	0	1
1	91797580	rs316696016	DUSP27	synonymous_variant	LOW	T	C	9	1	Alt	NaN	Alt	0	6	1	3
1	91798536	rs315897934	DUSP27	synonymous_variant	LOW	G	A	8	1	Ref	Ref	NaN	1	4	0	4
1	92057158	rs316452611	-	intergenic_variant	MODIFIER	C	T	5	1	Ref	Ref	NaN	1	3	0	2
1	92234924	rs13686882	-	downstream_gene_variant	MODIFIER	G	C	6	1	Alt	NaN	Alt	0	3	1	3
1	92237589	rs740952581	ADPRH	3_prime_UTR_variant	MODIFIER	A	G	14	4	Ref	Ref	Ref	1	7	3	7
1	92237752	rs741756517	ADPRH	3_prime_UTR_variant	MODIFIER	C	G	4	1	Ref	NaN	Ref	0	1	1	3
1	92238001	rs313130291	ADPRH	3_prime_UTR_variant	MODIFIER	T	C	3	2	Ref	Ref	Ref	1	2	1	1
1	92238031	rs315009938	ADPRH	3_prime_UTR_variant	MODIFIER	T	C	12	3	Ref	Ref	Ref	1	5	2	7
1	92238138	rs316448615	ADPRH	3_prime_UTR_variant	MODIFIER	C	T	7	2	Ref	Ref	Ref	1	5	1	2
1	92238143	rs14859467	ADPRH	3_prime_UTR_variant	MODIFIER	C	T	12	1	Ref	NaN	Ref	0	2	1	10
1	92238276	rs318070617	ADPRH	missense_variant	MODERATE	C	T	11	3	Alt,Ref	Alt,Ref	Ref	2	3	1	8
1	92238281	rs316512879	ADPRH	synonymous_variant	LOW	G	C	12	2	Alt,Ref	Alt,Ref	NaN	2	4	0	8
1	92238326	rs313974629	ADPRH	synonymous_variant	LOW	A	G	11	1	Ref	NaN	Ref	0	3	1	8
1	92238395	rs312382809	ADPRH	synonymous_variant	LOW	G	A	12	1	Alt	NaN	Alt	0	4	1	8
1	92238641	rs316887288	ADPRH	synonymous_variant	LOW	C	T	8	2	Alt,Ref	NaN	Alt,Ref	0	1	2	7
1	92238647	rs315265728	ADPRH	synonymous_variant	LOW	A	G	13	5	Alt,Ref	Ref	Alt,Ref	2	6	3	7
1	92239536	rs316129503	ADPRH	missense_variant	MODERATE	T	C	12	2	Alt	Alt	Alt	1	4	1	8
1	92239558	rs13904818	ADPRH	synonymous_variant	LOW	C	T	14	4	Alt,Ref	Ref	Alt,Ref	1	6	3	8
1	92246414	rs315011114	ADPRH	missense_variant	MODERATE	A	G	7	2	Ref	Ref	Ref	1	5	1	2
1	92247816	rs315613945	ADPRH	5_prime_UTR_variant	MODIFIER	G	T	9	1	Ref	NaN	Ref	0	4	1	5
1	92284667	rs734066220	TIMMDC1	3_prime_UTR_variant	MODIFIER	T	G	5	1	Ref	Ref	NaN	1	1	0	4
1	92284905	rs740765284	TIMMDC1	3_prime_UTR_variant	MODIFIER	C	A	13	1	Alt	NaN	Alt	0	5	1	8
1	92285017	rs737733831	TIMMDC1	synonymous_variant	LOW	C	T	9	2	Alt	Alt	Alt	1	4	1	5
1	92871855	rs316488272	CHMP2B	3_prime_UTR_variant	MODIFIER	C	T	12	1	Ref	NaN	Ref	0	5	1	7
1	92872527	rs15349163	CHMP2B	missense_variant	MODERATE	A	C	1	1	Alt	NaN	Alt	0	0	1	1
1	92976342	rs315597807	-	intergenic_variant	MODIFIER	T	A	4	1	Alt	NaN	Alt	0	2	1	2
1	95101074	rs13687481	-	intron_variant,non_coding_transcript_variant	MODIFIER	A	C	8	1	Alt	Alt	NaN	1	4	0	4
1	95101224	rs312504721	-	intron_variant,non_coding_transcript_variant	MODIFIER	G	A	8	6	Ref	Ref	Ref	2	3	4	5
1	95102344	rs315983174	-	intron_variant,non_coding_transcript_variant	MODIFIER	T	C	11	5	Alt	Alt	Alt	3	5	2	6
1	95102400	rs313216995	-	intron_variant,non_coding_transcript_variant	MODIFIER	T	C	11	6	Alt	Alt	Alt	4	6	2	5
1	95223574	.	GBE1	synonymous_variant	LOW	G	A	1	1	Ref	NaN	Ref	0	0	1	1
1	95289839	rs10724365	GBE1	downstream_gene_variant	MODIFIER	T	A	3	1	Ref	Ref	NaN	1	2	0	1
1	98670625	rs317962190	USP25	synonymous_variant	LOW	A	G	1	1	Ref	Ref	NaN	1	1	0	0
1	102498731	rs316044658	MRPL39	synonymous_variant	LOW	C	T	13	1	Alt	NaN	Alt	0	4	1	9
1	102547878	rs738446825	ATP5PF	synonymous_variant	LOW	A	G	13	1	Ref	NaN	Ref	0	7	1	6
1	102547881	rs316813519	ATP5PF	synonymous_variant	LOW	T	A	13	1	Alt	Alt	NaN	1	7	0	6
1	102548227	rs740115619	GABPA	upstream_gene_variant	MODIFIER	T	C	13	1	Ref	Ref	NaN	1	7	0	6
1	102548232	rs732630473	GABPA	upstream_gene_variant	MODIFIER	C	T	14	1	Alt	Alt	NaN	1	8	0	6
1	102575667	rs313056147	GABPA	3_prime_UTR_variant	MODIFIER	A	G	2	1	Ref	NaN	Ref	0	0	1	2
1	102575701	rs731835982	GABPA	3_prime_UTR_variant	MODIFIER	C	G	1	1	Ref	NaN	Ref	0	0	1	1
1	102610727	rs313806043	APP	3_prime_UTR_variant	MODIFIER	T	C	1	1	Alt	Alt	NaN	1	1	0	0
1	102610782	rs740935505	APP	synonymous_variant	LOW	G	A	1	1	Alt	Alt	NaN	1	1	0	0
1	102610815	rs10731781	APP	synonymous_variant	LOW	C	T	11	1	Alt	Alt	NaN	1	7	0	4
1	102653445	rs10726208	APP	synonymous_variant	LOW	A	G	10	6	Alt	Alt	Alt	5	7	1	3
1	102663870	rs317094772	APP	synonymous_variant	LOW	T	C	14	1	Alt	Alt	NaN	1	7	0	7
1	102695230	rs14866429	APP	synonymous_variant	LOW	A	G	4	2	Alt	Alt	Alt	1	2	1	2
1	102695254	rs315996590	APP	synonymous_variant	LOW	T	C	4	3	Alt	Alt	Alt	2	2	1	2
1	102742382	rs13913491	APP	synonymous_variant	LOW	G	A	14	1	Ref	NaN	Ref	0	5	1	9
1	102769675	rs10724605	APP	missense_variant	MODERATE	C	T	13	1	Alt	NaN	Alt	0	4	1	9
1	103953034	rs737943839	N6AMT1	missense_variant	MODERATE	A	G	3	2	Ref	NaN	Ref	0	0	2	3
1	103953052	rs10721817	N6AMT1	missense_variant	MODERATE	G	A	10	1	Alt	NaN	Alt	0	5	1	5
1	103985947	rs317084249	RWDD2B	synonymous_variant	LOW	C	T	1	1	Alt	NaN	Alt	0	0	1	1
1	104005496	rs318235096	USP16	missense_variant	MODERATE	C	T	7	1	Ref	NaN	Ref	0	3	1	4
1	104013615	rs314343435	CCT8	synonymous_variant	LOW	C	G	6	1	Ref	NaN	Ref	0	1	1	5
1	104065081	rs312787276	MAP3K7CL	downstream_gene_variant	MODIFIER	C	T	2	1	Ref	NaN	Ref	0	0	1	2
1	104654137	rs10724233	SOD1	synonymous_variant	LOW	C	T	7	1	Alt	Alt	NaN	1	3	0	4
1	104654158	rs29008126	SOD1	synonymous_variant	LOW	T	C	10	1	Ref	Ref	NaN	1	5	0	5
1	104656349	rs3137903	SOD1	synonymous_variant	LOW	C	T	11	1	Ref	Ref	NaN	1	6	0	5
1	104657476	rs29004873	SOD1	3_prime_UTR_variant	MODIFIER	T	A	3	1	Alt	Alt	NaN	1	1	0	2
1	104657513	rs313853107	SOD1	3_prime_UTR_variant	MODIFIER	G	C	5	2	Alt	Alt	NaN	2	4	0	1
1	105249692	rs317554923	IL10RB	upstream_gene_variant	MODIFIER	T	G	10	1	Ref	NaN	Ref	0	4	1	6
1	105261566	rs737923881	IL10RB	missense_variant	MODERATE	A	G	7	1	Ref	Ref	NaN	1	5	0	2
1	105310013	rs317646875	IFNGR2	synonymous_variant	LOW	T	C	15	1	Ref	Ref	NaN	1	7	0	8
1	105324919	rs317827057	DNAJC28	missense_variant	MODERATE	G	A	5	1	Ref	NaN	Ref	0	2	1	3
1	105353104	rs317393731	GART	3_prime_UTR_variant	MODIFIER	A	T	5	3	Alt	Alt	Alt	1	2	2	3
1	105353140	rs738694386	GART	3_prime_UTR_variant	MODIFIER	T	C	3	2	Alt	Alt	Alt	1	2	1	1
1	105353142	rs731086148	GART	3_prime_UTR_variant	MODIFIER	A	T	4	1	Alt	Alt	NaN	1	2	0	2
1	105353173	rs315308275	GART	3_prime_UTR_variant	MODIFIER	C	T	3	1	Alt	NaN	Alt	0	0	1	3
1	105353283	rs314220171	GART	3_prime_UTR_variant	MODIFIER	T	A	10	2	Ref	Ref	NaN	2	5	0	5
1	105353501	rs736167086	GART	synonymous_variant	LOW	G	A	4	1	Alt	NaN	Alt	0	2	1	2
1	105355192	rs312756905	GART	synonymous_variant	LOW	A	G	6	1	Alt	NaN	Alt	0	1	1	5
1	105360448	rs313209820	GART	synonymous_variant	LOW	G	A	1	1	Alt	Alt	NaN	1	1	0	0
1	105360956	rs313646611	GART	synonymous_variant	LOW	C	T	2	1	Ref	NaN	Ref	0	0	1	2
1	105360968	rs317718899	GART	synonymous_variant	LOW	C	T	1	1	Alt	Alt	NaN	1	1	0	0
1	105361808	.	GART	synonymous_variant	LOW	G	A	1	1	Alt	Alt	NaN	1	1	0	0
1	105362249	rs735014472	GART	synonymous_variant	LOW	G	A	3	1	Ref	Ref	NaN	1	2	0	1
1	105362408	rs740847705	GART	synonymous_variant	LOW	G	A	6	1	Alt	Alt	NaN	1	2	0	4
1	105373219	rs737174405	GART	synonymous_variant	LOW	T	C	11	1	Ref	NaN	Ref	0	5	1	6
1	105397706	rs736127543	-	intron_variant	MODIFIER	C	T	9	1	Ref	NaN	Ref	0	4	1	5
1	105400883	rs313561354	-	downstream_gene_variant	MODIFIER	G	A	10	1	Ref	Ref	NaN	1	5	0	5
1	105405062	rs735605893	-	upstream_gene_variant	MODIFIER	C	T	15	1	Ref	NaN	Ref	0	6	1	9
1	105405448	.	-	upstream_gene_variant	MODIFIER	C	T	6	1	Ref	Ref	NaN	1	3	0	3
1	105556862	rs314180105	ITSN1	intron_variant	MODIFIER	A	T	5	1	Ref	Ref	NaN	1	3	0	2
1	105849656	rs10729215	-	downstream_gene_variant	MODIFIER	A	G	11	6	Ref	Ref	Ref	2	5	4	6
1	105849770	rs312596110	-	downstream_gene_variant	MODIFIER	A	G	4	2	Alt	NaN	Alt	0	1	2	3
1	106012416	rs13917024	RUNX1	downstream_gene_variant	MODIFIER	C	T	7	1	Alt	NaN	Alt	0	4	1	3
1	106014964	rs316572924	RUNX1	downstream_gene_variant	MODIFIER	T	A	2	1	Ref	NaN	Ref	0	0	1	2
1	106015130	rs735519777	RUNX1	downstream_gene_variant	MODIFIER	C	T	1	1	Ref	NaN	Ref	0	0	1	1
1	106015237	rs318169718	RUNX1	downstream_gene_variant	MODIFIER	G	C	6	1	Alt	Alt	NaN	1	4	0	2
1	106015392	rs314329537	RUNX1	downstream_gene_variant	MODIFIER	G	A	5	1	Alt	Alt	NaN	1	3	0	2
1	106019661	.	RUNX1	synonymous_variant	LOW	C	T	2	1	Alt	NaN	Alt	0	1	1	1
1	106155941	rs315853639	RUNX1	intron_variant	MODIFIER	C	T	3	2	Alt	Alt	NaN	2	2	0	1
1	106653523	rs312891106	MORC3	synonymous_variant	LOW	A	G	16	1	Ref	NaN	Ref	0	6	1	10
1	107063999	rs15375824	VPS26C	3_prime_UTR_variant	MODIFIER	C	T	11	1	Ref	Ref	NaN	1	4	0	7
1	107182812	.	DYRK1A	downstream_gene_variant	MODIFIER	G	T	1	1	Alt	NaN	Alt	0	0	1	1
1	107182813	.	DYRK1A	downstream_gene_variant	MODIFIER	A	G	1	1	Alt	NaN	Alt	0	0	1	1
1	107997072	rs314795342	BRWD1	upstream_gene_variant	MODIFIER	C	T	2	1	Alt	NaN	Alt	0	1	1	1
1	107997426	rs731865075	HMGN1	3_prime_UTR_variant	MODIFIER	A	G	2	1	Alt	NaN	Alt	0	1	1	1
1	107997428	rs734982607	HMGN1	3_prime_UTR_variant	MODIFIER	G	T	2	1	Alt	NaN	Alt	0	1	1	1
1	107997468	rs730993906	HMGN1	3_prime_UTR_variant	MODIFIER	G	A	5	1	Ref	NaN	Ref	0	1	1	4
1	107997477	rs738626538	HMGN1	3_prime_UTR_variant	MODIFIER	A	T	5	1	Ref	NaN	Ref	0	1	1	4
1	107997854	rs316536423	HMGN1	3_prime_UTR_variant	MODIFIER	C	T	4	1	Ref	NaN	Ref	0	2	1	2
1	107997884	rs315404696	HMGN1	3_prime_UTR_variant	MODIFIER	C	A	6	2	Ref	Ref	Ref	1	3	1	3
1	108004119	rs13919189	WRB	synonymous_variant	LOW	T	C	6	1	Ref	NaN	Ref	0	2	1	4
1	108010234	rs735269080	WRB	3_prime_UTR_variant	MODIFIER	G	T	5	1	Ref	NaN	Ref	0	3	1	2
1	108033522	rs316112737	SH3BGR	synonymous_variant	LOW	T	C	12	1	Alt	Alt	NaN	1	6	0	6
1	108052067	rs317752314	SH3BGR	missense_variant	MODERATE	A	G	11	2	Ref	Ref	Ref	1	5	1	6
1	108053235	rs313709819	SH3BGR	3_prime_UTR_variant	MODIFIER	A	G	4	1	Alt	Alt	NaN	1	3	0	1
1	108053321	rs10722845	SH3BGR	3_prime_UTR_variant	MODIFIER	C	T	14	2	Ref	Ref	NaN	2	7	0	7
1	108053373	rs735199255	SH3BGR	3_prime_UTR_variant	MODIFIER	G	C	4	1	Ref	Ref	NaN	1	3	0	1
1	108053383	rs737329564	SH3BGR	3_prime_UTR_variant	MODIFIER	A	T	4	2	Alt,Ref	Alt,Ref	NaN	2	3	0	1
1	108053394	rs732544627	SH3BGR	3_prime_UTR_variant	MODIFIER	G	A	4	1	Ref	NaN	Ref	0	3	1	1
1	108053423	rs13919242	SH3BGR	3_prime_UTR_variant	MODIFIER	T	A	4	1	Alt	Alt	NaN	1	3	0	1
1	108900708	rs317640688	-	upstream_gene_variant	MODIFIER	T	C	1	1	Alt	NaN	Alt	0	0	1	1
1	108900755	rs315594562	-	upstream_gene_variant	MODIFIER	A	G	1	1	Ref	NaN	Ref	0	0	1	1
1	109507417	rs734181706	SLC37A1	downstream_gene_variant	MODIFIER	A	G	1	1	Alt	Alt	NaN	1	1	0	0
1	110050326	rs734182085	RRP1B	synonymous_variant	LOW	G	A	6	1	Alt	NaN	Alt	0	1	1	5
1	110340352	rs80647510	C1H21ORF33	synonymous_variant	LOW	C	G	7	1	Ref	Ref	NaN	1	2	0	5
1	110340483	rs80585053	C1H21ORF33	3_prime_UTR_variant	MODIFIER	G	A	7	1	Alt	Alt	NaN	1	2	0	5
1	110340591	rs80630787	C1H21ORF33	3_prime_UTR_variant	MODIFIER	A	T	6	1	Ref	NaN	Ref	0	1	1	5
1	110340920	rs741513852	C1H21ORF33	3_prime_UTR_variant	MODIFIER	G	A	6	1	Ref	NaN	Ref	0	2	1	4
1	110340935	rs732672398	C1H21ORF33	3_prime_UTR_variant	MODIFIER	C	A	6	1	Ref	NaN	Ref	0	2	1	4
1	110340987	rs741659368	C1H21ORF33	3_prime_UTR_variant	MODIFIER	T	G	6	1	Ref	Ref	NaN	1	2	0	4
1	110341003	rs738572399	C1H21ORF33	3_prime_UTR_variant	MODIFIER	T	C	1	1	Ref	Ref	NaN	1	1	0	0
1	110341056	rs314143979	C1H21ORF33	3_prime_UTR_variant	MODIFIER	C	G	6	1	Ref	NaN	Ref	0	2	1	4
1	110341078	rs737836250	C1H21ORF33	3_prime_UTR_variant	MODIFIER	C	G	6	1	Ref	NaN	Ref	0	2	1	4
1	111033595	rs313183092	FUNDC1	downstream_gene_variant	MODIFIER	G	T	4	1	Ref	NaN	Ref	0	2	1	2
1	111033727	rs15384718	FUNDC1	downstream_gene_variant	MODIFIER	C	T	7	1	Alt	NaN	Alt	0	5	1	2
1	111033735	rs315976079	FUNDC1	downstream_gene_variant	MODIFIER	G	A	6	1	Alt	NaN	Alt	0	5	1	1
1	111034639	rs316349199	FUNDC1	downstream_gene_variant	MODIFIER	G	A	6	1	Alt	Alt	NaN	1	5	0	1
1	111034804	rs317745889	FUNDC1	downstream_gene_variant	MODIFIER	A	G	4	1	Alt	Alt	NaN	1	3	0	1
1	111034972	rs316392574	FUNDC1	downstream_gene_variant	MODIFIER	T	G	5	2	Ref	Ref	Ref	1	2	1	3
1	111035058	rs316271118	FUNDC1	downstream_gene_variant	MODIFIER	C	T	7	1	Alt	NaN	Alt	0	3	1	4
1	111035070	rs312727546	FUNDC1	downstream_gene_variant	MODIFIER	A	G	6	1	Alt	NaN	Alt	0	2	1	4
1	111280426	rs13922384	MAOB	downstream_gene_variant	MODIFIER	T	C	2	1	Ref	NaN	Ref	0	1	1	1
1	111280646	rs315151195	MAOB	downstream_gene_variant	MODIFIER	C	T	1	1	Ref	NaN	Ref	0	0	1	1
1	112024473	.	DDX3X	synonymous_variant	LOW	G	A	1	1	Alt	NaN	Alt	0	0	1	1
1	112026642	rs29008142	DDX3X	synonymous_variant	LOW	G	A	13	1	Ref	Ref	NaN	1	5	0	8
1	112030223	rs738102842	DDX3X	intron_variant	MODIFIER	G	T	12	1	Alt	NaN	Alt	0	4	1	8
1	112030589	rs738247136	DDX3X	intron_variant	MODIFIER	T	C	10	1	Ref	NaN	Ref	0	4	1	6
1	112030590	rs13923085	DDX3X	intron_variant	MODIFIER	T	C	10	1	Ref	NaN	Ref	0	4	1	6
1	112030722	.	DDX3X	intron_variant	MODIFIER	T	C	7	1	Ref	Ref	NaN	1	4	0	3
1	112030952	rs793995887	DDX3X	intron_variant	MODIFIER	A	G	6	1	Ref	Ref	NaN	1	4	0	2
1	112031044	rs733326874	DDX3X	intron_variant	MODIFIER	T	A	11	1	Ref	Ref	NaN	1	5	0	6
1	112049667	rs318197350	-	intergenic_variant	MODIFIER	C	A	5	1	Alt	Alt	NaN	1	2	0	3
1	112051941	rs15387338	-	intergenic_variant	MODIFIER	C	A	1	1	Alt	NaN	Alt	0	0	1	1
1	112052110	rs739608522	-	intergenic_variant	MODIFIER	A	T	2	2	Alt	Alt	Alt	1	1	1	1
1	112054469	rs15387344	-	intergenic_variant	MODIFIER	T	C	1	1	Alt	Alt	NaN	1	1	0	0
1	112055700	rs740015146	-	intergenic_variant	MODIFIER	C	T	2	1	Alt	NaN	Alt	0	1	1	1
1	112067056	rs3138005	RPL8	synonymous_variant	LOW	G	A	17	1	Alt	NaN	Alt	0	6	1	11
1	112067581	rs740763855	RPL8	synonymous_variant	LOW	C	T	14	1	Alt	Alt	NaN	1	5	0	9
1	112273357	rs316040325	ATP6AP2	3_prime_UTR_variant	MODIFIER	T	A	11	1	Ref	Ref	NaN	1	6	0	5
1	112274017	rs313288683	ATP6AP2	3_prime_UTR_variant	MODIFIER	G	A	12	1	Alt	Alt	NaN	1	2	0	10
1	112739450	rs10724196	MID1IP1	synonymous_variant	LOW	A	G	6	1	Ref	NaN	Ref	0	2	1	4
1	112739576	.	MID1IP1	synonymous_variant	LOW	G	A	7	1	Ref	NaN	Ref	0	4	1	3
1	112767375	rs13923908	-	3_prime_UTR_variant	MODIFIER	C	T	8	2	Alt	NaN	Alt	0	3	2	5
1	112784755	rs14875588	-	synonymous_variant	LOW	A	G	9	2	Alt	NaN	Alt	0	5	2	4
1	112784878	rs14875589	-	synonymous_variant	LOW	A	G	6	1	Alt	Alt	NaN	1	3	0	3
1	113138709	rs313728995	DYNLT3	3_prime_UTR_variant	MODIFIER	A	C	10	1	Ref	NaN	Ref	0	5	1	5
1	113138875	rs15390329	DYNLT3	3_prime_UTR_variant	MODIFIER	A	G	12	1	Alt	NaN	Alt	0	5	1	7
1	113962544	rs316085880	TMEM47	downstream_gene_variant	MODIFIER	C	T	8	1	Alt	NaN	Alt	0	2	1	6
1	114694585	rs15393606	DMD	missense_variant	MODERATE	T	C	11	1	Alt	NaN	Alt	0	5	1	6
1	114765044	rs735613123	DMD	synonymous_variant	LOW	G	A	11	1	Alt	NaN	Alt	0	5	1	6
1	114783875	rs313462901	DMD	synonymous_variant	LOW	A	G	9	1	Ref	NaN	Ref	0	3	1	6
1	114783887	rs317966289	DMD	synonymous_variant	LOW	A	C	8	1	Alt	NaN	Alt	0	3	1	5
1	115462892	rs317966677	DMD	synonymous_variant	LOW	G	A	11	2	Alt	NaN	Alt	0	4	2	7
1	118088191	rs14878650	PDK3	downstream_gene_variant	MODIFIER	T	C	7	1	Alt	Alt	NaN	1	2	0	5
1	118088465	rs738044315	PDK3	downstream_gene_variant	MODIFIER	T	C	1	1	Ref	NaN	Ref	0	0	1	1
1	118089842	rs738075800	PDK3	3_prime_UTR_variant	MODIFIER	G	A	3	1	Ref	NaN	Ref	0	2	1	1
1	118090094	rs735518955	PDK3	3_prime_UTR_variant	MODIFIER	G	A	10	2	Ref	Ref	Ref	1	5	1	5
1	118090120	rs10727437	PDK3	3_prime_UTR_variant	MODIFIER	T	C	11	2	Ref	Ref	Ref	1	7	1	4
1	118103304	rs313835417	PDK3	synonymous_variant	LOW	A	G	7	1	Alt	Alt	NaN	1	2	0	5
1	118210379	rs315343013	-	non_coding_transcript_exon_variant	MODIFIER	T	C	6	1	Ref	Ref	NaN	1	2	0	4
1	118220225	rs316177818	EIF2S3	downstream_gene_variant	MODIFIER	T	C	11	1	Ref	Ref	NaN	1	5	0	6
1	118220277	.	EIF2S3	downstream_gene_variant	MODIFIER	G	A	1	1	Alt	Alt	NaN	1	1	0	0
1	118220670	rs317068791	EIF2S3	downstream_gene_variant	MODIFIER	A	G	1	1	Alt	NaN	Alt	0	0	1	1
1	118225277	rs731195819	EIF2S3	3_prime_UTR_variant	MODIFIER	G	C	7	3	Ref	Ref	NaN	3	6	0	1
1	118225285	rs734567544	EIF2S3	3_prime_UTR_variant	MODIFIER	T	C	7	2	Ref	Ref	NaN	2	6	0	1
1	118251848	rs317378855	KLHL15	intron_variant	MODIFIER	A	G	6	1	Alt	NaN	Alt	0	3	1	3
1	118320453	rs315963397	SAT1	intron_variant	MODIFIER	G	A	16	1	Alt	Alt	NaN	1	7	0	9
1	118320487	rs739943615	SAT1	intron_variant	MODIFIER	A	G	6	1	Ref	Ref	NaN	1	2	0	4
1	118320524	rs735289795	SAT1	intron_variant	MODIFIER	T	A	6	1	Ref	Ref	NaN	1	2	0	4
1	118320567	rs735890031	SAT1	intron_variant	MODIFIER	G	A	10	1	Ref	NaN	Ref	0	5	1	5
1	118320576	rs733414947	SAT1	intron_variant	MODIFIER	C	T	6	1	Ref	NaN	Ref	0	2	1	4
1	118320671	rs737910437	SAT1	intron_variant	MODIFIER	C	T	8	1	Ref	Ref	NaN	1	3	0	5
1	118321106	rs10721739	SAT1	intron_variant	MODIFIER	C	T	8	3	Ref	Ref	Ref	2	4	1	4
1	118321126	rs10726838	SAT1	intron_variant	MODIFIER	A	G	15	3	Alt	Alt	Alt	2	7	1	8
1	118321844	.	SAT1	5_prime_UTR_variant	MODIFIER	G	C	2	1	Alt	NaN	Alt	0	0	1	2
1	118336004	rs314660450	ACOT9	synonymous_variant	LOW	T	C	1	1	Ref	Ref	NaN	1	1	0	0
1	118344902	rs317511781	ACOT9	3_prime_UTR_variant	MODIFIER	T	G	13	5	Alt,Ref	Alt	Alt,Ref	2	6	3	7
1	118344933	rs737556535	ACOT9	3_prime_UTR_variant	MODIFIER	G	A	6	2	Alt	NaN	Alt	0	2	2	4
1	118344951	rs738731337	ACOT9	3_prime_UTR_variant	MODIFIER	T	A	7	2	Alt,Ref	NaN	Alt,Ref	0	1	2	6
1	118344955	rs314021028	ACOT9	3_prime_UTR_variant	MODIFIER	A	G	8	2	Ref	NaN	Ref	0	2	2	6
1	118345017	rs314089166	ACOT9	3_prime_UTR_variant	MODIFIER	T	C	13	3	Ref	Ref	Ref	2	7	1	6
1	118345041	rs317742987	ACOT9	3_prime_UTR_variant	MODIFIER	T	C	13	4	Ref	Ref	Ref	3	7	1	6
1	118345198	rs314854925	ACOT9	3_prime_UTR_variant	MODIFIER	G	A	16	2	Alt	Alt	NaN	2	8	0	8
1	118345218	rs312352075	ACOT9	3_prime_UTR_variant	MODIFIER	G	A	13	2	Ref	Ref	NaN	2	7	0	6
1	118345683	rs13686102	ACOT9	3_prime_UTR_variant	MODIFIER	T	C	7	1	Ref	Ref	NaN	1	3	0	4
1	118345704	rs13928307	ACOT9	3_prime_UTR_variant	MODIFIER	A	C	6	1	Ref	NaN	Ref	0	1	1	5
1	118346439	rs313369788	ACOT9	3_prime_UTR_variant	MODIFIER	C	A	3	1	Ref	NaN	Ref	0	2	1	1
1	118346634	rs312976049	ACOT9	3_prime_UTR_variant	MODIFIER	G	A	7	1	Alt	NaN	Alt	0	2	1	5
1	118346841	rs315651982	ACOT9	3_prime_UTR_variant	MODIFIER	T	C	6	1	Alt	Alt	NaN	1	1	0	5
1	118349194	rs14878963	ACOT9	downstream_gene_variant	MODIFIER	T	C	1	1	Alt	Alt	NaN	1	1	0	0
1	118349313	rs733986384	ACOT9	downstream_gene_variant	MODIFIER	C	T	2	2	Ref	Ref	NaN	2	2	0	0
1	118349343	rs317337024	ACOT9	downstream_gene_variant	MODIFIER	A	G	2	2	Ref	Ref	NaN	2	2	0	0
1	118349371	rs313106522	ACOT9	downstream_gene_variant	MODIFIER	G	T	1	1	Ref	Ref	NaN	1	1	0	0
1	118349694	rs312519265	ACOT9	downstream_gene_variant	MODIFIER	C	G	1	1	Alt	Alt	NaN	1	1	0	0
1	118350711	rs315199911	ACOT9	downstream_gene_variant	MODIFIER	G	T	1	1	Ref	Ref	NaN	1	1	0	0
1	118350798	rs733363909	PRDX4	3_prime_UTR_variant	MODIFIER	C	T	8	2	Ref	Ref	Ref	1	6	1	2
1	118350843	rs312470945	PRDX4	3_prime_UTR_variant	MODIFIER	T	G	10	1	Alt	NaN	Alt	0	3	1	7
1	118350952	rs734870730	PRDX4	intron_variant	MODIFIER	C	T	1	1	Ref	Ref	NaN	1	1	0	0
1	118350991	rs738311153	PRDX4	intron_variant	MODIFIER	G	A	3	3	Alt	Alt	Alt	1	1	2	2
1	118351122	rs315294114	PRDX4	intron_variant	MODIFIER	G	A	4	4	Alt	Alt	Alt	2	2	2	2
1	118351128	rs313366348	PRDX4	intron_variant	MODIFIER	C	T	4	4	Alt	Alt	Alt	2	2	2	2
1	118351471	rs315425862	PRDX4	intron_variant	MODIFIER	C	T	4	1	Alt	Alt	NaN	1	2	0	2
1	118351559	rs318193861	PRDX4	intron_variant	MODIFIER	T	C	2	1	Ref	Ref	NaN	1	2	0	0
1	118351798	rs314566372	PRDX4	intron_variant	MODIFIER	C	T	2	1	Ref	Ref	NaN	1	2	0	0
1	118351828	rs312355284	PRDX4	intron_variant	MODIFIER	A	G	1	1	Ref	Ref	NaN	1	1	0	0
1	118352028	rs737037953	PRDX4	intron_variant	MODIFIER	T	G	5	3	Alt	Alt	NaN	3	3	0	2
1	118354263	rs315574493	PRDX4	intron_variant	MODIFIER	T	C	1	1	Ref	Ref	NaN	1	1	0	0
1	118356267	rs312351162	PRDX4	synonymous_variant	LOW	A	G	11	1	Ref	NaN	Ref	0	3	1	8
1	118997702	rs15401193	SMS	downstream_gene_variant	MODIFIER	G	A	9	1	Ref	Ref	NaN	1	4	0	5
1	119011024	rs316196095	SMS	synonymous_variant	LOW	T	C	11	1	Ref	Ref	NaN	1	5	0	6
1	119015242	rs3137227	SMS	synonymous_variant	LOW	T	C	12	1	Alt	NaN	Alt	0	4	1	8
1	119015263	rs3137226	SMS	synonymous_variant	LOW	C	T	5	1	Alt	NaN	Alt	0	2	1	3
1	119017667	rs317088030	SMS	missense_variant	MODERATE	T	C	15	3	Alt,Ref	Ref	Alt	1	5	2	10
1	119118846	rs317237700	SMPX	synonymous_variant	LOW	T	A	1	1	Ref	NaN	Ref	0	0	1	1
1	119119206	rs316606813	SMPX	intron_variant	MODIFIER	A	G	4	1	Alt	Alt	NaN	1	2	0	2
1	119120294	rs738146673	SMPX	intron_variant	MODIFIER	C	T	1	1	Ref	Ref	NaN	1	1	0	0
1	119127819	rs312949732	SMPX	intron_variant	MODIFIER	C	G	1	1	Ref	Ref	NaN	1	1	0	0
1	119128093	rs14879652	SMPX	intron_variant	MODIFIER	A	G	2	1	Ref	Ref	NaN	1	2	0	0
1	119128118	rs14879653	SMPX	intron_variant	MODIFIER	G	A	1	1	Ref	Ref	NaN	1	1	0	0
1	119128164	rs738550708	SMPX	intron_variant	MODIFIER	A	T	2	1	Alt	Alt	NaN	1	2	0	0
1	119128192	.	SMPX	intron_variant	MODIFIER	G	A	1	1	Ref	Ref	NaN	1	1	0	0
1	119128199	.	SMPX	intron_variant	MODIFIER	T	C	1	1	Ref	Ref	NaN	1	1	0	0
1	119128254	rs730888811	SMPX	intron_variant	MODIFIER	G	A	2	1	Alt	Alt	NaN	1	2	0	0
1	119149151	rs14879700	SMPX	3_prime_UTR_variant	MODIFIER	T	A	14	1	Alt	Alt	NaN	1	5	0	9
1	119149245	rs317192896	SMPX	3_prime_UTR_variant	MODIFIER	T	C	6	1	Ref	Ref	NaN	1	2	0	4
1	119149562	rs313224883	SMPX	downstream_gene_variant	MODIFIER	C	T	7	1	Ref	Ref	NaN	1	2	0	5
1	119149633	rs13686378	SMPX	downstream_gene_variant	MODIFIER	C	T	11	1	Alt	NaN	Alt	0	5	1	6
1	119149950	rs739893072	SMPX	downstream_gene_variant	MODIFIER	G	A	11	1	Alt	Alt	NaN	1	5	0	6
1	119150230	rs732415724	SMPX	downstream_gene_variant	MODIFIER	T	C	11	1	Alt	NaN	Alt	0	7	1	4
1	119150266	rs313717187	SMPX	downstream_gene_variant	MODIFIER	C	A	11	2	Alt	NaN	Alt	0	3	2	8
1	119150358	rs14879703	SMPX	downstream_gene_variant	MODIFIER	T	C	8	3	Alt,Ref	NaN	Alt,Ref	0	2	3	6
1	119150367	rs736963847	SMPX	downstream_gene_variant	MODIFIER	A	G	11	2	Alt	Alt	Alt	1	7	1	4
1	119150521	rs737577468	SMPX	downstream_gene_variant	MODIFIER	C	T	11	1	Ref	NaN	Ref	0	7	1	4
1	119150592	rs313977036	SMPX	downstream_gene_variant	MODIFIER	T	A	3	1	Ref	NaN	Ref	0	2	1	1
1	119150682	rs312584422	SMPX	downstream_gene_variant	MODIFIER	C	T	2	1	Ref	Ref	NaN	1	2	0	0
1	119167306	rs13686388	KLHL34	upstream_gene_variant	MODIFIER	C	T	16	1	Ref	Ref	NaN	1	9	0	7
1	119169469	rs13929234	KLHL34	synonymous_variant	LOW	A	G	6	1	Ref	NaN	Ref	0	2	1	4
1	119169571	rs13929235	KLHL34	synonymous_variant	LOW	G	A	7	3	Ref	Ref	Ref	2	2	1	5
1	119169607	rs13929236	KLHL34	synonymous_variant	LOW	C	T	7	1	Ref	NaN	Ref	0	2	1	5
1	119170542	rs13929237	KLHL34	downstream_gene_variant	MODIFIER	C	T	10	1	Ref	Ref	NaN	1	4	0	6
1	119171780	rs315413929	KLHL34	downstream_gene_variant	MODIFIER	T	C	7	1	Ref	NaN	Ref	0	3	1	4
1	119172423	rs735903548	KLHL34	downstream_gene_variant	MODIFIER	G	A	9	1	Alt	NaN	Alt	0	4	1	5
1	119172967	rs314711063	KLHL34	downstream_gene_variant	MODIFIER	T	C	9	2	Ref	Ref	Ref	1	4	1	5
1	119173060	rs313412754	KLHL34	downstream_gene_variant	MODIFIER	C	T	9	3	Ref	Ref	Ref	1	4	2	5
1	119173086	rs794058485	KLHL34	downstream_gene_variant	MODIFIER	C	A	2	1	Ref	NaN	Ref	0	1	1	1
1	119173120	rs317456208	-	synonymous_variant	LOW	C	T	2	1	Ref	NaN	Ref	0	1	1	1
1	119173144	rs316279170	-	synonymous_variant	LOW	C	T	2	1	Ref	NaN	Ref	0	1	1	1
1	119173347	rs737698004	-	intron_variant	MODIFIER	A	G	2	1	Ref	Ref	NaN	1	1	0	1
1	119173369	rs14879714	-	intron_variant	MODIFIER	G	A	9	1	Alt	Alt	NaN	1	4	0	5
1	119173582	rs314128800	-	intron_variant	MODIFIER	C	T	4	1	Ref	NaN	Ref	0	2	1	2
1	119173587	rs313047822	-	intron_variant	MODIFIER	A	G	3	1	Ref	NaN	Ref	0	2	1	1
1	119173745	rs313532235	-	intron_variant	MODIFIER	A	G	6	2	Ref	NaN	Ref	0	2	2	4
1	119174037	rs318030937	-	intron_variant	MODIFIER	G	A	10	3	Alt,Ref	Ref	Alt,Ref	1	4	2	6
1	119174775	rs13929238	-	intron_variant	MODIFIER	G	A	6	2	Ref	NaN	Ref	0	2	2	4
1	119174919	rs313455925	-	intron_variant	MODIFIER	G	T	3	1	Ref	NaN	Ref	0	1	1	2
1	119175112	rs315866902	-	intron_variant	MODIFIER	G	A	1	1	Ref	NaN	Ref	0	0	1	1
1	119175818	rs14879715	-	intron_variant	MODIFIER	G	A	9	2	Ref	Ref	Ref	1	3	1	6
1	119175819	rs14879716	-	intron_variant	MODIFIER	T	C	9	2	Ref	Ref	Ref	1	3	1	6
1	119176822	rs13686395	-	upstream_gene_variant	MODIFIER	G	C	6	1	Ref	Ref	NaN	1	2	0	4
1	119176913	rs13686396	-	upstream_gene_variant	MODIFIER	T	C	9	4	Alt,Ref	Alt	Alt,Ref	1	3	3	6
1	119176926	rs13929240	-	upstream_gene_variant	MODIFIER	C	A	6	1	Ref	NaN	Ref	0	2	1	4
1	119176969	rs318210722	-	upstream_gene_variant	MODIFIER	G	A	8	1	Ref	Ref	NaN	1	2	0	6
1	119180480	rs14879722	-	upstream_gene_variant	MODIFIER	A	G	1	1	Ref	Ref	NaN	1	1	0	0
1	119799558	rs15403321	RPS6KA3	downstream_gene_variant	MODIFIER	T	C	1	1	Alt	NaN	Alt	0	0	1	1
1	120743387	rs15406029	RAI2	synonymous_variant	LOW	T	C	7	1	Alt	Alt	NaN	1	2	0	5
1	121426887	rs316179018	TXLNG	upstream_gene_variant	MODIFIER	A	G	5	1	Ref	NaN	Ref	0	2	1	3
1	121439412	.	SYAP1	3_prime_UTR_variant	MODIFIER	A	T	1	1	Ref	NaN	Ref	0	0	1	1
1	121450146	rs736965479	SYAP1	synonymous_variant	LOW	G	A	14	1	Alt	NaN	Alt	0	6	1	8
1	121883928	.	AP1S2	3_prime_UTR_variant	MODIFIER	G	A	2	1	Alt	Alt	NaN	1	2	0	0
1	122311938	rs741017416	MOSPD2	3_prime_UTR_variant	MODIFIER	G	T	2	1	Ref	Ref	NaN	1	1	0	1
1	122846276	rs13933893	GPM6B	intron_variant	MODIFIER	C	A	1	1	Alt	NaN	Alt	0	0	1	1
1	122928925	rs10723540	GPM6B	synonymous_variant	LOW	C	T	10	2	Ref	Ref	Ref	1	6	1	4
1	122929330	.	GPM6B	missense_variant	MODERATE	C	T	1	1	Ref	Ref	NaN	1	1	0	0
1	122930474	rs13934005	GPM6B	3_prime_UTR_variant	MODIFIER	G	A	7	1	Ref	NaN	Ref	0	2	1	5
1	122930954	rs312617435	GPM6B	3_prime_UTR_variant	MODIFIER	G	A	9	2	Alt	Alt	Alt	1	5	1	4
1	122933153	rs314264910	OFD1	downstream_gene_variant	MODIFIER	C	T	12	1	Alt	Alt	NaN	1	5	0	7
1	122933620	rs741512586	OFD1	downstream_gene_variant	MODIFIER	G	A	7	1	Alt	Alt	NaN	1	2	0	5
1	122968309	rs14883075	TRAPPC2	3_prime_UTR_variant	MODIFIER	T	C	13	1	Alt	Alt	NaN	1	6	0	7
1	123018824	rs315678852	EGFL6	3_prime_UTR_variant	MODIFIER	T	C	6	1	Ref	Ref	NaN	1	3	0	3
1	123019126	rs732001256	EGFL6	3_prime_UTR_variant	MODIFIER	C	T	5	2	Alt,Ref	Alt	Ref	1	2	1	3
1	123019257	rs738924325	EGFL6	3_prime_UTR_variant	MODIFIER	A	G	8	1	Alt	NaN	Alt	0	4	1	4
1	123019258	rs731569399	EGFL6	3_prime_UTR_variant	MODIFIER	G	C	8	1	Alt	NaN	Alt	0	4	1	4
1	123020779	rs317391876	EGFL6	synonymous_variant	LOW	A	G	3	1	Ref	NaN	Ref	0	1	1	2
1	123031679	rs316401276	EGFL6	synonymous_variant	LOW	G	A	6	2	Alt	Alt	Alt	1	4	1	2
1	123031694	rs313936995	EGFL6	synonymous_variant	LOW	A	G	8	1	Ref	Ref	NaN	1	4	0	4
1	123031748	.	EGFL6	synonymous_variant	LOW	G	A	3	1	Ref	NaN	Ref	0	0	1	3
1	123031922	rs735314730	EGFL6	synonymous_variant	LOW	T	C	2	1	Alt	NaN	Alt	0	1	1	1
1	123031925	rs737350648	EGFL6	synonymous_variant	LOW	A	G	2	1	Alt	NaN	Alt	0	1	1	1
1	123410529	rs316953874	TLR7	missense_variant	MODERATE	T	A	2	1	Ref	Ref	NaN	1	1	0	1
1	123420242	rs315945791	PRPS2	downstream_gene_variant	MODIFIER	C	G	2	1	Alt	Alt	NaN	1	1	0	1
1	124017979	rs315745949	-	downstream_gene_variant	MODIFIER	C	T	2	1	Ref	NaN	Ref	0	1	1	1
1	124304091	rs740514592	ARHGAP6	synonymous_variant	LOW	G	A	1	1	Ref	NaN	Ref	0	0	1	1
1	124825981	.	CLCN4	downstream_gene_variant	MODIFIER	C	T	6	1	Ref	Ref	NaN	1	3	0	3
1	128372709	rs317271454	MXRA5	synonymous_variant	LOW	G	A	8	1	Ref	Ref	NaN	1	4	0	4
1	128375748	rs315433973	MXRA5	synonymous_variant	LOW	C	T	7	1	Alt	Alt	NaN	1	4	0	3
1	128377437	rs13936684	MXRA5	synonymous_variant	LOW	A	T	7	1	Alt	Alt	NaN	1	4	0	3
1	128377452	rs738536221	MXRA5	missense_variant	MODERATE	A	G	2	1	Alt	Alt	NaN	1	2	0	0
1	128500430	rs738748049	ARSH	missense_variant	MODERATE	G	A	1	1	Ref	NaN	Ref	0	0	1	1
1	128602772	rs734348963	-	upstream_gene_variant	MODIFIER	T	A	2	1	Alt	Alt	NaN	1	1	0	1
1	128602810	rs317098645	-	upstream_gene_variant	MODIFIER	T	C	7	1	Alt	Alt	NaN	1	3	0	4
1	128602841	rs315905820	-	upstream_gene_variant	MODIFIER	A	T	6	2	Ref	NaN	Ref	0	1	2	5
1	128603243	rs10726732	-	upstream_gene_variant	MODIFIER	A	C	6	1	Alt	NaN	Alt	0	2	1	4
1	128607933	rs10730300	CD99	synonymous_variant	LOW	T	C	8	3	Alt	Alt	Alt	2	3	1	5
1	128607942	rs316308207	CD99	synonymous_variant	LOW	A	G	9	2	Alt	Alt	NaN	2	5	0	4
1	129089859	rs314019140	AKAP17A	synonymous_variant	LOW	T	A	5	1	Alt	Alt	NaN	1	2	0	3
1	129197412	rs734365659	SLC25A6	3_prime_UTR_variant	MODIFIER	T	C	11	1	Ref	NaN	Ref	0	5	1	6
1	129198129	rs738429572	-	downstream_gene_variant	MODIFIER	A	T	2	2	Alt	Alt	NaN	2	2	0	0
1	130029303	rs13938330	PPP2R3B	synonymous_variant	LOW	A	G	9	1	Ref	Ref	NaN	1	3	0	6
1	130044914	rs313611059	STAGL	missense_variant	MODERATE	A	G	5	2	Alt,Ref	NaN	Alt,Ref	0	2	2	3
1	130158137	rs29005147	RGN	3_prime_UTR_variant	MODIFIER	G	C	11	1	Ref	NaN	Ref	0	5	1	6
1	130164898	rs315676580	RGN	synonymous_variant	LOW	C	T	15	1	Alt	NaN	Alt	0	8	1	7
1	130167945	rs313806020	RGN	synonymous_variant	LOW	G	A	4	1	Ref	NaN	Ref	0	2	1	2
1	130362732	rs741574969	CHST7	downstream_gene_variant	MODIFIER	A	C	2	1	Ref	NaN	Ref	0	1	1	1
1	130407075	rs13938803	TUBGCP5	synonymous_variant	LOW	C	T	1	1	Alt	NaN	Alt	0	0	1	1
1	130439773	.	CYFIP1	splice_acceptor_variant	HIGH	G	A	1	1	Alt	Alt	NaN	1	1	0	0
1	132193605	rs733839898	TMEM131	synonymous_variant	LOW	C	T	13	1	Alt	NaN	Alt	0	6	1	7
1	132211795	rs312750817	TMEM131	synonymous_variant	LOW	C	T	11	1	Alt	NaN	Alt	0	6	1	5
1	132211813	rs314975174	TMEM131	synonymous_variant	LOW	T	C	15	1	Ref	NaN	Ref	0	8	1	7
1	132219793	rs15427460	TMEM131	synonymous_variant	LOW	T	C	10	1	Ref	Ref	NaN	1	7	0	3
1	132231031	.	INPP4A	downstream_gene_variant	MODIFIER	G	A	4	1	Alt	Alt	NaN	1	2	0	2
1	132231565	rs315858150	INPP4A	downstream_gene_variant	MODIFIER	T	C	2	1	Alt	Alt	NaN	1	1	0	1
1	132249365	rs314189158	INPP4A	splice_region_variant,synonymous_variant	LOW	G	A	2	1	Ref	Ref	NaN	1	1	0	1
1	132349793	rs14889659	COA5	3_prime_UTR_variant	MODIFIER	T	C	11	3	Ref	Ref	Ref	1	5	2	6
1	132349897	rs14889660	COA5	3_prime_UTR_variant	MODIFIER	C	G	3	1	Ref	NaN	Ref	0	1	1	2
1	132349962	rs312900457	COA5	3_prime_UTR_variant	MODIFIER	T	C	15	1	Ref	NaN	Ref	0	7	1	8
1	132350018	rs316665680	COA5	3_prime_UTR_variant	MODIFIER	T	C	14	1	Ref	NaN	Ref	0	6	1	8
1	132350052	rs315232902	COA5	3_prime_UTR_variant	MODIFIER	A	G	14	1	Ref	NaN	Ref	0	6	1	8
1	132350209	rs313502146	COA5	synonymous_variant	LOW	T	G	3	1	Ref	Ref	NaN	1	1	0	2
1	132590314	rs738787320	TXNDC9	3_prime_UTR_variant	MODIFIER	G	A	3	1	Ref	NaN	Ref	0	0	1	3
1	132590468	rs315165726	TXNDC9	3_prime_UTR_variant	MODIFIER	A	G	1	1	Ref	NaN	Ref	0	0	1	1
1	132600697	.	EIF5B	upstream_gene_variant	MODIFIER	C	A	2	2	Alt	Alt	NaN	2	2	0	0
1	132614199	rs29007454	EIF5B	synonymous_variant	LOW	G	A	11	1	Alt	NaN	Alt	0	4	1	7
1	132614406	rs315517276	EIF5B	synonymous_variant	LOW	A	G	11	1	Ref	NaN	Ref	0	5	1	6
1	132622171	rs15428818	EIF5B	synonymous_variant	LOW	C	T	6	1	Alt	NaN	Alt	0	3	1	3
1	132622216	rs13624940	EIF5B	synonymous_variant	LOW	G	A	8	1	Ref	NaN	Ref	0	2	1	6
1	132622255	rs13624941	EIF5B	synonymous_variant	LOW	G	A	9	1	Alt	NaN	Alt	0	4	1	5
1	132624081	rs315522873	EIF5B	synonymous_variant	LOW	T	C	4	1	Ref	NaN	Ref	0	1	1	3
1	133105464	rs317688295	LONRF2	downstream_gene_variant	MODIFIER	T	C	7	1	Ref	NaN	Ref	0	2	1	5
1	133105740	rs314214717	LONRF2	downstream_gene_variant	MODIFIER	T	C	3	1	Alt	NaN	Alt	0	1	1	2
1	133159324	rs734994446	CHST10	downstream_gene_variant	MODIFIER	T	C	7	1	Ref	NaN	Ref	0	3	1	4
1	133218991	rs732396977	PDCL3	synonymous_variant	LOW	C	T	15	1	Alt	Alt	NaN	1	6	0	9
1	133220939	rs731665211	PDCL3	3_prime_UTR_variant	MODIFIER	A	G	15	1	Alt	Alt	NaN	1	7	0	8
1	133516970	rs734221329	-	synonymous_variant	LOW	G	A	12	1	Alt	NaN	Alt	0	4	1	8
1	133517051	rs314472918	-	synonymous_variant	LOW	T	C	14	10	Alt	Alt	Alt	4	7	6	7
1	133517069	rs10727366	-	synonymous_variant	LOW	A	C	14	10	Alt	Alt	Alt	4	7	6	7
1	133744173	rs731478066	MAP4K4	synonymous_variant	LOW	G	A	2	1	Alt	NaN	Alt	0	1	1	1
1	133757054	rs732900392	MAP4K4	synonymous_variant	LOW	T	C	1	1	Alt	NaN	Alt	0	0	1	1
1	133757099	.	MAP4K4	synonymous_variant	LOW	G	A	1	1	Alt	NaN	Alt	0	0	1	1
1	133901783	rs732570827	IL1R1	downstream_gene_variant	MODIFIER	A	G	2	1	Alt	NaN	Alt	0	1	1	1
1	134106748	rs738989991	SLC9A2	downstream_gene_variant	MODIFIER	T	C	1	1	Alt	NaN	Alt	0	0	1	1
1	134124683	rs735957669	TMEM182	5_prime_UTR_variant	MODIFIER	T	C	1	1	Ref	NaN	Ref	0	0	1	1
1	134124795	rs317065153	TMEM182	5_prime_UTR_variant	MODIFIER	A	G	13	1	Alt	NaN	Alt	0	4	1	9
1	134148090	rs80606128	TMEM182	3_prime_UTR_variant	MODIFIER	T	A	21	1	Alt	Alt	NaN	1	9	0	12
1	134148120	rs80631242	TMEM182	3_prime_UTR_variant	MODIFIER	G	C	21	1	Alt	Alt	NaN	1	9	0	12
1	134148174	rs739647007	TMEM182	3_prime_UTR_variant	MODIFIER	C	T	11	1	Alt	Alt	NaN	1	6	0	5
1	134148658	rs80679767	TMEM182	3_prime_UTR_variant	MODIFIER	G	A	7	1	Alt	NaN	Alt	0	1	1	6
1	135157014	rs13943439	MRPS9	synonymous_variant	LOW	A	G	11	1	Alt	Alt	NaN	1	5	0	6
1	135217786	rs314982628	C1H2ORF49	synonymous_variant	LOW	T	C	10	1	Ref	NaN	Ref	0	4	1	6
1	135227219	rs314229422	C1H2ORF49	3_prime_UTR_variant	MODIFIER	T	C	3	1	Ref	NaN	Ref	0	2	1	1
1	135227238	rs15433386	C1H2ORF49	3_prime_UTR_variant	MODIFIER	C	T	3	1	Ref	NaN	Ref	0	2	1	1
1	135230678	rs13625724	FHL2	3_prime_UTR_variant	MODIFIER	C	T	2	1	Alt	Alt	NaN	1	1	0	1
1	135230698	rs13625725	FHL2	3_prime_UTR_variant	MODIFIER	T	G	2	1	Alt	NaN	Alt	0	1	1	1
1	135506300	rs10731970	C2orf40	5_prime_UTR_variant	MODIFIER	A	G	9	2	Alt	NaN	Alt	0	4	2	5
1	135506818	.	C2orf40	missense_variant	MODERATE	G	A	8	1	Alt	Alt	NaN	1	3	0	5
1	135509027	rs737335359	C2orf40	synonymous_variant	LOW	C	T	9	1	Alt	NaN	Alt	0	6	1	3
1	135509193	rs13943923	C2orf40	3_prime_UTR_variant	MODIFIER	A	G	1	1	Alt	NaN	Alt	0	0	1	1
1	136360803	rs737873743	LIMS1	synonymous_variant	LOW	A	G	12	1	Ref	Ref	NaN	1	6	0	6
1	136395533	rs794641654	-	intron_variant	MODIFIER	G	A	6	2	Ref	Ref	Ref	1	4	1	2
1	136420128	.	-	missense_variant	MODERATE	T	G	3	1	Ref	NaN	Ref	0	1	1	2
1	136420139	.	-	synonymous_variant	LOW	T	C	1	1	Ref	Ref	NaN	1	1	0	0
1	136423257	rs312979935	-	synonymous_variant	LOW	A	G	5	1	Alt	Alt	NaN	1	2	0	3
1	136423994	rs317828232	-	missense_variant	MODERATE	G	A	6	1	Alt	Alt	NaN	1	4	0	2
1	136899167	rs740486181	CHAMP1	synonymous_variant	LOW	G	A	9	1	Ref	NaN	Ref	0	4	1	5
1	136900106	rs315427224	CHAMP1	synonymous_variant	LOW	A	C	9	1	Alt	NaN	Alt	0	4	1	5
1	136900185	rs314576933	CHAMP1	missense_variant	MODERATE	T	C	2	1	Ref	Ref	NaN	1	1	0	1
1	136900571	rs738653063	CHAMP1	synonymous_variant	LOW	C	A	2	1	Ref	Ref	NaN	1	1	0	1
1	136901460	rs313004241	CHAMP1	missense_variant	MODERATE	T	C	10	1	Ref	Ref	NaN	1	4	0	6
1	137134083	rs14893922	RASA3	3_prime_UTR_variant	MODIFIER	G	A	12	1	Ref	NaN	Ref	0	4	1	8
1	137202448	rs741219261	GAS6	synonymous_variant	LOW	A	G	8	1	Alt	NaN	Alt	0	3	1	5
1	137404444	rs740759562	DCUN1D2	downstream_gene_variant	MODIFIER	T	C	8	1	Ref	NaN	Ref	0	4	1	4
1	137411137	rs13946035	ADPRHL1	5_prime_UTR_variant	MODIFIER	T	C	3	3	Alt,Ref	Ref	Alt,Ref	1	1	2	2
1	137411185	rs10722089	ADPRHL1	synonymous_variant	LOW	C	T	9	2	Alt	Alt	Alt	1	5	1	4
1	137414348	rs313949829	ADPRHL1	synonymous_variant	LOW	G	A	6	2	Alt	Alt	Alt	1	2	1	4
1	137418591	rs314162538	ADPRHL1	synonymous_variant	LOW	C	T	3	1	Alt	NaN	Alt	0	1	1	2
1	137420886	rs10723841	ADPRHL1	synonymous_variant	LOW	A	G	5	1	Ref	NaN	Ref	0	3	1	2
1	137438547	rs13626687	-	upstream_gene_variant	MODIFIER	G	A	1	1	Alt	NaN	Alt	0	0	1	1
1	137438615	rs14894288	-	upstream_gene_variant	MODIFIER	C	T	1	1	Alt	NaN	Alt	0	0	1	1
1	137441921	rs735625451	-	intron_variant	MODIFIER	T	C	2	1	Alt	NaN	Alt	0	1	1	1
1	137443766	rs316235846	-	intron_variant	MODIFIER	G	A	2	1	Alt	Alt	NaN	1	2	0	0
1	137465620	rs733287214	GRTP1	synonymous_variant	LOW	T	C	7	1	Alt	NaN	Alt	0	3	1	4
1	137487978	rs10728404	LAMP1	3_prime_UTR_variant	MODIFIER	A	T	11	2	Alt	Alt	NaN	2	7	0	4
1	137488370	rs313224284	LAMP1	3_prime_UTR_variant	MODIFIER	C	T	11	4	Ref	Ref	Ref	3	7	1	4
1	137489088	rs740644138	LAMP1	synonymous_variant	LOW	C	T	13	7	Ref	Ref	Ref	5	8	2	5
1	137489339	rs741202149	LAMP1	synonymous_variant	LOW	G	A	12	5	Ref	Ref	Ref	3	8	2	4
1	137491509	rs314973956	LAMP1	synonymous_variant	LOW	G	C	11	4	Ref	Ref	Ref	2	6	2	5
1	137495201	rs15439466	LAMP1	missense_variant	MODERATE	C	T	11	3	Ref	Ref	Ref	2	6	1	5
1	137495238	rs316255258	LAMP1	synonymous_variant	LOW	C	A	10	2	Alt	Alt	Alt	1	5	1	5
1	138792146	rs736516805	COL4A1	downstream_gene_variant	MODIFIER	A	G	12	1	Alt	Alt	NaN	1	4	0	8
1	138792152	rs739869333	COL4A1	downstream_gene_variant	MODIFIER	C	G	12	1	Alt	Alt	NaN	1	4	0	8
1	138792294	rs315744704	COL4A1	downstream_gene_variant	MODIFIER	A	T	13	1	Alt	NaN	Alt	0	7	1	6
1	138792482	rs13947595	COL4A1	downstream_gene_variant	MODIFIER	G	A	7	2	Alt	Alt	Alt	1	5	1	2
1	138792843	rs313849346	COL4A1	downstream_gene_variant	MODIFIER	A	T	13	1	Alt	NaN	Alt	0	7	1	6
1	138793182	rs738106842	COL4A1	downstream_gene_variant	MODIFIER	C	T	8	1	Alt	Alt	NaN	1	4	0	4
1	138793313	rs312671988	COL4A1	downstream_gene_variant	MODIFIER	G	T	7	3	Alt	Alt	NaN	3	5	0	2
1	138802011	rs740219350	COL4A1	synonymous_variant	LOW	C	T	9	1	Alt	Alt	NaN	1	4	0	5
1	138834601	rs312868921	COL4A1	synonymous_variant	LOW	C	T	7	1	Alt	Alt	NaN	1	5	0	2
1	139022613	.	COL4A2	splice_region_variant,synonymous_variant	LOW	T	C	5	1	Alt	Alt	NaN	1	3	0	2
1	139029154	rs316765517	COL4A2	synonymous_variant	LOW	C	T	11	1	Alt	Alt	NaN	1	6	0	5
1	139040116	rs317075464	COL4A2	synonymous_variant	LOW	T	C	10	1	Ref	NaN	Ref	0	2	1	8
1	139040167	rs314687932	COL4A2	synonymous_variant	LOW	C	T	10	3	Alt	Alt	Alt	1	2	2	8
1	139043217	rs733925692	COL4A2	synonymous_variant	LOW	C	T	6	1	Alt	NaN	Alt	0	1	1	5
1	139043220	rs738683345	COL4A2	synonymous_variant	LOW	T	C	6	1	Alt	NaN	Alt	0	1	1	5
1	139054367	rs738657448	COL4A2	downstream_gene_variant	MODIFIER	T	C	8	1	Ref	Ref	NaN	1	4	0	4
1	139168882	rs314296307	CARS2	downstream_gene_variant	MODIFIER	A	T	8	1	Alt	NaN	Alt	0	2	1	6
1	139169222	rs732799084	CARS2	downstream_gene_variant	MODIFIER	G	A	5	1	Ref	NaN	Ref	0	2	1	3
1	139241910	rs317995708	ANKRD10	3_prime_UTR_variant	MODIFIER	T	A	8	1	Alt	Alt	NaN	1	3	0	5
1	139267421	rs315086993	ANKRD10	intron_variant	MODIFIER	T	C	1	1	Alt	Alt	NaN	1	1	0	0
1	139268992	rs735617695	ANKRD10	intron_variant	MODIFIER	G	C	1	1	Alt	Alt	NaN	1	1	0	0
1	139269075	rs13948339	ANKRD10	splice_region_variant,intron_variant	LOW	G	A	1	1	Alt	Alt	NaN	1	1	0	0
1	141032520	rs13949442	ARGLU1	synonymous_variant	LOW	G	C	1	1	Alt	NaN	Alt	0	0	1	1
1	141032565	rs3137201	ARGLU1	synonymous_variant	LOW	C	G	3	2	Alt	Alt	Alt	1	2	1	1
1	141039190	rs735482604	ARGLU1	intron_variant	MODIFIER	G	A	8	1	Alt	NaN	Alt	0	5	1	3
1	142756708	rs737505260	ERCC5	synonymous_variant	LOW	T	C	8	1	Ref	Ref	NaN	1	2	0	6
1	142843927	rs312530298	METTL21C	missense_variant	MODERATE	A	C	9	1	Ref	Ref	NaN	1	2	0	7
1	142845354	rs739667798	METTL21C	synonymous_variant	LOW	T	C	7	1	Alt	NaN	Alt	0	3	1	4
1	142846914	rs10726250	METTL21C	intron_variant	MODIFIER	A	T	10	7	Ref	Ref	Ref	1	4	6	6
1	142846915	rs10724897	METTL21C	intron_variant	MODIFIER	A	T	10	7	Ref	Ref	Ref	1	4	6	6
1	142847530	rs14898029	TPP2	downstream_gene_variant	MODIFIER	G	A	10	5	Ref	Ref	Ref	1	3	4	7
1	142847546	rs14898030	TPP2	downstream_gene_variant	MODIFIER	C	T	14	6	Alt,Ref	Alt	Ref	1	5	5	9
1	142847779	rs734580602	TPP2	downstream_gene_variant	MODIFIER	T	C	11	4	Ref	Ref	Ref	2	4	2	7
1	142848039	rs316962101	TPP2	downstream_gene_variant	MODIFIER	A	G	8	3	Ref	NaN	Ref	0	4	3	4
1	142848237	rs15449009	TPP2	downstream_gene_variant	MODIFIER	T	C	8	6	Ref	Ref	Ref	1	2	5	6
1	142848265	rs15449011	TPP2	downstream_gene_variant	MODIFIER	T	C	8	5	Ref	Ref	Ref	1	2	4	6
1	142848384	rs316475401	TPP2	downstream_gene_variant	MODIFIER	A	C	8	2	Ref	NaN	Ref	0	4	2	4
1	142848678	rs14898031	TPP2	downstream_gene_variant	MODIFIER	G	A	8	7	Ref	Ref	Ref	1	2	6	6
1	142860391	rs315889349	TPP2	splice_region_variant,synonymous_variant	LOW	A	G	5	1	Alt	Alt	NaN	1	2	0	3
1	143947091	rs312592581	GGACT	upstream_gene_variant	MODIFIER	T	C	1	1	Ref	Ref	NaN	1	1	0	0
1	144549035	rs10727792	-	upstream_gene_variant	MODIFIER	C	A	13	1	Ref	Ref	NaN	1	8	0	5
1	144945215	rs735662648	FARP1	synonymous_variant	LOW	A	G	3	1	Alt	Alt	NaN	1	2	0	1
1	144945217	rs740402533	FARP1	missense_variant	MODERATE	C	G	3	1	Alt	Alt	NaN	1	2	0	1
1	145124306	rs734971111	-	downstream_gene_variant	MODIFIER	T	C	9	1	Ref	NaN	Ref	0	2	1	7
1	145124348	rs741214956	-	downstream_gene_variant	MODIFIER	C	T	5	1	Alt	NaN	Alt	0	2	1	3
1	145133749	rs731693392	-	synonymous_variant	LOW	T	C	11	1	Alt	NaN	Alt	0	5	1	6
1	145147030	rs316559156	-	synonymous_variant	LOW	G	A	10	1	Alt	NaN	Alt	0	4	1	6
1	145337648	rs15455437	MBNL2	3_prime_UTR_variant	MODIFIER	A	G	11	1	Ref	NaN	Ref	0	5	1	6
1	145362506	rs317254044	MBNL2	synonymous_variant	LOW	C	A	10	1	Alt	Alt	NaN	1	6	0	4
1	145954024	.	UGGT2	downstream_gene_variant	MODIFIER	G	A	12	1	Alt	NaN	Alt	0	7	1	5
1	145954039	rs740307655	UGGT2	downstream_gene_variant	MODIFIER	G	A	11	1	Ref	NaN	Ref	0	2	1	9
1	153022889	rs734328443	NDFIP2	3_prime_UTR_variant	MODIFIER	A	G	11	1	Ref	NaN	Ref	0	4	1	7
1	153023232	rs738079563	NDFIP2	3_prime_UTR_variant	MODIFIER	A	C	12	2	Ref	Ref	Ref	1	5	1	7
1	153023235	rs741533189	NDFIP2	3_prime_UTR_variant	MODIFIER	G	T	11	2	Ref	Ref	Ref	1	4	1	7
1	153023766	rs731057496	NDFIP2	3_prime_UTR_variant	MODIFIER	T	G	13	1	Alt	NaN	Alt	0	6	1	7
1	153024698	rs732868643	NDFIP2	3_prime_UTR_variant	MODIFIER	T	C	13	1	Ref	Ref	NaN	1	6	0	7
1	153024832	rs793928787	NDFIP2	3_prime_UTR_variant	MODIFIER	C	T	3	1	Alt	NaN	Alt	0	2	1	1
1	153164220	rs739604899	RBM26	downstream_gene_variant	MODIFIER	T	G	1	1	Alt	Alt	NaN	1	1	0	0
1	154259306	.	MYCBP2	synonymous_variant	LOW	G	A	1	1	Ref	Ref	NaN	1	1	0	0
1	154387098	rs312745492	MYCBP2	synonymous_variant	LOW	T	C	1	1	Alt	Alt	NaN	1	1	0	0
1	154459090	rs316394107	CLN5	downstream_gene_variant	MODIFIER	A	G	2	1	Alt	Alt	NaN	1	2	0	0
1	154476470	rs314334386	ES1ML1	missense_variant	MODERATE	A	G	1	1	Ref	Ref	NaN	1	1	0	0
1	154478070	rs313965746	ES1ML1	3_prime_UTR_variant	MODIFIER	G	C	10	5	Alt	Alt	Alt	3	5	2	5
1	154478107	rs735312958	ES1ML1	3_prime_UTR_variant	MODIFIER	T	C	9	2	Ref	Ref	NaN	2	4	0	5
1	154478113	rs738581757	ES1ML1	3_prime_UTR_variant	MODIFIER	T	A	15	2	Ref	Ref	NaN	2	5	0	10
1	154528072	rs733146224	KCTD12	downstream_gene_variant	MODIFIER	C	T	12	1	Alt	NaN	Alt	0	6	1	6
1	154528086	rs315813715	KCTD12	downstream_gene_variant	MODIFIER	C	T	11	1	Ref	Ref	NaN	1	3	0	8
1	154528693	rs315856286	KCTD12	downstream_gene_variant	MODIFIER	C	A	12	1	Ref	NaN	Ref	0	7	1	5
1	154528804	rs313827941	KCTD12	downstream_gene_variant	MODIFIER	C	G	11	1	Alt	Alt	NaN	1	7	0	4
1	154529729	rs739370396	KCTD12	downstream_gene_variant	MODIFIER	A	G	4	1	Ref	NaN	Ref	0	1	1	3
1	154529874	rs15475218	KCTD12	downstream_gene_variant	MODIFIER	C	T	3	1	Alt	NaN	Alt	0	0	1	3
1	154867974	rs739450696	LMO7	downstream_gene_variant	MODIFIER	C	T	6	1	Ref	NaN	Ref	0	2	1	4
1	154868129	rs10721696	LMO7	downstream_gene_variant	MODIFIER	G	A	12	1	Ref	NaN	Ref	0	4	1	8
1	154884618	rs315857581	LMO7	intron_variant	MODIFIER	T	C	1	1	Ref	Ref	NaN	1	1	0	0
1	154889618	rs314952030	LMO7	synonymous_variant	LOW	G	A	5	1	Alt	NaN	Alt	0	2	1	3
1	155068622	rs314129314	COMMD6	3_prime_UTR_variant	MODIFIER	A	G	7	1	Alt	NaN	Alt	0	4	1	3
1	155068629	rs312704759	COMMD6	3_prime_UTR_variant	MODIFIER	A	G	7	1	Alt	NaN	Alt	0	4	1	3
1	155070648	rs317974676	COMMD6	downstream_gene_variant	MODIFIER	G	C	8	1	Ref	NaN	Ref	0	3	1	5
1	155199039	rs316042679	TBC1D4	downstream_gene_variant	MODIFIER	A	G	12	1	Alt	NaN	Alt	0	4	1	8
1	156092085	rs314255788	-	synonymous_variant	LOW	C	T	7	1	Ref	NaN	Ref	0	5	1	2
1	156092408	rs741506946	-	missense_variant	MODERATE	T	C	8	1	Ref	NaN	Ref	0	6	1	2
1	156105630	rs13963379	-	downstream_gene_variant	MODIFIER	C	G	4	1	Alt	Alt	NaN	1	2	0	2
1	156108896	rs741783646	-	downstream_gene_variant	MODIFIER	C	T	2	1	Alt	NaN	Alt	0	1	1	1
1	156283716	rs316852580	MZT1	3_prime_UTR_variant	MODIFIER	T	C	10	1	Ref	Ref	NaN	1	6	0	4
1	156283725	rs15480202	MZT1	3_prime_UTR_variant	MODIFIER	A	C	9	1	Alt	Alt	NaN	1	6	0	3
1	165734799	rs317218282	SUGT1	missense_variant	MODERATE	C	T	3	1	Alt	NaN	Alt	0	1	1	2
1	165856743	rs314092705	WBP4	3_prime_UTR_variant	MODIFIER	C	T	6	1	Ref	NaN	Ref	0	2	1	4
1	165861665	rs13551246	MTRF1	3_prime_UTR_variant	MODIFIER	T	C	6	1	Alt	NaN	Alt	0	2	1	4
1	165861715	rs317968133	MTRF1	synonymous_variant	LOW	A	G	6	1	Alt	NaN	Alt	0	2	1	4
1	165863581	rs14912423	MTRF1	missense_variant	MODERATE	C	A	7	3	Alt	NaN	Alt	0	3	3	4
1	165865444	rs314704007	MTRF1	synonymous_variant	LOW	G	A	7	2	Alt	NaN	Alt	0	2	2	5
1	165865474	rs317462471	MTRF1	synonymous_variant	LOW	T	C	5	2	Alt	NaN	Alt	0	2	2	3
1	165872306	rs14912438	MTRF1	synonymous_variant	LOW	G	T	8	1	Alt	NaN	Alt	0	2	1	6
1	165872380	rs13551257	MTRF1	missense_variant	MODERATE	A	G	6	1	Alt	NaN	Alt	0	2	1	4
1	165954452	rs317545257	RGCC	intron_variant	MODIFIER	A	G	4	1	Alt	Alt	NaN	1	3	0	1
1	165955032	rs316084724	RGCC	intron_variant	MODIFIER	G	A	3	2	Alt,Ref	Alt	Ref	1	2	1	1
1	165955067	.	RGCC	intron_variant	MODIFIER	G	A	2	1	Alt	Alt	NaN	1	2	0	0
1	165955147	rs315003428	RGCC	intron_variant	MODIFIER	A	G	2	1	Alt	Alt	NaN	1	2	0	0
1	165955207	rs15488486	RGCC	intron_variant	MODIFIER	G	A	2	1	Ref	Ref	NaN	1	2	0	0
1	165955231	rs315605124	RGCC	intron_variant	MODIFIER	C	T	3	1	Alt	Alt	NaN	1	3	0	0
1	165955594	rs314359523	RGCC	intron_variant	MODIFIER	A	G	1	1	Ref	Ref	NaN	1	1	0	0
1	165955843	rs735551386	RGCC	intron_variant	MODIFIER	T	C	1	1	Ref	Ref	NaN	1	1	0	0
1	165955950	rs313759340	RGCC	intron_variant	MODIFIER	T	G	2	1	Ref	Ref	NaN	1	2	0	0
1	165955960	rs732383573	RGCC	intron_variant	MODIFIER	G	C	1	1	Ref	Ref	NaN	1	1	0	0
1	165956358	rs733803439	RGCC	intron_variant	MODIFIER	C	T	2	1	Ref	Ref	NaN	1	2	0	0
1	165956436	rs315391616	RGCC	intron_variant	MODIFIER	A	C	2	1	Ref	Ref	NaN	1	2	0	0
1	165956464	rs734061575	RGCC	intron_variant	MODIFIER	C	A	3	2	Alt,Ref	Ref	Alt	1	2	1	1
1	165956491	rs317678003	RGCC	intron_variant	MODIFIER	C	T	2	1	Ref	Ref	NaN	1	1	0	1
1	165956521	rs316077397	RGCC	intron_variant	MODIFIER	C	T	3	1	Ref	Ref	NaN	1	2	0	1
1	165956729	rs314501143	RGCC	intron_variant	MODIFIER	G	C	2	1	Ref	Ref	NaN	1	2	0	0
1	165956818	rs740326564	RGCC	intron_variant	MODIFIER	T	C	1	1	Ref	Ref	NaN	1	1	0	0
1	165956872	rs735788014	RGCC	intron_variant	MODIFIER	T	G	1	1	Ref	Ref	NaN	1	1	0	0
1	165956902	rs316508664	RGCC	intron_variant	MODIFIER	A	G	2	1	Ref	Ref	NaN	1	2	0	0
1	165956931	rs315003926	RGCC	intron_variant	MODIFIER	C	T	3	1	Ref	Ref	NaN	1	3	0	0
1	165956940	rs313988518	RGCC	intron_variant	MODIFIER	G	T	3	1	Ref	Ref	NaN	1	3	0	0
1	165957099	rs14912556	RGCC	intron_variant	MODIFIER	A	G	1	1	Ref	Ref	NaN	1	1	0	0
1	165957351	rs312789290	RGCC	intron_variant	MODIFIER	G	A	3	1	Ref	Ref	NaN	1	2	0	1
1	165957423	rs14912557	RGCC	intron_variant	MODIFIER	A	C	3	1	Ref	Ref	NaN	1	3	0	0
1	165957634	rs317569789	RGCC	intron_variant	MODIFIER	T	A	3	1	Ref	Ref	NaN	1	3	0	0
1	165957834	rs317924775	RGCC	intron_variant	MODIFIER	C	G	2	1	Ref	Ref	NaN	1	1	0	1
1	165957881	rs314064784	RGCC	intron_variant	MODIFIER	C	T	1	1	Ref	Ref	NaN	1	1	0	0
1	165958226	rs312339326	RGCC	intron_variant	MODIFIER	T	C	4	1	Ref	Ref	NaN	1	3	0	1
1	165958779	rs313425913	RGCC	intron_variant	MODIFIER	A	G	2	1	Ref	Ref	NaN	1	2	0	0
1	165959176	rs314124423	RGCC	intron_variant	MODIFIER	T	C	5	1	Ref	Ref	NaN	1	4	0	1
1	165959329	rs315471297	RGCC	intron_variant	MODIFIER	A	G	3	1	Ref	Ref	NaN	1	3	0	0
1	165959505	rs312376784	RGCC	intron_variant	MODIFIER	C	T	1	1	Ref	Ref	NaN	1	1	0	0
1	165959575	rs739301964	RGCC	intron_variant	MODIFIER	G	C	3	1	Ref	Ref	NaN	1	3	0	0
1	165959721	rs315088914	RGCC	intron_variant	MODIFIER	A	T	3	1	Ref	Ref	NaN	1	2	0	1
1	165959761	rs312736008	RGCC	intron_variant	MODIFIER	G	A	2	1	Ref	Ref	NaN	1	2	0	0
1	165959772	rs317351863	RGCC	intron_variant	MODIFIER	A	C	2	1	Ref	Ref	NaN	1	2	0	0
1	165959784	rs315704565	RGCC	intron_variant	MODIFIER	A	G	1	1	Ref	Ref	NaN	1	1	0	0
1	165959835	rs740272908	RGCC	intron_variant	MODIFIER	G	A	1	1	Ref	Ref	NaN	1	1	0	0
1	165960809	rs313461883	RGCC	intron_variant	MODIFIER	A	C	3	1	Ref	Ref	NaN	1	2	0	1
1	165962849	rs735332562	RGCC	intron_variant	MODIFIER	T	A	1	1	Ref	Ref	NaN	1	1	0	0
1	165963075	rs312897903	RGCC	intron_variant	MODIFIER	G	A	1	1	Ref	Ref	NaN	1	1	0	0
1	165963257	rs315535478	RGCC	synonymous_variant	LOW	C	T	5	4	Ref	Ref	Ref	1	1	3	4
1	165964418	rs10722048	RGCC	downstream_gene_variant	MODIFIER	C	T	4	2	Ref	Ref	Ref	1	3	1	1
1	165964564	rs315869767	RGCC	downstream_gene_variant	MODIFIER	G	A	6	3	Alt	NaN	Alt	0	2	3	4
1	165964573	rs14912563	RGCC	downstream_gene_variant	MODIFIER	A	C	9	8	Alt,Ref	Ref	Alt,Ref	4	4	4	5
1	165964835	rs14912564	RGCC	downstream_gene_variant	MODIFIER	A	G	9	7	Alt,Ref	Ref	Alt,Ref	4	4	3	5
1	165964920	rs316699421	RGCC	downstream_gene_variant	MODIFIER	C	T	8	4	Ref	Ref	Ref	3	4	1	4
1	165964950	rs314946569	RGCC	downstream_gene_variant	MODIFIER	C	T	9	3	Ref	Ref	Ref	2	2	1	7
1	165965012	rs312457365	RGCC	downstream_gene_variant	MODIFIER	T	C	7	3	Alt,Ref	Alt	Ref	1	3	2	4
1	165965025	rs731960347	RGCC	downstream_gene_variant	MODIFIER	G	A	3	1	Ref	NaN	Ref	0	0	1	3
1	165965257	rs731373246	RGCC	downstream_gene_variant	MODIFIER	T	A	6	3	Alt,Ref	NaN	Alt,Ref	0	2	3	4
1	165965385	rs314367296	RGCC	downstream_gene_variant	MODIFIER	G	A	4	2	Ref	Ref	Ref	1	3	1	1
1	165966874	rs731922901	RGCC	downstream_gene_variant	MODIFIER	C	G	2	1	Ref	Ref	NaN	1	2	0	0
1	165967516	rs740877826	RGCC	downstream_gene_variant	MODIFIER	T	C	2	2	Ref	Ref	NaN	2	2	0	0
1	165967517	rs734936494	RGCC	downstream_gene_variant	MODIFIER	C	T	2	1	Ref	Ref	NaN	1	2	0	0
1	165967557	rs738397961	RGCC	downstream_gene_variant	MODIFIER	A	G	2	1	Ref	Ref	NaN	1	2	0	0
1	165967610	rs317840971	RGCC	downstream_gene_variant	MODIFIER	T	C	2	2	Ref	Ref	NaN	2	2	0	0
1	165968132	rs317903569	RGCC	downstream_gene_variant	MODIFIER	T	G	1	1	Ref	Ref	NaN	1	1	0	0
1	165988317	rs13551340	VWA8	downstream_gene_variant	MODIFIER	G	T	3	1	Ref	Ref	NaN	1	3	0	0
1	165988322	rs13551341	VWA8	downstream_gene_variant	MODIFIER	A	G	3	1	Ref	Ref	NaN	1	3	0	0
1	165988791	rs13551342	VWA8	downstream_gene_variant	MODIFIER	T	C	5	1	Ref	Ref	NaN	1	4	0	1
1	165989690	rs13967437	VWA8	downstream_gene_variant	MODIFIER	C	T	1	1	Ref	Ref	NaN	1	1	0	0
1	165990809	rs315448038	VWA8	downstream_gene_variant	MODIFIER	A	C	9	1	Alt	Alt	NaN	1	6	0	3
1	165991019	rs315681380	VWA8	synonymous_variant	LOW	G	A	11	1	Ref	NaN	Ref	0	5	1	6
1	165991052	rs318135473	VWA8	synonymous_variant	LOW	C	T	9	1	Alt	NaN	Alt	0	5	1	4
1	165993135	rs13967455	VWA8	synonymous_variant	LOW	T	G	10	1	Alt	NaN	Alt	0	5	1	5
1	166005449	rs318013481	VWA8	synonymous_variant	LOW	A	G	9	1	Ref	NaN	Ref	0	5	1	4
1	166005516	rs315137481	VWA8	synonymous_variant	LOW	A	G	9	1	Ref	NaN	Ref	0	5	1	4
1	166011130	rs312572375	VWA8	synonymous_variant	LOW	A	G	11	1	Ref	Ref	NaN	1	5	0	6
1	166011145	rs316244705	VWA8	synonymous_variant	LOW	A	G	7	1	Alt	Alt	NaN	1	4	0	3
1	166744501	rs734794584	DNAJC15	3_prime_UTR_variant	MODIFIER	A	G	1	1	Alt	NaN	Alt	0	0	1	1
1	166744714	rs312565799	DNAJC15	3_prime_UTR_variant	MODIFIER	A	G	1	1	Alt	NaN	Alt	0	0	1	1
1	166745040	rs15490943	DNAJC15	downstream_gene_variant	MODIFIER	G	A	1	1	Ref	NaN	Ref	0	0	1	1
1	167259211	rs732548104	-	downstream_gene_variant	MODIFIER	C	T	2	1	Ref	NaN	Ref	0	1	1	1
1	167259548	rs316359498	-	downstream_gene_variant	MODIFIER	C	T	2	1	Ref	NaN	Ref	0	0	1	2
1	167259590	rs312664101	-	downstream_gene_variant	MODIFIER	T	C	2	1	Ref	NaN	Ref	0	0	1	2
1	167259732	rs315086372	-	downstream_gene_variant	MODIFIER	G	A	4	1	Ref	NaN	Ref	0	2	1	2
1	167260282	rs315792762	-	downstream_gene_variant	MODIFIER	C	T	1	1	Alt	NaN	Alt	0	0	1	1
1	167260320	rs732938017	-	downstream_gene_variant	MODIFIER	T	A	3	1	Ref	Ref	NaN	1	2	0	1
1	167406711	.	TSC22D1	3_prime_UTR_variant	MODIFIER	G	A	6	1	Ref	NaN	Ref	0	2	1	4
1	167407139	rs315552125	TSC22D1	3_prime_UTR_variant	MODIFIER	A	G	5	1	Alt	NaN	Alt	0	1	1	4
1	167407196	rs735600608	TSC22D1	3_prime_UTR_variant	MODIFIER	T	C	7	2	Ref	Ref	Ref	1	2	1	5
1	167407418	rs10723299	TSC22D1	3_prime_UTR_variant	MODIFIER	G	A	10	1	Alt	Alt	NaN	1	3	0	7
1	167407465	.	TSC22D1	3_prime_UTR_variant	MODIFIER	C	T	6	1	Ref	NaN	Ref	0	2	1	4
1	167408625	rs313202163	TSC22D1	intron_variant	MODIFIER	G	A	6	1	Ref	NaN	Ref	0	2	1	4
1	167620805	rs734901172	GPALPP1	synonymous_variant	LOW	C	T	1	1	Ref	Ref	NaN	1	1	0	0
1	167746028	rs15493611	GTF2F2	downstream_gene_variant	MODIFIER	C	T	7	1	Ref	Ref	NaN	1	5	0	2
1	167746156	rs314759871	GTF2F2	downstream_gene_variant	MODIFIER	G	A	10	3	Ref	Ref	Ref	2	6	1	4
1	167746222	rs735575871	GTF2F2	downstream_gene_variant	MODIFIER	A	G	1	1	Ref	NaN	Ref	0	0	1	1
1	167746508	rs313307097	GTF2F2	downstream_gene_variant	MODIFIER	T	A	11	1	Alt	Alt	NaN	1	6	0	5
1	167746535	rs315661031	GTF2F2	downstream_gene_variant	MODIFIER	C	T	11	2	Alt	Alt	Alt	1	6	1	5
1	167746676	rs317898354	GTF2F2	downstream_gene_variant	MODIFIER	T	C	9	1	Ref	NaN	Ref	0	6	1	3
1	167746910	rs733716272	GTF2F2	downstream_gene_variant	MODIFIER	T	C	12	2	Ref	Ref	Ref	1	7	1	5
1	167747728	rs15493626	GTF2F2	downstream_gene_variant	MODIFIER	G	A	3	1	Ref	Ref	NaN	1	2	0	1
1	167747748	rs730895495	GTF2F2	downstream_gene_variant	MODIFIER	C	T	8	1	Ref	Ref	NaN	1	5	0	3
1	167747755	rs316620711	GTF2F2	downstream_gene_variant	MODIFIER	G	A	9	1	Alt	Alt	NaN	1	4	0	5
1	167747776	rs738959046	GTF2F2	downstream_gene_variant	MODIFIER	G	A	8	1	Ref	Ref	NaN	1	5	0	3
1	167747830	rs315122570	GTF2F2	downstream_gene_variant	MODIFIER	G	A	15	1	Ref	Ref	NaN	1	9	0	6
1	167748478	rs317958432	GTF2F2	downstream_gene_variant	MODIFIER	T	C	7	1	Ref	Ref	NaN	1	3	0	4
1	167749426	rs316596838	GTF2F2	downstream_gene_variant	MODIFIER	T	C	8	1	Ref	NaN	Ref	0	4	1	4
1	167749430	rs739065652	GTF2F2	downstream_gene_variant	MODIFIER	G	T	3	3	Alt	Alt	Alt	2	2	1	1
1	167749677	rs317620782	GTF2F2	downstream_gene_variant	MODIFIER	C	T	4	1	Alt	NaN	Alt	0	1	1	3
1	167749921	rs316899014	GTF2F2	downstream_gene_variant	MODIFIER	T	C	9	3	Alt	Alt	NaN	3	4	0	5
1	167749922	rs739779018	GTF2F2	downstream_gene_variant	MODIFIER	G	A	8	3	Alt	Alt	NaN	3	4	0	4
1	167750124	rs737636193	TPT1	downstream_gene_variant	MODIFIER	T	C	4	1	Alt	Alt	NaN	1	2	0	2
1	167751016	rs315646781	TPT1	3_prime_UTR_variant	MODIFIER	A	G	4	1	Alt	NaN	Alt	0	2	1	2
1	167753364	rs317412632	TPT1	synonymous_variant	LOW	G	A	11	4	Alt,Ref	Alt	Alt,Ref	1	5	3	6
1	167753382	rs734089983	TPT1	synonymous_variant	LOW	C	T	11	8	Alt,Ref	Alt	Alt,Ref	3	5	5	6
1	167754242	rs312684373	TPT1	synonymous_variant	LOW	G	A	4	1	Alt	Alt	NaN	1	1	0	3
1	167770551	rs318102510	SLC25A30	intron_variant	MODIFIER	A	T	1	1	Alt	NaN	Alt	0	0	1	1
1	167770971	rs314109942	SLC25A30	splice_region_variant,intron_variant	LOW	A	G	1	1	Alt	NaN	Alt	0	0	1	1
1	167771011	rs312533799	SLC25A30	intron_variant	MODIFIER	A	G	1	1	Alt	NaN	Alt	0	0	1	1
1	167771348	rs315230935	SLC25A30	synonymous_variant	LOW	A	G	8	1	Alt	Alt	NaN	1	5	0	3
1	167773317	rs315215505	SLC25A30	synonymous_variant	LOW	C	T	12	1	Ref	NaN	Ref	0	6	1	6
1	167776276	rs740130563	SLC25A30	3_prime_UTR_variant	MODIFIER	C	T	7	2	Ref	Ref	Ref	1	3	1	4
1	167782698	rs316200533	COG3	synonymous_variant	LOW	G	A	1	1	Ref	Ref	NaN	1	1	0	0
1	167794904	rs314442944	COG3	missense_variant	MODERATE	A	T	1	1	Ref	Ref	NaN	1	1	0	0
1	168022568	rs316753968	LCP1	synonymous_variant	LOW	C	T	10	1	Alt	NaN	Alt	0	5	1	5
1	168320208	rs313134954	ESD	synonymous_variant	LOW	T	C	7	2	Ref	Ref	Ref	1	3	1	4
1	168320211	rs317908093	ESD	synonymous_variant	LOW	A	G	7	2	Ref	Ref	Ref	1	3	1	4
1	168320442	rs14915595	ESD	5_prime_UTR_variant	MODIFIER	C	A	2	2	Ref	NaN	Ref	0	0	2	2
1	168320461	rs14915596	ESD	5_prime_UTR_variant	MODIFIER	G	T	2	2	Ref	NaN	Ref	0	0	2	2
1	168642255	rs317886592	SUCLA2	synonymous_variant	LOW	C	T	6	1	Ref	Ref	NaN	1	2	0	4
1	168798959	rs313311103	LPAR6	missense_variant	MODERATE	G	C	8	1	Alt	Alt	NaN	1	4	0	4
1	168799312	rs315167226	LPAR6	synonymous_variant	LOW	C	T	6	1	Ref	NaN	Ref	0	2	1	4
1	168799327	rs29007576	LPAR6	synonymous_variant	LOW	C	T	8	1	Alt	Alt	NaN	1	4	0	4
1	168799333	rs10723921	LPAR6	synonymous_variant	LOW	C	T	8	1	Alt	Alt	NaN	1	4	0	4
1	168799564	rs315499732	LPAR6	synonymous_variant	LOW	G	A	12	1	Alt	Alt	NaN	1	5	0	7
1	168833727	rs313573560	RB1	downstream_gene_variant	MODIFIER	T	C	2	1	Ref	Ref	NaN	1	1	0	1
1	168834663	rs14916249	RB1	downstream_gene_variant	MODIFIER	C	T	6	1	Ref	NaN	Ref	0	1	1	5
1	168835565	rs312919570	RB1	downstream_gene_variant	MODIFIER	G	T	9	1	Alt	NaN	Alt	0	2	1	7
1	168836260	rs739526500	-	3_prime_UTR_variant	MODIFIER	C	T	5	1	Ref	NaN	Ref	0	2	1	3
1	168852075	rs739145062	-	missense_variant	MODERATE	G	A	3	1	Alt	NaN	Alt	0	0	1	3
1	169223327	rs313899277	SETDB2	synonymous_variant	LOW	C	T	9	1	Ref	Ref	NaN	1	4	0	5
1	169223344	rs312521336	SETDB2	missense_variant	MODERATE	G	C	14	2	Ref	Ref	NaN	2	6	0	8
1	169227106	rs732200538	SETDB2	downstream_gene_variant	MODIFIER	C	G	5	1	Alt	NaN	Alt	0	2	1	3
1	169227188	.	SETDB2	downstream_gene_variant	MODIFIER	A	G	3	1	Ref	NaN	Ref	0	1	1	2
1	169227333	.	SETDB2	downstream_gene_variant	MODIFIER	G	A	2	1	Ref	Ref	NaN	1	2	0	0
1	169227435	rs313164724	SETDB2	downstream_gene_variant	MODIFIER	G	A	6	1	Alt	NaN	Alt	0	2	1	4
1	169227472	rs317499819	SETDB2	downstream_gene_variant	MODIFIER	C	T	6	1	Alt	NaN	Alt	0	2	1	4
1	169228079	.	SETDB2	downstream_gene_variant	MODIFIER	G	A	2	1	Ref	Ref	NaN	1	2	0	0
1	169228109	.	SETDB2	downstream_gene_variant	MODIFIER	A	G	2	1	Ref	Ref	NaN	1	2	0	0
1	169228176	rs317941918	SETDB2	downstream_gene_variant	MODIFIER	A	G	5	1	Alt	NaN	Alt	0	1	1	4
1	169228183	rs737254161	SETDB2	downstream_gene_variant	MODIFIER	A	C	5	1	Alt	NaN	Alt	0	1	1	4
1	169229515	rs734149332	SETDB2	downstream_gene_variant	MODIFIER	T	C	14	1	Ref	Ref	NaN	1	6	0	8
1	169229775	rs14916721	PHF11	upstream_gene_variant	MODIFIER	T	A	6	1	Ref	Ref	NaN	1	4	0	2
1	169229829	rs317947616	PHF11	upstream_gene_variant	MODIFIER	A	T	8	1	Ref	Ref	NaN	1	4	0	4
1	169247722	rs29006251	RCBTB1	downstream_gene_variant	MODIFIER	C	G	9	1	Ref	NaN	Ref	0	6	1	3
1	169258173	rs314238985	RCBTB1	synonymous_variant	LOW	A	G	2	1	Alt	NaN	Alt	0	1	1	1
1	169376624	.	TRIM13	missense_variant	MODERATE	G	A	4	1	Ref	NaN	Ref	0	0	1	4
1	169431308	.	-	intergenic_variant	MODIFIER	T	A	1	1	Ref	NaN	Ref	0	0	1	1
1	169431310	.	-	intergenic_variant	MODIFIER	T	A	1	1	Ref	NaN	Ref	0	0	1	1
1	169921133	rs316837385	RNASEH2B	synonymous_variant	LOW	G	A	10	2	Ref	Ref	NaN	2	5	0	5
1	169940084	rs29008708	RNASEH2B	synonymous_variant	LOW	A	T	8	1	Ref	Ref	NaN	1	5	0	3
1	169940386	rs316815589	RNASEH2B	3_prime_UTR_variant	MODIFIER	T	C	9	3	Ref	Ref	Ref	1	2	2	7
1	170436921	rs10724887	VPS36	downstream_gene_variant	MODIFIER	G	A	11	1	Alt	NaN	Alt	0	4	1	7
1	170436928	rs10726544	VPS36	downstream_gene_variant	MODIFIER	G	A	11	1	Alt	NaN	Alt	0	4	1	7
1	170437021	rs737463423	VPS36	downstream_gene_variant	MODIFIER	A	G	5	1	Ref	NaN	Ref	0	1	1	4
1	170533355	rs29008873	MRPS31	missense_variant	MODERATE	A	G	10	1	Ref	NaN	Ref	0	4	1	6
1	170554144	rs10727053	MRPS31	synonymous_variant	LOW	G	C	4	1	Ref	NaN	Ref	0	1	1	3
1	171271381	rs739272159	-	3_prime_UTR_variant	MODIFIER	A	G	1	1	Alt	NaN	Alt	0	0	1	1
1	171283864	rs732542040	-	missense_variant	MODERATE	T	C	1	1	Ref	NaN	Ref	0	0	1	1
1	171566878	rs14919231	UFM1	3_prime_UTR_variant	MODIFIER	T	C	4	1	Alt	NaN	Alt	0	1	1	3
1	171567268	rs734724558	UFM1	3_prime_UTR_variant	MODIFIER	T	C	9	1	Ref	NaN	Ref	0	4	1	5
1	171567296	rs13974645	UFM1	3_prime_UTR_variant	MODIFIER	G	A	4	1	Alt	NaN	Alt	0	1	1	3
1	171567707	rs317897058	UFM1	3_prime_UTR_variant	MODIFIER	G	T	1	1	Ref	Ref	NaN	1	1	0	0
1	171567839	rs734866863	UFM1	3_prime_UTR_variant	MODIFIER	G	A	16	1	Alt	Alt	NaN	1	7	0	9
1	171567951	rs740921970	UFM1	3_prime_UTR_variant	MODIFIER	A	G	16	1	Alt	NaN	Alt	0	7	1	9
1	172004270	rs315799034	POSTN	synonymous_variant	LOW	G	A	12	1	Alt	NaN	Alt	0	3	1	9
1	172004589	rs13975196	POSTN	synonymous_variant	LOW	C	G	12	2	Alt	NaN	Alt	0	3	2	9
1	172016948	rs316518244	POSTN	synonymous_variant	LOW	C	T	8	1	Alt	NaN	Alt	0	1	1	7
1	172016972	rs314245267	POSTN	synonymous_variant	LOW	A	G	7	2	Alt,Ref	NaN	Alt,Ref	0	1	2	6
1	172019320	rs13975211	POSTN	intron_variant	MODIFIER	G	T	3	2	Alt	NaN	Alt	0	1	2	2
1	172019866	.	POSTN	intron_variant	MODIFIER	T	C	6	3	Ref	NaN	Ref	0	1	3	5
1	172021223	rs316224977	POSTN	intron_variant	MODIFIER	C	A	8	1	Alt	NaN	Alt	0	2	1	6
1	172022687	rs315611973	POSTN	3_prime_UTR_variant	MODIFIER	A	G	11	2	Alt	Alt	Alt	1	3	1	8
1	172023162	rs314226894	POSTN	downstream_gene_variant	MODIFIER	T	C	5	4	Alt	Alt	Alt	1	1	3	4
1	172023213	rs312645906	POSTN	downstream_gene_variant	MODIFIER	A	G	5	3	Alt	NaN	Alt	0	1	3	4
1	172023345	rs15504788	POSTN	downstream_gene_variant	MODIFIER	G	A	11	2	Alt,Ref	NaN	Alt,Ref	0	3	2	8
1	172023433	rs15504789	POSTN	downstream_gene_variant	MODIFIER	C	A	12	1	Alt	NaN	Alt	0	3	1	9
1	172023437	rs15504791	POSTN	downstream_gene_variant	MODIFIER	C	A	14	2	Alt	NaN	Alt	0	4	2	10
1	172023456	rs314292910	POSTN	downstream_gene_variant	MODIFIER	A	G	11	1	Ref	NaN	Ref	0	3	1	8
1	172023536	rs316621227	POSTN	downstream_gene_variant	MODIFIER	A	C	5	1	Alt	NaN	Alt	0	1	1	4
1	172023555	rs315328338	POSTN	downstream_gene_variant	MODIFIER	A	G	5	2	Alt	NaN	Alt	0	1	2	4
1	172023711	rs318231711	POSTN	downstream_gene_variant	MODIFIER	A	T	5	1	Alt	NaN	Alt	0	1	1	4
1	172412730	.	RFXAP	synonymous_variant	LOW	G	A	6	1	Alt	Alt	NaN	1	1	0	5
1	172412751	rs733062553	RFXAP	synonymous_variant	LOW	C	T	9	1	Alt	Alt	NaN	1	3	0	6
1	172626403	rs316290487	SPART	intron_variant	MODIFIER	C	G	1	1	Ref	Ref	NaN	1	1	0	0
1	172628133	rs15506520	SPART	3_prime_UTR_variant	MODIFIER	C	T	13	1	Ref	Ref	NaN	1	6	0	7
1	172629088	rs315411725	SPART	3_prime_UTR_variant	MODIFIER	C	T	17	1	Ref	Ref	NaN	1	8	0	9
1	172629157	rs732714966	SPART	3_prime_UTR_variant	MODIFIER	G	A	4	1	Alt	Alt	NaN	1	3	0	1
1	172629437	rs740515202	SPART	downstream_gene_variant	MODIFIER	G	A	4	1	Alt	NaN	Alt	0	1	1	3
1	172874861	rs734242524	DCLK1	intron_variant	MODIFIER	G	A	1	1	Alt	NaN	Alt	0	0	1	1
1	173887802	rs13977040	RFC3	3_prime_UTR_variant	MODIFIER	A	G	1	1	Alt	NaN	Alt	0	0	1	1
1	174235565	rs734020376	STARD13	downstream_gene_variant	MODIFIER	T	C	5	1	Alt	NaN	Alt	0	4	1	1
1	174537871	rs733675268	-	intergenic_variant	MODIFIER	A	G	10	3	Alt	Alt	Alt	2	6	1	4
1	174538559	rs740437605	-	intergenic_variant	MODIFIER	A	T	13	1	Ref	NaN	Ref	0	4	1	9
1	174538562	rs734288447	-	intergenic_variant	MODIFIER	A	G	13	1	Ref	NaN	Ref	0	4	1	9
1	174539106	.	-	intergenic_variant	MODIFIER	T	C	1	1	Alt	NaN	Alt	0	0	1	1
1	174544185	rs316064450	N4BP2L1	upstream_gene_variant	MODIFIER	T	C	12	1	Ref	NaN	Ref	0	5	1	7
1	174544192	rs314201931	N4BP2L1	upstream_gene_variant	MODIFIER	T	C	16	1	Ref	NaN	Ref	0	5	1	11
1	174558880	rs735416034	N4BP2L1	missense_variant	MODERATE	G	A	1	1	Ref	NaN	Ref	0	0	1	1
1	174558891	rs317822820	N4BP2L1	synonymous_variant	LOW	C	T	1	1	Alt	NaN	Alt	0	0	1	1
1	174956050	rs317803186	B3GLCT	downstream_gene_variant	MODIFIER	C	T	1	1	Ref	Ref	NaN	1	1	0	0
1	174956057	rs316075174	B3GLCT	downstream_gene_variant	MODIFIER	A	G	1	1	Alt	Alt	NaN	1	1	0	0
1	174956073	rs314121333	B3GLCT	downstream_gene_variant	MODIFIER	A	G	2	1	Ref	Ref	NaN	1	2	0	0
1	174956111	rs317019742	B3GLCT	downstream_gene_variant	MODIFIER	G	A	1	1	Ref	Ref	NaN	1	1	0	0
1	174961356	rs14922445	B3GLCT	synonymous_variant	LOW	C	T	3	1	Alt	NaN	Alt	0	1	1	2
1	175102083	rs738332877	USPL1	3_prime_UTR_variant	MODIFIER	C	G	10	1	Alt	Alt	NaN	1	4	0	6
1	175103542	rs313127982	USPL1	synonymous_variant	LOW	A	G	10	1	Ref	Ref	NaN	1	2	0	8
1	175103548	.	USPL1	synonymous_variant	LOW	C	T	3	1	Alt	Alt	NaN	1	1	0	2
1	175485112	rs313467412	-	downstream_gene_variant	MODIFIER	T	C	3	1	Alt	NaN	Alt	0	1	1	2
1	175486421	rs312985541	-	downstream_gene_variant	MODIFIER	T	C	2	1	Ref	NaN	Ref	0	1	1	1
1	175798746	rs314787311	POMP	synonymous_variant	LOW	G	A	14	1	Ref	Ref	NaN	1	5	0	9
1	176274380	rs734991243	MTIF3	intron_variant	MODIFIER	C	T	6	1	Ref	NaN	Ref	0	3	1	3
1	176274403	rs317026062	MTIF3	intron_variant	MODIFIER	A	G	9	2	Alt	NaN	Alt	0	5	2	4
1	176278035	rs10727308	MTIF3	synonymous_variant	LOW	T	C	9	5	Alt	Alt	Alt	1	4	4	5
1	176279524	rs15515614	GTF3A	missense_variant	MODERATE	G	A	5	1	Ref	Ref	NaN	1	4	0	1
1	176336566	rs15515727	RASL11A	upstream_gene_variant	MODIFIER	A	C	1	1	Alt	Alt	NaN	1	1	0	0
1	176337565	rs29005005	RPL21	3_prime_UTR_variant	MODIFIER	C	T	7	2	Alt	Alt	Alt	1	1	1	6
1	176337984	rs15515735	RPL21	3_prime_UTR_variant	MODIFIER	G	C	4	1	Alt	Alt	NaN	1	1	0	3
1	176342469	rs313218577	RPL21	intron_variant	MODIFIER	C	G	12	3	Alt	Alt	Alt	2	5	1	7
1	176342471	rs14924042	RPL21	intron_variant	MODIFIER	A	G	6	1	Alt	Alt	NaN	1	2	0	4
1	177059054	rs312401850	SHISA2	3_prime_UTR_variant	MODIFIER	C	T	10	1	Alt	NaN	Alt	0	5	1	5
1	177079702	rs317699714	NUP58	intron_variant	MODIFIER	T	A	1	1	Alt	Alt	NaN	1	1	0	0
1	177079704	rs313133304	NUP58	intron_variant	MODIFIER	T	A	1	1	Alt	Alt	NaN	1	1	0	0
1	177083048	rs317769495	NUP58	intron_variant	MODIFIER	C	T	1	1	Ref	NaN	Ref	0	0	1	1
1	177100796	rs312451125	NUP58	synonymous_variant	LOW	C	T	1	1	Alt	NaN	Alt	0	0	1	1
1	177657397	rs312370556	SACS	synonymous_variant	LOW	T	C	2	1	Alt	NaN	Alt	0	1	1	1
1	177659704	rs315311689	SACS	synonymous_variant	LOW	G	A	7	1	Alt	Alt	NaN	1	4	0	3
1	177665017	rs13556661	SACS	synonymous_variant	LOW	C	G	6	1	Ref	NaN	Ref	0	3	1	3
1	177666502	rs315188619	SACS	synonymous_variant	LOW	T	C	4	1	Alt	NaN	Alt	0	1	1	3
1	177667273	rs13981571	SACS	synonymous_variant	LOW	G	A	6	1	Alt	Alt	NaN	1	3	0	3
1	177668197	rs313362658	SACS	synonymous_variant	LOW	A	G	6	1	Ref	NaN	Ref	0	2	1	4
1	177668723	rs737053777	SACS	downstream_gene_variant	MODIFIER	C	T	6	1	Alt	NaN	Alt	0	2	1	4
1	177673946	rs14925446	SGCG	downstream_gene_variant	MODIFIER	G	A	14	1	Ref	NaN	Ref	0	6	1	8
1	177674828	rs733140224	SGCG	downstream_gene_variant	MODIFIER	G	A	4	1	Alt	NaN	Alt	0	2	1	2
1	177675242	rs15519543	SGCG	downstream_gene_variant	MODIFIER	C	T	7	1	Ref	NaN	Ref	0	3	1	4
1	177675425	rs734130618	SGCG	downstream_gene_variant	MODIFIER	C	T	13	1	Alt	Alt	NaN	1	5	0	8
1	177675850	rs315316478	SGCG	downstream_gene_variant	MODIFIER	T	A	2	1	Alt	Alt	NaN	1	1	0	1
1	177676221	rs312474762	SGCG	3_prime_UTR_variant	MODIFIER	G	A	8	2	Ref	NaN	Ref	0	4	2	4
1	177676259	rs316021087	SGCG	3_prime_UTR_variant	MODIFIER	C	T	4	1	Alt	NaN	Alt	0	2	1	2
1	177757066	rs738444300	SGCG	intron_variant	MODIFIER	G	A	3	1	Ref	NaN	Ref	0	1	1	2
1	178642219	rs312463729	SAP18	3_prime_UTR_variant	MODIFIER	C	T	11	2	Ref	NaN	Ref	0	4	2	7
1	178642242	rs13982646	SAP18	3_prime_UTR_variant	MODIFIER	G	A	7	1	Ref	NaN	Ref	0	4	1	3
1	178823843	rs317893084	EEF1AKMT1	synonymous_variant	LOW	C	T	3	1	Alt	Alt	NaN	1	2	0	1
1	178825475	rs313330602	EEF1AKMT1	3_prime_UTR_variant	MODIFIER	G	A	13	1	Ref	Ref	NaN	1	7	0	6
1	178825800	rs13982862	EEF1AKMT1	3_prime_UTR_variant	MODIFIER	C	G	9	1	Ref	Ref	NaN	1	4	0	5
1	178826193	rs737909034	EEF1AKMT1	3_prime_UTR_variant	MODIFIER	T	G	3	1	Alt	Alt	NaN	1	2	0	1
1	178826237	rs731737719	EEF1AKMT1	3_prime_UTR_variant	MODIFIER	C	G	2	1	Alt	Alt	NaN	1	2	0	0
1	178826243	rs13982867	EEF1AKMT1	3_prime_UTR_variant	MODIFIER	C	A	8	1	Ref	Ref	NaN	1	5	0	3
1	178826426	rs13982871	EEF1AKMT1	3_prime_UTR_variant	MODIFIER	T	C	11	1	Alt	Alt	NaN	1	4	0	7
1	178826541	rs13557018	EEF1AKMT1	3_prime_UTR_variant	MODIFIER	T	C	7	1	Ref	NaN	Ref	0	2	1	5
1	178892480	rs315953839	CRYL1	missense_variant	MODERATE	G	A	14	2	Alt,Ref	Alt,Ref	NaN	2	6	0	8
1	178906296	rs314760207	CRYL1	synonymous_variant	LOW	A	G	14	1	Alt	NaN	Alt	0	6	1	8
1	178906299	rs312413194	CRYL1	synonymous_variant	LOW	T	C	14	2	Alt	Alt	Alt	1	7	1	7
1	178931667	rs317090184	CRYL1	missense_variant	MODERATE	G	A	8	1	Ref	NaN	Ref	0	3	1	5
1	178931788	rs316031958	CRYL1	3_prime_UTR_variant	MODIFIER	A	G	8	1	Ref	NaN	Ref	0	5	1	3
1	178931795	rs313574304	CRYL1	3_prime_UTR_variant	MODIFIER	G	A	9	1	Ref	NaN	Ref	0	4	1	5
1	178931839	rs317419800	CRYL1	3_prime_UTR_variant	MODIFIER	C	T	8	1	Ref	NaN	Ref	0	3	1	5
1	178931858	rs737354146	CRYL1	3_prime_UTR_variant	MODIFIER	G	A	8	2	Ref	Ref	Ref	1	3	1	5
1	178931880	rs732666259	CRYL1	3_prime_UTR_variant	MODIFIER	T	G	8	1	Ref	Ref	NaN	1	3	0	5
1	178931969	rs315887589	CRYL1	3_prime_UTR_variant	MODIFIER	A	T	7	1	Ref	NaN	Ref	0	4	1	3
1	178931977	rs314683349	CRYL1	3_prime_UTR_variant	MODIFIER	G	A	7	1	Ref	NaN	Ref	0	4	1	3
1	178932105	rs312820887	CRYL1	3_prime_UTR_variant	MODIFIER	A	T	8	2	Ref	NaN	Ref	0	3	2	5
1	178932143	rs739456885	CRYL1	3_prime_UTR_variant	MODIFIER	C	T	13	3	Alt	Alt	Alt	1	6	2	7
1	178932182	rs741279618	CRYL1	3_prime_UTR_variant	MODIFIER	G	A	8	2	Ref	NaN	Ref	0	3	2	5
1	178932265	rs15522519	CRYL1	3_prime_UTR_variant	MODIFIER	T	C	13	1	Ref	NaN	Ref	0	6	1	7
1	178932512	rs15522520	CRYL1	3_prime_UTR_variant	MODIFIER	G	A	8	2	Ref	Ref	Ref	1	3	1	5
1	178932536	rs15522521	CRYL1	3_prime_UTR_variant	MODIFIER	G	A	8	1	Ref	Ref	NaN	1	3	0	5
1	178932576	rs15522522	CRYL1	3_prime_UTR_variant	MODIFIER	T	C	14	2	Ref	NaN	Ref	0	8	2	6
1	178932954	rs739573130	CRYL1	3_prime_UTR_variant	MODIFIER	T	C	8	1	Ref	Ref	NaN	1	3	0	5
1	179104692	rs730930915	-	3_prime_UTR_variant	MODIFIER	A	G	12	1	Ref	Ref	NaN	1	5	0	7
1	179104694	rs313314870	-	3_prime_UTR_variant	MODIFIER	A	T	12	1	Alt	Alt	NaN	1	6	0	6
1	179301602	rs732255038	PARP4	synonymous_variant	LOW	G	A	3	1	Alt	Alt	NaN	1	3	0	0
1	179597230	rs313528161	FDX1	3_prime_UTR_variant	MODIFIER	T	C	1	1	Alt	NaN	Alt	0	0	1	1
1	179597488	rs316410789	FDX1	3_prime_UTR_variant	MODIFIER	C	T	11	1	Alt	NaN	Alt	0	4	1	7
1	179597648	rs13983717	FDX1	3_prime_UTR_variant	MODIFIER	A	G	4	1	Ref	NaN	Ref	0	0	1	4
1	179597748	rs13557335	FDX1	3_prime_UTR_variant	MODIFIER	T	G	4	1	Alt	NaN	Alt	0	2	1	2
1	179651177	rs738972533	RDX	synonymous_variant	LOW	C	T	1	1	Alt	NaN	Alt	0	0	1	1
1	179661649	rs312962321	RDX	synonymous_variant	LOW	G	A	17	1	Alt	Alt	NaN	1	8	0	9
1	179665230	rs13983814	RDX	downstream_gene_variant	MODIFIER	T	C	11	1	Ref	Ref	NaN	1	4	0	7
1	179665446	rs312482431	RDX	downstream_gene_variant	MODIFIER	A	G	11	1	Alt	Alt	NaN	1	4	0	7
1	179665596	rs315248179	RDX	downstream_gene_variant	MODIFIER	G	T	4	2	Alt	Alt	Alt	1	1	1	3
1	179666368	rs314025032	RDX	downstream_gene_variant	MODIFIER	C	T	7	1	Ref	NaN	Ref	0	4	1	3
1	180264332	rs741370834	KDELC2	downstream_gene_variant	MODIFIER	T	C	2	1	Alt	NaN	Alt	0	1	1	1
1	180264388	rs733895637	KDELC2	downstream_gene_variant	MODIFIER	T	C	1	1	Alt	NaN	Alt	0	0	1	1
1	180265497	rs14927663	KDELC2	downstream_gene_variant	MODIFIER	A	T	5	1	Ref	Ref	NaN	1	2	0	3
1	180266256	rs15526192	KDELC2	downstream_gene_variant	MODIFIER	C	T	2	1	Ref	Ref	NaN	1	2	0	0
1	180266265	rs740656897	KDELC2	downstream_gene_variant	MODIFIER	G	C	1	1	Ref	Ref	NaN	1	1	0	0
1	180266851	rs315966757	KDELC2	downstream_gene_variant	MODIFIER	A	G	4	1	Ref	Ref	NaN	1	4	0	0
1	180266891	rs315307374	KDELC2	downstream_gene_variant	MODIFIER	A	G	2	1	Ref	Ref	NaN	1	1	0	1
1	180369856	rs741428843	ACAT1	synonymous_variant	LOW	T	C	7	2	Alt	Alt	Alt	1	4	1	3
1	180370646	rs317849479	ACAT1	splice_region_variant,synonymous_variant	LOW	G	A	2	1	Alt	Alt	NaN	1	1	0	1
1	180371802	rs10728016	ACAT1	synonymous_variant	LOW	A	G	11	5	Alt	Alt	Alt	1	3	4	8
1	180372698	rs10727680	ACAT1	missense_variant	MODERATE	A	G	12	2	Alt,Ref	Alt	Ref	1	5	1	7
1	180373858	rs738479087	ACAT1	synonymous_variant	LOW	T	C	1	1	Ref	NaN	Ref	0	0	1	1
1	180376184	rs315781928	ACAT1	synonymous_variant	LOW	G	A	11	6	Ref	Ref	Ref	2	4	4	7
1	180384287	rs10724621	ACAT1	upstream_gene_variant	MODIFIER	T	C	12	2	Alt	Alt	Alt	1	5	1	7
1	180384292	rs734034952	ACAT1	upstream_gene_variant	MODIFIER	G	A	8	1	Alt	NaN	Alt	0	5	1	3
1	180517078	.	SLN	5_prime_UTR_variant	MODIFIER	G	A	6	5	Alt	Alt	Alt	2	3	3	3
1	180518408	rs741497796	SLN	5_prime_UTR_variant	MODIFIER	G	A	3	2	Alt,Ref	NaN	Alt,Ref	0	1	2	2
1	180518433	rs731790714	SLN	5_prime_UTR_variant	MODIFIER	C	T	3	2	Alt,Ref	NaN	Alt,Ref	0	1	2	2
1	180518804	rs312801957	SLN	3_prime_UTR_variant	MODIFIER	T	A	13	1	Ref	NaN	Ref	0	6	1	7
1	180518831	rs10731499	SLN	3_prime_UTR_variant	MODIFIER	A	T	11	1	Alt	NaN	Alt	0	3	1	8
1	180518850	rs732805193	SLN	3_prime_UTR_variant	MODIFIER	T	A	2	1	Alt	NaN	Alt	0	0	1	2
1	181164962	rs13985670	MSANTD4	3_prime_UTR_variant	MODIFIER	G	A	1	1	Alt	NaN	Alt	0	0	1	1
1	182070299	rs315051122	PDGFD	synonymous_variant	LOW	A	G	5	1	Ref	Ref	NaN	1	4	0	1
1	182400396	.	DCUN1D5	downstream_gene_variant	MODIFIER	G	A	2	2	Ref	Ref	Ref	1	1	1	1
1	182400855	rs731092034	DCUN1D5	downstream_gene_variant	MODIFIER	C	T	4	3	Ref	Ref	Ref	1	1	2	3
1	182402734	rs317993333	DCUN1D5	downstream_gene_variant	MODIFIER	A	T	3	1	Alt	NaN	Alt	0	0	1	3
1	182635156	rs315118801	BIRC2	3_prime_UTR_variant	MODIFIER	A	G	5	1	Alt	NaN	Alt	0	3	1	2
[truncated: 14,430 more rows]
