# Supplementary material for: Investigation of allele specific expression in various tissues of broiler chickens using the detection tool VADT
Source: Sci Rep. 2021 Feb 17;11:3968. doi: 10.1038/s41598-021-83459-8 (PMC7889858; doi:10.1038/s41598-021-83459-8)
Supplement: Supplementary file 3 — Supplementary Tables. [file 41598_2021_83459_MOESM3_ESM.zip › Supp_Table5-Ab_Fat_Annot_Multi_Dim_Results.txt]

Chrom	Pos	ID	Gene_Symbol	Consequence	Impact	Ref	Alt	Total_Biallelic	Total_ASE	ASE_Alleles	ASE_Alleles_HFE	ASE_Alleles_LFE	Sig_ASE_HFE	Total_Biallelic_HFE	Sig_ASE_LFE	Total_Biallelic_LFE
1	4965	.	-	downstream_gene_variant	MODIFIER	G	C	1	1	Ref	Ref	NaN	1	1	0	0
1	52638	.	GOLGB1	synonymous_variant	LOW	A	C	3	1	Alt	NaN	Alt	0	1	1	2
1	67057	rs734163124	GOLGB1	missense_variant	MODERATE	C	T	4	1	Ref	Ref	NaN	1	3	0	1
1	68103	rs29006388	HCLS1	upstream_gene_variant	MODIFIER	G	A	13	1	Ref	Ref	NaN	1	7	0	6
1	107552	.	ACR	downstream_gene_variant	MODIFIER	T	C	4	2	Ref	NaN	Ref	0	2	2	2
1	108077	.	ACR	downstream_gene_variant	MODIFIER	C	T	2	1	Ref	Ref	NaN	1	1	0	1
1	108096	.	ACR	downstream_gene_variant	MODIFIER	G	C	2	2	Ref	Ref	Ref	1	1	1	1
1	117663	rs16686553	ARSA	synonymous_variant	LOW	C	G	1	1	Alt	NaN	Alt	0	0	1	1
1	117851	rs732478808	ARSA	synonymous_variant	LOW	G	A	2	2	Alt	Alt	Alt	1	1	1	1
1	117852	rs735925641	ARSA	synonymous_variant	LOW	A	C	2	2	Alt	Alt	Alt	1	1	1	1
1	433152	.	-	intergenic_variant	MODIFIER	C	A	2	1	Alt	NaN	Alt	0	0	1	2
1	433186	.	-	intergenic_variant	MODIFIER	A	C	2	1	Alt	NaN	Alt	0	0	1	2
1	456809	rs312796699	ARF5	synonymous_variant	LOW	A	G	3	1	Alt	Alt	NaN	1	1	0	2
1	468403	rs16745141	GCC1	3_prime_UTR_variant	MODIFIER	C	T	12	1	Alt	NaN	Alt	0	6	1	6
1	468411	rs314974002	GCC1	3_prime_UTR_variant	MODIFIER	C	T	8	1	Alt	NaN	Alt	0	3	1	5
1	468434	rs312448020	GCC1	3_prime_UTR_variant	MODIFIER	C	T	10	2	Ref	NaN	Ref	0	4	2	6
1	468445	rs312957381	GCC1	3_prime_UTR_variant	MODIFIER	T	C	9	1	Alt	NaN	Alt	0	3	1	6
1	582670	rs313495673	SBF1	synonymous_variant	LOW	G	A	8	1	Ref	Ref	NaN	1	5	0	3
1	648602	rs734517433	LMF2	synonymous_variant	LOW	C	T	2	2	Alt	Alt	Alt	1	1	1	1
1	648671	rs740497845	LMF2	synonymous_variant	LOW	A	G	5	1	Alt	NaN	Alt	0	2	1	3
1	665839	rs736250964	IRF5	intron_variant	MODIFIER	A	G	11	1	Alt	NaN	Alt	0	6	1	5
1	665913	rs315903356	IRF5	intron_variant	MODIFIER	A	G	10	2	Alt	NaN	Alt	0	5	2	5
1	707608	rs318203447	SMO	synonymous_variant	LOW	C	T	5	1	Ref	NaN	Ref	0	1	1	4
1	709005	rs316232486	SMO	synonymous_variant	LOW	T	C	3	1	Ref	NaN	Ref	0	0	1	3
1	710107	rs15742499	SMO	synonymous_variant	LOW	G	A	3	1	Alt	NaN	Alt	0	2	1	1
1	712388	rs733686190	SMO	downstream_gene_variant	MODIFIER	T	C	4	1	Alt	NaN	Alt	0	2	1	2
1	855157	.	UBE2H	downstream_gene_variant	MODIFIER	T	G	18	8	Alt,Ref	Alt,Ref	Alt,Ref	5	9	3	9
1	855161	.	UBE2H	downstream_gene_variant	MODIFIER	C	T	11	1	Alt	Alt	NaN	1	6	0	5
1	855184	.	UBE2H	downstream_gene_variant	MODIFIER	T	C	12	2	Ref	Ref	Ref	1	6	1	6
1	855197	.	UBE2H	downstream_gene_variant	MODIFIER	C	T	11	1	Ref	Ref	NaN	1	7	0	4
1	855400	.	UBE2H	downstream_gene_variant	MODIFIER	A	G	9	9	Ref	Ref	Ref	4	4	5	5
1	921570	rs314421729	KLHDC10	synonymous_variant	LOW	G	C	3	1	Ref	NaN	Ref	0	0	1	3
1	923077	.	-	downstream_gene_variant	MODIFIER	A	G	6	2	Ref	Ref	Ref	1	4	1	2
1	934164	rs731662248	TMEM209	3_prime_UTR_variant	MODIFIER	G	A	2	1	Ref	Ref	NaN	1	2	0	0
1	934165	rs735210363	TMEM209	3_prime_UTR_variant	MODIFIER	A	G	2	1	Ref	Ref	NaN	1	2	0	0
1	940993	rs735865204	TMEM209	missense_variant	MODERATE	A	G	10	1	Ref	NaN	Ref	0	6	1	4
1	1033443	rs316785817	FBXO18	synonymous_variant	LOW	A	G	1	1	Alt	NaN	Alt	0	0	1	1
1	1073904	rs318116187	GDI2	synonymous_variant	LOW	G	C	13	3	Alt	Alt	Alt	2	7	1	6
1	1119546	rs737612844	ASB13	synonymous_variant	LOW	C	T	2	1	Alt	NaN	Alt	0	0	1	2
1	1140669	rs731804312	NET1	synonymous_variant	LOW	G	A	6	1	Ref	NaN	Ref	0	2	1	4
1	1140723	rs317640289	NET1	synonymous_variant	LOW	C	T	3	1	Ref	Ref	NaN	1	2	0	1
1	1140729	rs315321682	NET1	synonymous_variant	LOW	C	T	8	1	Ref	NaN	Ref	0	4	1	4
1	1354636	rs313751085	SLC35B4	downstream_gene_variant	MODIFIER	A	T	9	1	Alt	Alt	NaN	1	5	0	4
1	1354696	rs734008184	SLC35B4	downstream_gene_variant	MODIFIER	A	G	9	1	Ref	NaN	Ref	0	6	1	3
1	1355923	rs314843267	SLC35B4	downstream_gene_variant	MODIFIER	C	A	4	1	Alt	Alt	NaN	1	2	0	2
1	1355926	rs315390538	SLC35B4	downstream_gene_variant	MODIFIER	A	G	4	1	Alt	Alt	NaN	1	2	0	2
1	1422189	rs737960989	EXOC4	3_prime_UTR_variant	MODIFIER	C	A	10	1	Ref	NaN	Ref	0	5	1	5
1	1422195	rs731309887	EXOC4	3_prime_UTR_variant	MODIFIER	G	A	10	1	Ref	NaN	Ref	0	5	1	5
1	1820565	rs741665115	EXOC4	synonymous_variant	LOW	C	T	11	1	Alt	NaN	Alt	0	3	1	8
1	3131195	rs315272234	PODXL	3_prime_UTR_variant	MODIFIER	C	G	13	2	Alt	Alt	NaN	2	7	0	6
1	3521939	rs80595877	RBM17	synonymous_variant	LOW	G	A	10	1	Ref	NaN	Ref	0	4	1	6
1	4153262	rs80721705	ITIH5	downstream_gene_variant	MODIFIER	A	G	7	1	Ref	NaN	Ref	0	3	1	4
1	4154108	.	ITIH5	3_prime_UTR_variant	MODIFIER	G	A	4	1	Ref	NaN	Ref	0	1	1	3
1	4154340	rs732787057	ITIH5	3_prime_UTR_variant	MODIFIER	T	C	3	1	Alt	Alt	NaN	1	2	0	1
1	4154386	rs80630555	ITIH5	3_prime_UTR_variant	MODIFIER	C	T	4	1	Ref	Ref	NaN	1	1	0	3
1	4160738	rs13827516	ITIH5	synonymous_variant	LOW	T	C	7	3	Alt	Alt	Alt	2	4	1	3
1	4255099	rs736140774	ATP5C1	3_prime_UTR_variant	MODIFIER	G	T	5	2	Alt	Alt	Alt	1	3	1	2
1	4255104	rs736840132	ATP5C1	3_prime_UTR_variant	MODIFIER	T	C	4	1	Alt	Alt	NaN	1	3	0	1
1	4255115	rs15191631	ATP5C1	3_prime_UTR_variant	MODIFIER	G	A	7	1	Alt	Alt	NaN	1	4	0	3
1	6290153	rs733626247	DHTKD1	missense_variant	MODERATE	T	C	8	1	Alt	Alt	NaN	1	5	0	3
1	6606715	rs738034157	CAMK1D	downstream_gene_variant	MODIFIER	T	C	2	1	Alt	Alt	NaN	1	2	0	0
1	6734368	rs736822170	PHYH	3_prime_UTR_variant	MODIFIER	A	G	10	2	Alt,Ref	Alt	Ref	1	6	1	4
1	6734453	rs740706582	PHYH	3_prime_UTR_variant	MODIFIER	C	T	9	5	Ref	Ref	Ref	3	5	2	4
1	6734456	rs734587965	PHYH	3_prime_UTR_variant	MODIFIER	C	T	9	6	Ref	Ref	Ref	3	5	3	4
1	6734493	rs316133571	PHYH	3_prime_UTR_variant	MODIFIER	T	C	9	6	Ref	Ref	Ref	4	5	2	4
1	6734571	rs16092006	PHYH	3_prime_UTR_variant	MODIFIER	C	G	10	3	Ref	Ref	Ref	2	5	1	5
1	6734572	rs16092005	PHYH	3_prime_UTR_variant	MODIFIER	A	G	10	3	Ref	Ref	Ref	2	5	1	5
1	6734604	rs735467508	PHYH	3_prime_UTR_variant	MODIFIER	G	T	1	1	Ref	Ref	NaN	1	1	0	0
1	6734964	rs317653031	PHYH	3_prime_UTR_variant	MODIFIER	C	A	10	1	Ref	NaN	Ref	0	4	1	6
1	6736989	rs14746953	PHYH	missense_variant	MODERATE	T	C	8	1	Ref	Ref	NaN	1	4	0	4
1	6737026	rs313826990	PHYH	synonymous_variant	LOW	C	T	8	1	Ref	Ref	NaN	1	3	0	5
1	6738728	rs794428737	PHYH	synonymous_variant	LOW	C	T	5	1	Alt	NaN	Alt	0	2	1	3
1	6742197	rs731024804	PHYH	missense_variant	MODERATE	C	T	11	2	Alt,Ref	NaN	Alt,Ref	0	5	2	6
1	6742226	rs80766529	PHYH	synonymous_variant	LOW	G	A	9	2	Ref	Ref	Ref	1	5	1	4
1	6814610	rs740322517	BEND7	intron_variant	MODIFIER	T	C	2	1	Ref	NaN	Ref	0	0	1	2
1	6878850	rs741485272	FRMD4A	synonymous_variant	LOW	G	A	1	1	Alt	NaN	Alt	0	0	1	1
1	8355833	rs739536205	SEMA3D	5_prime_UTR_variant	MODIFIER	A	G	2	1	Ref	Ref	NaN	1	1	0	1
1	11181539	rs313488066	CD36	downstream_gene_variant	MODIFIER	G	A	8	1	Alt	NaN	Alt	0	3	1	5
1	11182083	rs739296281	CD36	downstream_gene_variant	MODIFIER	T	C	2	1	Ref	NaN	Ref	0	1	1	1
1	11182381	rs10727084	CD36	3_prime_UTR_variant	MODIFIER	C	T	2	1	Alt	NaN	Alt	0	1	1	1
1	11182667	rs314031442	CD36	3_prime_UTR_variant	MODIFIER	T	C	8	1	Alt	NaN	Alt	0	3	1	5
1	11183472	.	CD36	synonymous_variant	LOW	G	A	2	2	Ref	Ref	Ref	1	1	1	1
1	11185236	rs13833507	CD36	missense_variant	MODERATE	T	A	8	1	Ref	NaN	Ref	0	4	1	4
1	11185445	.	CD36	intron_variant	MODIFIER	C	T	2	1	Ref	NaN	Ref	0	1	1	1
1	11185459	.	CD36	intron_variant	MODIFIER	T	C	2	1	Ref	NaN	Ref	0	1	1	1
1	11189228	rs731635864	CD36	intron_variant	MODIFIER	T	C	1	1	Ref	Ref	NaN	1	1	0	0
1	11189238	rs318055468	CD36	intron_variant	MODIFIER	G	A	4	1	Ref	Ref	NaN	1	1	0	3
1	11190230	.	CD36	intron_variant	MODIFIER	T	C	2	1	Ref	Ref	NaN	1	1	0	1
1	11190249	.	CD36	intron_variant	MODIFIER	T	C	2	1	Ref	NaN	Ref	0	1	1	1
1	11190488	.	CD36	intron_variant	MODIFIER	T	C	8	1	Ref	NaN	Ref	0	3	1	5
1	11190492	.	CD36	intron_variant	MODIFIER	T	C	3	1	Ref	Ref	NaN	1	2	0	1
1	11190528	.	CD36	intron_variant	MODIFIER	T	C	6	2	Alt	NaN	Alt	0	2	2	4
1	11206481	rs738981310	CD36	intron_variant	MODIFIER	G	C	4	4	Alt	Alt	Alt	1	1	3	3
1	11216196	rs317631162	CD36	intron_variant	MODIFIER	T	C	1	1	Alt	Alt	NaN	1	1	0	0
1	11216243	rs318117885	CD36	intron_variant	MODIFIER	G	A	2	1	Alt	NaN	Alt	0	1	1	1
1	11216254	rs317294680	CD36	intron_variant	MODIFIER	C	G	1	1	Alt	Alt	NaN	1	1	0	0
1	11218231	rs733263834	CD36	5_prime_UTR_variant	MODIFIER	A	C	11	2	Alt,Ref	Ref	Alt	1	5	1	6
1	11219100	rs314875550	CD36	upstream_gene_variant	MODIFIER	A	C	2	1	Ref	Ref	NaN	1	1	0	1
1	11219970	rs317208830	CD36	upstream_gene_variant	MODIFIER	A	G	4	2	Alt	Alt	NaN	2	2	0	2
1	11368729	rs80751617	GNAI1	downstream_gene_variant	MODIFIER	C	T	1	1	Alt	Alt	NaN	1	1	0	0
1	11369384	rs731909908	GNAI1	downstream_gene_variant	MODIFIER	C	A	4	1	Ref	NaN	Ref	0	2	1	2
1	11369460	rs315736065	GNAI1	downstream_gene_variant	MODIFIER	T	G	7	1	Alt	NaN	Alt	0	3	1	4
1	11369465	rs739354589	GNAI1	downstream_gene_variant	MODIFIER	T	G	4	1	Ref	NaN	Ref	0	2	1	2
1	11370031	rs732441032	GNAI1	downstream_gene_variant	MODIFIER	T	C	2	2	Ref	Ref	Ref	1	1	1	1
1	11370058	rs737272957	GNAI1	downstream_gene_variant	MODIFIER	T	C	2	1	Ref	NaN	Ref	0	1	1	1
1	11370517	rs314712291	GNAI1	3_prime_UTR_variant	MODIFIER	T	G	7	2	Ref	Ref	Ref	1	3	1	4
1	11371067	rs315833604	GNAI1	synonymous_variant	LOW	G	A	12	1	Ref	Ref	NaN	1	6	0	6
1	11378651	rs80614646	GNAI1	synonymous_variant	LOW	C	G	2	1	Ref	NaN	Ref	0	1	1	1
1	12777328	rs315816732	FGL2	missense_variant	MODERATE	C	T	8	6	Ref	Ref	Ref	3	4	3	4
1	12780595	rs312567748	FGL2	synonymous_variant	LOW	A	G	3	2	Ref	Ref	Ref	1	2	1	1
1	12780655	rs313638276	FGL2	synonymous_variant	LOW	A	G	3	1	Ref	Ref	NaN	1	2	0	1
1	12781009	rs738341658	FGL2	synonymous_variant	LOW	C	T	6	5	Alt	Alt	Alt	2	3	3	3
1	12781252	rs740332222	FGL2	3_prime_UTR_variant	MODIFIER	A	G	16	3	Ref	Ref	Ref	1	7	2	9
1	12781342	rs313964309	FGL2	3_prime_UTR_variant	MODIFIER	G	A	15	5	Alt	Alt	Alt	2	7	3	8
1	12781385	rs316566802	FGL2	3_prime_UTR_variant	MODIFIER	T	C	3	1	Alt	Alt	NaN	1	2	0	1
1	12781488	rs315075171	FGL2	3_prime_UTR_variant	MODIFIER	C	A	6	5	Alt	Alt	Alt	2	3	3	3
1	12781905	rs13831820	FGL2	3_prime_UTR_variant	MODIFIER	G	A	6	5	Alt	Alt	Alt	2	3	3	3
1	12781941	rs13831819	FGL2	3_prime_UTR_variant	MODIFIER	C	T	6	5	Alt	Alt	Alt	2	3	3	3
1	12782110	rs13831818	FGL2	3_prime_UTR_variant	MODIFIER	A	G	6	5	Alt,Ref	Alt	Alt,Ref	3	3	2	3
1	12782118	rs13831817	FGL2	3_prime_UTR_variant	MODIFIER	A	C	15	5	Alt	Alt	Alt	4	7	1	8
1	12782137	rs13831816	FGL2	3_prime_UTR_variant	MODIFIER	T	C	14	6	Alt	Alt	Alt	3	6	3	8
1	12782925	rs317613203	FGL2	3_prime_UTR_variant	MODIFIER	T	G	5	1	Alt	Alt	NaN	1	4	0	1
1	12783554	rs741233998	-	intron_variant	MODIFIER	T	C	3	1	Ref	NaN	Ref	0	0	1	3
1	12826885	rs315980032	FAM185A	synonymous_variant	LOW	A	C	13	1	Ref	Ref	NaN	1	6	0	7
1	12835912	rs316391216	FBXL13	downstream_gene_variant	MODIFIER	G	A	15	1	Alt	NaN	Alt	0	6	1	9
1	12877301	rs317530920	FBXL13	intron_variant	MODIFIER	T	G	6	4	Alt	Alt	Alt	2	4	2	2
1	12877326	rs13831678	FBXL13	intron_variant	MODIFIER	C	T	6	1	Alt	NaN	Alt	0	4	1	2
1	12877345	rs13831677	FBXL13	intron_variant	MODIFIER	C	T	5	4	Alt	Alt	Alt	3	4	1	1
1	12878487	rs317857956	LRRC17	5_prime_UTR_variant	MODIFIER	C	T	8	7	Alt	Alt	Alt	5	5	2	3
1	12878507	rs312405372	LRRC17	5_prime_UTR_variant	MODIFIER	G	A	8	2	Alt	Alt	Alt	1	5	1	3
1	12878586	rs312996864	LRRC17	missense_variant	MODERATE	A	G	8	2	Alt	Alt	NaN	2	5	0	3
1	12878853	rs13831663	LRRC17	synonymous_variant	LOW	T	C	8	1	Alt	NaN	Alt	0	5	1	3
1	12878960	rs13831661	LRRC17	synonymous_variant	LOW	C	T	8	1	Alt	Alt	NaN	1	5	0	3
1	12884534	rs314665822	LRRC17	synonymous_variant	LOW	A	G	13	1	Alt	NaN	Alt	0	5	1	8
1	12884552	rs29006433	LRRC17	synonymous_variant	LOW	C	T	13	1	Alt	NaN	Alt	0	5	1	8
1	12884576	rs29006434	LRRC17	synonymous_variant	LOW	T	C	13	1	Alt	Alt	NaN	1	5	0	8
1	12884955	rs312965612	LRRC17	3_prime_UTR_variant	MODIFIER	G	A	13	3	Alt	Alt	Alt	2	5	1	8
1	12884976	rs312493042	LRRC17	3_prime_UTR_variant	MODIFIER	A	G	13	2	Alt	Alt	Alt	1	5	1	8
1	12885044	rs317396609	LRRC17	3_prime_UTR_variant	MODIFIER	G	A	13	1	Alt	Alt	NaN	1	5	0	8
1	12886832	rs734009146	FBXL13	intron_variant	MODIFIER	C	A	13	1	Alt	Alt	NaN	1	5	0	8
1	12887657	.	FBXL13	intron_variant	MODIFIER	T	C	1	1	Alt	Alt	NaN	1	1	0	0
1	12887664	.	FBXL13	intron_variant	MODIFIER	T	A	1	1	Alt	Alt	NaN	1	1	0	0
1	12976579	rs14794845	PMPCB	synonymous_variant	LOW	A	G	9	1	Ref	Ref	NaN	1	4	0	5
1	13007141	rs15198735	SLC26A5	synonymous_variant	LOW	T	C	15	2	Ref	Ref	Ref	1	6	1	9
1	13025584	rs13831473	SLC26A5	synonymous_variant	LOW	C	T	13	1	Alt	Alt	NaN	1	5	0	8
1	14004742	rs15196464	RINT1	synonymous_variant	LOW	A	G	10	1	Ref	NaN	Ref	0	5	1	5
1	14225459	rs3137220	NAMPT	downstream_gene_variant	MODIFIER	A	G	12	1	Ref	NaN	Ref	0	6	1	6
1	14226904	rs13713682	NAMPT	downstream_gene_variant	MODIFIER	A	C	11	1	Ref	NaN	Ref	0	6	1	5
1	14226964	rs741148669	NAMPT	downstream_gene_variant	MODIFIER	G	A	9	1	Alt	NaN	Alt	0	6	1	3
1	14236125	rs315925010	NAMPT	synonymous_variant	LOW	G	A	9	1	Alt	NaN	Alt	0	6	1	3
1	14238837	rs735278721	NAMPT	synonymous_variant	LOW	C	T	9	1	Alt	NaN	Alt	0	6	1	3
1	14415300	rs313148882	PIK3CG	synonymous_variant	LOW	A	G	10	1	Ref	NaN	Ref	0	6	1	4
1	14415435	rs732633800	PIK3CG	synonymous_variant	LOW	C	T	5	1	Ref	NaN	Ref	0	2	1	3
1	14424612	rs314903162	PIK3CG	synonymous_variant	LOW	C	T	11	1	Alt	NaN	Alt	0	3	1	8
1	14529452	rs317293151	PRKAR2B	synonymous_variant	LOW	G	A	13	1	Alt	NaN	Alt	0	8	1	5
1	14529458	rs734771285	PRKAR2B	synonymous_variant	LOW	C	T	5	1	Ref	NaN	Ref	0	2	1	3
1	14548079	rs312370196	PRKAR2B	downstream_gene_variant	MODIFIER	C	T	6	1	Ref	Ref	NaN	1	2	0	4
1	14548617	rs316332189	PRKAR2B	downstream_gene_variant	MODIFIER	G	A	9	2	Ref	Ref	NaN	2	6	0	3
1	14548964	rs314085000	PRKAR2B	downstream_gene_variant	MODIFIER	A	G	9	2	Alt	Alt	Alt	1	6	1	3
1	14762547	rs13713515	DUS4L	splice_region_variant,synonymous_variant	LOW	A	G	3	1	Alt	Alt	NaN	1	1	0	2
1	14765493	rs315882022	DUS4L	3_prime_UTR_variant	MODIFIER	T	G	4	1	Ref	NaN	Ref	0	3	1	1
1	14774512	rs15194611	BCAP29	synonymous_variant	LOW	C	T	13	1	Alt	Alt	NaN	1	6	0	7
1	14791771	rs314327631	BCAP29	3_prime_UTR_variant	MODIFIER	A	G	4	3	Ref	Ref	Ref	1	1	2	3
1	14792230	rs736428000	BCAP29	3_prime_UTR_variant	MODIFIER	C	T	4	3	Alt,Ref	Ref	Alt	2	2	1	2
1	14883739	rs316477000	LAMB1	synonymous_variant	LOW	C	T	7	1	Ref	Ref	NaN	1	5	0	2
1	14885115	rs317072206	LAMB1	synonymous_variant	LOW	G	A	14	1	Alt	Alt	NaN	1	5	0	9
1	14886366	rs29005638	LAMB1	synonymous_variant	LOW	C	T	10	1	Alt	Alt	NaN	1	5	0	5
1	14886432	rs731624172	LAMB1	synonymous_variant	LOW	A	G	2	1	Ref	NaN	Ref	0	0	1	2
1	14887062	rs737074261	LAMB1	intron_variant	MODIFIER	C	T	1	1	Ref	NaN	Ref	0	0	1	1
1	14887763	rs313459442	LAMB1	synonymous_variant	LOW	G	A	4	1	Ref	Ref	NaN	1	3	0	1
1	14887764	rs794492129	LAMB1	synonymous_variant	LOW	C	T	3	1	Ref	Ref	NaN	1	2	0	1
1	14887810	rs731571078	LAMB1	missense_variant	MODERATE	T	G	10	2	Alt	NaN	Alt	0	3	2	7
1	14889995	rs734576837	LAMB1	synonymous_variant	LOW	G	A	11	3	Ref	Ref	Ref	1	4	2	7
1	14890004	rs737999171	LAMB1	synonymous_variant	LOW	G	A	6	3	Alt	Alt	Alt	1	2	2	4
1	14893040	.	LAMB1	synonymous_variant	LOW	G	A	8	1	Ref	Ref	NaN	1	4	0	4
1	14893088	rs13829122	LAMB1	synonymous_variant	LOW	G	A	11	1	Alt	Alt	NaN	1	5	0	6
1	14903142	rs741275332	LAMB1	synonymous_variant	LOW	G	A	4	1	Alt	Alt	NaN	1	1	0	3
1	14904383	rs13829081	LAMB1	synonymous_variant	LOW	A	G	11	1	Ref	NaN	Ref	0	6	1	5
1	14906161	rs13829074	LAMB1	synonymous_variant	LOW	A	G	12	2	Alt	Alt	Alt	1	5	1	7
1	14907407	rs316544595	LAMB1	synonymous_variant	LOW	G	A	12	1	Ref	NaN	Ref	0	6	1	6
1	14907419	rs314775152	LAMB1	synonymous_variant	LOW	T	C	3	1	Alt	NaN	Alt	0	1	1	2
1	14907461	rs317732468	LAMB1	synonymous_variant	LOW	C	T	9	1	Alt	Alt	NaN	1	5	0	4
1	14914177	rs737153138	LAMB1	upstream_gene_variant	MODIFIER	T	C	10	2	Alt	Alt	Alt	1	3	1	7
1	14914249	rs741381632	LAMB1	upstream_gene_variant	MODIFIER	G	A	7	2	Ref	Ref	Ref	1	3	1	4
1	14921202	rs15194236	-	intergenic_variant	MODIFIER	A	T	12	3	Ref	NaN	Ref	0	4	3	8
1	15000669	rs10731677	ERGIC2	3_prime_UTR_variant	MODIFIER	C	T	14	1	Alt	Alt	NaN	1	5	0	9
1	15001157	rs314715916	ERGIC2	3_prime_UTR_variant	MODIFIER	A	C	2	1	Alt	NaN	Alt	0	1	1	1
1	15248354	rs313276611	SLC2A13	downstream_gene_variant	MODIFIER	C	T	5	1	Ref	Ref	NaN	1	3	0	2
1	15251530	rs80666591	SLC2A13	downstream_gene_variant	MODIFIER	T	C	8	1	Ref	NaN	Ref	0	3	1	5
1	15323864	rs736360974	ABCD2	downstream_gene_variant	MODIFIER	G	C	5	1	Ref	Ref	NaN	1	5	0	0
1	15324167	rs313217571	ABCD2	downstream_gene_variant	MODIFIER	C	T	7	1	Alt	NaN	Alt	0	3	1	4
1	15324568	rs15193769	ABCD2	downstream_gene_variant	MODIFIER	A	G	12	1	Alt	Alt	NaN	1	5	0	7
1	15324598	.	ABCD2	downstream_gene_variant	MODIFIER	C	T	6	1	Alt	Alt	NaN	1	2	0	4
1	15324938	.	ABCD2	downstream_gene_variant	MODIFIER	G	T	3	1	Alt	Alt	NaN	1	3	0	0
1	15325582	rs313470518	ABCD2	downstream_gene_variant	MODIFIER	G	A	14	1	Alt	Alt	NaN	1	6	0	8
1	15325642	rs15193777	ABCD2	downstream_gene_variant	MODIFIER	G	A	6	1	Alt	Alt	NaN	1	2	0	4
1	15325682	rs316825148	ABCD2	downstream_gene_variant	MODIFIER	C	T	9	1	Alt	Alt	NaN	1	5	0	4
1	15325723	rs15193778	ABCD2	downstream_gene_variant	MODIFIER	C	T	9	1	Alt	NaN	Alt	0	5	1	4
1	15326449	rs741284505	ABCD2	downstream_gene_variant	MODIFIER	T	A	9	1	Alt	NaN	Alt	0	4	1	5
1	15326476	rs314686163	ABCD2	downstream_gene_variant	MODIFIER	G	A	11	1	Alt	Alt	NaN	1	5	0	6
1	15326511	.	ABCD2	downstream_gene_variant	MODIFIER	A	G	9	1	Ref	Ref	NaN	1	4	0	5
1	15383476	rs794154541	KIF21A	synonymous_variant	LOW	A	G	6	1	Alt	NaN	Alt	0	2	1	4
1	15387376	rs10723582	KIF21A	synonymous_variant	LOW	G	A	9	2	Ref	NaN	Ref	0	5	2	4
1	15403333	rs316693944	KIF21A	synonymous_variant	LOW	G	A	10	1	Ref	NaN	Ref	0	7	1	3
1	15405702	rs80640490	KIF21A	synonymous_variant	LOW	T	C	6	1	Ref	NaN	Ref	0	1	1	5
1	15409432	rs735210836	KIF21A	synonymous_variant	LOW	C	A	1	1	Ref	NaN	Ref	0	0	1	1
1	15409453	rs80670758	KIF21A	synonymous_variant	LOW	C	T	8	6	Ref	Ref	Ref	2	2	4	6
1	15415560	rs739859886	KIF21A	synonymous_variant	LOW	C	T	6	1	Ref	NaN	Ref	0	2	1	4
1	15416132	rs15193538	KIF21A	intron_variant	MODIFIER	A	G	8	1	Ref	NaN	Ref	0	4	1	4
1	15434242	rs312763283	KIF21A	synonymous_variant	LOW	C	T	8	1	Ref	NaN	Ref	0	4	1	4
1	15434547	rs14717264	-	upstream_gene_variant	MODIFIER	A	G	9	1	Ref	NaN	Ref	0	4	1	5
1	15434715	rs29006348	-	upstream_gene_variant	MODIFIER	C	A	8	2	Ref	NaN	Ref	0	4	2	4
1	15434818	rs315130279	-	upstream_gene_variant	MODIFIER	T	G	8	1	Ref	NaN	Ref	0	4	1	4
1	15724562	rs312955587	TRMU	synonymous_variant	LOW	T	G	4	1	Ref	NaN	Ref	0	2	1	2
1	15732420	rs740497342	TRMU	3_prime_UTR_variant	MODIFIER	T	C	2	1	Ref	NaN	Ref	0	0	1	2
1	15732426	rs731574266	TRMU	3_prime_UTR_variant	MODIFIER	T	A	2	1	Ref	NaN	Ref	0	1	1	1
1	15732701	rs313084326	TRMU	3_prime_UTR_variant	MODIFIER	G	T	9	1	Alt	Alt	NaN	1	6	0	3
1	15732920	rs731630770	TRMU	3_prime_UTR_variant	MODIFIER	G	C	5	1	Ref	NaN	Ref	0	3	1	2
1	15733121	rs16707451	TRMU	3_prime_UTR_variant	MODIFIER	G	A	1	1	Ref	NaN	Ref	0	0	1	1
1	15992125	rs739182188	-	upstream_gene_variant	MODIFIER	C	A	2	2	Alt	Alt	Alt	1	1	1	1
1	16002529	rs14727613	-	synonymous_variant	LOW	C	T	4	1	Ref	NaN	Ref	0	1	1	3
1	16011518	rs314414944	-	intron_variant	MODIFIER	A	T	3	1	Alt	NaN	Alt	0	0	1	3
1	16012287	rs313862535	-	intron_variant	MODIFIER	A	G	1	1	Ref	Ref	NaN	1	1	0	0
1	16012498	rs313785644	-	intron_variant	MODIFIER	T	C	8	1	Alt	NaN	Alt	0	2	1	6
1	16012554	rs314686342	-	intron_variant	MODIFIER	A	G	5	1	Ref	NaN	Ref	0	1	1	4
1	20303126	rs15205847	SELENOO	3_prime_UTR_variant	MODIFIER	T	C	8	1	Alt	NaN	Alt	0	4	1	4
1	20313798	rs740683423	TUBGCP6	missense_variant	MODERATE	T	C	3	1	Ref	Ref	NaN	1	2	0	1
1	20328758	rs316677864	TUBGCP6	upstream_gene_variant	MODIFIER	C	T	12	1	Ref	Ref	NaN	1	5	0	7
1	20328760	rs314574070	TUBGCP6	upstream_gene_variant	MODIFIER	T	C	12	1	Ref	Ref	NaN	1	5	0	7
1	20332184	rs739217288	HDAC10	missense_variant	MODERATE	A	G	14	1	Alt	Alt	NaN	1	5	0	9
1	20333822	rs741259922	HDAC10	synonymous_variant	LOW	C	T	10	1	Alt	Alt	NaN	1	5	0	5
1	20365771	rs80588726	MAPK12	downstream_gene_variant	MODIFIER	G	A	2	1	Alt	NaN	Alt	0	1	1	1
1	20379139	rs733115307	MAPK12	intron_variant	MODIFIER	G	A	1	1	Alt	Alt	NaN	1	1	0	0
1	20379765	rs15205801	MAPK12	intron_variant	MODIFIER	C	T	1	1	Ref	Ref	NaN	1	1	0	0
1	20379785	rs313579936	MAPK12	intron_variant	MODIFIER	G	A	1	1	Alt	Alt	NaN	1	1	0	0
1	20382425	rs316464122	MAPK12	intron_variant	MODIFIER	G	A	1	1	Ref	Ref	NaN	1	1	0	0
1	20383000	rs13835737	MAPK12	intron_variant	MODIFIER	C	T	1	1	Alt	Alt	NaN	1	1	0	0
1	22067438	rs316332882	ARL8BL	synonymous_variant	LOW	G	A	16	3	Ref	NaN	Ref	0	6	3	10
1	22069622	rs10728297	ARL8BL	synonymous_variant	LOW	T	C	2	2	Ref	NaN	Ref	0	0	2	2
1	22089521	rs312525090	ARL8BL	synonymous_variant	LOW	G	A	13	2	Ref	Ref	Ref	1	6	1	7
1	22089572	.	ARL8BL	synonymous_variant	LOW	G	A	3	2	Ref	Ref	Ref	1	1	1	2
1	22089589	.	ARL8BL	missense_variant	MODERATE	T	C	9	4	Ref	Ref	Ref	1	2	3	7
1	22254070	rs732874920	WASL	synonymous_variant	LOW	A	C	4	2	Ref	Ref	Ref	1	1	1	3
1	22254115	rs317909695	WASL	synonymous_variant	LOW	T	G	4	2	Ref	Ref	Ref	1	1	1	3
1	22254121	.	WASL	synonymous_variant	LOW	T	G	11	1	Ref	Ref	NaN	1	6	0	5
1	22256749	rs316659324	WASL	3_prime_UTR_variant	MODIFIER	T	A	5	1	Alt	Alt	NaN	1	2	0	3
1	22311907	rs10730442	NDUFA5	synonymous_variant	LOW	T	C	13	1	Ref	Ref	NaN	1	8	0	5
1	22350408	rs13746124	ATP6AP1	synonymous_variant	LOW	T	C	4	1	Ref	Ref	NaN	1	2	0	2
1	22386001	rs313638050	ATP6AP1	missense_variant	MODERATE	T	C	8	1	Alt	NaN	Alt	0	2	1	6
1	22386045	rs314135537	ATP6AP1	missense_variant	MODERATE	A	G	7	2	Ref	NaN	Ref	0	2	2	5
1	22386198	rs732495890	ATP6AP1	missense_variant	MODERATE	G	A	3	1	Alt	Alt	NaN	1	1	0	2
1	22386199	rs737100760	ATP6AP1	missense_variant	MODERATE	T	C	3	1	Alt	Alt	NaN	1	1	0	2
1	22397028	rs313973062	ATP6AP1	3_prime_UTR_variant	MODIFIER	A	G	12	1	Alt	Alt	NaN	1	7	0	5
1	22397146	rs314478466	ATP6AP1	3_prime_UTR_variant	MODIFIER	T	A	5	1	Ref	NaN	Ref	0	3	1	2
1	22876497	rs315015277	AASS	intron_variant	MODIFIER	G	A	3	2	Alt	Alt	Alt	1	2	1	1
1	22886362	rs737593449	AASS	synonymous_variant	LOW	C	T	8	1	Alt	Alt	NaN	1	3	0	5
1	22893964	.	AASS	missense_variant	MODERATE	G	A	4	1	Ref	NaN	Ref	0	2	1	2
1	22896596	rs315670894	AASS	downstream_gene_variant	MODIFIER	C	G	2	1	Ref	Ref	NaN	1	1	0	1
1	22897678	rs737889996	PTPRZ1	downstream_gene_variant	MODIFIER	A	G	2	1	Alt	Alt	NaN	1	1	0	1
1	23243898	rs315497933	WNT16	downstream_gene_variant	MODIFIER	T	A	6	3	Ref	Ref	Ref	1	3	2	3
1	23244052	.	WNT16	downstream_gene_variant	MODIFIER	C	A	2	2	Alt	Alt	Alt	1	1	1	1
1	23244122	rs13838330	WNT16	downstream_gene_variant	MODIFIER	T	C	12	4	Alt,Ref	Alt,Ref	Ref	2	4	2	8
1	23244191	rs13838331	WNT16	downstream_gene_variant	MODIFIER	G	A	6	5	Alt,Ref	Alt,Ref	Ref	2	3	3	3
1	23244274	rs13838332	WNT16	downstream_gene_variant	MODIFIER	G	C	6	5	Alt,Ref	Alt,Ref	Ref	2	3	3	3
1	23244392	rs13838333	WNT16	downstream_gene_variant	MODIFIER	T	C	6	5	Alt,Ref	Alt,Ref	Ref	3	3	2	3
1	23244551	rs13838334	WNT16	downstream_gene_variant	MODIFIER	A	G	6	3	Alt,Ref	Alt,Ref	Ref	2	3	1	3
1	23244728	rs15209633	WNT16	downstream_gene_variant	MODIFIER	C	A	12	6	Alt,Ref	Alt,Ref	Alt,Ref	2	4	4	8
1	23244812	rs731541708	WNT16	downstream_gene_variant	MODIFIER	A	G	6	5	Alt,Ref	Alt,Ref	Alt	2	3	3	3
1	23244977	rs734568523	WNT16	downstream_gene_variant	MODIFIER	C	T	5	2	Alt	NaN	Alt	0	1	2	4
1	23245127	rs736222034	WNT16	downstream_gene_variant	MODIFIER	C	T	2	2	Alt	Alt	Alt	1	1	1	1
1	23245231	rs738216113	WNT16	downstream_gene_variant	MODIFIER	A	G	2	2	Alt	Alt	Alt	1	1	1	1
1	23245249	rs312594623	WNT16	downstream_gene_variant	MODIFIER	A	G	9	5	Alt,Ref	Alt,Ref	Alt,Ref	2	3	3	6
1	23245274	rs735435027	WNT16	downstream_gene_variant	MODIFIER	A	T	2	2	Alt	Alt	Alt	1	1	1	1
1	23245400	rs312670168	WNT16	downstream_gene_variant	MODIFIER	G	A	10	2	Alt	Alt	Alt	1	4	1	6
1	23245447	rs313150835	WNT16	downstream_gene_variant	MODIFIER	C	A	10	3	Alt	Alt	Alt	1	4	2	6
1	23245803	rs741180120	WNT16	downstream_gene_variant	MODIFIER	A	G	7	1	Ref	NaN	Ref	0	2	1	5
1	23245897	rs13838336	WNT16	downstream_gene_variant	MODIFIER	C	T	13	4	Alt,Ref	Alt,Ref	Alt,Ref	2	7	2	6
1	23245907	rs13838337	WNT16	downstream_gene_variant	MODIFIER	C	A	13	4	Alt,Ref	Alt,Ref	Alt,Ref	2	7	2	6
1	23245932	rs13838338	WNT16	downstream_gene_variant	MODIFIER	G	A	13	5	Alt,Ref	Alt,Ref	Alt,Ref	3	7	2	6
1	23245953	rs315912497	WNT16	downstream_gene_variant	MODIFIER	G	A	2	2	Alt	Alt	Alt	1	1	1	1
1	23246050	rs13838339	WNT16	downstream_gene_variant	MODIFIER	A	G	11	3	Ref	Ref	Ref	1	4	2	7
1	23246256	rs738957053	WNT16	synonymous_variant	LOW	A	G	6	2	Ref	Ref	Ref	1	2	1	4
1	23246295	rs734623616	WNT16	synonymous_variant	LOW	C	T	3	3	Alt,Ref	Alt	Alt,Ref	1	1	2	2
1	23246451	rs13838341	WNT16	synonymous_variant	LOW	G	A	8	4	Ref	Ref	Ref	1	2	3	6
1	23246475	rs13838342	WNT16	synonymous_variant	LOW	C	T	9	6	Ref	Ref	Ref	1	2	5	7
1	23246598	rs13838343	WNT16	synonymous_variant	LOW	A	G	12	4	Ref	Ref	Ref	1	5	3	7
1	23246601	.	WNT16	synonymous_variant	LOW	C	T	1	1	Ref	NaN	Ref	0	0	1	1
1	23246616	rs13838344	WNT16	synonymous_variant	LOW	A	G	11	3	Ref	Ref	Ref	1	5	2	6
1	23253738	rs313487993	WNT16	missense_variant	MODERATE	G	T	2	1	Alt	Alt	NaN	1	1	0	1
1	23253785	rs734413349	WNT16	synonymous_variant	LOW	A	G	5	1	Alt	Alt	NaN	1	4	0	1
1	23253809	rs735280418	WNT16	synonymous_variant	LOW	G	A	10	1	Ref	NaN	Ref	0	4	1	6
1	23255850	.	WNT16	missense_variant	MODERATE	G	A	2	1	Alt	NaN	Alt	0	1	1	1
1	23255854	.	WNT16	synonymous_variant	LOW	C	A	7	1	Ref	NaN	Ref	0	5	1	2
1	23256035	rs737001954	WNT16	missense_variant	MODERATE	T	G	8	2	Alt	NaN	Alt	0	4	2	4
1	23256103	.	WNT16	synonymous_variant	LOW	G	A	5	1	Ref	NaN	Ref	0	4	1	1
1	23272686	rs731155562	-	downstream_gene_variant	MODIFIER	T	C	4	1	Alt	Alt	NaN	1	2	0	2
1	23273578	rs314266966	-	downstream_gene_variant	MODIFIER	T	A	6	1	Ref	NaN	Ref	0	1	1	5
1	23349767	rs314794960	-	missense_variant	MODERATE	C	A	1	1	Ref	NaN	Ref	0	0	1	1
1	23367852	rs13838458	-	synonymous_variant	LOW	G	A	11	1	Ref	Ref	NaN	1	5	0	6
1	23379378	rs316880019	-	synonymous_variant	LOW	C	T	8	1	Ref	Ref	NaN	1	5	0	3
1	23511912	.	TSPAN12	3_prime_UTR_variant	MODIFIER	C	T	1	1	Ref	NaN	Ref	0	0	1	1
1	23512236	.	TSPAN12	3_prime_UTR_variant	MODIFIER	C	A	2	1	Ref	NaN	Ref	0	0	1	2
1	24712644	.	ST7	downstream_gene_variant	MODIFIER	G	A	8	6	Ref	Ref	Ref	3	4	3	4
1	24712784	rs734661158	ST7	downstream_gene_variant	MODIFIER	C	T	6	1	Ref	Ref	NaN	1	3	0	3
1	24712927	rs13840206	ST7	downstream_gene_variant	MODIFIER	C	T	4	1	Ref	NaN	Ref	0	2	1	2
1	24713016	rs14800876	ST7	downstream_gene_variant	MODIFIER	A	G	2	1	Ref	NaN	Ref	0	1	1	1
1	25058299	rs313484252	CAV1	downstream_gene_variant	MODIFIER	G	A	8	1	Alt	NaN	Alt	0	2	1	6
1	25058339	rs15213188	CAV1	downstream_gene_variant	MODIFIER	C	A	4	2	Ref	Ref	Ref	1	3	1	1
1	25058415	rs738966829	CAV1	downstream_gene_variant	MODIFIER	A	G	3	2	Alt	Alt	Alt	1	1	1	2
1	25059017	rs313795358	CAV1	downstream_gene_variant	MODIFIER	G	C	16	3	Alt	Alt	Alt	1	7	2	9
1	25060797	rs313376200	CAV1	synonymous_variant	LOW	T	C	9	1	Ref	NaN	Ref	0	3	1	6
1	25080942	rs313714254	CAV2	3_prime_UTR_variant	MODIFIER	A	G	1	1	Alt	NaN	Alt	0	0	1	1
1	25080960	rs732554476	CAV2	3_prime_UTR_variant	MODIFIER	C	T	2	1	Alt	NaN	Alt	0	1	1	1
1	25081228	rs13747236	CAV2	3_prime_UTR_variant	MODIFIER	G	A	14	1	Ref	NaN	Ref	0	6	1	8
1	25081327	rs14801251	CAV2	3_prime_UTR_variant	MODIFIER	C	T	3	2	Ref	Ref	Ref	1	2	1	1
1	25081416	rs315878390	CAV2	3_prime_UTR_variant	MODIFIER	G	A	14	2	Alt	NaN	Alt	0	6	2	8
1	25081859	rs315069619	CAV2	3_prime_UTR_variant	MODIFIER	T	C	8	1	Alt	NaN	Alt	0	3	1	5
1	25081946	rs315716593	CAV2	3_prime_UTR_variant	MODIFIER	G	A	3	1	Ref	NaN	Ref	0	2	1	1
1	25081986	rs741511023	CAV2	3_prime_UTR_variant	MODIFIER	T	C	4	1	Ref	NaN	Ref	0	3	1	1
1	25082202	rs316804180	CAV2	3_prime_UTR_variant	MODIFIER	A	C	3	1	Alt	NaN	Alt	0	2	1	1
1	25082317	rs317366207	CAV2	3_prime_UTR_variant	MODIFIER	C	T	16	3	Alt	Alt	Alt	1	6	2	10
1	25082338	rs313525776	CAV2	3_prime_UTR_variant	MODIFIER	T	G	9	1	Ref	NaN	Ref	0	3	1	6
1	25082427	rs318001647	CAV2	3_prime_UTR_variant	MODIFIER	C	T	11	1	Ref	NaN	Ref	0	3	1	8
1	25083298	rs316856851	CAV2	intron_variant	MODIFIER	A	G	14	1	Alt	NaN	Alt	0	6	1	8
1	25083307	rs314942023	CAV2	intron_variant	MODIFIER	T	C	8	2	Alt	NaN	Alt	0	2	2	6
1	25083876	rs315875680	CAV2	intron_variant	MODIFIER	T	G	10	1	Alt	NaN	Alt	0	4	1	6
1	26658088	rs316683730	-	intergenic_variant	MODIFIER	C	T	15	1	Ref	NaN	Ref	0	7	1	8
1	26917379	rs10729233	IFRD1	3_prime_UTR_variant	MODIFIER	A	T	11	1	Alt	NaN	Alt	0	5	1	6
1	26918073	rs313139599	IFRD1	intron_variant	MODIFIER	C	G	4	2	Alt	NaN	Alt	0	2	2	2
1	26918077	rs315949417	IFRD1	intron_variant	MODIFIER	G	C	5	2	Alt	NaN	Alt	0	2	2	3
1	26918097	rs316276331	IFRD1	intron_variant	MODIFIER	T	G	5	3	Alt	Alt	Alt	1	2	2	3
1	26919084	rs14802901	IFRD1	intron_variant	MODIFIER	T	A	2	1	Alt	Alt	NaN	1	1	0	1
1	27143253	rs733835273	-	intergenic_variant	MODIFIER	T	C	12	1	Alt	NaN	Alt	0	5	1	7
1	28438296	.	DNAJB9	3_prime_UTR_variant	MODIFIER	C	T	3	1	Ref	Ref	NaN	1	2	0	1
1	28438321	rs741688486	DNAJB9	3_prime_UTR_variant	MODIFIER	A	G	5	2	Ref	Ref	Ref	1	3	1	2
1	28561395	.	PNPLA8	downstream_gene_variant	MODIFIER	T	C	1	1	Ref	Ref	NaN	1	1	0	0
1	28561595	rs730934894	PNPLA8	downstream_gene_variant	MODIFIER	G	A	14	1	Alt	NaN	Alt	0	8	1	6
1	28561637	rs737574801	PNPLA8	downstream_gene_variant	MODIFIER	T	A	3	1	Alt	Alt	NaN	1	3	0	0
1	28561638	rs739621184	PNPLA8	downstream_gene_variant	MODIFIER	A	G	3	1	Alt	Alt	NaN	1	3	0	0
1	28932679	rs738674931	CNTN1	synonymous_variant	LOW	G	A	9	2	Alt	Alt	Alt	1	2	1	7
1	28934998	rs733349597	CNTN1	synonymous_variant	LOW	A	G	1	1	Alt	Alt	NaN	1	1	0	0
1	28938116	rs737444314	CNTN1	synonymous_variant	LOW	G	A	9	4	Alt,Ref	Alt,Ref	Alt	2	3	2	6
1	28943257	rs739304516	CNTN1	synonymous_variant	LOW	G	A	9	4	Alt,Ref	Alt	Alt,Ref	1	3	3	6
1	28943398	rs316057328	CNTN1	synonymous_variant	LOW	C	T	9	1	Ref	Ref	NaN	1	4	0	5
1	28956310	rs317910318	CNTN1	synonymous_variant	LOW	T	C	15	4	Alt,Ref	Alt,Ref	Alt	2	6	2	9
1	28970712	rs315482610	CNTN1	synonymous_variant	LOW	T	C	15	3	Alt,Ref	NaN	Alt,Ref	0	5	3	10
1	28970718	rs317967086	CNTN1	synonymous_variant	LOW	G	A	15	3	Alt,Ref	NaN	Alt,Ref	0	5	3	10
1	28979035	rs15220239	CNTN1	synonymous_variant	LOW	C	T	6	2	Alt	NaN	Alt	0	2	2	4
1	28993794	rs14804735	CNTN1	missense_variant	MODERATE	C	T	7	1	Alt	NaN	Alt	0	3	1	4
1	28994628	rs732091640	CNTN1	3_prime_UTR_variant	MODIFIER	T	C	9	1	Ref	NaN	Ref	0	2	1	7
1	28994657	rs316465487	CNTN1	3_prime_UTR_variant	MODIFIER	T	A	2	1	Alt	NaN	Alt	0	0	1	2
1	28994786	rs317596412	CNTN1	3_prime_UTR_variant	MODIFIER	A	G	2	1	Alt	NaN	Alt	0	0	1	2
1	28995471	rs733044488	CNTN1	3_prime_UTR_variant	MODIFIER	A	C	8	3	Alt,Ref	Alt	Alt,Ref	1	1	2	7
1	28995617	rs735538763	CNTN1	3_prime_UTR_variant	MODIFIER	C	T	6	2	Ref	Ref	Ref	1	3	1	3
1	28995954	rs312519080	CNTN1	downstream_gene_variant	MODIFIER	C	T	11	2	Alt,Ref	NaN	Alt,Ref	0	2	2	9
1	28995997	rs734863359	CNTN1	downstream_gene_variant	MODIFIER	G	A	2	1	Alt	NaN	Alt	0	0	1	2
1	29503894	rs313940335	YAF2	downstream_gene_variant	MODIFIER	C	T	9	1	Alt	Alt	NaN	1	6	0	3
1	29506841	rs14805183	YAF2	downstream_gene_variant	MODIFIER	A	G	4	1	Alt	NaN	Alt	0	2	1	2
1	29509235	rs313491801	YAF2	3_prime_UTR_variant	MODIFIER	T	C	12	1	Alt	Alt	NaN	1	6	0	6
1	29509807	rs313993446	YAF2	3_prime_UTR_variant	MODIFIER	A	G	12	1	Alt	Alt	NaN	1	6	0	6
1	29649384	rs732852801	PRICKLE1	downstream_gene_variant	MODIFIER	G	A	5	2	Alt	NaN	Alt	0	1	2	4
1	29649495	rs15221829	PRICKLE1	downstream_gene_variant	MODIFIER	C	T	3	1	Ref	NaN	Ref	0	2	1	1
1	30071021	rs737119387	IRAK4	synonymous_variant	LOW	G	A	9	1	Alt	Alt	NaN	1	3	0	6
1	30085427	rs313852463	TWF1	3_prime_UTR_variant	MODIFIER	C	G	7	1	Alt	NaN	Alt	0	3	1	4
1	30085431	rs731743663	TWF1	3_prime_UTR_variant	MODIFIER	C	T	7	1	Alt	NaN	Alt	0	3	1	4
1	30085454	rs316257130	TWF1	missense_variant	MODERATE	C	T	8	1	Alt	NaN	Alt	0	3	1	5
1	30342418	rs314496006	NELL2	3_prime_UTR_variant	MODIFIER	C	T	18	1	Alt	NaN	Alt	0	8	1	10
1	30342475	rs731133953	NELL2	3_prime_UTR_variant	MODIFIER	A	G	13	2	Alt	NaN	Alt	0	5	2	8
1	30342516	rs313099879	NELL2	3_prime_UTR_variant	MODIFIER	T	C	17	3	Alt	Alt	Alt	1	8	2	9
1	30348904	rs13749003	NELL2	synonymous_variant	LOW	A	G	10	3	Alt	NaN	Alt	0	5	3	5
1	30380670	rs15223830	NELL2	synonymous_variant	LOW	T	C	6	3	Ref	Ref	Ref	1	2	2	4
1	30380679	rs15223831	NELL2	synonymous_variant	LOW	T	C	6	3	Ref	Ref	Ref	1	2	2	4
1	30415192	rs317265141	NELL2	synonymous_variant	LOW	A	G	10	2	Alt	NaN	Alt	0	6	2	4
1	30415201	rs731128597	NELL2	synonymous_variant	LOW	C	T	14	2	Alt	NaN	Alt	0	5	2	9
1	30415303	rs316896971	NELL2	synonymous_variant	LOW	A	G	10	4	Alt	Alt	Alt	2	6	2	4
1	30442027	rs313440205	NELL2	missense_variant	MODERATE	G	A	17	1	Ref	NaN	Ref	0	8	1	9
1	30640005	rs315877160	ANO6	missense_variant	MODERATE	A	T	11	2	Ref	NaN	Ref	0	4	2	7
1	30642260	rs13845693	ANO6	synonymous_variant	LOW	C	T	15	3	Ref	Ref	Ref	2	5	1	10
1	30648488	rs313544486	ANO6	intron_variant	MODIFIER	A	G	1	1	Ref	NaN	Ref	0	0	1	1
1	30649166	rs312416725	ANO6	synonymous_variant	LOW	A	G	11	5	Ref	Ref	Ref	1	4	4	7
1	30650749	rs313848575	ANO6	intron_variant	MODIFIER	G	A	3	2	Alt	NaN	Alt	0	1	2	2
1	30651473	rs13845702	ANO6	intron_variant	MODIFIER	C	T	9	1	Alt	NaN	Alt	0	3	1	6
1	30652101	rs734603433	ANO6	splice_region_variant,synonymous_variant	LOW	C	T	11	5	Alt	Alt	Alt	1	4	4	7
1	30652123	rs317020907	ANO6	intron_variant	MODIFIER	A	G	3	1	Alt	NaN	Alt	0	0	1	3
1	30652279	rs314953509	ANO6	intron_variant	MODIFIER	G	A	4	2	Ref	NaN	Ref	0	1	2	3
1	30652760	rs13845703	ANO6	intron_variant	MODIFIER	A	G	3	1	Ref	Ref	NaN	1	1	0	2
1	30657065	rs316082246	ANO6	synonymous_variant	LOW	G	A	16	4	Alt	Alt	Alt	1	6	3	10
1	30658004	rs315633415	ANO6	synonymous_variant	LOW	G	A	15	4	Ref	Ref	Ref	1	5	3	10
1	30658030	rs317611037	ANO6	missense_variant	MODERATE	G	A	14	5	Ref	Ref	Ref	1	4	4	10
1	30659687	rs15224535	ANO6	intron_variant	MODIFIER	C	G	1	1	Ref	Ref	NaN	1	1	0	0
1	30659693	rs15224537	ANO6	intron_variant	MODIFIER	A	G	1	1	Ref	Ref	NaN	1	1	0	0
1	30660601	rs315513256	ANO6	intron_variant	MODIFIER	A	G	1	1	Alt	Alt	NaN	1	1	0	0
1	30660605	rs315156577	ANO6	intron_variant	MODIFIER	G	A	1	1	Alt	Alt	NaN	1	1	0	0
1	30661340	rs312969328	ANO6	intron_variant	MODIFIER	C	G	3	1	Alt	NaN	Alt	0	1	1	2
1	30662934	rs734667284	ANO6	intron_variant	MODIFIER	G	C	1	1	Alt	Alt	NaN	1	1	0	0
1	30662939	rs736763666	ANO6	intron_variant	MODIFIER	G	A	2	1	Alt	Alt	NaN	1	2	0	0
1	30663949	rs317640901	ANO6	missense_variant	MODERATE	G	A	5	1	Ref	Ref	NaN	1	2	0	3
1	30664045	rs14806357	ANO6	missense_variant	MODERATE	G	A	1	1	Ref	Ref	NaN	1	1	0	0
1	30664052	rs314804024	ANO6	synonymous_variant	LOW	G	A	13	3	Alt,Ref	Ref	Alt	1	6	2	7
1	30665724	rs317500331	ANO6	synonymous_variant	LOW	C	T	12	5	Ref	Ref	Ref	1	5	4	7
1	30665889	rs14806358	ANO6	3_prime_UTR_variant	MODIFIER	T	C	9	6	Ref	Ref	Ref	2	5	4	4
1	30665931	rs313861511	ANO6	3_prime_UTR_variant	MODIFIER	A	G	12	5	Ref	Ref	Ref	2	5	3	7
1	30665955	rs318068381	ANO6	3_prime_UTR_variant	MODIFIER	C	A	12	5	Ref	Ref	Ref	2	5	3	7
1	30666372	rs312745549	ANO6	3_prime_UTR_variant	MODIFIER	G	T	9	6	Ref	Ref	Ref	3	5	3	4
1	30666383	rs315519069	ANO6	3_prime_UTR_variant	MODIFIER	C	A	9	5	Ref	Ref	Ref	1	5	4	4
1	30666481	rs313307522	ANO6	3_prime_UTR_variant	MODIFIER	T	C	9	5	Ref	Ref	Ref	1	5	4	4
1	30666489	rs737478295	ANO6	3_prime_UTR_variant	MODIFIER	C	T	12	5	Ref	Ref	Ref	1	5	4	7
1	30666497	rs313264296	ANO6	3_prime_UTR_variant	MODIFIER	A	G	9	5	Ref	Ref	Ref	2	5	3	4
1	30666694	rs314809945	ANO6	3_prime_UTR_variant	MODIFIER	T	A	12	4	Ref	NaN	Ref	0	5	4	7
1	30666778	rs315234633	ANO6	3_prime_UTR_variant	MODIFIER	A	G	12	2	Ref	NaN	Ref	0	5	2	7
1	30667111	rs316670311	ANO6	3_prime_UTR_variant	MODIFIER	T	C	9	5	Ref	Ref	Ref	1	5	4	4
1	30667180	rs316433974	ANO6	3_prime_UTR_variant	MODIFIER	C	G	9	4	Ref	Ref	Ref	1	5	3	4
1	30667195	rs316697598	ANO6	3_prime_UTR_variant	MODIFIER	G	A	5	1	Ref	Ref	NaN	1	2	0	3
1	30667196	rs317521597	ANO6	3_prime_UTR_variant	MODIFIER	C	T	12	4	Ref	NaN	Ref	0	5	4	7
1	30667212	rs317322745	ANO6	3_prime_UTR_variant	MODIFIER	T	C	12	5	Ref	Ref	Ref	1	5	4	7
1	30667295	rs317995940	ANO6	3_prime_UTR_variant	MODIFIER	T	A	9	2	Ref	NaN	Ref	0	5	2	4
1	30667503	rs314319853	ANO6	3_prime_UTR_variant	MODIFIER	A	G	9	6	Ref	Ref	Ref	2	5	4	4
1	30667775	rs740575423	ANO6	3_prime_UTR_variant	MODIFIER	G	A	8	6	Alt	Alt	Alt	2	4	4	4
1	30667885	rs734435664	ANO6	3_prime_UTR_variant	MODIFIER	C	T	8	3	Alt	Alt	Alt	1	4	2	4
1	30668188	rs732243471	ANO6	3_prime_UTR_variant	MODIFIER	C	T	8	1	Alt	NaN	Alt	0	4	1	4
1	30668244	rs315716444	ANO6	3_prime_UTR_variant	MODIFIER	T	C	11	3	Ref	NaN	Ref	0	4	3	7
1	30668874	rs314883015	ANO6	3_prime_UTR_variant	MODIFIER	T	C	8	7	Alt	Alt	Alt	3	4	4	4
1	30668877	rs15224569	ANO6	3_prime_UTR_variant	MODIFIER	G	A	11	6	Ref	Ref	Ref	2	4	4	7
1	30668900	rs15224570	ANO6	3_prime_UTR_variant	MODIFIER	A	C	11	6	Ref	Ref	Ref	2	4	4	7
1	30668923	rs316414053	ANO6	3_prime_UTR_variant	MODIFIER	C	G	7	6	Alt	Alt	Alt	2	3	4	4
1	30668950	rs317652069	ANO6	downstream_gene_variant	MODIFIER	G	A	12	5	Alt	Alt	Alt	1	5	4	7
1	30668973	rs737211734	ANO6	downstream_gene_variant	MODIFIER	A	G	12	5	Alt	Alt	Alt	1	5	4	7
1	30668982	rs739305133	ANO6	downstream_gene_variant	MODIFIER	T	C	12	7	Alt,Ref	Alt,Ref	Alt	3	5	4	7
1	30669001	rs15224571	ANO6	downstream_gene_variant	MODIFIER	A	T	1	1	Ref	Ref	NaN	1	1	0	0
1	30669036	rs739105151	ANO6	downstream_gene_variant	MODIFIER	C	T	8	6	Alt	Alt	Alt	2	4	4	4
1	30669065	rs312855595	ANO6	downstream_gene_variant	MODIFIER	T	C	11	7	Ref	Ref	Ref	3	4	4	7
1	30669088	rs317772637	ANO6	downstream_gene_variant	MODIFIER	A	G	12	7	Alt,Ref	Alt,Ref	Alt	3	5	4	7
1	30669145	rs15224573	ANO6	downstream_gene_variant	MODIFIER	G	T	11	5	Ref	Ref	Ref	1	4	4	7
1	30865775	.	SCAF11	3_prime_UTR_variant	MODIFIER	G	A	5	1	Ref	Ref	NaN	1	1	0	4
1	30987322	rs740642277	SLC38A2	3_prime_UTR_variant	MODIFIER	T	C	5	1	Ref	Ref	NaN	1	3	0	2
1	30987702	.	SLC38A2	3_prime_UTR_variant	MODIFIER	T	C	5	1	Ref	NaN	Ref	0	3	1	2
1	30987704	rs739143108	SLC38A2	3_prime_UTR_variant	MODIFIER	T	C	5	1	Ref	NaN	Ref	0	3	1	2
1	30987937	rs315594131	SLC38A2	3_prime_UTR_variant	MODIFIER	T	C	7	1	Alt	NaN	Alt	0	3	1	4
1	30989427	rs15225332	SLC38A2	3_prime_UTR_variant	MODIFIER	T	C	8	1	Alt	NaN	Alt	0	4	1	4
1	30995512	rs15225352	SLC38A2	intron_variant	MODIFIER	A	G	12	1	Alt	Alt	NaN	1	6	0	6
1	30995519	rs732938629	SLC38A2	intron_variant	MODIFIER	T	C	11	1	Alt	Alt	NaN	1	4	0	7
1	30998531	rs317529668	SLC38A2	intron_variant	MODIFIER	G	A	1	1	Ref	Ref	NaN	1	1	0	0
1	32121936	rs316087944	SLC16A7	downstream_gene_variant	MODIFIER	A	G	12	1	Ref	NaN	Ref	0	6	1	6
1	32122209	rs313356266	SLC16A7	downstream_gene_variant	MODIFIER	G	A	14	2	Ref	Ref	Ref	1	6	1	8
1	32122265	rs317066702	SLC16A7	downstream_gene_variant	MODIFIER	G	A	10	1	Ref	NaN	Ref	0	4	1	6
1	32123806	rs313641950	SLC16A7	downstream_gene_variant	MODIFIER	C	T	2	1	Alt	NaN	Alt	0	0	1	2
1	32124060	rs313171521	SLC16A7	downstream_gene_variant	MODIFIER	T	A	13	2	Ref	Ref	Ref	1	5	1	8
1	32124293	rs737376835	SLC16A7	downstream_gene_variant	MODIFIER	T	C	12	1	Alt	NaN	Alt	0	5	1	7
1	32124318	rs314460117	SLC16A7	downstream_gene_variant	MODIFIER	C	A	14	1	Ref	NaN	Ref	0	7	1	7
1	32125208	rs13847046	SLC16A7	downstream_gene_variant	MODIFIER	T	C	16	2	Ref	NaN	Ref	0	7	2	9
1	32126626	rs314566380	-	intergenic_variant	MODIFIER	T	C	6	1	Ref	NaN	Ref	0	1	1	5
1	32603390	.	-	downstream_gene_variant	MODIFIER	A	G	5	5	Alt,Ref	Alt,Ref	Alt	3	3	2	2
1	32603443	rs15227698	-	non_coding_transcript_exon_variant	MODIFIER	C	T	6	6	Alt,Ref	Alt,Ref	Alt	3	3	3	3
1	32604915	.	-	upstream_gene_variant	MODIFIER	C	G	2	2	Ref	Ref	Ref	1	1	1	1
1	32604939	rs13749759	-	upstream_gene_variant	MODIFIER	A	G	3	2	Alt	Alt	Alt	1	2	1	1
1	32605176	rs13749760	-	upstream_gene_variant	MODIFIER	C	T	1	1	Ref	NaN	Ref	0	0	1	1
1	32605465	rs13749761	-	upstream_gene_variant	MODIFIER	T	C	2	1	Alt	Alt	NaN	1	1	0	1
1	32605500	.	-	upstream_gene_variant	MODIFIER	C	T	3	2	Ref	Ref	NaN	2	2	0	1
1	32605527	.	-	upstream_gene_variant	MODIFIER	A	G	5	3	Alt	Alt	Alt	1	3	2	2
1	32605734	rs315845488	-	upstream_gene_variant	MODIFIER	C	T	5	3	Alt	Alt	Alt	2	4	1	1
1	32606374	.	-	upstream_gene_variant	MODIFIER	T	C	1	1	Alt	Alt	NaN	1	1	0	0
1	32606559	.	-	upstream_gene_variant	MODIFIER	T	C	7	2	Alt	Alt	NaN	2	4	0	3
1	32607167	.	-	upstream_gene_variant	MODIFIER	C	T	2	1	Ref	Ref	NaN	1	2	0	0
1	32608337	.	-	upstream_gene_variant	MODIFIER	A	G	1	1	Ref	Ref	NaN	1	1	0	0
1	32608584	.	-	upstream_gene_variant	MODIFIER	A	G	1	1	Ref	Ref	NaN	1	1	0	0
1	32608668	rs794576913	-	upstream_gene_variant	MODIFIER	T	C	1	1	Alt	Alt	NaN	1	1	0	0
1	32608924	.	-	upstream_gene_variant	MODIFIER	G	A	2	2	Alt	Alt	NaN	2	2	0	0
1	32608936	rs732473197	-	upstream_gene_variant	MODIFIER	A	G	1	1	Ref	Ref	NaN	1	1	0	0
1	32609159	rs14807670	-	upstream_gene_variant	MODIFIER	A	G	8	4	Alt	Alt	Alt	2	5	2	3
1	32609265	rs731565239	-	intergenic_variant	MODIFIER	G	A	2	2	Ref	Ref	Ref	1	1	1	1
1	32609544	.	-	intergenic_variant	MODIFIER	C	G	5	3	Alt	Alt	Alt	2	3	1	2
1	32609631	.	-	intergenic_variant	MODIFIER	T	C	2	2	Alt	Alt	NaN	2	2	0	0
1	32610581	.	-	intergenic_variant	MODIFIER	T	C	1	1	Alt	Alt	NaN	1	1	0	0
1	33605682	rs3137943	XPOT	upstream_gene_variant	MODIFIER	C	A	11	1	Ref	NaN	Ref	0	5	1	6
1	33605805	rs732311296	XPOT	upstream_gene_variant	MODIFIER	A	G	8	1	Ref	NaN	Ref	0	4	1	4
1	33621428	.	XPOT	synonymous_variant	LOW	G	A	4	1	Alt	Alt	NaN	1	2	0	2
1	33765093	rs15230377	RASSF3	3_prime_UTR_variant	MODIFIER	G	A	10	1	Alt	Alt	NaN	1	5	0	5
1	33772660	rs317228768	GNS	3_prime_UTR_variant	MODIFIER	G	A	2	1	Ref	NaN	Ref	0	0	1	2
1	33773611	rs738271274	GNS	3_prime_UTR_variant	MODIFIER	T	C	10	4	Ref	Ref	Ref	3	4	1	6
1	33773612	rs741645605	GNS	3_prime_UTR_variant	MODIFIER	G	A	10	4	Ref	Ref	Ref	3	4	1	6
1	33774137	rs313397531	GNS	3_prime_UTR_variant	MODIFIER	A	G	9	2	Alt	NaN	Alt	0	4	2	5
1	33775143	rs14808932	GNS	3_prime_UTR_variant	MODIFIER	A	T	9	1	Alt	NaN	Alt	0	4	1	5
1	33841167	rs316311378	TBC1D30	synonymous_variant	LOW	G	A	3	1	Ref	Ref	NaN	1	2	0	1
1	34366920	rs316005918	LLPH	3_prime_UTR_variant	MODIFIER	G	C	4	2	Alt	NaN	Alt	0	1	2	3
1	34366965	rs14809452	LLPH	3_prime_UTR_variant	MODIFIER	G	A	9	1	Ref	NaN	Ref	0	5	1	4
1	34369482	rs314506250	-	3_prime_UTR_variant	MODIFIER	G	A	10	1	Ref	Ref	NaN	1	6	0	4
1	34369564	.	-	3_prime_UTR_variant	MODIFIER	A	C	1	1	Alt	Alt	NaN	1	1	0	0
1	34369759	rs316437037	-	3_prime_UTR_variant	MODIFIER	C	T	4	2	Alt	Alt	Alt	1	2	1	2
1	34369760	rs315397183	-	3_prime_UTR_variant	MODIFIER	G	A	10	4	Ref	Ref	Ref	3	6	1	4
1	34369840	.	-	3_prime_UTR_variant	MODIFIER	A	G	1	1	Alt	Alt	NaN	1	1	0	0
1	34371884	rs312354055	-	synonymous_variant	LOW	G	A	9	1	Alt	Alt	NaN	1	4	0	5
1	34420377	rs13849504	HELB	intron_variant	MODIFIER	A	T	3	1	Ref	Ref	NaN	1	2	0	1
1	34421188	rs316203426	HELB	synonymous_variant	LOW	C	T	6	1	Alt	NaN	Alt	0	1	1	5
1	34427943	rs314720226	HELB	synonymous_variant	LOW	C	T	11	1	Alt	Alt	NaN	1	7	0	4
1	35247187	rs316671206	RAP1B	3_prime_UTR_variant	MODIFIER	A	G	7	1	Alt	Alt	NaN	1	4	0	3
1	35309420	rs317879174	MDM2	synonymous_variant	LOW	C	T	10	1	Ref	NaN	Ref	0	4	1	6
1	35313170	rs15233890	MDM2	downstream_gene_variant	MODIFIER	C	A	6	1	Alt	NaN	Alt	0	2	1	4
1	35314813	rs318072546	CPM	downstream_gene_variant	MODIFIER	C	T	4	1	Alt	NaN	Alt	0	1	1	3
1	35314862	rs316512660	CPM	downstream_gene_variant	MODIFIER	C	A	1	1	Alt	NaN	Alt	0	0	1	1
1	35314966	rs313433457	CPM	downstream_gene_variant	MODIFIER	T	C	2	1	Alt	NaN	Alt	0	1	1	1
1	35316148	rs735348866	CPM	3_prime_UTR_variant	MODIFIER	A	G	8	1	Alt	NaN	Alt	0	3	1	5
1	35320050	rs15233946	CPM	synonymous_variant	LOW	A	G	11	1	Ref	NaN	Ref	0	4	1	7
1	35321073	rs13850576	CPM	synonymous_variant	LOW	T	C	6	1	Ref	Ref	NaN	1	2	0	4
1	35321163	rs13850577	CPM	synonymous_variant	LOW	C	A	6	2	Alt,Ref	Ref	Alt	1	2	1	4
1	35321168	rs13850578	CPM	synonymous_variant	LOW	A	G	15	2	Alt,Ref	NaN	Alt,Ref	0	9	2	6
1	35842396	rs733544399	PTPRB	downstream_gene_variant	MODIFIER	G	A	5	1	Alt	Alt	NaN	1	4	0	1
1	35845249	rs738493083	PTPRB	downstream_gene_variant	MODIFIER	C	T	12	1	Ref	NaN	Ref	0	4	1	8
1	35846175	rs13751205	PTPRB	downstream_gene_variant	MODIFIER	T	C	12	1	Alt	Alt	NaN	1	7	0	5
1	35846176	rs13751206	PTPRB	downstream_gene_variant	MODIFIER	A	G	12	1	Alt	Alt	NaN	1	7	0	5
1	36333231	rs15236085	LGR5	downstream_gene_variant	MODIFIER	G	A	10	1	Ref	Ref	NaN	1	5	0	5
1	36333679	rs312492596	LGR5	downstream_gene_variant	MODIFIER	G	A	2	1	Ref	NaN	Ref	0	1	1	1
1	36421569	rs739973262	TMEM19	downstream_gene_variant	MODIFIER	T	C	4	1	Alt	NaN	Alt	0	2	1	2
1	37805397	rs15239304	GLIPR1L	missense_variant	MODERATE	C	T	10	2	Ref	Ref	NaN	2	4	0	6
1	37806390	rs731113189	GLIPR1L	synonymous_variant	LOW	T	C	9	1	Alt	NaN	Alt	0	5	1	4
1	37811641	rs313605556	KRR1	3_prime_UTR_variant	MODIFIER	G	A	2	1	Alt	NaN	Alt	0	0	1	2
1	37934876	rs314669144	PHLDA1	downstream_gene_variant	MODIFIER	C	T	14	2	Alt,Ref	Alt,Ref	NaN	2	7	0	7
1	37934917	rs739577863	PHLDA1	downstream_gene_variant	MODIFIER	C	T	4	1	Alt	Alt	NaN	1	2	0	2
1	37934960	rs10727846	PHLDA1	downstream_gene_variant	MODIFIER	C	A	14	1	Alt	Alt	NaN	1	5	0	9
1	37934968	rs314302953	PHLDA1	downstream_gene_variant	MODIFIER	G	A	12	1	Alt	Alt	NaN	1	7	0	5
1	37935033	.	PHLDA1	downstream_gene_variant	MODIFIER	T	C	3	1	Ref	Ref	NaN	1	2	0	1
1	37935053	rs316342279	PHLDA1	downstream_gene_variant	MODIFIER	C	T	14	1	Alt	NaN	Alt	0	5	1	9
1	37935207	.	PHLDA1	downstream_gene_variant	MODIFIER	C	A	3	1	Ref	Ref	NaN	1	2	0	1
1	37935298	rs741402282	PHLDA1	downstream_gene_variant	MODIFIER	C	T	10	1	Alt	NaN	Alt	0	4	1	6
1	37935382	rs315173300	PHLDA1	downstream_gene_variant	MODIFIER	A	G	9	1	Alt	NaN	Alt	0	4	1	5
1	37935510	rs315941218	PHLDA1	downstream_gene_variant	MODIFIER	T	C	4	1	Ref	NaN	Ref	0	2	1	2
1	37935710	rs734542751	PHLDA1	downstream_gene_variant	MODIFIER	G	A	4	1	Alt	NaN	Alt	0	2	1	2
1	37935896	rs313402029	PHLDA1	downstream_gene_variant	MODIFIER	A	G	8	1	Ref	NaN	Ref	0	4	1	4
1	37935931	.	PHLDA1	downstream_gene_variant	MODIFIER	A	G	3	1	Ref	Ref	NaN	1	2	0	1
1	37936035	rs732104508	PHLDA1	downstream_gene_variant	MODIFIER	C	T	15	1	Ref	NaN	Ref	0	6	1	9
1	37938256	.	PHLDA1	splice_region_variant,synonymous_variant	LOW	C	G	7	1	Alt	Alt	NaN	1	5	0	2
1	37949263	rs732364207	-	synonymous_variant	LOW	G	A	4	1	Alt	Alt	NaN	1	3	0	1
1	37949344	rs10727867	-	synonymous_variant	LOW	G	A	8	1	Alt	Alt	NaN	1	4	0	4
1	37972694	rs733992691	-	intron_variant	MODIFIER	T	C	4	3	Alt	Alt	Alt	2	2	1	2
1	37972705	rs317789219	-	intron_variant	MODIFIER	A	G	7	1	Alt	NaN	Alt	0	2	1	5
1	38036631	rs316465268	BBS10	upstream_gene_variant	MODIFIER	G	A	12	1	Ref	NaN	Ref	0	6	1	6
1	38039001	rs737890889	OSBPL8	synonymous_variant	LOW	G	A	10	1	Ref	Ref	NaN	1	5	0	5
1	38039547	rs316251244	OSBPL8	synonymous_variant	LOW	T	C	6	1	Ref	Ref	NaN	1	4	0	2
1	38043034	rs736308771	OSBPL8	synonymous_variant	LOW	G	A	4	1	Alt	Alt	NaN	1	3	0	1
1	38050571	rs739777853	OSBPL8	synonymous_variant	LOW	C	T	12	1	Alt	Alt	NaN	1	5	0	7
1	38237906	rs312516545	CSRP2	synonymous_variant	LOW	G	A	4	1	Ref	Ref	NaN	1	2	0	2
1	38240623	rs735895213	CSRP2	synonymous_variant	LOW	C	T	8	2	Alt	Alt	NaN	2	5	0	3
1	38881215	rs314900251	NAV3	missense_variant	MODERATE	C	T	3	1	Alt	Alt	NaN	1	2	0	1
1	38915330	rs313614845	NAV3	synonymous_variant	LOW	C	T	3	1	Alt	Alt	NaN	1	2	0	1
1	39750670	rs732119880	RPS16	5_prime_UTR_variant	MODIFIER	T	G	6	6	Ref	Ref	Ref	5	5	1	1
1	40201768	rs315203556	ACSS3	synonymous_variant	LOW	G	A	5	1	Alt	Alt	NaN	1	1	0	4
1	41087943	rs313711407	TMTC2	downstream_gene_variant	MODIFIER	A	T	3	1	Ref	Ref	NaN	1	1	0	2
1	42978340	rs315464994	KITLG	downstream_gene_variant	MODIFIER	A	G	10	1	Ref	Ref	NaN	1	6	0	4
1	42978800	.	KITLG	downstream_gene_variant	MODIFIER	T	C	2	1	Alt	Alt	NaN	1	1	0	1
1	43987949	rs737666475	LUM	3_prime_UTR_variant	MODIFIER	C	T	5	1	Ref	Ref	NaN	1	1	0	4
1	43988008	rs10723112	LUM	3_prime_UTR_variant	MODIFIER	A	G	13	1	Ref	NaN	Ref	0	4	1	9
1	43995464	rs317724333	LUM	synonymous_variant	LOW	A	G	1	1	Ref	NaN	Ref	0	0	1	1
1	43995560	rs10729642	LUM	synonymous_variant	LOW	A	G	1	1	Ref	NaN	Ref	0	0	1	1
1	44020250	rs315861985	DCN	3_prime_UTR_variant	MODIFIER	A	T	3	3	Ref	Ref	Ref	1	1	2	2
1	44054574	rs3137775	DCN	synonymous_variant	LOW	C	T	3	3	Alt	Alt	Alt	1	1	2	2
1	44054603	rs3137774	DCN	missense_variant	MODERATE	C	T	4	1	Ref	Ref	NaN	1	3	0	1
1	44399258	rs10726766	BTG1	3_prime_UTR_variant	MODIFIER	C	A	9	1	Ref	Ref	NaN	1	4	0	5
1	44400888	rs731185392	BTG1	5_prime_UTR_variant	MODIFIER	T	G	14	4	Ref	Ref	Ref	2	7	2	7
1	44400892	rs317799391	BTG1	5_prime_UTR_variant	MODIFIER	C	T	5	4	Alt	Alt	Alt	2	3	2	2
1	44837299	rs736327095	UBE2N	downstream_gene_variant	MODIFIER	G	A	1	1	Ref	NaN	Ref	0	0	1	1
1	44841903	rs313780746	UBE2N	3_prime_UTR_variant	MODIFIER	G	A	4	1	Ref	NaN	Ref	0	2	1	2
1	44874484	rs735424011	MRPL42	intron_variant	MODIFIER	T	G	4	1	Alt	NaN	Alt	0	1	1	3
1	44874852	rs736864737	MRPL42	intron_variant	MODIFIER	G	A	3	1	Ref	Ref	NaN	1	1	0	2
1	44875321	rs794018225	MRPL42	intron_variant	MODIFIER	A	G	3	1	Ref	NaN	Ref	0	2	1	1
1	44875486	rs318198952	MRPL42	intron_variant	MODIFIER	A	G	1	1	Alt	NaN	Alt	0	0	1	1
1	44875554	rs737855209	MRPL42	intron_variant	MODIFIER	C	T	3	1	Ref	Ref	NaN	1	2	0	1
1	44876106	rs316823987	MRPL42	synonymous_variant	LOW	T	C	3	1	Ref	Ref	NaN	1	1	0	2
1	44878056	rs318117375	MRPL42	downstream_gene_variant	MODIFIER	T	C	4	1	Ref	NaN	Ref	0	1	1	3
1	44881942	rs315349227	MRPL42	downstream_gene_variant	MODIFIER	G	A	13	1	Ref	Ref	NaN	1	4	0	9
1	44882009	rs314539676	MRPL42	downstream_gene_variant	MODIFIER	G	A	7	1	Alt	Alt	NaN	1	3	0	4
1	44882154	rs314181443	MRPL42	downstream_gene_variant	MODIFIER	T	C	13	2	Alt	Alt	NaN	2	4	0	9
1	44882601	rs313491227	-	intergenic_variant	MODIFIER	A	C	8	1	Alt	Alt	NaN	1	4	0	4
1	44882674	rs733003221	-	intergenic_variant	MODIFIER	C	T	6	1	Alt	Alt	NaN	1	3	0	3
1	44882974	rs738479665	-	intergenic_variant	MODIFIER	T	C	8	2	Alt	Alt	NaN	2	4	0	4
1	44883314	rs13859378	-	intergenic_variant	MODIFIER	T	G	7	1	Alt	NaN	Alt	0	2	1	5
1	44883439	rs314705099	-	intergenic_variant	MODIFIER	A	G	10	1	Ref	Ref	NaN	1	4	0	6
1	44883891	rs314612729	-	intergenic_variant	MODIFIER	A	C	7	3	Alt,Ref	Ref	Alt,Ref	1	3	2	4
1	44883929	rs315459418	-	intergenic_variant	MODIFIER	C	T	8	3	Ref	Ref	Ref	2	4	1	4
1	45389741	rs313391782	FGD6	synonymous_variant	LOW	C	T	2	1	Ref	Ref	NaN	1	2	0	0
1	45548574	rs14818332	METAP2	synonymous_variant	LOW	C	T	2	1	Ref	NaN	Ref	0	0	1	2
1	45598219	rs735982395	NTN4	downstream_gene_variant	MODIFIER	G	A	2	1	Ref	NaN	Ref	0	0	1	2
1	45599520	rs316780428	NTN4	synonymous_variant	LOW	T	C	12	2	Alt	NaN	Alt	0	4	2	8
1	45606288	rs732206053	NTN4	synonymous_variant	LOW	G	A	11	1	Alt	NaN	Alt	0	3	1	8
1	45619622	rs13860262	NTN4	synonymous_variant	LOW	G	A	19	1	Ref	NaN	Ref	0	9	1	10
1	45619697	rs13860263	NTN4	synonymous_variant	LOW	A	G	18	3	Ref	Ref	Ref	2	9	1	9
1	45619721	rs13860264	NTN4	synonymous_variant	LOW	T	C	17	1	Ref	NaN	Ref	0	8	1	9
1	45718156	rs731990583	LTA4H	synonymous_variant	LOW	C	T	15	1	Alt	NaN	Alt	0	5	1	10
1	46057049	rs316284131	NEDD1	3_prime_UTR_variant	MODIFIER	T	C	12	1	Alt	NaN	Alt	0	5	1	7
1	46703917	rs13651270	SLC25A3	3_prime_UTR_variant	MODIFIER	G	C	4	1	Ref	NaN	Ref	0	0	1	4
1	46703922	rs13651271	SLC25A3	3_prime_UTR_variant	MODIFIER	T	C	4	1	Ref	NaN	Ref	0	0	1	4
1	46703957	rs733424619	SLC25A3	3_prime_UTR_variant	MODIFIER	A	T	17	2	Ref	Ref	Ref	1	10	1	7
1	46705604	rs29005182	SLC25A3	downstream_gene_variant	MODIFIER	T	C	10	1	Alt	NaN	Alt	0	2	1	8
1	46706162	rs318041428	SLC25A3	downstream_gene_variant	MODIFIER	G	A	10	1	Alt	NaN	Alt	0	8	1	2
1	46711952	rs739251899	IKBIP	downstream_gene_variant	MODIFIER	C	T	9	1	Ref	Ref	NaN	1	2	0	7
1	46744202	rs314579834	APAF1	downstream_gene_variant	MODIFIER	C	T	6	1	Ref	NaN	Ref	0	3	1	3
1	47199870	rs732002585	UHRF1BP1L	missense_variant	MODERATE	T	C	2	1	Alt	Alt	NaN	1	2	0	0
1	47945637	rs739210684	WDR91	downstream_gene_variant	MODIFIER	C	T	10	1	Alt	NaN	Alt	0	4	1	6
1	47945686	rs735110607	WDR91	downstream_gene_variant	MODIFIER	T	C	9	1	Alt	Alt	NaN	1	3	0	6
1	47945950	rs737200611	WDR91	downstream_gene_variant	MODIFIER	A	C	9	2	Alt	Alt	Alt	1	3	1	6
1	47946881	rs734504660	WDR91	downstream_gene_variant	MODIFIER	G	A	4	1	Ref	NaN	Ref	0	0	1	4
1	47947027	rs731962352	WDR91	downstream_gene_variant	MODIFIER	A	C	4	1	Ref	NaN	Ref	0	0	1	4
1	47947117	rs738119711	WDR91	downstream_gene_variant	MODIFIER	T	C	1	1	Ref	Ref	NaN	1	1	0	0
1	47947255	rs740387853	WDR91	downstream_gene_variant	MODIFIER	A	G	9	1	Ref	NaN	Ref	0	3	1	6
1	47947290	rs793986492	WDR91	downstream_gene_variant	MODIFIER	T	C	4	2	Ref	NaN	Ref	0	0	2	4
1	47947291	rs794162921	WDR91	downstream_gene_variant	MODIFIER	C	T	4	2	Ref	NaN	Ref	0	0	2	4
1	47947980	rs29009340	WDR91	downstream_gene_variant	MODIFIER	G	C	5	1	Ref	NaN	Ref	0	1	1	4
1	48052926	rs738733845	MGP	5_prime_UTR_variant	MODIFIER	C	T	2	2	Alt	NaN	Alt	0	0	2	2
1	48054269	rs739662104	MGP	intron_variant	MODIFIER	G	A	1	1	Alt	NaN	Alt	0	0	1	1
1	48055366	rs3137407	MGP	5_prime_UTR_variant	MODIFIER	A	G	12	10	Ref	Ref	Ref	4	5	6	7
1	48056994	rs15258707	MGP	intron_variant	MODIFIER	C	T	1	1	Alt	Alt	NaN	1	1	0	0
1	48057075	rs315971625	MGP	intron_variant	MODIFIER	T	G	6	1	Ref	Ref	NaN	1	3	0	3
1	48057905	rs3137408	MGP	3_prime_UTR_variant	MODIFIER	G	A	10	5	Alt,Ref	Alt	Ref	3	6	2	4
1	48057973	rs3137409	MGP	3_prime_UTR_variant	MODIFIER	C	T	14	10	Alt,Ref	Alt,Ref	Alt,Ref	6	7	4	7
1	48058020	rs14820788	MGP	3_prime_UTR_variant	MODIFIER	T	C	4	2	Alt,Ref	Alt	Ref	1	2	1	2
1	48058021	rs10722517	MGP	3_prime_UTR_variant	MODIFIER	C	T	1	1	Alt	NaN	Alt	0	0	1	1
1	48061772	rs738347203	OC3	5_prime_UTR_variant	MODIFIER	C	A	6	3	Ref	Ref	NaN	3	4	0	2
1	48061835	rs731978787	OC3	synonymous_variant	LOW	C	T	1	1	Ref	Ref	NaN	1	1	0	0
1	48061860	rs313030689	OC3	intron_variant	MODIFIER	G	A	2	1	Ref	NaN	Ref	0	0	1	2
1	48061935	rs316851601	OC3	intron_variant	MODIFIER	A	G	3	1	Alt	NaN	Alt	0	2	1	1
1	48062141	rs314473983	OC3	intron_variant	MODIFIER	G	A	3	1	Alt	NaN	Alt	0	2	1	1
1	48062182	rs312304092	OC3	intron_variant	MODIFIER	A	G	1	1	Alt	NaN	Alt	0	0	1	1
1	48062478	rs14820793	OC3	intron_variant	MODIFIER	A	C	6	1	Alt	NaN	Alt	0	4	1	2
1	48063236	rs13862829	OC3	intron_variant	MODIFIER	T	G	5	1	Alt	Alt	NaN	1	3	0	2
1	48063276	rs13862830	OC3	intron_variant	MODIFIER	A	G	5	1	Alt	Alt	NaN	1	3	0	2
1	48064881	rs315067225	OC3	intron_variant	MODIFIER	A	T	5	1	Ref	Ref	NaN	1	3	0	2
1	48065122	rs740117590	OC3	synonymous_variant	LOW	C	T	12	7	Ref	Ref	Ref	3	5	4	7
1	48065132	rs317589658	OC3	missense_variant,splice_region_variant	MODERATE	T	C	5	4	Alt	Alt	Alt	3	4	1	1
1	48067369	rs316964895	OC3	3_prime_UTR_variant	MODIFIER	T	A	2	1	Alt	NaN	Alt	0	0	1	2
1	48069654	rs736873232	ART4	upstream_gene_variant	MODIFIER	G	A	1	1	Alt	Alt	NaN	1	1	0	0
1	48069655	rs741584814	ART4	upstream_gene_variant	MODIFIER	T	C	1	1	Alt	Alt	NaN	1	1	0	0
1	48072497	rs314924089	ART4	3_prime_UTR_variant	MODIFIER	T	C	1	1	Alt	Alt	NaN	1	1	0	0
1	48087340	rs316453382	-	synonymous_variant	LOW	A	G	4	1	Alt	NaN	Alt	0	1	1	3
1	48099575	rs316253157	-	3_prime_UTR_variant	MODIFIER	G	C	13	4	Alt,Ref	Ref	Alt,Ref	1	4	3	9
1	48099577	rs316431282	-	3_prime_UTR_variant	MODIFIER	G	A	5	1	Ref	NaN	Ref	0	1	1	4
1	48128139	rs734562416	HIST1H110	synonymous_variant	LOW	C	T	7	1	Ref	Ref	NaN	1	4	0	3
1	48147432	rs312315513	HIST1H4D	3_prime_UTR_variant	MODIFIER	T	C	5	2	Alt	Alt	Alt	1	3	1	2
1	48175950	.	HIST1H101	synonymous_variant	LOW	C	T	2	2	Alt	NaN	Alt	0	0	2	2
1	48176749	rs313106162	-	intron_variant	MODIFIER	T	G	7	1	Ref	NaN	Ref	0	4	1	3
1	48178148	.	-	synonymous_variant	LOW	C	G	3	1	Ref	NaN	Ref	0	0	1	3
1	48217248	rs318163683	APOLD1	downstream_gene_variant	MODIFIER	C	T	2	1	Ref	NaN	Ref	0	1	1	1
1	48218964	rs316342017	APOLD1	downstream_gene_variant	MODIFIER	G	A	5	1	Alt	NaN	Alt	0	3	1	2
1	48233428	rs730937800	DDX47	3_prime_UTR_variant	MODIFIER	T	G	4	1	Ref	NaN	Ref	0	2	1	2
1	48267776	rs431845133	HEBP1	3_prime_UTR_variant	MODIFIER	C	T	9	2	Ref	Ref	NaN	2	6	0	3
1	48268161	rs10727725	HEBP1	3_prime_UTR_variant	MODIFIER	C	T	8	1	Ref	Ref	NaN	1	3	0	5
1	48268190	rs15259450	HEBP1	3_prime_UTR_variant	MODIFIER	C	A	9	1	Ref	Ref	NaN	1	6	0	3
1	48268384	rs10723487	HEBP1	3_prime_UTR_variant	MODIFIER	T	G	11	4	Ref	Ref	Ref	1	3	3	8
1	48268892	rs738624137	HEBP1	3_prime_UTR_variant	MODIFIER	T	C	7	2	Ref	Ref	Ref	1	3	1	4
1	48269377	rs737526769	HEBP1	3_prime_UTR_variant	MODIFIER	C	T	8	1	Ref	NaN	Ref	0	5	1	3
1	48269448	rs15259456	HEBP1	3_prime_UTR_variant	MODIFIER	T	A	14	2	Ref	Ref	NaN	2	7	0	7
1	48269451	rs15259458	HEBP1	3_prime_UTR_variant	MODIFIER	T	C	13	1	Ref	Ref	NaN	1	6	0	7
1	48271574	rs14821111	HEBP1	missense_variant	MODERATE	G	T	9	1	Alt	NaN	Alt	0	6	1	3
1	48273555	rs431830772	HEBP1	synonymous_variant	LOW	G	A	8	1	Ref	NaN	Ref	0	5	1	3
1	48273597	rs10725318	HEBP1	synonymous_variant	LOW	G	A	4	1	Ref	NaN	Ref	0	0	1	4
1	48273603	rs10726348	HEBP1	synonymous_variant	LOW	A	G	13	1	Alt	NaN	Alt	0	7	1	6
1	48283532	rs734903034	-	5_prime_UTR_variant	MODIFIER	G	A	1	1	Alt	NaN	Alt	0	0	1	1
1	48298722	rs316968682	FAM234B	synonymous_variant	LOW	G	A	10	1	Alt	Alt	NaN	1	4	0	6
1	48364243	rs317331970	EMP1	3_prime_UTR_variant	MODIFIER	G	A	4	1	Ref	Ref	NaN	1	2	0	2
1	48365110	rs10726756	EMP1	3_prime_UTR_variant	MODIFIER	A	C	12	1	Ref	Ref	NaN	1	7	0	5
1	48365266	rs10731054	EMP1	3_prime_UTR_variant	MODIFIER	A	G	10	1	Alt	Alt	NaN	1	5	0	5
1	48882037	.	ATF7IP	missense_variant	MODERATE	C	G	10	2	Alt	Alt	Alt	1	5	1	5
1	48923643	rs313354569	ATF7IP	3_prime_UTR_variant	MODIFIER	C	T	8	1	Alt	NaN	Alt	0	2	1	6
1	48929309	rs317206734	ATF7IP	downstream_gene_variant	MODIFIER	T	A	16	1	Ref	Ref	NaN	1	6	0	10
1	49199103	rs734889687	-	missense_variant	MODERATE	C	T	7	1	Alt	NaN	Alt	0	4	1	3
1	49201065	rs312289115	-	missense_variant	MODERATE	G	A	4	1	Ref	NaN	Ref	0	2	1	2
1	49231758	rs316066090	SERHL2	synonymous_variant	LOW	C	T	7	1	Alt	NaN	Alt	0	3	1	4
1	49231761	rs14821942	SERHL2	synonymous_variant	LOW	C	T	11	2	Ref	NaN	Ref	0	5	2	6
1	49385681	rs731580301	TCF20	missense_variant	MODERATE	C	T	2	1	Ref	NaN	Ref	0	1	1	1
1	49442701	rs316726419	CYP2D6	synonymous_variant	LOW	T	C	12	3	Alt	Alt	Alt	1	4	2	8
1	49442704	rs313435553	CYP2D6	synonymous_variant	LOW	C	T	6	2	Alt	Alt	NaN	2	2	0	4
1	49445225	rs10724015	CYP2D6	synonymous_variant	LOW	A	G	7	2	Alt	Alt	Alt	1	5	1	2
1	49445234	rs314469109	CYP2D6	synonymous_variant	LOW	G	A	11	3	Alt,Ref	Alt,Ref	Ref	2	6	1	5
1	49446657	rs13864531	CYP2D6	synonymous_variant	LOW	A	G	8	1	Ref	NaN	Ref	0	1	1	7
1	49448257	rs315109930	CYP2D6	synonymous_variant	LOW	C	A	6	2	Ref	Ref	Ref	1	5	1	1
1	49448311	rs15261655	CYP2D6	splice_region_variant,synonymous_variant	LOW	A	G	4	1	Alt	Alt	NaN	1	1	0	3
1	49448961	rs13864537	CYP2D6	missense_variant	MODERATE	G	A	6	1	Ref	NaN	Ref	0	5	1	1
1	49449034	rs13652256	CYP2D6	synonymous_variant	LOW	G	C	9	1	Ref	NaN	Ref	0	3	1	6
1	49449898	rs312949642	CYP2D6	synonymous_variant	LOW	T	C	11	1	Alt	NaN	Alt	0	5	1	6
1	49450964	rs15261659	CYP2D6	3_prime_UTR_variant	MODIFIER	T	C	11	1	Alt	NaN	Alt	0	5	1	6
1	49451186	rs10729784	CYP2D6	3_prime_UTR_variant	MODIFIER	G	T	9	1	Ref	NaN	Ref	0	3	1	6
1	49453781	rs29009337	NDUFA6	synonymous_variant	LOW	T	A	4	1	Ref	Ref	NaN	1	1	0	3
1	49455503	rs13864545	SMDT1	3_prime_UTR_variant	MODIFIER	T	C	6	2	Alt	Alt	Alt	1	2	1	4
1	49455607	rs10731211	SMDT1	3_prime_UTR_variant	MODIFIER	C	A	7	1	Alt	Alt	NaN	1	5	0	2
1	49456686	.	SMDT1	missense_variant	MODERATE	G	A	1	1	Ref	NaN	Ref	0	0	1	1
1	49457245	rs318097273	NAGA	upstream_gene_variant	MODIFIER	A	G	2	1	Ref	NaN	Ref	0	0	1	2
1	49457470	rs737664441	NAGA	upstream_gene_variant	MODIFIER	C	T	7	1	Ref	NaN	Ref	0	2	1	5
1	49457471	rs10727935	NAGA	upstream_gene_variant	MODIFIER	A	G	11	1	Ref	NaN	Ref	0	5	1	6
1	49458147	rs317899087	NAGA	upstream_gene_variant	MODIFIER	C	T	10	1	Ref	NaN	Ref	0	5	1	5
1	49458502	rs734943436	NAGA	upstream_gene_variant	MODIFIER	A	T	6	1	Ref	NaN	Ref	0	1	1	5
1	49460022	rs316346046	NAGA	upstream_gene_variant	MODIFIER	A	C	10	1	Ref	NaN	Ref	0	5	1	5
1	49465304	rs740248807	NAGA	synonymous_variant	LOW	T	C	4	1	Alt	Alt	NaN	1	1	0	3
1	49590342	rs314255410	SNU13	3_prime_UTR_variant	MODIFIER	C	G	5	1	Alt	NaN	Alt	0	2	1	3
1	49605481	rs740987997	DESI1	5_prime_UTR_variant	MODIFIER	C	T	5	1	Alt	Alt	NaN	1	4	0	1
1	49614717	rs738944960	DESI1	synonymous_variant	LOW	G	A	1	1	Ref	NaN	Ref	0	0	1	1
1	49616515	rs731853225	PMM1	upstream_gene_variant	MODIFIER	G	A	9	1	Ref	NaN	Ref	0	4	1	5
1	49616884	rs315272542	PMM1	upstream_gene_variant	MODIFIER	C	T	10	1	Alt	Alt	NaN	1	4	0	6
1	49616916	rs736336538	PMM1	upstream_gene_variant	MODIFIER	G	A	2	1	Alt	Alt	NaN	1	2	0	0
1	49617769	rs731214867	PMM1	upstream_gene_variant	MODIFIER	T	C	8	1	Alt	Alt	NaN	1	3	0	5
1	49618401	rs314927258	PMM1	upstream_gene_variant	MODIFIER	A	G	13	1	Alt	NaN	Alt	0	5	1	8
1	49618402	.	PMM1	upstream_gene_variant	MODIFIER	T	G	5	1	Ref	NaN	Ref	0	1	1	4
1	49652080	rs312568315	ACO2	synonymous_variant	LOW	A	G	9	1	Ref	Ref	NaN	1	3	0	6
1	49694325	rs13864768	TEF	downstream_gene_variant	MODIFIER	C	T	13	2	Alt	Alt	Alt	1	7	1	6
1	49694340	rs738542343	TEF	downstream_gene_variant	MODIFIER	C	T	9	2	Alt,Ref	Alt,Ref	NaN	2	6	0	3
1	49694393	rs740502915	TEF	downstream_gene_variant	MODIFIER	G	A	4	1	Alt	NaN	Alt	0	1	1	3
1	49694551	rs316102811	TEF	downstream_gene_variant	MODIFIER	G	T	12	1	Ref	NaN	Ref	0	5	1	7
1	49694748	rs739025397	TEF	downstream_gene_variant	MODIFIER	T	C	4	1	Ref	Ref	NaN	1	3	0	1
1	49694754	rs731489205	TEF	downstream_gene_variant	MODIFIER	G	A	4	1	Ref	Ref	NaN	1	3	0	1
1	49694940	rs15262334	TEF	downstream_gene_variant	MODIFIER	C	T	12	2	Alt	Alt	Alt	1	6	1	6
1	49694959	rs735658511	TEF	downstream_gene_variant	MODIFIER	T	G	4	1	Ref	NaN	Ref	0	3	1	1
1	49695095	rs733354653	TEF	downstream_gene_variant	MODIFIER	C	T	1	1	Ref	NaN	Ref	0	0	1	1
1	49695265	rs312528061	TEF	downstream_gene_variant	MODIFIER	G	A	5	1	Ref	NaN	Ref	0	3	1	2
1	49695312	rs317504531	TEF	downstream_gene_variant	MODIFIER	C	T	10	1	Ref	NaN	Ref	0	5	1	5
1	49695489	.	TEF	downstream_gene_variant	MODIFIER	G	C	5	1	Ref	Ref	NaN	1	1	0	4
1	49695516	rs317264958	TEF	downstream_gene_variant	MODIFIER	G	T	10	1	Ref	Ref	NaN	1	6	0	4
1	49696552	.	TEF	downstream_gene_variant	MODIFIER	G	C	5	1	Ref	NaN	Ref	0	1	1	4
1	49699353	rs731926991	TEF	downstream_gene_variant	MODIFIER	A	G	4	1	Ref	NaN	Ref	0	3	1	1
1	49701332	rs317809616	TEF	synonymous_variant	LOW	G	A	3	1	Alt	NaN	Alt	0	0	1	3
1	49840443	rs313552288	EP300	synonymous_variant	LOW	C	T	4	1	Ref	Ref	NaN	1	2	0	2
1	49924145	rs313629024	XPNPEP3	downstream_gene_variant	MODIFIER	T	C	2	1	Alt	Alt	NaN	1	2	0	0
1	49940685	rs312352630	ST13	5_prime_UTR_variant	MODIFIER	T	C	3	1	Alt	Alt	NaN	1	3	0	0
1	49953236	rs315090140	ST13	synonymous_variant	LOW	A	G	5	2	Alt	Alt	Alt	1	3	1	2
1	49953245	rs739439226	ST13	synonymous_variant	LOW	A	G	5	1	Alt	Alt	NaN	1	3	0	2
1	49958949	rs14822421	ST13	3_prime_UTR_variant	MODIFIER	G	A	7	3	Alt	Alt	Alt	1	3	2	4
1	49959249	rs316498638	ST13	3_prime_UTR_variant	MODIFIER	T	G	7	1	Alt	Alt	NaN	1	3	0	4
1	49959386	rs735302262	ST13	3_prime_UTR_variant	MODIFIER	T	C	7	2	Ref	Ref	Ref	1	3	1	4
1	49959619	rs10723461	ST13	3_prime_UTR_variant	MODIFIER	G	C	8	1	Alt	Alt	NaN	1	4	0	4
1	50128124	rs14822538	ADSL	synonymous_variant	LOW	G	T	15	1	Ref	NaN	Ref	0	6	1	9
1	50145153	.	ADSL	upstream_gene_variant	MODIFIER	T	C	1	1	Ref	Ref	NaN	1	1	0	0
1	50625620	rs735954922	RPS19BP1	missense_variant	MODERATE	G	A	3	1	Alt	Alt	NaN	1	2	0	1
1	50633809	rs731485063	ATF4	synonymous_variant	LOW	C	T	4	1	Ref	NaN	Ref	0	2	1	2
1	50633818	rs13865488	ATF4	synonymous_variant	LOW	C	T	8	1	Ref	NaN	Ref	0	3	1	5
1	50663478	rs10729270	MGAT3	3_prime_UTR_variant	MODIFIER	C	T	5	1	Ref	NaN	Ref	0	2	1	3
1	50664189	rs14822894	MGAT3	3_prime_UTR_variant	MODIFIER	G	A	10	2	Ref	NaN	Ref	0	3	2	7
1	50664202	rs14822895	MGAT3	3_prime_UTR_variant	MODIFIER	A	G	10	3	Ref	NaN	Ref	0	3	3	7
1	50664288	rs734870418	MGAT3	3_prime_UTR_variant	MODIFIER	G	A	10	6	Ref	Ref	Ref	3	3	3	7
1	50664305	rs14822896	MGAT3	3_prime_UTR_variant	MODIFIER	G	C	10	4	Ref	Ref	Ref	1	3	3	7
1	50666415	rs732870666	MGAT3	3_prime_UTR_variant	MODIFIER	C	T	8	1	Alt	NaN	Alt	0	3	1	5
1	50667539	rs315564950	MGAT3	3_prime_UTR_variant	MODIFIER	C	T	10	1	Ref	NaN	Ref	0	3	1	7
1	50667741	rs10731973	MGAT3	synonymous_variant	LOW	G	A	10	1	Ref	Ref	NaN	1	3	0	7
1	50668557	rs733605221	MGAT3	synonymous_variant	LOW	G	A	8	1	Ref	NaN	Ref	0	4	1	4
1	50709641	.	SYNGR1	downstream_gene_variant	MODIFIER	C	T	7	1	Alt	Alt	NaN	1	4	0	3
1	50709905	rs317241936	SYNGR1	downstream_gene_variant	MODIFIER	C	T	4	1	Ref	NaN	Ref	0	2	1	2
1	50710581	rs315396753	SYNGR1	downstream_gene_variant	MODIFIER	G	A	9	1	Ref	Ref	NaN	1	4	0	5
1	50710785	.	SYNGR1	downstream_gene_variant	MODIFIER	T	C	7	1	Alt	Alt	NaN	1	4	0	3
1	50711432	rs317260822	SYNGR1	downstream_gene_variant	MODIFIER	C	T	4	1	Alt	NaN	Alt	0	1	1	3
1	50712105	.	SYNGR1	intron_variant	MODIFIER	C	T	8	1	Alt	Alt	NaN	1	4	0	4
1	50726790	rs10727906	RPL3	synonymous_variant	LOW	T	C	5	2	Ref	NaN	Ref	0	1	2	4
1	50795876	rs80676103	CBX7	downstream_gene_variant	MODIFIER	C	A	6	1	Ref	Ref	NaN	1	4	0	2
1	50846889	rs735244153	SUN2	synonymous_variant	LOW	T	C	11	1	Ref	NaN	Ref	0	2	1	9
1	50849387	rs738229718	SUN2	downstream_gene_variant	MODIFIER	T	C	7	1	Alt	Alt	NaN	1	3	0	4
1	50855087	rs80614740	GTPBP1	synonymous_variant	LOW	T	A	9	1	Ref	Ref	NaN	1	4	0	5
1	50881888	rs730931670	CBY1	3_prime_UTR_variant	MODIFIER	C	T	4	1	Ref	NaN	Ref	0	2	1	2
1	50881923	rs312459352	CBY1	3_prime_UTR_variant	MODIFIER	G	A	7	2	Ref	NaN	Ref	0	2	2	5
1	50883622	rs735565182	CBY1	5_prime_UTR_variant	MODIFIER	C	A	4	1	Ref	NaN	Ref	0	2	1	2
1	50931219	rs735132444	DDX17	downstream_gene_variant	MODIFIER	G	A	5	1	Alt	Alt	NaN	1	1	0	4
1	50931829	rs733182311	KDELR3	3_prime_UTR_variant	MODIFIER	T	A	6	1	Ref	NaN	Ref	0	3	1	3
1	50931831	rs736576928	KDELR3	3_prime_UTR_variant	MODIFIER	T	A	6	1	Ref	NaN	Ref	0	3	1	3
1	50931996	rs313101925	KDELR3	3_prime_UTR_variant	MODIFIER	T	C	7	1	Alt	NaN	Alt	0	2	1	5
1	50934129	rs734351511	KDELR3	synonymous_variant	LOW	G	A	7	1	Ref	NaN	Ref	0	2	1	5
1	51011407	rs732037022	MAFF	3_prime_UTR_variant	MODIFIER	C	T	6	2	Alt	Alt	Alt	1	4	1	2
1	51011450	rs315790469	MAFF	3_prime_UTR_variant	MODIFIER	C	T	9	1	Ref	NaN	Ref	0	4	1	5
1	51017947	rs318148826	PLA2G6	synonymous_variant	LOW	A	T	10	1	Alt	Alt	NaN	1	3	0	7
1	51023627	rs14823230	PLA2G6	synonymous_variant	LOW	C	T	6	1	Ref	NaN	Ref	0	3	1	3
1	51023651	rs736532006	PLA2G6	synonymous_variant	LOW	T	C	2	1	Alt	Alt	NaN	1	1	0	1
1	51025179	rs13865736	PLA2G6	intron_variant	MODIFIER	G	A	2	1	Ref	NaN	Ref	0	0	1	2
1	51026088	rs740012849	PLA2G6	intron_variant	MODIFIER	C	G	4	1	Alt	Alt	NaN	1	1	0	3
1	51026089	rs731080493	PLA2G6	intron_variant	MODIFIER	A	T	4	1	Alt	Alt	NaN	1	1	0	3
1	51027059	rs740923036	PLA2G6	synonymous_variant	LOW	G	C	15	1	Ref	NaN	Ref	0	5	1	10
1	51032170	rs734286577	BAIAP2L2	upstream_gene_variant	MODIFIER	G	A	2	1	Alt	NaN	Alt	0	1	1	1
1	51032476	.	BAIAP2L2	upstream_gene_variant	MODIFIER	C	G	4	1	Ref	NaN	Ref	0	0	1	4
1	51032511	rs313084362	BAIAP2L2	upstream_gene_variant	MODIFIER	G	A	11	3	Alt	Alt	Alt	1	5	2	6
1	51032528	rs317674812	BAIAP2L2	upstream_gene_variant	MODIFIER	C	T	11	2	Alt	Alt	Alt	1	3	1	8
1	51109900	rs738117409	MICALL1	3_prime_UTR_variant	MODIFIER	C	T	10	1	Alt	Alt	NaN	1	5	0	5
1	51109901	rs731900647	MICALL1	3_prime_UTR_variant	MODIFIER	G	T	10	1	Alt	Alt	NaN	1	5	0	5
1	51133680	rs316048417	EIF3L	synonymous_variant	LOW	C	T	8	1	Alt	Alt	NaN	1	3	0	5
1	51133899	rs313735331	EIF3L	synonymous_variant	LOW	T	C	5	1	Ref	NaN	Ref	0	3	1	2
1	51135073	rs29008283	EIF3L	synonymous_variant	LOW	G	A	8	3	Ref	Ref	Ref	2	5	1	3
1	51135142	rs13652717	EIF3L	synonymous_variant	LOW	T	C	12	4	Ref	Ref	Ref	1	3	3	9
1	51135151	rs316117858	EIF3L	synonymous_variant	LOW	A	G	15	2	Ref	NaN	Ref	0	5	2	10
1	51136084	rs15264999	EIF3L	synonymous_variant	LOW	C	A	8	1	Ref	NaN	Ref	0	4	1	4
1	51136768	rs317523782	EIF3L	synonymous_variant	LOW	T	C	10	1	Ref	NaN	Ref	0	4	1	6
1	51146362	rs740522362	-	downstream_gene_variant	MODIFIER	G	A	2	2	Alt	Alt	Alt	1	1	1	1
1	51146418	rs313784997	GALR3	downstream_gene_variant	MODIFIER	A	G	3	2	Alt	Alt	Alt	1	1	1	2
1	51162344	rs735997322	GCAT	missense_variant	MODERATE	C	T	2	1	Ref	NaN	Ref	0	1	1	1
1	51164167	rs314430658	H1F0	3_prime_UTR_variant	MODIFIER	A	G	4	1	Alt	NaN	Alt	0	1	1	3
1	51202022	rs735738098	LGALS1	intron_variant	MODIFIER	T	C	1	1	Ref	NaN	Ref	0	0	1	1
1	51232190	rs80708268	GGA1	synonymous_variant	LOW	A	G	3	1	Alt	NaN	Alt	0	0	1	3
1	51255681	rs737191074	CDC42EP1	downstream_gene_variant	MODIFIER	G	A	2	1	Alt	NaN	Alt	0	1	1	1
1	51477389	rs317901680	C1QTNF6	missense_variant	MODERATE	G	A	15	1	Alt	Alt	NaN	1	6	0	9
1	51477635	rs738201064	C1QTNF6	downstream_gene_variant	MODIFIER	A	G	1	1	Alt	Alt	NaN	1	1	0	0
1	51477776	rs740370855	C1QTNF6	downstream_gene_variant	MODIFIER	C	T	8	1	Ref	Ref	NaN	1	2	0	6
1	51477954	rs315618710	C1QTNF6	downstream_gene_variant	MODIFIER	C	A	10	3	Alt	Alt	Alt	2	5	1	5
1	51478320	rs317836699	C1QTNF6	downstream_gene_variant	MODIFIER	G	A	8	2	Ref	Ref	NaN	2	3	0	5
1	51478350	rs317981856	C1QTNF6	downstream_gene_variant	MODIFIER	G	C	7	1	Ref	NaN	Ref	0	1	1	6
1	51478444	rs741383006	C1QTNF6	downstream_gene_variant	MODIFIER	G	A	4	1	Ref	NaN	Ref	0	2	1	2
1	51478480	rs316499281	C1QTNF6	downstream_gene_variant	MODIFIER	T	C	8	1	Alt	Alt	NaN	1	3	0	5
1	51478555	rs13866078	C1QTNF6	downstream_gene_variant	MODIFIER	A	G	8	1	Alt	Alt	NaN	1	3	0	5
1	51478749	rs14823639	C1QTNF6	downstream_gene_variant	MODIFIER	T	G	7	1	Ref	NaN	Ref	0	1	1	6
1	51478951	rs313575610	C1QTNF6	downstream_gene_variant	MODIFIER	C	T	4	1	Ref	NaN	Ref	0	1	1	3
1	51479074	rs10726907	C1QTNF6	downstream_gene_variant	MODIFIER	A	T	11	1	Ref	Ref	NaN	1	4	0	7
1	51479142	rs14823643	C1QTNF6	downstream_gene_variant	MODIFIER	G	A	9	4	Ref	Ref	Ref	3	4	1	5
1	51479157	rs14823644	C1QTNF6	downstream_gene_variant	MODIFIER	G	A	11	4	Ref	Ref	Ref	3	4	1	7
1	51479413	rs731457537	C1QTNF6	downstream_gene_variant	MODIFIER	A	T	8	2	Ref	Ref	Ref	1	2	1	6
1	51479497	rs314304152	C1QTNF6	downstream_gene_variant	MODIFIER	T	G	8	2	Ref	Ref	NaN	2	3	0	5
1	51479559	rs730899174	C1QTNF6	downstream_gene_variant	MODIFIER	G	A	8	2	Ref	Ref	NaN	2	2	0	6
1	51479608	rs313529857	C1QTNF6	downstream_gene_variant	MODIFIER	C	T	8	3	Ref	Ref	Ref	2	3	1	5
1	51479613	rs317476336	C1QTNF6	downstream_gene_variant	MODIFIER	C	T	13	2	Ref	Ref	NaN	2	5	0	8
1	51479798	rs317373839	C1QTNF6	downstream_gene_variant	MODIFIER	C	G	1	1	Alt	Alt	NaN	1	1	0	0
1	51479799	rs316968150	C1QTNF6	downstream_gene_variant	MODIFIER	A	G	8	1	Ref	Ref	NaN	1	3	0	5
1	51543314	rs80760577	MPST	3_prime_UTR_variant	MODIFIER	T	C	17	1	Ref	NaN	Ref	0	8	1	9
1	51546426	rs3137630	TST	synonymous_variant	LOW	C	G	13	5	Ref	Ref	Ref	1	5	4	8
1	51546468	.	TST	synonymous_variant	LOW	C	T	3	3	Ref	Ref	Ref	2	2	1	1
1	51546498	rs3137631	TST	synonymous_variant	LOW	C	T	7	2	Alt	NaN	Alt	0	3	2	4
1	51546540	rs3137632	TST	synonymous_variant	LOW	C	T	12	4	Alt	Alt	Alt	3	7	1	5
1	51579609	rs14823689	-	missense_variant	MODERATE	A	G	10	1	Ref	Ref	NaN	1	5	0	5
1	51586455	.	-	intron_variant	MODIFIER	A	C	15	1	Alt	Alt	NaN	1	9	0	6
1	51586519	rs740916052	-	intron_variant	MODIFIER	G	A	13	2	Alt	Alt	Alt	1	8	1	5
1	51588450	.	-	intron_variant	MODIFIER	G	A	4	1	Alt	Alt	NaN	1	3	0	1
1	51595089	rs316867696	-	intron_variant	MODIFIER	G	A	7	1	Alt	NaN	Alt	0	3	1	4
1	51597305	rs737028116	-	intron_variant	MODIFIER	C	G	3	1	Ref	NaN	Ref	0	2	1	1
1	51597307	rs732266520	-	intron_variant	MODIFIER	T	C	9	4	Ref	Ref	Ref	1	4	3	5
1	51597325	rs735714063	-	intron_variant	MODIFIER	C	T	15	1	Ref	Ref	NaN	1	7	0	8
1	51597622	.	-	intron_variant	MODIFIER	T	A	1	1	Alt	NaN	Alt	0	0	1	1
1	51597664	rs732457148	-	intron_variant	MODIFIER	T	C	1	1	Ref	NaN	Ref	0	0	1	1
1	51600696	rs737144555	-	missense_variant	MODERATE	A	G	1	1	Ref	Ref	NaN	1	1	0	0
1	51601571	.	-	missense_variant	MODERATE	A	C	6	5	Ref	Ref	Ref	3	3	2	3
1	51601572	.	-	synonymous_variant	LOW	G	A	6	5	Ref	Ref	Ref	3	3	2	3
1	51603032	.	-	synonymous_variant	LOW	G	A	1	1	Alt	NaN	Alt	0	0	1	1
1	51603468	.	-	missense_variant	MODERATE	C	G	1	1	Alt	NaN	Alt	0	0	1	1
1	51663733	rs733901555	IFT27	5_prime_UTR_variant	MODIFIER	G	A	4	1	Alt	Alt	NaN	1	2	0	2
1	51670946	rs738568085	IFT27	downstream_gene_variant	MODIFIER	G	A	2	1	Alt	Alt	NaN	1	1	0	1
1	51677054	rs15265692	-	intergenic_variant	MODIFIER	G	A	10	1	Ref	NaN	Ref	0	3	1	7
1	51768603	.	FOXRED2	synonymous_variant	LOW	C	T	4	1	Ref	NaN	Ref	0	0	1	4
1	51769920	rs316591999	FOXRED2	missense_variant	MODERATE	C	T	13	1	Ref	NaN	Ref	0	3	1	10
1	51770107	rs741296043	TXN2	upstream_gene_variant	MODIFIER	C	T	7	1	Ref	Ref	NaN	1	3	0	4
1	51770585	rs738889394	TXN2	upstream_gene_variant	MODIFIER	T	C	8	1	Alt	Alt	NaN	1	3	0	5
1	51772450	rs738992139	TXN2	synonymous_variant	LOW	C	T	20	1	Alt	NaN	Alt	0	10	1	10
1	51784400	rs13866231	TXN2	splice_region_variant,synonymous_variant	LOW	G	T	12	12	Alt	Alt	Alt	6	6	6	6
1	51784469	rs13866232	TXN2	synonymous_variant	LOW	T	C	1	1	Alt	Alt	NaN	1	1	0	0
1	51784907	rs739574669	TXN2	3_prime_UTR_variant	MODIFIER	C	T	6	1	Alt	NaN	Alt	0	1	1	5
1	51785022	rs29005137	TXN2	3_prime_UTR_variant	MODIFIER	T	C	12	5	Alt	NaN	Alt	0	3	5	9
1	51785026	rs316200670	TXN2	3_prime_UTR_variant	MODIFIER	C	T	10	6	Alt	Alt	Alt	3	4	3	6
1	51803001	rs741613990	MYH9	5_prime_UTR_variant	MODIFIER	C	T	3	1	Alt	NaN	Alt	0	0	1	3
1	51839435	rs312296039	MYH9	synonymous_variant	LOW	T	C	12	1	Alt	NaN	Alt	0	7	1	5
1	51844926	rs734974568	MYH9	synonymous_variant	LOW	C	T	11	1	Alt	Alt	NaN	1	5	0	6
1	51845040	rs738678878	MYH9	synonymous_variant	LOW	G	T	11	1	Alt	Alt	NaN	1	4	0	7
1	51864020	rs737888683	MYH9	synonymous_variant	LOW	C	T	11	1	Ref	NaN	Ref	0	4	1	7
1	51866564	rs13866298	MYH9	synonymous_variant	LOW	T	C	11	1	Alt	NaN	Alt	0	4	1	7
1	51866726	rs740463994	MYH9	intron_variant	MODIFIER	A	T	1	1	Ref	Ref	NaN	1	1	0	0
1	52156993	rs3137366	HMOX1	missense_variant	MODERATE	A	G	13	1	Ref	NaN	Ref	0	7	1	6
1	53141949	rs735060498	-	downstream_gene_variant	MODIFIER	A	G	11	1	Ref	Ref	NaN	1	5	0	6
1	53141955	.	-	downstream_gene_variant	MODIFIER	C	T	3	1	Ref	Ref	NaN	1	1	0	2
1	53141965	rs312825773	-	downstream_gene_variant	MODIFIER	T	C	12	2	Alt	Alt	NaN	2	6	0	6
1	53144828	rs312436925	TIMP3	downstream_gene_variant	MODIFIER	A	G	11	2	Ref	NaN	Ref	0	4	2	7
1	53144833	rs10727765	TIMP3	downstream_gene_variant	MODIFIER	A	G	8	1	Ref	Ref	NaN	1	5	0	3
1	53145051	rs312825175	TIMP3	downstream_gene_variant	MODIFIER	G	A	12	2	Alt	Alt	Alt	1	8	1	4
1	53337081	rs737646149	-	synonymous_variant	LOW	C	T	10	1	Alt	NaN	Alt	0	6	1	4
1	53394727	rs740518438	PWP1	3_prime_UTR_variant	MODIFIER	A	G	3	1	Alt	NaN	Alt	0	1	1	2
1	53644296	rs10727394	CRY1	synonymous_variant	LOW	T	C	10	1	Ref	Ref	NaN	1	7	0	3
1	53648289	rs731068081	CRY1	intron_variant	MODIFIER	T	C	1	1	Ref	Ref	NaN	1	1	0	0
1	53649183	rs316660447	CRY1	intron_variant	MODIFIER	G	A	3	1	Ref	Ref	NaN	1	2	0	1
1	53957741	rs313746772	CKAP4	synonymous_variant	LOW	T	C	19	1	Alt	NaN	Alt	0	10	1	9
1	53958839	rs315223493	CKAP4	synonymous_variant	LOW	C	T	10	1	Alt	Alt	NaN	1	5	0	5
1	53959575	.	CKAP4	downstream_gene_variant	MODIFIER	A	G	2	1	Alt	Alt	NaN	1	1	0	1
1	53959879	rs15271084	CKAP4	downstream_gene_variant	MODIFIER	C	A	6	1	Ref	Ref	NaN	1	4	0	2
1	54030658	rs315915562	NUAK1	downstream_gene_variant	MODIFIER	G	A	5	1	Alt	NaN	Alt	0	3	1	2
1	54226186	rs315700134	C12orf75	downstream_gene_variant	MODIFIER	T	C	1	1	Ref	NaN	Ref	0	0	1	1
1	54226216	rs741468727	C12orf75	downstream_gene_variant	MODIFIER	C	G	5	1	Ref	NaN	Ref	0	1	1	4
1	54226224	rs316449325	C12orf75	downstream_gene_variant	MODIFIER	A	G	11	3	Ref	Ref	Ref	1	4	2	7
1	54226252	rs734374991	C12orf75	downstream_gene_variant	MODIFIER	T	A	6	2	Ref	Ref	Ref	1	2	1	4
1	54226336	rs740470024	C12orf75	downstream_gene_variant	MODIFIER	G	A	6	1	Ref	NaN	Ref	0	2	1	4
1	54226366	rs731707617	C12orf75	downstream_gene_variant	MODIFIER	G	A	6	1	Ref	NaN	Ref	0	2	1	4
1	54226540	rs15271692	C12orf75	downstream_gene_variant	MODIFIER	C	G	5	2	Ref	NaN	Ref	0	1	2	4
1	54226547	rs316244372	C12orf75	downstream_gene_variant	MODIFIER	T	C	9	4	Ref	Ref	Ref	1	4	3	5
1	54226871	rs317482261	C12orf75	downstream_gene_variant	MODIFIER	T	A	5	4	Alt	Alt	Alt	1	1	3	4
1	54227523	rs312922787	C12orf75	downstream_gene_variant	MODIFIER	T	G	13	2	Ref	NaN	Ref	0	6	2	7
1	54228320	rs733509306	C12orf75	downstream_gene_variant	MODIFIER	T	C	14	2	Alt	NaN	Alt	0	4	2	10
1	54228495	rs312870154	C12orf75	downstream_gene_variant	MODIFIER	G	A	15	4	Ref	Ref	Ref	1	5	3	10
1	54228520	rs314049174	C12orf75	downstream_gene_variant	MODIFIER	C	G	5	4	Alt	Alt	Alt	1	1	3	4
1	54228823	rs738748080	C12orf75	downstream_gene_variant	MODIFIER	G	A	9	2	Ref	NaN	Ref	0	4	2	5
1	54228848	rs737249315	C12orf75	downstream_gene_variant	MODIFIER	G	A	5	1	Alt	NaN	Alt	0	1	1	4
1	54228882	rs13653835	C12orf75	downstream_gene_variant	MODIFIER	G	A	10	1	Ref	NaN	Ref	0	4	1	6
1	54228920	rs15271696	C12orf75	downstream_gene_variant	MODIFIER	T	C	14	5	Alt	Alt	Alt	1	5	4	9
1	54228933	rs314631787	C12orf75	downstream_gene_variant	MODIFIER	A	G	15	3	Ref	Ref	Ref	1	5	2	10
1	54228963	rs13653837	C12orf75	downstream_gene_variant	MODIFIER	C	G	10	3	Ref	Ref	Ref	1	4	2	6
1	54229030	rs734378523	C12orf75	downstream_gene_variant	MODIFIER	C	A	5	4	Alt	Alt	Alt	1	1	3	4
1	54229057	rs314548696	C12orf75	downstream_gene_variant	MODIFIER	G	C	8	1	Alt	NaN	Alt	0	3	1	5
1	54229121	rs317680465	C12orf75	downstream_gene_variant	MODIFIER	A	C	5	2	Alt	NaN	Alt	0	1	2	4
1	54230021	.	C12orf75	3_prime_UTR_variant	MODIFIER	A	G	6	2	Alt	NaN	Alt	0	2	2	4
1	54230277	rs10725635	C12orf75	3_prime_UTR_variant	MODIFIER	C	A	11	6	Ref	Ref	Ref	2	4	4	7
1	54231768	rs734598450	C12orf75	intron_variant	MODIFIER	G	C	3	1	Ref	Ref	NaN	1	2	0	1
1	54232356	rs734076433	C12orf75	intron_variant	MODIFIER	A	G	3	1	Ref	Ref	NaN	1	2	0	1
1	54232911	rs312681146	C12orf75	intron_variant	MODIFIER	T	C	12	1	Ref	NaN	Ref	0	4	1	8
1	54232930	rs734026998	C12orf75	intron_variant	MODIFIER	C	A	4	1	Ref	NaN	Ref	0	1	1	3
1	54294794	rs317971249	WASHC4	downstream_gene_variant	MODIFIER	G	A	12	1	Ref	Ref	NaN	1	6	0	6
1	54303761	rs316049485	WASHC4	splice_region_variant,synonymous_variant	LOW	C	T	6	1	Alt	NaN	Alt	0	3	1	3
1	54329141	.	WASHC4	synonymous_variant	LOW	C	T	8	1	Ref	Ref	NaN	1	4	0	4
1	54329150	.	WASHC4	synonymous_variant	LOW	C	T	8	1	Ref	Ref	NaN	1	4	0	4
1	54368389	rs316098181	ALDH1L2	synonymous_variant	LOW	G	A	3	1	Ref	Ref	NaN	1	1	0	2
1	54369651	rs794437307	ALDH1L2	downstream_gene_variant	MODIFIER	C	T	5	1	Ref	NaN	Ref	0	1	1	4
1	54371384	rs313164407	C12orf45	3_prime_UTR_variant	MODIFIER	G	A	14	1	Alt	Alt	NaN	1	5	0	9
1	54371393	rs736494340	C12orf45	3_prime_UTR_variant	MODIFIER	C	T	7	1	Alt	Alt	NaN	1	5	0	2
1	54434354	rs316092581	-	missense_variant	MODERATE	C	A	2	1	Alt	NaN	Alt	0	0	1	2
1	54434356	rs315609216	-	missense_variant	MODERATE	A	G	5	1	Ref	NaN	Ref	0	1	1	4
1	54632627	.	TXNRD1	downstream_gene_variant	MODIFIER	G	T	1	1	Alt	NaN	Alt	0	0	1	1
1	54633680	rs314182936	TXNRD1	downstream_gene_variant	MODIFIER	G	A	1	1	Alt	NaN	Alt	0	0	1	1
1	54637685	rs317230667	TXNRD1	synonymous_variant	LOW	A	G	9	1	Alt	Alt	NaN	1	5	0	4
1	54683707	rs316055416	NFYB	intron_variant	MODIFIER	C	A	6	1	Ref	Ref	NaN	1	3	0	3
1	54684834	rs737881696	NFYB	intron_variant	MODIFIER	T	G	8	1	Alt	NaN	Alt	0	5	1	3
1	54684852	rs316477883	NFYB	intron_variant	MODIFIER	G	A	9	1	Alt	NaN	Alt	0	5	1	4
1	54687763	rs315694626	NFYB	intron_variant	MODIFIER	G	A	1	1	Ref	NaN	Ref	0	0	1	1
1	54687802	.	NFYB	intron_variant	MODIFIER	A	G	1	1	Ref	NaN	Ref	0	0	1	1
1	54687803	rs732254810	NFYB	intron_variant	MODIFIER	G	C	2	1	Ref	NaN	Ref	0	1	1	1
1	54687829	rs315502360	NFYB	intron_variant	MODIFIER	A	C	5	2	Alt	Alt	Alt	1	2	1	3
1	54687836	rs315614838	NFYB	intron_variant	MODIFIER	A	G	4	1	Alt	NaN	Alt	0	1	1	3
1	54711934	rs312966788	HCFC2	intron_variant	MODIFIER	T	C	9	1	Alt	NaN	Alt	0	4	1	5
1	54713871	rs314406041	HCFC2	intron_variant	MODIFIER	T	C	7	1	Alt	NaN	Alt	0	3	1	4
1	54732335	rs737454776	GLT8D2	missense_variant	MODERATE	A	T	6	1	Ref	Ref	NaN	1	3	0	3
1	54739376	rs741342515	GLT8D2	missense_variant	MODERATE	G	T	3	1	Alt	NaN	Alt	0	1	1	2
1	54765425	rs317314171	HSP90B1	synonymous_variant	LOW	C	T	3	1	Ref	NaN	Ref	0	0	1	3
1	54765437	rs318031575	HSP90B1	synonymous_variant	LOW	T	A	3	1	Ref	NaN	Ref	0	0	1	3
1	54769292	.	HSP90B1	5_prime_UTR_variant	MODIFIER	C	T	8	1	Alt	NaN	Alt	0	3	1	5
1	54815151	rs730898315	NT5DC3	synonymous_variant	LOW	C	T	3	1	Alt	NaN	Alt	0	0	1	3
1	54818249	rs315415995	NT5DC3	downstream_gene_variant	MODIFIER	C	T	2	1	Ref	NaN	Ref	0	0	1	2
1	54818281	rs734533983	NT5DC3	downstream_gene_variant	MODIFIER	A	G	1	1	Alt	NaN	Alt	0	0	1	1
1	54819172	rs736923715	NT5DC3	downstream_gene_variant	MODIFIER	A	G	2	1	Alt	NaN	Alt	0	0	1	2
1	54820033	rs313700067	NT5DC3	downstream_gene_variant	MODIFIER	A	G	5	2	Ref	NaN	Ref	0	1	2	4
1	54820056	rs313126789	NT5DC3	downstream_gene_variant	MODIFIER	T	C	8	1	Ref	NaN	Ref	0	2	1	6
1	54820059	rs313846216	NT5DC3	downstream_gene_variant	MODIFIER	G	T	8	1	Ref	NaN	Ref	0	2	1	6
1	55495017	rs740623562	NUP37	synonymous_variant	LOW	G	A	1	1	Ref	NaN	Ref	0	0	1	1
1	55508573	.	-	missense_variant	MODERATE	A	G	3	1	Alt	Alt	NaN	1	1	0	2
1	55517839	rs313454559	-	3_prime_UTR_variant	MODIFIER	A	G	7	1	Ref	NaN	Ref	0	3	1	4
1	55517981	rs316455821	-	3_prime_UTR_variant	MODIFIER	A	C	7	3	Ref	Ref	Ref	1	3	2	4
1	55518172	rs314807969	-	3_prime_UTR_variant	MODIFIER	C	T	7	2	Ref	Ref	Ref	1	3	1	4
1	55518198	rs315658127	-	3_prime_UTR_variant	MODIFIER	A	T	7	1	Ref	NaN	Ref	0	3	1	4
1	55518328	rs314231775	-	3_prime_UTR_variant	MODIFIER	A	C	7	1	Ref	NaN	Ref	0	3	1	4
1	55519165	rs313920094	-	downstream_gene_variant	MODIFIER	A	G	7	1	Alt	Alt	NaN	1	3	0	4
1	55546967	rs733011202	DRAM1	downstream_gene_variant	MODIFIER	T	A	7	1	Ref	NaN	Ref	0	3	1	4
1	55546985	rs314829877	DRAM1	downstream_gene_variant	MODIFIER	C	A	7	2	Ref	Ref	Ref	1	3	1	4
1	55546997	rs314644416	DRAM1	downstream_gene_variant	MODIFIER	C	T	7	2	Ref	Ref	Ref	1	3	1	4
1	55547257	rs734478954	DRAM1	downstream_gene_variant	MODIFIER	C	T	7	1	Ref	Ref	NaN	1	3	0	4
1	55547277	rs738232040	DRAM1	downstream_gene_variant	MODIFIER	A	G	7	1	Ref	Ref	NaN	1	3	0	4
1	55547722	rs313233632	DRAM1	downstream_gene_variant	MODIFIER	C	T	7	1	Ref	Ref	NaN	1	3	0	4
1	55547739	rs731234465	DRAM1	downstream_gene_variant	MODIFIER	A	G	7	1	Ref	Ref	NaN	1	3	0	4
1	55547789	rs316217862	DRAM1	downstream_gene_variant	MODIFIER	A	G	7	1	Ref	NaN	Ref	0	3	1	4
1	55547818	rs739705216	DRAM1	downstream_gene_variant	MODIFIER	G	A	7	2	Ref	NaN	Ref	0	3	2	4
1	56168491	rs15276760	HIPK2	synonymous_variant	LOW	A	G	6	1	Alt	Alt	NaN	1	1	0	5
1	56176009	rs315653409	HIPK2	synonymous_variant	LOW	G	A	8	1	Alt	Alt	NaN	1	3	0	5
1	56199902	rs314367263	HIPK2	downstream_gene_variant	MODIFIER	C	T	8	1	Ref	Ref	NaN	1	5	0	3
1	56202157	rs316958289	HIPK2	downstream_gene_variant	MODIFIER	G	A	5	1	Ref	NaN	Ref	0	1	1	4
1	56203964	rs315070746	-	intergenic_variant	MODIFIER	C	T	4	1	Alt	NaN	Alt	0	0	1	4
1	56204009	.	-	intergenic_variant	MODIFIER	G	A	1	1	Alt	NaN	Alt	0	0	1	1
1	56363390	rs15277275	KIAA1549	downstream_gene_variant	MODIFIER	A	G	6	1	Alt	NaN	Alt	0	2	1	4
1	56974815	rs15279114	NDUFB2	synonymous_variant	LOW	G	T	14	8	Alt	Alt	Alt	3	6	5	8
1	56975202	rs735777096	NDUFB2	3_prime_UTR_variant	MODIFIER	A	G	10	3	Ref	Ref	Ref	1	4	2	6
1	57070932	rs15279310	MRPS33	3_prime_UTR_variant	MODIFIER	G	C	13	1	Alt	Alt	NaN	1	7	0	6
1	57073133	rs29008903	MRPS33	synonymous_variant	LOW	C	T	10	1	Ref	Ref	NaN	1	4	0	6
1	57367562	rs13872115	KIAA1147	downstream_gene_variant	MODIFIER	G	A	3	1	Ref	Ref	NaN	1	1	0	2
1	57367577	rs13872116	KIAA1147	downstream_gene_variant	MODIFIER	C	G	5	1	Ref	Ref	NaN	1	2	0	3
1	57368747	rs740907734	KIAA1147	downstream_gene_variant	MODIFIER	T	C	1	1	Alt	NaN	Alt	0	0	1	1
1	57480751	rs736425298	CREB3L2	downstream_gene_variant	MODIFIER	A	G	1	1	Ref	NaN	Ref	0	0	1	1
1	57480845	rs741164271	CREB3L2	downstream_gene_variant	MODIFIER	A	G	8	1	Ref	NaN	Ref	0	4	1	4
1	57482366	rs316338089	CREB3L2	downstream_gene_variant	MODIFIER	C	A	12	5	Alt	Alt	Alt	3	5	2	7
1	57483409	rs314577646	CREB3L2	downstream_gene_variant	MODIFIER	A	C	10	1	Alt	NaN	Alt	0	5	1	5
1	57485518	rs733415702	-	intergenic_variant	MODIFIER	C	A	1	1	Ref	NaN	Ref	0	0	1	1
1	57486035	rs731551974	-	intergenic_variant	MODIFIER	G	A	7	1	Ref	Ref	NaN	1	3	0	4
1	57774456	rs734490602	PTN	synonymous_variant	LOW	T	C	9	1	Alt	NaN	Alt	0	5	1	4
1	57774468	rs312747724	PTN	synonymous_variant	LOW	T	C	7	1	Alt	Alt	NaN	1	3	0	4
1	57788991	rs731497367	PTN	3_prime_UTR_variant	MODIFIER	G	T	2	1	Ref	NaN	Ref	0	1	1	1
1	57789070	rs313049020	PTN	3_prime_UTR_variant	MODIFIER	G	A	3	1	Ref	Ref	NaN	1	2	0	1
1	58299357	rs734167910	MTPN	3_prime_UTR_variant	MODIFIER	G	A	4	2	Ref	NaN	Ref	0	1	2	3
1	58970824	rs316331897	DNM1L	downstream_gene_variant	MODIFIER	T	A	7	1	Alt	NaN	Alt	0	3	1	4
1	59386156	rs316391016	-	synonymous_variant	LOW	G	A	7	1	Ref	NaN	Ref	0	2	1	5
1	59386882	rs317365206	-	synonymous_variant	LOW	A	G	4	1	Alt	Alt	NaN	1	2	0	2
1	59871646	rs15285465	TMTC1	synonymous_variant	LOW	G	C	12	1	Alt	Alt	NaN	1	6	0	6
1	59879799	rs312972808	TMTC1	synonymous_variant	LOW	C	T	8	1	Ref	Ref	NaN	1	4	0	4
1	59916978	rs15285587	TMTC1	synonymous_variant	LOW	C	A	9	1	Alt	Alt	NaN	1	5	0	4
1	59917020	.	TMTC1	synonymous_variant	LOW	A	G	8	1	Alt	NaN	Alt	0	3	1	5
1	59917200	rs317691011	TMTC1	downstream_gene_variant	MODIFIER	G	A	11	1	Ref	NaN	Ref	0	6	1	5
1	59917439	rs314563639	TMTC1	downstream_gene_variant	MODIFIER	A	G	7	1	Alt	NaN	Alt	0	2	1	5
1	59918292	rs15285592	TMTC1	downstream_gene_variant	MODIFIER	C	G	13	1	Alt	NaN	Alt	0	5	1	8
1	59918354	rs316346300	TMTC1	downstream_gene_variant	MODIFIER	A	G	5	2	Ref	NaN	Ref	0	1	2	4
1	59918465	rs316229252	TMTC1	downstream_gene_variant	MODIFIER	G	A	9	1	Ref	NaN	Ref	0	2	1	7
1	59918499	rs316826236	TMTC1	downstream_gene_variant	MODIFIER	T	A	9	3	Ref	NaN	Ref	0	2	3	7
1	59918572	rs317206312	TMTC1	downstream_gene_variant	MODIFIER	G	A	14	1	Alt	NaN	Alt	0	5	1	9
1	59918732	rs317596422	TMTC1	downstream_gene_variant	MODIFIER	T	C	3	1	Alt	Alt	NaN	1	1	0	2
1	59918749	rs317676311	TMTC1	downstream_gene_variant	MODIFIER	C	T	3	1	Alt	Alt	NaN	1	1	0	2
1	59918884	rs317934031	TMTC1	downstream_gene_variant	MODIFIER	A	G	3	1	Alt	Alt	NaN	1	1	0	2
1	59918890	rs312736031	TMTC1	downstream_gene_variant	MODIFIER	G	A	3	1	Alt	Alt	NaN	1	1	0	2
1	59918937	rs312879876	TMTC1	downstream_gene_variant	MODIFIER	G	A	3	1	Alt	Alt	NaN	1	1	0	2
1	59919396	rs316073904	TMTC1	downstream_gene_variant	MODIFIER	C	T	15	1	Ref	NaN	Ref	0	7	1	8
1	59919885	rs317650970	TMTC1	downstream_gene_variant	MODIFIER	A	G	9	1	Ref	Ref	NaN	1	3	0	6
1	59920144	rs13656052	TMTC1	downstream_gene_variant	MODIFIER	A	T	9	1	Ref	Ref	NaN	1	3	0	6
1	59920305	rs318193002	TMTC1	downstream_gene_variant	MODIFIER	G	A	3	1	Alt	Alt	NaN	1	1	0	2
1	59922015	.	TMTC1	downstream_gene_variant	MODIFIER	G	A	8	1	Alt	NaN	Alt	0	3	1	5
1	60038192	rs735970417	WASHC1	synonymous_variant	LOW	G	A	9	1	Alt	NaN	Alt	0	5	1	4
1	60579256	.	WNK1	missense_variant	MODERATE	G	C	1	1	Ref	NaN	Ref	0	0	1	1
1	60603114	rs731571902	WNK1	downstream_gene_variant	MODIFIER	T	G	1	1	Ref	Ref	NaN	1	1	0	0
1	60603117	rs739002445	WNK1	downstream_gene_variant	MODIFIER	C	G	1	1	Ref	Ref	NaN	1	1	0	0
1	61031911	rs741472849	ADIPOR2	intron_variant	MODIFIER	C	T	1	1	Ref	NaN	Ref	0	0	1	1
1	61031935	rs313306741	ADIPOR2	intron_variant	MODIFIER	T	C	4	1	Alt	NaN	Alt	0	1	1	3
1	61038065	rs13656508	ADIPOR2	downstream_gene_variant	MODIFIER	A	T	1	1	Alt	Alt	NaN	1	1	0	0
1	61038084	rs741126225	ADIPOR2	downstream_gene_variant	MODIFIER	G	A	12	5	Ref	Ref	Ref	3	4	2	8
1	61038093	rs13656509	ADIPOR2	downstream_gene_variant	MODIFIER	G	A	6	6	Alt	Alt	Alt	3	3	3	3
1	61038102	rs13656510	ADIPOR2	downstream_gene_variant	MODIFIER	C	G	6	6	Alt	Alt	Alt	3	3	3	3
1	61038260	rs313401880	ADIPOR2	downstream_gene_variant	MODIFIER	C	T	11	1	Ref	NaN	Ref	0	5	1	6
1	61185096	rs734522886	-	intergenic_variant	MODIFIER	C	T	2	1	Ref	Ref	NaN	1	2	0	0
1	61701285	rs315328089	IL17RA	downstream_gene_variant	MODIFIER	G	A	7	1	Alt	Alt	NaN	1	4	0	3
1	61909388	rs314353588	BCL2L13	downstream_gene_variant	MODIFIER	G	C	6	1	Alt	NaN	Alt	0	2	1	4
1	61909403	rs314699716	BCL2L13	downstream_gene_variant	MODIFIER	A	C	6	1	Alt	NaN	Alt	0	2	1	4
1	61911902	rs736830695	BCL2L13	downstream_gene_variant	MODIFIER	C	A	9	1	Alt	NaN	Alt	0	4	1	5
1	61912652	rs315717965	BCL2L13	downstream_gene_variant	MODIFIER	C	T	18	1	Alt	Alt	NaN	1	7	0	11
1	61912659	rs316099432	BCL2L13	downstream_gene_variant	MODIFIER	T	G	18	1	Alt	Alt	NaN	1	7	0	11
1	61913280	rs314790418	BID	downstream_gene_variant	MODIFIER	A	G	14	1	Alt	NaN	Alt	0	5	1	9
1	61916363	rs10723295	BID	synonymous_variant	LOW	G	A	9	1	Ref	NaN	Ref	0	4	1	5
1	61956165	rs315011599	-	synonymous_variant	LOW	T	C	13	1	Ref	NaN	Ref	0	7	1	6
1	61964953	rs316105138	-	upstream_gene_variant	MODIFIER	G	A	8	1	Alt	NaN	Alt	0	3	1	5
1	62141660	rs314363642	-	upstream_gene_variant	MODIFIER	G	A	11	5	Alt	Alt	Alt	3	4	2	7
1	62155008	rs315266643	-	downstream_gene_variant	MODIFIER	T	C	16	1	Ref	NaN	Ref	0	8	1	8
1	62155147	rs736111119	-	downstream_gene_variant	MODIFIER	G	C	8	1	Alt	Alt	NaN	1	5	0	3
1	62172390	rs13657020	-	downstream_gene_variant	MODIFIER	G	C	2	1	Ref	NaN	Ref	0	0	1	2
1	62173076	rs14835096	-	downstream_gene_variant	MODIFIER	T	A	2	1	Ref	NaN	Ref	0	0	1	2
1	62173711	rs13877095	-	downstream_gene_variant	MODIFIER	G	A	2	1	Ref	NaN	Ref	0	1	1	1
1	62174489	rs312463077	-	downstream_gene_variant	MODIFIER	T	A	8	1	Alt	NaN	Alt	0	2	1	6
1	62175001	rs312336656	-	downstream_gene_variant	MODIFIER	T	G	4	1	Ref	Ref	NaN	1	2	0	2
1	62175649	rs734926092	AKR1B10L1	downstream_gene_variant	MODIFIER	G	A	1	1	Alt	NaN	Alt	0	0	1	1
1	62175652	rs315284632	AKR1B10L1	downstream_gene_variant	MODIFIER	G	A	1	1	Alt	NaN	Alt	0	0	1	1
1	62175709	rs315162030	AKR1B10L1	downstream_gene_variant	MODIFIER	T	C	2	1	Ref	NaN	Ref	0	0	1	2
1	62176291	rs15290907	AKR1B10L1	downstream_gene_variant	MODIFIER	A	G	2	1	Alt	NaN	Alt	0	1	1	1
1	62176650	.	AKR1B10L1	3_prime_UTR_variant	MODIFIER	G	A	3	3	Ref	NaN	Ref	0	0	3	3
1	62176802	rs735373877	AKR1B10L1	3_prime_UTR_variant	MODIFIER	C	T	5	5	Ref	Ref	Ref	1	1	4	4
1	62178351	rs731140214	AKR1B10L1	synonymous_variant	LOW	G	A	20	8	Alt,Ref	Alt,Ref	Ref	2	10	6	10
1	62178372	rs13877105	AKR1B10L1	synonymous_variant	LOW	G	A	12	2	Alt,Ref	Alt	Ref	1	9	1	3
1	62178390	rs13877106	AKR1B10L1	synonymous_variant	LOW	C	G	12	2	Alt,Ref	Alt	Ref	1	9	1	3
1	62179203	rs312750492	AKR1B10L1	synonymous_variant	LOW	T	C	16	4	Alt,Ref	Alt	Alt,Ref	1	7	3	9
1	62179209	rs313465617	AKR1B10L1	synonymous_variant	LOW	C	T	21	9	Alt,Ref	Alt	Alt,Ref	1	9	8	12
1	62179275	rs738378402	AKR1B10L1	splice_region_variant,synonymous_variant	LOW	A	C	3	3	Ref	Ref	Ref	1	1	2	2
1	62182906	rs10725506	AKR1B10L1	synonymous_variant	LOW	G	A	13	7	Ref	Ref	Ref	3	8	4	5
1	62184760	rs741050107	AKR1B10L1	synonymous_variant	LOW	G	A	7	3	Ref	NaN	Ref	0	4	3	3
1	62190468	rs738180473	-	3_prime_UTR_variant	MODIFIER	C	T	3	1	Ref	Ref	NaN	1	2	0	1
1	62190487	rs741566083	-	3_prime_UTR_variant	MODIFIER	A	G	3	1	Ref	Ref	NaN	1	2	0	1
1	62200359	rs734915066	AKR1E2	3_prime_UTR_variant	MODIFIER	C	T	4	1	Alt	NaN	Alt	0	1	1	3
1	62200419	rs313946921	AKR1E2	3_prime_UTR_variant	MODIFIER	A	G	4	1	Alt	Alt	NaN	1	1	0	3
1	62201110	.	AKR1E2	synonymous_variant	LOW	C	T	1	1	Alt	NaN	Alt	0	0	1	1
1	62203955	rs316734486	AKR1E2	synonymous_variant	LOW	T	G	6	4	Ref	Ref	Ref	3	5	1	1
1	62205231	rs313009605	AKR1E2	synonymous_variant	LOW	A	G	4	2	Alt	NaN	Alt	0	1	2	3
1	62213883	rs735336271	AKR1E2	intron_variant	MODIFIER	T	C	2	1	Alt	NaN	Alt	0	0	1	2
1	62214942	.	AKR1E2	intron_variant	MODIFIER	T	G	3	3	Alt	Alt	Alt	2	2	1	1
1	62215456	.	AKR1E2	intron_variant	MODIFIER	G	A	11	6	Ref	Ref	Ref	1	4	5	7
1	62216588	.	AKR1E2	intron_variant	MODIFIER	A	G	2	2	Ref	Ref	NaN	2	2	0	0
1	62220213	rs732710520	AKR1E2	intron_variant	MODIFIER	T	C	15	5	Ref	Ref	Ref	1	7	4	8
1	62220277	.	AKR1E2	intron_variant	MODIFIER	C	T	8	4	Ref	Ref	Ref	2	5	2	3
1	62225776	.	AKR1E2	upstream_gene_variant	MODIFIER	C	T	17	1	Alt	Alt	NaN	1	7	0	10
1	62225831	.	AKR1E2	intron_variant	MODIFIER	G	T	3	3	Ref	NaN	Ref	0	0	3	3
1	62226544	.	AKR1E2	missense_variant	MODERATE	G	C	6	3	Ref	Ref	Ref	2	2	1	4
1	62227918	rs314142307	AKR1E2	synonymous_variant	LOW	T	G	12	1	Alt	Alt	NaN	1	7	0	5
1	62436072	rs731368908	CALD1	5_prime_UTR_variant	MODIFIER	G	A	16	1	Alt	Alt	NaN	1	8	0	8
1	62498231	rs316913101	AKR1B10L2	synonymous_variant	LOW	T	C	7	1	Ref	Ref	NaN	1	4	0	3
1	62503678	.	AKR1B10L2	synonymous_variant	LOW	G	A	1	1	Alt	NaN	Alt	0	0	1	1
1	62503684	.	AKR1B10L2	synonymous_variant	LOW	G	A	1	1	Alt	NaN	Alt	0	0	1	1
1	62976708	rs314911650	-	non_coding_transcript_exon_variant	MODIFIER	A	G	8	1	Alt	Alt	NaN	1	4	0	4
1	63311857	rs733492394	MGST1	5_prime_UTR_variant	MODIFIER	C	T	12	4	Alt,Ref	Ref	Alt,Ref	1	6	3	6
1	63311859	rs734443144	MGST1	5_prime_UTR_variant	MODIFIER	G	A	12	4	Alt,Ref	Ref	Alt,Ref	1	6	3	6
1	63313262	rs317924654	MGST1	synonymous_variant	LOW	T	C	7	3	Alt,Ref	Alt	Alt,Ref	1	2	2	5
1	63313285	rs316714023	MGST1	missense_variant	MODERATE	T	C	5	3	Alt,Ref	Alt,Ref	Alt	2	2	1	3
1	63315253	rs312552658	MGST1	synonymous_variant	LOW	T	G	10	3	Alt,Ref	NaN	Alt,Ref	0	4	3	6
1	63315328	rs313736631	MGST1	3_prime_UTR_variant	MODIFIER	T	C	5	3	Alt	Alt	Alt	2	4	1	1
1	63315573	rs317116559	MGST1	3_prime_UTR_variant	MODIFIER	A	G	5	2	Alt	Alt	Alt	1	4	1	1
1	63944801	rs734677931	RERGL	3_prime_UTR_variant	MODIFIER	C	T	9	2	Ref	Ref	Ref	1	3	1	6
1	63945490	rs312968316	RERGL	3_prime_UTR_variant	MODIFIER	C	T	16	1	Ref	NaN	Ref	0	6	1	10
1	63945626	rs316364135	RERGL	3_prime_UTR_variant	MODIFIER	G	C	7	1	Ref	NaN	Ref	0	3	1	4
1	63946210	rs15294689	RERGL	synonymous_variant	LOW	C	T	7	2	Ref	NaN	Ref	0	3	2	4
1	63946252	rs15294691	RERGL	synonymous_variant	LOW	T	C	11	1	Ref	NaN	Ref	0	4	1	7
1	63947365	rs737015767	RERGL	intron_variant	MODIFIER	T	C	2	2	Alt	Alt	Alt	1	1	1	1
1	63950162	.	RERGL	synonymous_variant	LOW	C	T	15	1	Ref	Ref	NaN	1	6	0	9
1	65150857	rs14837666	PDE3A	synonymous_variant	LOW	T	C	9	1	Ref	NaN	Ref	0	3	1	6
1	65172745	rs313181583	PDE3A	downstream_gene_variant	MODIFIER	T	C	12	1	Alt	NaN	Alt	0	7	1	5
1	65172968	rs312847101	PDE3A	downstream_gene_variant	MODIFIER	A	G	9	1	Alt	NaN	Alt	0	4	1	5
1	65476228	rs739293223	BCAT1	downstream_gene_variant	MODIFIER	A	C	13	1	Alt	Alt	NaN	1	4	0	9
1	65476321	rs315479488	BCAT1	downstream_gene_variant	MODIFIER	G	A	12	1	Alt	NaN	Alt	0	3	1	9
1	65477150	rs731435298	BCAT1	downstream_gene_variant	MODIFIER	C	T	12	1	Ref	Ref	NaN	1	3	0	9
1	66226997	rs739313754	SOX5	downstream_gene_variant	MODIFIER	C	T	1	1	Ref	NaN	Ref	0	0	1	1
1	66228557	rs733486101	SOX5	downstream_gene_variant	MODIFIER	G	T	1	1	Alt	NaN	Alt	0	0	1	1
1	66231127	rs734291953	SOX5	downstream_gene_variant	MODIFIER	G	A	1	1	Alt	NaN	Alt	0	0	1	1
1	66502732	rs15300399	ETNK1	downstream_gene_variant	MODIFIER	G	C	2	1	Ref	NaN	Ref	0	0	1	2
1	66603337	rs316906909	C2CD5	synonymous_variant	LOW	T	C	2	1	Alt	NaN	Alt	0	1	1	1
1	66768859	rs313644216	-	intergenic_variant	MODIFIER	G	A	1	1	Ref	Ref	NaN	1	1	0	0
1	66999852	rs734578621	ABCC9	downstream_gene_variant	MODIFIER	C	G	7	1	Alt	Alt	NaN	1	2	0	5
1	67000616	rs316799909	ABCC9	downstream_gene_variant	MODIFIER	T	C	9	1	Alt	Alt	NaN	1	4	0	5
1	67000832	rs732936688	ABCC9	downstream_gene_variant	MODIFIER	T	A	1	1	Alt	Alt	NaN	1	1	0	0
1	67015594	rs741577184	KCNJ8	3_prime_UTR_variant	MODIFIER	C	T	2	1	Alt	Alt	NaN	1	1	0	1
1	67016119	rs733638756	KCNJ8	3_prime_UTR_variant	MODIFIER	A	T	6	1	Ref	NaN	Ref	0	3	1	3
1	67084832	rs3137959	LDHB	5_prime_UTR_variant	MODIFIER	A	G	6	1	Ref	Ref	NaN	1	4	0	2
1	67090773	rs315310523	LDHB	synonymous_variant	LOW	C	T	5	1	Alt	Alt	NaN	1	2	0	3
1	67092328	rs10731758	LDHB	synonymous_variant	LOW	C	T	10	3	Alt	Alt	Alt	1	5	2	5
1	67617974	rs316117452	-	intron_variant	MODIFIER	G	A	5	1	Alt	Alt	NaN	1	3	0	2
1	67621689	rs312785303	-	downstream_gene_variant	MODIFIER	A	G	7	1	Alt	Alt	NaN	1	3	0	4
1	67623679	rs316018987	-	intergenic_variant	MODIFIER	T	C	13	1	Alt	NaN	Alt	0	6	1	7
1	67623689	rs739285950	-	intergenic_variant	MODIFIER	G	A	12	1	Alt	NaN	Alt	0	6	1	6
1	67626163	rs317061061	-	intergenic_variant	MODIFIER	A	G	12	1	Alt	NaN	Alt	0	6	1	6
1	67683059	rs313846534	SSPN	missense_variant	MODERATE	C	A	2	1	Ref	NaN	Ref	0	0	1	2
1	67683105	rs318038647	SSPN	synonymous_variant	LOW	C	T	2	1	Ref	NaN	Ref	0	0	1	2
1	67683407	rs315184401	SSPN	downstream_gene_variant	MODIFIER	G	C	13	2	Ref	NaN	Ref	0	6	2	7
1	67683508	rs732109326	SSPN	downstream_gene_variant	MODIFIER	C	T	6	1	Ref	NaN	Ref	0	2	1	4
1	67683509	rs317243098	SSPN	downstream_gene_variant	MODIFIER	A	G	14	1	Ref	NaN	Ref	0	6	1	8
1	67683526	rs314902321	SSPN	downstream_gene_variant	MODIFIER	G	A	2	1	Ref	NaN	Ref	0	0	1	2
1	67685714	rs317717420	SSPN	downstream_gene_variant	MODIFIER	C	T	2	1	Ref	NaN	Ref	0	0	1	2
1	68026467	rs315074044	INTS13	synonymous_variant	LOW	G	A	1	1	Ref	Ref	NaN	1	1	0	0
1	68055011	rs735140906	FGFR1OP2	3_prime_UTR_variant	MODIFIER	A	G	4	1	Ref	Ref	NaN	1	1	0	3
1	68085460	rs314552420	MED21	3_prime_UTR_variant	MODIFIER	T	A	5	1	Alt	NaN	Alt	0	2	1	3
1	68180542	rs317309524	STK38L	downstream_gene_variant	MODIFIER	T	C	7	1	Ref	Ref	NaN	1	6	0	1
1	68332687	rs312477390	PPFIBP1	synonymous_variant	LOW	G	A	1	1	Alt	Alt	NaN	1	1	0	0
1	68338233	.	PPFIBP1	intron_variant	MODIFIER	G	C	3	2	Alt	Alt	Alt	1	1	1	2
1	68338359	rs735892170	PPFIBP1	intron_variant	MODIFIER	G	C	5	1	Ref	NaN	Ref	0	2	1	3
1	68346883	rs735816746	PPFIBP1	synonymous_variant	LOW	T	C	5	1	Ref	Ref	NaN	1	2	0	3
1	68348975	rs312890186	PPFIBP1	synonymous_variant	LOW	G	A	2	1	Alt	Alt	NaN	1	2	0	0
1	68350907	rs314066406	PPFIBP1	downstream_gene_variant	MODIFIER	C	T	8	2	Alt	Alt	NaN	2	5	0	3
1	68351649	rs315487192	PPFIBP1	downstream_gene_variant	MODIFIER	G	A	6	1	Alt	NaN	Alt	0	3	1	3
1	68352025	rs10723257	PPFIBP1	downstream_gene_variant	MODIFIER	A	G	11	1	Alt	Alt	NaN	1	5	0	6
1	68359402	.	CYB5R3	3_prime_UTR_variant	MODIFIER	C	T	2	1	Alt	NaN	Alt	0	1	1	1
1	68359422	rs316706693	CYB5R3	3_prime_UTR_variant	MODIFIER	C	T	3	1	Alt	NaN	Alt	0	1	1	2
1	68359435	rs312672902	CYB5R3	3_prime_UTR_variant	MODIFIER	G	C	10	2	Ref	Ref	Ref	1	5	1	5
1	68359456	rs316935962	CYB5R3	3_prime_UTR_variant	MODIFIER	A	G	11	2	Alt	NaN	Alt	0	4	2	7
1	68359681	rs317236747	CYB5R3	3_prime_UTR_variant	MODIFIER	T	C	9	2	Alt	NaN	Alt	0	5	2	4
1	68360003	.	CYB5R3	3_prime_UTR_variant	MODIFIER	C	T	2	1	Alt	NaN	Alt	0	1	1	1
1	68360082	.	CYB5R3	3_prime_UTR_variant	MODIFIER	T	C	3	2	Ref	NaN	Ref	0	0	2	3
1	68360118	.	CYB5R3	3_prime_UTR_variant	MODIFIER	G	A	2	1	Alt	NaN	Alt	0	1	1	1
1	68360629	.	CYB5R3	3_prime_UTR_variant	MODIFIER	A	G	4	1	Ref	NaN	Ref	0	0	1	4
1	68360689	rs317676031	CYB5R3	3_prime_UTR_variant	MODIFIER	A	C	8	1	Alt	NaN	Alt	0	5	1	3
1	68360835	.	CYB5R3	3_prime_UTR_variant	MODIFIER	T	A	4	1	Ref	NaN	Ref	0	0	1	4
1	68361187	.	CYB5R3	3_prime_UTR_variant	MODIFIER	A	G	8	1	Alt	Alt	NaN	1	3	0	5
1	68361188	.	CYB5R3	3_prime_UTR_variant	MODIFIER	T	G	12	1	Ref	NaN	Ref	0	4	1	8
1	68362732	rs13882431	CYB5R3	intron_variant	MODIFIER	C	G	1	1	Ref	Ref	NaN	1	1	0	0
1	68363067	rs14841382	CYB5R3	intron_variant	MODIFIER	C	T	3	1	Alt	Alt	NaN	1	3	0	0
1	68364221	.	CYB5R3	intron_variant	MODIFIER	A	T	1	1	Ref	Ref	NaN	1	1	0	0
1	68364222	.	CYB5R3	intron_variant	MODIFIER	A	G	1	1	Ref	Ref	NaN	1	1	0	0
1	68466416	rs733361797	ARFGAP3	intron_variant	MODIFIER	G	A	7	1	Ref	NaN	Ref	0	4	1	3
1	68467099	rs314832405	PACSIN2	3_prime_UTR_variant	MODIFIER	A	G	1	1	Ref	NaN	Ref	0	0	1	1
1	68467141	rs741302542	PACSIN2	3_prime_UTR_variant	MODIFIER	C	T	1	1	Ref	NaN	Ref	0	0	1	1
1	68478080	rs315485617	PACSIN2	synonymous_variant	LOW	C	T	2	1	Alt	Alt	NaN	1	1	0	1
1	68495916	rs317997082	PACSIN2	5_prime_UTR_variant	MODIFIER	G	T	8	1	Alt	NaN	Alt	0	4	1	4
1	68582390	rs869004258	TSPO	5_prime_UTR_variant	MODIFIER	G	A	14	1	Alt	NaN	Alt	0	5	1	9
1	68586059	rs736353709	TSPO	intron_variant	MODIFIER	T	C	5	1	Alt	NaN	Alt	0	0	1	5
1	68591680	rs13882728	TSPO	3_prime_UTR_variant	MODIFIER	G	A	18	3	Alt,Ref	Ref	Alt	2	8	1	10
1	68591766	rs312712963	TSPO	3_prime_UTR_variant	MODIFIER	A	G	15	1	Ref	NaN	Ref	0	8	1	7
1	68591771	rs316621192	TSPO	3_prime_UTR_variant	MODIFIER	A	G	15	1	Ref	NaN	Ref	0	8	1	7
1	68591808	rs29006054	TSPO	3_prime_UTR_variant	MODIFIER	C	T	8	2	Alt	NaN	Alt	0	5	2	3
1	68591863	rs10731746	TSPO	3_prime_UTR_variant	MODIFIER	C	T	6	1	Ref	NaN	Ref	0	2	1	4
1	68591878	rs10725926	TSPO	3_prime_UTR_variant	MODIFIER	A	G	6	1	Alt	NaN	Alt	0	2	1	4
1	68592032	rs316696725	TSPO	3_prime_UTR_variant	MODIFIER	T	C	13	1	Ref	NaN	Ref	0	7	1	6
1	68592188	rs315552377	TSPO	3_prime_UTR_variant	MODIFIER	G	A	17	1	Alt	NaN	Alt	0	8	1	9
1	68595717	rs318019904	TTLL12	missense_variant	MODERATE	C	G	10	1	Ref	NaN	Ref	0	6	1	4
1	68620284	rs315511435	-	intergenic_variant	MODIFIER	C	T	1	1	Alt	NaN	Alt	0	0	1	1
1	69134414	rs13883410	-	upstream_gene_variant	MODIFIER	C	T	3	1	Ref	NaN	Ref	0	1	1	2
1	69134503	rs317487297	-	upstream_gene_variant	MODIFIER	C	T	1	1	Alt	NaN	Alt	0	0	1	1
1	69134562	rs315418479	-	upstream_gene_variant	MODIFIER	A	G	3	1	Alt	NaN	Alt	0	0	1	3
1	69136204	rs316767638	-	intron_variant	MODIFIER	T	G	1	1	Ref	NaN	Ref	0	0	1	1
1	69136586	rs736961983	-	intron_variant	MODIFIER	G	A	1	1	Ref	NaN	Ref	0	0	1	1
1	69136758	rs732249442	-	intron_variant	MODIFIER	C	T	1	1	Ref	NaN	Ref	0	0	1	1
1	69137189	rs315151031	-	intron_variant	MODIFIER	G	A	2	1	Ref	NaN	Ref	0	0	1	2
1	69137238	rs312824820	-	intron_variant	MODIFIER	A	G	6	1	Alt	NaN	Alt	0	1	1	5
1	69137269	rs316884079	-	intron_variant	MODIFIER	C	A	3	1	Ref	NaN	Ref	0	0	1	3
1	69137280	rs737628427	-	intron_variant	MODIFIER	C	T	3	1	Ref	NaN	Ref	0	0	1	3
1	69139212	rs317813268	-	synonymous_variant	LOW	G	A	13	4	Alt	Alt	Alt	2	6	2	7
1	69139338	rs10726045	-	synonymous_variant	LOW	C	T	13	4	Ref	Ref	Ref	2	6	2	7
1	69141403	rs314387615	-	intron_variant	MODIFIER	T	C	1	1	Alt	NaN	Alt	0	0	1	1
1	69143209	rs317415490	-	intron_variant	MODIFIER	T	C	12	8	Ref	Ref	Ref	5	6	3	6
1	69143367	rs14842446	-	intron_variant	MODIFIER	A	G	2	1	Alt	NaN	Alt	0	1	1	1
1	69143386	rs733655449	-	intron_variant	MODIFIER	G	A	11	5	Alt,Ref	Alt	Alt,Ref	2	5	3	6
1	69143569	rs315711592	-	intron_variant	MODIFIER	T	A	11	4	Ref	Ref	Ref	3	5	1	6
1	69143642	rs314413953	-	intron_variant	MODIFIER	C	G	11	6	Alt,Ref	Alt,Ref	Alt	4	7	2	4
1	69143657	rs312725294	-	intron_variant	MODIFIER	C	T	11	7	Alt,Ref	Ref	Alt,Ref	4	5	3	6
1	69143670	rs13883418	-	intron_variant	MODIFIER	T	A	11	7	Alt,Ref	Ref	Alt,Ref	4	5	3	6
1	69143692	rs14842447	-	intron_variant	MODIFIER	A	G	4	1	Ref	Ref	NaN	1	2	0	2
1	69143821	rs731811854	-	intron_variant	MODIFIER	T	A	2	1	Alt	NaN	Alt	0	1	1	1
1	69143852	rs313209983	-	intron_variant	MODIFIER	G	A	11	7	Alt,Ref	Alt	Alt,Ref	4	5	3	6
1	69143899	rs13883419	-	intron_variant	MODIFIER	C	T	12	10	Ref	Ref	Ref	6	6	4	6
1	69143986	rs13883420	-	intron_variant	MODIFIER	T	C	14	7	Ref	Ref	Ref	4	7	3	7
1	69144080	rs10727152	-	intron_variant	MODIFIER	A	C	11	5	Alt,Ref	Ref	Alt,Ref	1	3	4	8
1	69144113	rs740001534	-	intron_variant	MODIFIER	G	A	2	1	Alt	NaN	Alt	0	1	1	1
1	69144157	rs314097487	-	intron_variant	MODIFIER	A	C	12	7	Ref	Ref	Ref	4	6	3	6
1	69146224	rs318184262	-	missense_variant	MODERATE	G	A	12	2	Alt,Ref	Alt	Ref	1	6	1	6
1	69147376	rs314843544	-	downstream_gene_variant	MODIFIER	A	G	8	2	Alt,Ref	Ref	Alt	1	2	1	6
1	69148617	rs10723393	SAMM50	upstream_gene_variant	MODIFIER	A	T	7	2	Alt,Ref	Ref	Alt	1	2	1	5
1	69151023	rs312998372	SAMM50	upstream_gene_variant	MODIFIER	C	T	1	1	Ref	Ref	NaN	1	1	0	0
1	69151766	rs735639467	SAMM50	upstream_gene_variant	MODIFIER	C	T	4	1	Alt	Alt	NaN	1	4	0	0
1	69151804	rs739127878	SAMM50	upstream_gene_variant	MODIFIER	C	T	7	2	Ref	Ref	Ref	1	4	1	3
1	69152054	rs732301399	SAMM50	upstream_gene_variant	MODIFIER	T	C	3	1	Alt	Alt	NaN	1	3	0	0
1	69152094	rs739840550	SAMM50	upstream_gene_variant	MODIFIER	G	A	3	1	Alt	Alt	NaN	1	3	0	0
1	69152124	rs316293976	SAMM50	upstream_gene_variant	MODIFIER	T	G	7	1	Ref	Ref	NaN	1	5	0	2
1	69152192	rs312606978	SAMM50	upstream_gene_variant	MODIFIER	G	A	10	4	Alt	Alt	Alt	2	4	2	6
1	69152285	rs741481411	SAMM50	upstream_gene_variant	MODIFIER	C	T	11	5	Ref	Ref	Ref	1	4	4	7
1	69152321	rs318183291	SAMM50	upstream_gene_variant	MODIFIER	A	G	8	5	Alt	Alt	Alt	1	4	4	4
1	69152416	rs312298934	SAMM50	upstream_gene_variant	MODIFIER	T	C	7	2	Ref	NaN	Ref	0	3	2	4
1	69152433	rs316853136	SAMM50	upstream_gene_variant	MODIFIER	A	G	13	2	Alt,Ref	Ref	Alt	1	6	1	7
1	69152456	rs735102625	SAMM50	upstream_gene_variant	MODIFIER	A	T	3	2	Alt,Ref	Alt,Ref	NaN	2	3	0	0
1	69152468	rs736870686	SAMM50	upstream_gene_variant	MODIFIER	C	T	1	1	Ref	NaN	Ref	0	0	1	1
1	69152632	rs314921591	SAMM50	upstream_gene_variant	MODIFIER	T	C	12	2	Alt,Ref	NaN	Alt,Ref	0	4	2	8
1	69152637	rs739053648	SAMM50	upstream_gene_variant	MODIFIER	G	A	9	5	Ref	Ref	Ref	1	4	4	5
1	69152760	rs317370924	SAMM50	upstream_gene_variant	MODIFIER	A	G	4	1	Alt	Alt	NaN	1	3	0	1
1	69169821	rs316327584	SAMM50	synonymous_variant	LOW	T	C	10	1	Ref	Ref	NaN	1	5	0	5
1	69218793	rs740849075	PARVB	synonymous_variant	LOW	G	A	3	1	Ref	NaN	Ref	0	0	1	3
1	69235135	rs739176225	PARVB	downstream_gene_variant	MODIFIER	A	T	3	1	Ref	Ref	NaN	1	2	0	1
1	69235985	rs316660099	PARVB	downstream_gene_variant	MODIFIER	T	C	19	1	Alt	Alt	NaN	1	10	0	9
1	70291980	rs794337227	NUP50	3_prime_UTR_variant	MODIFIER	G	A	8	1	Ref	NaN	Ref	0	2	1	6
1	70296531	rs13660382	NUP50	downstream_gene_variant	MODIFIER	C	T	8	1	Alt	Alt	NaN	1	6	0	2
1	70299034	rs312337581	KIAA0930	downstream_gene_variant	MODIFIER	C	T	11	1	Ref	NaN	Ref	0	6	1	5
1	70587054	rs312624753	FBLN1	synonymous_variant	LOW	G	A	2	1	Alt	Alt	NaN	1	2	0	0
1	70588605	rs315684491	FBLN1	synonymous_variant	LOW	C	T	11	2	Ref	Ref	NaN	2	4	0	7
1	70590848	.	FBLN1	synonymous_variant	LOW	T	C	2	1	Alt	Alt	NaN	1	2	0	0
1	70626739	rs317164196	FBLN1	3_prime_UTR_variant	MODIFIER	T	C	12	2	Alt	Alt	NaN	2	8	0	4
1	70627478	rs317805421	FBLN1	3_prime_UTR_variant	MODIFIER	G	A	13	1	Ref	Ref	NaN	1	8	0	5
1	70627495	rs735223403	FBLN1	3_prime_UTR_variant	MODIFIER	G	A	13	2	Ref	Ref	NaN	2	8	0	5
1	70627556	rs314281386	FBLN1	3_prime_UTR_variant	MODIFIER	T	C	12	1	Ref	Ref	NaN	1	8	0	4
1	71304000	rs740979087	CDPF1	intron_variant	MODIFIER	C	T	2	2	Alt	Alt	Alt	1	1	1	1
1	71304237	.	CDPF1	intron_variant	MODIFIER	A	G	3	1	Ref	Ref	NaN	1	1	0	2
1	71400724	.	TTC38	upstream_gene_variant	MODIFIER	A	G	2	1	Ref	Ref	NaN	1	1	0	1
1	71400762	.	TTC38	synonymous_variant	LOW	T	C	11	1	Alt	NaN	Alt	0	4	1	7
1	71404600	.	TTC38	intron_variant	MODIFIER	A	G	12	1	Ref	NaN	Ref	0	4	1	8
1	71406439	rs80746007	TTC38	intron_variant	MODIFIER	G	A	2	1	Ref	Ref	NaN	1	1	0	1
1	71414274	.	TTC38	intron_variant	MODIFIER	A	G	5	1	Alt	Alt	NaN	1	2	0	3
1	71414282	.	TTC38	intron_variant	MODIFIER	G	A	5	1	Alt	Alt	NaN	1	2	0	3
1	71418354	rs739020149	TTC38	intron_variant	MODIFIER	A	G	12	1	Alt	NaN	Alt	0	5	1	7
1	71418597	.	TTC38	intron_variant	MODIFIER	A	G	1	1	Ref	Ref	NaN	1	1	0	0
1	71418609	rs314563876	TTC38	intron_variant	MODIFIER	G	A	12	1	Ref	NaN	Ref	0	7	1	5
1	71418734	.	TTC38	intron_variant	MODIFIER	C	T	7	3	Ref	NaN	Ref	0	2	3	5
1	71418746	.	TTC38	intron_variant	MODIFIER	G	A	9	2	Ref	NaN	Ref	0	2	2	7
1	71418761	.	TTC38	intron_variant	MODIFIER	G	A	7	5	Ref	Ref	Ref	1	3	4	4
1	71418828	rs739281942	TTC38	intron_variant	MODIFIER	C	T	7	5	Ref	NaN	Ref	0	2	5	5
1	71418904	rs316760971	TTC38	intron_variant	MODIFIER	A	G	6	1	Ref	NaN	Ref	0	2	1	4
1	71419033	rs315294425	TTC38	intron_variant	MODIFIER	G	T	11	2	Alt	Alt	Alt	1	4	1	7
1	71419059	rs318228670	TTC38	intron_variant	MODIFIER	G	T	7	2	Alt,Ref	Ref	Alt	1	3	1	4
1	71419796	rs737398722	TTC38	intron_variant	MODIFIER	G	A	6	1	Ref	Ref	NaN	1	2	0	4
1	71420144	rs734950504	TTC38	intron_variant	MODIFIER	G	C	6	2	Ref	Ref	Ref	1	2	1	4
1	71420215	rs738264119	TTC38	intron_variant	MODIFIER	C	T	9	1	Ref	NaN	Ref	0	3	1	6
1	71437912	rs733408953	TTC38	synonymous_variant	LOW	A	G	9	4	Ref	Ref	Ref	2	6	2	3
1	71437917	rs734135858	TTC38	missense_variant	MODERATE	A	G	10	4	Ref	Ref	Ref	2	7	2	3
1	71438000	rs734966357	TTC38	missense_variant	MODERATE	A	G	17	5	Alt,Ref	Ref	Alt,Ref	2	8	3	9
1	71438007	.	TTC38	missense_variant	MODERATE	G	A	13	6	Ref	Ref	Ref	3	7	3	6
1	71439297	.	TTC38	synonymous_variant	LOW	A	G	7	7	Ref	Ref	Ref	5	5	2	2
1	71439298	.	TTC38	missense_variant	MODERATE	T	A	7	7	Ref	Ref	Ref	5	5	2	2
1	71440374	rs739549590	TTC38	missense_variant	MODERATE	A	G	8	2	Ref	Ref	Ref	1	3	1	5
1	71440433	rs794037478	TTC38	synonymous_variant	LOW	C	T	12	1	Ref	NaN	Ref	0	6	1	6
1	71444342	rs794110744	TTC38	synonymous_variant	LOW	T	C	11	1	Ref	NaN	Ref	0	5	1	6
1	71445194	rs80637279	TTC38	synonymous_variant	LOW	C	T	6	2	Ref	Ref	Ref	1	3	1	3
1	71446736	rs80625321	TTC38	missense_variant	MODERATE	T	A	14	1	Alt	NaN	Alt	0	7	1	7
1	71446764	rs80681277	TTC38	missense_variant	MODERATE	A	G	8	4	Alt	Alt	Alt	1	3	3	5
1	71449920	rs733802840	TTC38	downstream_gene_variant	MODIFIER	G	A	1	1	Ref	NaN	Ref	0	0	1	1
1	71450095	rs316336830	TTC38	downstream_gene_variant	MODIFIER	C	T	11	1	Ref	NaN	Ref	0	6	1	5
1	71450477	rs312894791	TTC38	downstream_gene_variant	MODIFIER	G	A	14	3	Alt	Alt	Alt	2	7	1	7
1	71450522	rs316281325	TTC38	downstream_gene_variant	MODIFIER	A	T	2	1	Alt	NaN	Alt	0	0	1	2
1	71451286	rs740922605	TTC38	downstream_gene_variant	MODIFIER	C	T	12	1	Ref	Ref	NaN	1	6	0	6
1	71451319	rs732074012	TTC38	downstream_gene_variant	MODIFIER	G	A	8	1	Ref	NaN	Ref	0	3	1	5
1	71670279	rs736215788	ETV6	3_prime_UTR_variant	MODIFIER	G	A	1	1	Alt	NaN	Alt	0	0	1	1
1	71745051	rs734869700	-	intergenic_variant	MODIFIER	T	C	2	1	Alt	Alt	NaN	1	1	0	1
1	71745721	rs15052125	LRP6	downstream_gene_variant	MODIFIER	C	T	13	1	Ref	NaN	Ref	0	6	1	7
1	71746691	rs732124659	LRP6	downstream_gene_variant	MODIFIER	C	G	2	1	Alt	Alt	NaN	1	1	0	1
1	71746703	rs738247460	LRP6	downstream_gene_variant	MODIFIER	C	A	1	1	Alt	Alt	NaN	1	1	0	0
1	71747012	rs740103073	LRP6	downstream_gene_variant	MODIFIER	C	A	7	1	Alt	Alt	NaN	1	5	0	2
1	71747049	rs735787732	LRP6	downstream_gene_variant	MODIFIER	T	C	3	1	Alt	Alt	NaN	1	2	0	1
1	71890323	rs737449100	MANSC1	3_prime_UTR_variant	MODIFIER	C	T	6	1	Alt	NaN	Alt	0	2	1	4
1	72710889	rs313013084	CCDC91	intron_variant	MODIFIER	C	G	2	1	Ref	NaN	Ref	0	1	1	1
1	72711862	rs317018927	CCDC91	intron_variant	MODIFIER	C	T	2	1	Ref	Ref	NaN	1	2	0	0
1	72713693	rs740556781	CCDC91	intron_variant	MODIFIER	A	G	2	2	Ref	Ref	NaN	2	2	0	0
1	72716297	rs313050628	CCDC91	intron_variant	MODIFIER	T	C	2	1	Ref	Ref	NaN	1	2	0	0
1	72736660	rs313859629	CCDC91	intron_variant	MODIFIER	A	G	2	1	Ref	Ref	NaN	1	2	0	0
1	72736687	rs312941399	CCDC91	intron_variant	MODIFIER	C	T	3	1	Ref	Ref	NaN	1	2	0	1
1	74322071	rs10726067	VWF	missense_variant	MODERATE	C	T	6	1	Ref	Ref	NaN	1	3	0	3
1	74458358	rs317469039	VWF	5_prime_UTR_variant	MODIFIER	C	T	15	1	Ref	Ref	NaN	1	9	0	6
1	75377665	rs10726229	TSPAN9	downstream_gene_variant	MODIFIER	T	A	15	6	Alt,Ref	Alt,Ref	Alt,Ref	3	6	3	9
1	75379866	rs737136324	TSPAN9	downstream_gene_variant	MODIFIER	G	A	15	1	Ref	Ref	NaN	1	9	0	6
1	75686022	rs732670462	-	non_coding_transcript_exon_variant	MODIFIER	G	T	8	2	Ref	NaN	Ref	0	3	2	5
1	75968607	.	MFAP5	downstream_gene_variant	MODIFIER	A	C	3	1	Ref	NaN	Ref	0	1	1	2
1	75968749	rs314358336	MFAP5	downstream_gene_variant	MODIFIER	C	A	3	2	Ref	Ref	Ref	1	1	1	2
1	75968968	rs741768179	MFAP5	downstream_gene_variant	MODIFIER	A	G	12	1	Alt	NaN	Alt	0	6	1	6
1	75969058	rs317265869	MFAP5	downstream_gene_variant	MODIFIER	T	C	14	4	Alt	Alt	Alt	2	7	2	7
1	75969380	rs316416151	MFAP5	downstream_gene_variant	MODIFIER	A	T	12	3	Alt	Alt	Alt	2	6	1	6
1	75969576	rs314802807	MFAP5	downstream_gene_variant	MODIFIER	A	C	14	2	Alt	NaN	Alt	0	7	2	7
1	75969801	rs737680955	MFAP5	downstream_gene_variant	MODIFIER	T	G	3	2	Ref	Ref	Ref	1	1	1	2
1	75969811	rs731879542	MFAP5	downstream_gene_variant	MODIFIER	T	C	3	2	Ref	Ref	Ref	1	1	1	2
1	75970321	rs313336769	MFAP5	downstream_gene_variant	MODIFIER	T	C	3	1	Ref	NaN	Ref	0	1	1	2
1	75970590	rs739547404	MFAP5	downstream_gene_variant	MODIFIER	G	C	14	6	Ref	Ref	Ref	3	7	3	7
1	75970591	rs315742187	MFAP5	downstream_gene_variant	MODIFIER	C	T	2	1	Ref	Ref	NaN	1	2	0	0
1	75970956	rs317883744	MFAP5	downstream_gene_variant	MODIFIER	A	C	2	2	Alt	Alt	NaN	2	2	0	0
1	75971162	rs315953191	MFAP5	downstream_gene_variant	MODIFIER	C	T	14	3	Alt	Alt	Alt	2	7	1	7
1	75971507	rs314095566	MFAP5	downstream_gene_variant	MODIFIER	C	T	12	2	Alt,Ref	Ref	Alt	1	5	1	7
1	75971607	.	MFAP5	downstream_gene_variant	MODIFIER	C	T	2	2	Ref	Ref	NaN	2	2	0	0
1	75971799	rs317058360	MFAP5	downstream_gene_variant	MODIFIER	G	A	14	5	Alt	Alt	Alt	3	7	2	7
1	75971975	.	MFAP5	downstream_gene_variant	MODIFIER	C	T	6	5	Alt,Ref	Alt,Ref	Ref	3	3	2	3
1	75972201	rs315014220	MFAP5	downstream_gene_variant	MODIFIER	C	A	2	2	Alt	Alt	NaN	2	2	0	0
1	75972212	rs313521396	MFAP5	downstream_gene_variant	MODIFIER	C	T	13	5	Alt,Ref	Alt,Ref	Alt	3	6	2	7
1	75972241	rs317025017	MFAP5	downstream_gene_variant	MODIFIER	T	A	12	4	Alt	Alt	Alt	2	6	2	6
1	75972603	rs316040131	MFAP5	missense_variant	MODERATE	T	C	2	1	Alt	Alt	NaN	1	2	0	0
1	75972658	.	MFAP5	stop_gained	HIGH	G	A	2	1	Ref	Ref	NaN	1	2	0	0
1	76769972	rs13818304	CSTB	synonymous_variant	LOW	C	G	8	1	Ref	Ref	NaN	1	5	0	3
1	76773316	rs13776664	CSTA	missense_variant	MODERATE	C	G	10	1	Alt	NaN	Alt	0	4	1	6
1	76800352	rs741785903	FAM162A	synonymous_variant	LOW	A	T	5	1	Alt	Alt	NaN	1	3	0	2
1	76804691	rs13886978	FAM162A	3_prime_UTR_variant	MODIFIER	T	C	4	1	Alt	NaN	Alt	0	1	1	3
1	76805522	rs731454026	FAM162A	3_prime_UTR_variant	MODIFIER	G	T	3	1	Alt	NaN	Alt	0	2	1	1
1	76919760	rs312593057	MRPL51	3_prime_UTR_variant	MODIFIER	G	A	9	2	Alt	Alt	Alt	1	5	1	4
1	76920021	rs80564654	MRPL51	3_prime_UTR_variant	MODIFIER	A	G	6	1	Alt	NaN	Alt	0	3	1	3
1	76920031	rs317581273	MRPL51	3_prime_UTR_variant	MODIFIER	C	T	9	2	Alt	Alt	Alt	1	5	1	4
1	76956722	rs14845385	GAPDH	3_prime_UTR_variant	MODIFIER	A	C	11	1	Ref	Ref	NaN	1	6	0	5
1	76956723	rs14845386	GAPDH	3_prime_UTR_variant	MODIFIER	G	A	11	1	Ref	Ref	NaN	1	6	0	5
1	76968250	rs731024245	IFFO1	synonymous_variant	LOW	T	A	12	1	Ref	NaN	Ref	0	5	1	7
1	76987181	rs738127825	NOP2	5_prime_UTR_variant	MODIFIER	A	G	4	3	Alt	Alt	Alt	1	2	2	2
1	76987187	rs317838642	NOP2	splice_region_variant,5_prime_UTR_variant	LOW	T	C	3	1	Alt	NaN	Alt	0	1	1	2
1	77002673	rs15314513	CHD4	synonymous_variant	LOW	C	T	6	1	Ref	NaN	Ref	0	4	1	2
1	77096922	rs733806908	ZNF384	missense_variant	MODERATE	T	G	1	1	Ref	Ref	NaN	1	1	0	0
1	77228965	rs313152600	GPR162	upstream_gene_variant	MODIFIER	T	C	10	2	Alt,Ref	Alt	Ref	1	6	1	4
1	77229486	rs316201691	GPR162	upstream_gene_variant	MODIFIER	G	A	10	2	Ref	Ref	Ref	1	6	1	4
1	77230426	rs313963582	GPR162	synonymous_variant	LOW	G	A	11	3	Alt	Alt	Alt	1	5	2	6
1	77231333	rs737011644	GPR162	synonymous_variant	LOW	C	T	6	2	Alt	NaN	Alt	0	2	2	4
1	77232013	rs318189112	GPR162	synonymous_variant	LOW	G	A	11	1	Ref	NaN	Ref	0	5	1	6
1	77232109	rs317685373	GPR162	synonymous_variant	LOW	A	G	6	2	Alt	NaN	Alt	0	2	2	4
1	77232679	rs731364142	GPR162	missense_variant	MODERATE	C	T	6	3	Alt	NaN	Alt	0	2	3	4
1	77232901	rs316527399	GPR162	3_prime_UTR_variant	MODIFIER	C	A	13	1	Alt	Alt	NaN	1	7	0	6
1	77233098	rs315618507	GPR162	3_prime_UTR_variant	MODIFIER	C	T	11	1	Ref	NaN	Ref	0	5	1	6
1	77236784	rs315663450	-	upstream_gene_variant	MODIFIER	A	G	7	1	Alt	Alt	NaN	1	1	0	6
1	77236861	rs733903384	-	upstream_gene_variant	MODIFIER	G	A	9	2	Alt	Alt	Alt	1	3	1	6
1	77243814	rs732729074	-	synonymous_variant	LOW	C	T	12	1	Ref	Ref	NaN	1	4	0	8
1	77244509	rs736375371	-	3_prime_UTR_variant	MODIFIER	G	A	10	1	Alt	NaN	Alt	0	4	1	6
1	77326698	rs316582779	C1H12ORF57	synonymous_variant	LOW	C	G	5	1	Alt	Alt	NaN	1	3	0	2
1	77349384	rs312638912	PHB2	3_prime_UTR_variant	MODIFIER	C	G	9	1	Ref	NaN	Ref	0	3	1	6
1	77380690	rs315599817	C1S	missense_variant	MODERATE	G	A	13	3	Ref	NaN	Ref	0	5	3	8
1	77382004	rs313909176	C1S	missense_variant	MODERATE	G	A	13	1	Alt	NaN	Alt	0	6	1	7
1	77382458	rs13887325	C1S	missense_variant	MODERATE	T	G	8	1	Ref	Ref	NaN	1	4	0	4
1	77384500	rs731303589	C1S	synonymous_variant	LOW	T	C	13	1	Ref	Ref	NaN	1	6	0	7
1	77385460	rs740673133	C1S	missense_variant,splice_region_variant	MODERATE	G	A	13	3	Ref	Ref	Ref	1	6	2	7
1	77387534	rs313025321	C1S	synonymous_variant	LOW	T	C	8	1	Alt	NaN	Alt	0	3	1	5
1	77387630	rs733334780	C1S	synonymous_variant	LOW	G	A	13	5	Ref	Ref	Ref	2	6	3	7
1	77387662	rs740452455	C1S	missense_variant	MODERATE	A	G	10	3	Alt	Alt	Alt	2	3	1	7
1	77387676	rs732633677	C1S	missense_variant	MODERATE	G	A	13	3	Ref	Ref	Ref	1	6	2	7
1	77387699	.	C1S	synonymous_variant	LOW	T	C	8	4	Alt	Alt	Alt	2	3	2	5
1	77387727	rs794123219	C1S	missense_variant	MODERATE	A	T	13	1	Ref	Ref	NaN	1	6	0	7
1	77388130	.	C1S	missense_variant	MODERATE	G	A	13	4	Ref	Ref	Ref	1	6	3	7
1	77388163	rs737462054	C1S	missense_variant	MODERATE	T	C	13	1	Ref	NaN	Ref	0	5	1	8
1	77388455	rs736827551	C1S	3_prime_UTR_variant	MODIFIER	C	T	2	1	Ref	NaN	Ref	0	0	1	2
1	77388574	rs740617119	C1S	3_prime_UTR_variant	MODIFIER	C	T	13	1	Ref	NaN	Ref	0	6	1	7
1	77388765	rs733637890	-	downstream_gene_variant	MODIFIER	A	G	2	1	Ref	NaN	Ref	0	1	1	1
1	77388908	.	-	downstream_gene_variant	MODIFIER	C	T	1	1	Alt	NaN	Alt	0	0	1	1
1	77388930	rs738417109	-	downstream_gene_variant	MODIFIER	C	T	1	1	Ref	NaN	Ref	0	0	1	1
1	77391796	rs739588733	-	downstream_gene_variant	MODIFIER	T	C	3	2	Alt	NaN	Alt	0	1	2	2
1	77391883	rs315864533	-	downstream_gene_variant	MODIFIER	C	T	1	1	Ref	Ref	NaN	1	1	0	0
1	77391945	rs730956888	-	downstream_gene_variant	MODIFIER	A	G	1	1	Ref	NaN	Ref	0	0	1	1
1	77392318	rs316180026	-	downstream_gene_variant	MODIFIER	T	C	2	1	Ref	NaN	Ref	0	0	1	2
1	77392326	rs737175920	-	downstream_gene_variant	MODIFIER	A	G	13	8	Ref	Ref	Ref	4	6	4	7
1	77392416	rs740622503	-	downstream_gene_variant	MODIFIER	G	A	13	2	Ref	Ref	Ref	1	6	1	7
1	77392533	rs735556591	-	synonymous_variant	LOW	C	T	16	2	Alt	NaN	Alt	0	7	2	9
1	77392572	.	-	synonymous_variant	LOW	G	A	13	2	Ref	Ref	Ref	1	6	1	7
1	77392635	rs316333010	-	synonymous_variant	LOW	A	T	13	1	Ref	NaN	Ref	0	6	1	7
1	77392803	rs741704419	-	synonymous_variant	LOW	G	C	13	3	Ref	Ref	Ref	2	6	1	7
1	77392838	rs13887330	-	missense_variant	MODERATE	T	G	8	1	Alt	NaN	Alt	0	1	1	7
1	77393051	rs13887331	-	missense_variant	MODERATE	C	T	16	1	Alt	NaN	Alt	0	7	1	9
1	77397393	rs313229443	-	synonymous_variant	LOW	C	T	16	1	Alt	NaN	Alt	0	7	1	9
1	77422026	rs316407375	CLSTN3	downstream_gene_variant	MODIFIER	T	C	7	1	Ref	NaN	Ref	0	2	1	5
1	77422055	rs315934493	CLSTN3	downstream_gene_variant	MODIFIER	A	T	7	1	Ref	NaN	Ref	0	2	1	5
1	77422140	rs313632232	CLSTN3	downstream_gene_variant	MODIFIER	C	G	7	1	Ref	NaN	Ref	0	2	1	5
1	77422881	rs313935927	-	synonymous_variant	LOW	A	G	11	1	Ref	NaN	Ref	0	4	1	7
1	77535342	rs317930374	ZYX	3_prime_UTR_variant	MODIFIER	A	G	8	2	Alt	NaN	Alt	0	1	2	7
1	77535821	rs317416778	ZYX	3_prime_UTR_variant	MODIFIER	C	T	14	2	Alt	NaN	Alt	0	5	2	9
1	77537234	rs313986531	ZYX	synonymous_variant	LOW	A	G	9	1	Ref	NaN	Ref	0	3	1	6
1	77537285	rs312421688	ZYX	synonymous_variant	LOW	C	A	8	1	Alt	NaN	Alt	0	1	1	7
1	77538088	rs13887535	ZYX	intron_variant	MODIFIER	C	T	8	1	Ref	NaN	Ref	0	1	1	7
1	77538247	rs316039691	ZYX	intron_variant	MODIFIER	C	T	8	1	Alt	NaN	Alt	0	1	1	7
1	77593371	rs317580067	FAM131B	downstream_gene_variant	MODIFIER	T	C	1	1	Ref	NaN	Ref	0	0	1	1
1	77758809	rs313519739	GSTK1	downstream_gene_variant	MODIFIER	C	G	1	1	Ref	NaN	Ref	0	0	1	1
1	77758821	rs317452223	GSTK1	downstream_gene_variant	MODIFIER	T	C	1	1	Ref	NaN	Ref	0	0	1	1
1	77760705	rs317011584	GSTK1	downstream_gene_variant	MODIFIER	G	A	1	1	Ref	Ref	NaN	1	1	0	0
1	77761025	rs734401704	GSTK1	3_prime_UTR_variant	MODIFIER	G	A	2	1	Ref	NaN	Ref	0	0	1	2
1	77761049	rs313850831	GSTK1	3_prime_UTR_variant	MODIFIER	G	A	9	1	Ref	NaN	Ref	0	4	1	5
1	77763222	rs316707238	GSTK1	synonymous_variant	LOW	C	T	3	2	Alt	Alt	Alt	1	2	1	1
1	77770547	rs15316452	GSTK1	5_prime_UTR_variant	MODIFIER	C	G	4	1	Alt	Alt	NaN	1	3	0	1
1	77978676	rs312265787	EPHB6	3_prime_UTR_variant	MODIFIER	C	T	1	1	Ref	Ref	NaN	1	1	0	0
1	78318633	.	YBX3	5_prime_UTR_variant	MODIFIER	C	T	4	2	Alt	Alt	Alt	1	1	1	3
1	78318836	.	YBX3	synonymous_variant	LOW	C	G	11	1	Alt	NaN	Alt	0	6	1	5
1	78318848	rs739177480	YBX3	synonymous_variant	LOW	C	A	10	2	Ref	NaN	Ref	0	5	2	5
1	78329782	rs10728855	YBX3	synonymous_variant	LOW	A	C	10	1	Ref	NaN	Ref	0	4	1	6
1	78335564	rs315979344	YBX3	synonymous_variant	LOW	G	A	9	1	Alt	NaN	Alt	0	4	1	5
1	78341172	rs733681464	YBX3	synonymous_variant	LOW	C	T	9	3	Alt,Ref	NaN	Alt,Ref	0	4	3	5
1	78341179	rs737640832	YBX3	missense_variant	MODERATE	G	A	4	1	Alt	NaN	Alt	0	3	1	1
1	78341226	rs10722915	YBX3	synonymous_variant	LOW	G	A	4	2	Alt	NaN	Alt	0	1	2	3
1	78341947	rs739848602	YBX3	3_prime_UTR_variant	MODIFIER	G	A	9	1	Alt	NaN	Alt	0	4	1	5
1	78391134	rs735220071	GABARAPL1	3_prime_UTR_variant	MODIFIER	G	A	10	2	Ref	Ref	NaN	2	8	0	2
1	78391414	rs733757908	GABARAPL1	3_prime_UTR_variant	MODIFIER	C	T	3	1	Alt	NaN	Alt	0	1	1	2
1	78391460	rs312781019	GABARAPL1	3_prime_UTR_variant	MODIFIER	A	C	7	1	Ref	NaN	Ref	0	4	1	3
1	78391552	rs313528324	GABARAPL1	3_prime_UTR_variant	MODIFIER	A	G	6	1	Ref	Ref	NaN	1	1	0	5
1	78391578	rs318082002	GABARAPL1	3_prime_UTR_variant	MODIFIER	C	A	8	1	Alt	Alt	NaN	1	4	0	4
1	78391665	rs315701984	GABARAPL1	3_prime_UTR_variant	MODIFIER	C	T	12	1	Alt	Alt	NaN	1	7	0	5
1	78391755	rs313918814	GABARAPL1	3_prime_UTR_variant	MODIFIER	T	A	8	2	Ref	Ref	NaN	2	5	0	3
1	78391770	rs317869318	GABARAPL1	3_prime_UTR_variant	MODIFIER	T	C	8	2	Ref	Ref	NaN	2	5	0	3
1	78391891	rs80647901	GABARAPL1	intron_variant	MODIFIER	T	C	9	4	Alt,Ref	Alt,Ref	Alt	3	5	1	4
1	78392001	rs733379610	GABARAPL1	intron_variant	MODIFIER	C	T	8	4	Ref	Ref	Ref	2	5	2	3
1	78392020	rs732298731	GABARAPL1	intron_variant	MODIFIER	G	A	8	1	Alt	Alt	NaN	1	4	0	4
1	78392038	.	GABARAPL1	intron_variant	MODIFIER	G	T	4	1	Alt	NaN	Alt	0	3	1	1
1	78392572	rs735686235	GABARAPL1	intron_variant	MODIFIER	T	C	8	2	Ref	Ref	Ref	1	4	1	4
1	78392589	rs736437231	GABARAPL1	intron_variant	MODIFIER	T	C	8	1	Ref	NaN	Ref	0	4	1	4
1	78392625	.	GABARAPL1	intron_variant	MODIFIER	C	A	4	1	Alt	NaN	Alt	0	3	1	1
1	78392862	rs731831070	GABARAPL1	intron_variant	MODIFIER	G	A	6	1	Alt	NaN	Alt	0	1	1	5
1	78392883	rs741468076	GABARAPL1	intron_variant	MODIFIER	A	G	7	2	Alt	Alt	Alt	1	3	1	4
1	78393532	rs740597504	GABARAPL1	intron_variant	MODIFIER	T	C	4	2	Alt	Alt	Alt	1	3	1	1
1	78393616	rs314511610	GABARAPL1	intron_variant	MODIFIER	T	C	7	1	Alt	Alt	NaN	1	3	0	4
1	78393767	rs312455654	GABARAPL1	intron_variant	MODIFIER	A	G	8	1	Ref	NaN	Ref	0	4	1	4
1	78400862	rs740112267	GABARAPL1	5_prime_UTR_variant	MODIFIER	G	T	11	1	Alt	Alt	NaN	1	6	0	5
1	79049408	rs313063227	-	downstream_gene_variant	MODIFIER	G	A	4	1	Alt	NaN	Alt	0	1	1	3
1	79162075	rs732430439	FAM46C	downstream_gene_variant	MODIFIER	A	G	7	1	Alt	NaN	Alt	0	4	1	3
1	79164457	rs736346145	FAM46C	downstream_gene_variant	MODIFIER	C	T	1	1	Ref	Ref	NaN	1	1	0	0
1	79358162	rs732953925	TRIM45	synonymous_variant	LOW	T	C	1	1	Alt	NaN	Alt	0	0	1	1
1	79781026	rs317080795	RABL3	3_prime_UTR_variant	MODIFIER	T	A	7	1	Alt	NaN	Alt	0	2	1	5
1	79816662	rs316073496	NDUFB4	3_prime_UTR_variant	MODIFIER	C	T	13	2	Ref	NaN	Ref	0	6	2	7
1	79816679	rs313791014	NDUFB4	3_prime_UTR_variant	MODIFIER	G	A	14	2	Ref	NaN	Ref	0	7	2	7
1	79818900	rs317038501	NDUFB4	synonymous_variant	LOW	C	T	15	2	Alt	Alt	Alt	1	8	1	7
1	79818930	rs315121168	NDUFB4	synonymous_variant	LOW	C	A	5	2	Alt	Alt	Alt	1	3	1	2
1	79892758	rs734714365	FSTL1	synonymous_variant	LOW	T	C	4	1	Alt	Alt	NaN	1	3	0	1
1	79894035	rs14847626	FSTL1	intron_variant	MODIFIER	A	G	5	1	Ref	NaN	Ref	0	3	1	2
1	79894076	rs14847627	FSTL1	intron_variant	MODIFIER	C	G	10	1	Ref	NaN	Ref	0	7	1	3
1	79896965	rs313084504	FSTL1	synonymous_variant	LOW	G	A	15	12	Alt	Alt	Alt	7	8	5	7
1	79901369	rs13889458	FSTL1	missense_variant	MODERATE	A	G	13	1	Ref	Ref	NaN	1	6	0	7
1	79904849	rs316397893	FSTL1	3_prime_UTR_variant	MODIFIER	C	G	9	5	Alt	Alt	Alt	2	4	3	5
1	79904926	rs313976350	FSTL1	3_prime_UTR_variant	MODIFIER	C	T	13	7	Ref	Ref	Ref	3	6	4	7
1	79905152	rs317563559	FSTL1	3_prime_UTR_variant	MODIFIER	G	A	12	1	Ref	NaN	Ref	0	6	1	6
1	79905313	rs14847645	FSTL1	3_prime_UTR_variant	MODIFIER	T	C	2	1	Ref	Ref	NaN	1	2	0	0
1	79905823	rs13889464	FSTL1	3_prime_UTR_variant	MODIFIER	A	G	13	10	Ref	Ref	Ref	5	6	5	7
1	79905845	rs14847649	FSTL1	3_prime_UTR_variant	MODIFIER	G	A	9	4	Alt	Alt	Alt	2	4	2	5
1	79905982	rs13889465	FSTL1	3_prime_UTR_variant	MODIFIER	A	G	13	3	Ref	Ref	Ref	2	6	1	7
1	79905997	rs13889466	FSTL1	3_prime_UTR_variant	MODIFIER	C	G	13	4	Ref	Ref	Ref	3	6	1	7
1	79906268	rs14847651	FSTL1	3_prime_UTR_variant	MODIFIER	C	A	4	1	Alt	Alt	NaN	1	2	0	2
1	79906379	rs314107413	FSTL1	3_prime_UTR_variant	MODIFIER	C	T	13	4	Ref	Ref	Ref	3	6	1	7
1	79906386	rs736307143	FSTL1	3_prime_UTR_variant	MODIFIER	T	C	4	1	Ref	Ref	NaN	1	2	0	2
1	79906968	rs29004837	FSTL1	3_prime_UTR_variant	MODIFIER	T	C	11	2	Ref	Ref	Ref	1	6	1	5
1	79907039	rs13889467	FSTL1	3_prime_UTR_variant	MODIFIER	C	A	11	3	Ref	Ref	Ref	2	6	1	5
1	79907053	rs13889468	FSTL1	3_prime_UTR_variant	MODIFIER	A	G	11	8	Ref	Ref	Ref	4	6	4	5
1	79963155	.	-	intergenic_variant	MODIFIER	C	T	1	1	Alt	Alt	NaN	1	1	0	0
1	80167637	rs732280476	PLA1A	downstream_gene_variant	MODIFIER	C	A	2	1	Ref	Ref	NaN	1	1	0	1
1	80168218	rs15320163	PLA1A	downstream_gene_variant	MODIFIER	G	A	9	1	Ref	Ref	NaN	1	5	0	4
1	80175185	rs13889821	PLA1A	intron_variant	MODIFIER	G	A	1	1	Ref	NaN	Ref	0	0	1	1
1	80243768	.	ATP1A1	downstream_gene_variant	MODIFIER	C	T	5	3	Alt	Alt	Alt	2	3	1	2
1	80766130	rs735029081	ARHGAP31	downstream_gene_variant	MODIFIER	G	A	9	1	Ref	Ref	NaN	1	5	0	4
1	80767112	rs734411020	ARHGAP31	downstream_gene_variant	MODIFIER	C	T	2	1	Ref	Ref	NaN	1	2	0	0
1	80768095	rs14848565	ARHGAP31	downstream_gene_variant	MODIFIER	T	C	10	1	Alt	Alt	NaN	1	6	0	4
1	80768107	rs14848566	ARHGAP31	downstream_gene_variant	MODIFIER	C	T	10	2	Alt	Alt	NaN	2	6	0	4
1	82235795	rs739716545	LSAMP	downstream_gene_variant	MODIFIER	G	A	3	1	Alt	Alt	NaN	1	2	0	1
1	82238129	.	LSAMP	downstream_gene_variant	MODIFIER	A	G	1	1	Alt	Alt	NaN	1	1	0	0
1	82284914	rs739777319	GAP43	synonymous_variant	LOW	G	A	9	1	Ref	NaN	Ref	0	5	1	4
1	83285160	rs14850758	BOC	synonymous_variant	LOW	C	T	10	1	Alt	Alt	NaN	1	5	0	5
1	83397233	rs313887052	-	intron_variant	MODIFIER	T	A	4	1	Alt	Alt	NaN	1	1	0	3
1	83535362	rs313475258	CCDC80	5_prime_UTR_variant	MODIFIER	G	A	9	3	Alt,Ref	Ref	Alt,Ref	1	6	2	3
1	83535729	rs13893938	-	splice_region_variant,intron_variant	LOW	T	C	10	7	Alt,Ref	Alt,Ref	Alt	4	6	3	4
1	83536670	rs315864127	CCDC80	missense_variant	MODERATE	G	A	4	4	Alt	Alt	Alt	2	2	2	2
1	83536822	rs314710812	CCDC80	synonymous_variant	LOW	T	C	8	7	Alt,Ref	Alt,Ref	Alt,Ref	5	5	2	3
1	83536882	rs313953691	CCDC80	synonymous_variant	LOW	G	A	6	6	Alt,Ref	Alt	Alt,Ref	3	3	3	3
1	83536894	rs317590436	CCDC80	synonymous_variant	LOW	G	A	8	7	Alt,Ref	Alt,Ref	Alt,Ref	4	5	3	3
1	83536925	rs315205661	CCDC80	missense_variant	MODERATE	A	G	8	4	Ref	Ref	Ref	2	4	2	4
1	83537053	rs739543601	CCDC80	synonymous_variant	LOW	C	G	8	5	Ref	Ref	Ref	2	4	3	4
1	83537077	rs313040933	CCDC80	synonymous_variant	LOW	G	A	8	5	Ref	Ref	Ref	2	4	3	4
1	83537308	rs736905801	CCDC80	synonymous_variant	LOW	G	A	1	1	Ref	NaN	Ref	0	0	1	1
1	83537311	rs10729259	CCDC80	missense_variant	MODERATE	T	G	8	3	Alt,Ref	Alt	Alt,Ref	1	4	2	4
1	83537356	rs10729828	CCDC80	synonymous_variant	LOW	C	T	9	7	Ref	Ref	Ref	3	5	4	4
1	83537449	rs316541808	CCDC80	synonymous_variant	LOW	G	A	7	7	Alt	Alt	Alt	4	4	3	3
1	83537618	rs732813316	CCDC80	missense_variant	MODERATE	G	A	6	5	Alt	Alt	Alt	2	3	3	3
1	83537714	rs734752106	CCDC80	missense_variant	MODERATE	T	C	2	2	Ref	NaN	Ref	0	0	2	2
1	83538048	rs312664612	CCDC80	missense_variant	MODERATE	G	A	9	6	Ref	Ref	Ref	2	4	4	5
1	83538145	rs740449947	CCDC80	synonymous_variant	LOW	T	C	10	8	Ref	Ref	Ref	2	4	6	6
1	83543799	rs741371759	CCDC80	intron_variant	MODIFIER	G	A	3	1	Alt	Alt	NaN	1	2	0	1
1	83558077	rs732219896	CCDC80	synonymous_variant	LOW	C	T	6	4	Alt,Ref	Alt,Ref	Alt	2	2	2	4
1	83558253	rs314120966	CCDC80	3_prime_UTR_variant	MODIFIER	T	C	1	1	Ref	NaN	Ref	0	0	1	1
1	83558447	rs10731605	CCDC80	3_prime_UTR_variant	MODIFIER	C	G	8	7	Alt,Ref	Alt,Ref	Alt,Ref	3	4	4	4
1	83558794	rs315226152	CCDC80	3_prime_UTR_variant	MODIFIER	A	G	2	2	Alt	NaN	Alt	0	0	2	2
1	83558834	rs14851071	CCDC80	3_prime_UTR_variant	MODIFIER	G	T	11	5	Alt	Alt	Alt	2	5	3	6
1	83558859	rs736594307	CCDC80	3_prime_UTR_variant	MODIFIER	G	A	2	2	Alt	NaN	Alt	0	0	2	2
1	83558993	.	CCDC80	downstream_gene_variant	MODIFIER	A	T	6	6	Ref	Ref	Ref	3	3	3	3
1	83559425	rs314629258	CCDC80	downstream_gene_variant	MODIFIER	A	G	2	1	Alt	NaN	Alt	0	0	1	2
1	83560522	.	CCDC80	downstream_gene_variant	MODIFIER	G	A	3	1	Ref	NaN	Ref	0	1	1	2
1	83560992	rs735158404	CCDC80	downstream_gene_variant	MODIFIER	A	G	4	1	Alt	NaN	Alt	0	1	1	3
1	83561089	rs13646351	CCDC80	downstream_gene_variant	MODIFIER	T	G	7	2	Alt,Ref	Ref	Alt	1	4	1	3
1	83561144	rs13646353	CCDC80	downstream_gene_variant	MODIFIER	C	G	7	2	Alt,Ref	Ref	Alt	1	6	1	1
1	83561151	rs13893970	CCDC80	downstream_gene_variant	MODIFIER	G	A	7	1	Ref	NaN	Ref	0	4	1	3
1	83561418	rs735877681	CCDC80	downstream_gene_variant	MODIFIER	C	G	4	1	Alt	NaN	Alt	0	1	1	3
1	83561425	rs13646354	CCDC80	downstream_gene_variant	MODIFIER	G	A	3	1	Alt	Alt	NaN	1	3	0	0
1	83561496	rs316383220	CCDC80	downstream_gene_variant	MODIFIER	T	C	8	2	Alt,Ref	NaN	Alt,Ref	0	3	2	5
1	83561497	rs733226323	CCDC80	downstream_gene_variant	MODIFIER	G	A	4	1	Ref	NaN	Ref	0	2	1	2
1	83561695	rs312875592	CCDC80	downstream_gene_variant	MODIFIER	T	A	9	1	Alt	NaN	Alt	0	4	1	5
1	83562068	rs315359514	CCDC80	downstream_gene_variant	MODIFIER	G	A	10	2	Ref	Ref	Ref	1	4	1	6
1	83562088	rs732692567	CCDC80	downstream_gene_variant	MODIFIER	T	C	5	3	Ref	Ref	Ref	1	2	2	3
1	83562180	rs313462753	CCDC80	downstream_gene_variant	MODIFIER	G	A	10	3	Alt,Ref	Ref	Alt	1	3	2	7
1	83562195	rs740984637	CCDC80	downstream_gene_variant	MODIFIER	G	A	2	2	Alt	NaN	Alt	0	0	2	2
1	83562250	rs734958270	CCDC80	downstream_gene_variant	MODIFIER	T	C	4	2	Alt	NaN	Alt	0	1	2	3
1	83562261	rs738345227	CCDC80	downstream_gene_variant	MODIFIER	C	T	4	2	Alt	NaN	Alt	0	1	2	3
1	83562302	rs741209626	CCDC80	downstream_gene_variant	MODIFIER	A	C	4	2	Alt	NaN	Alt	0	1	2	3
1	83562349	rs738419949	CCDC80	downstream_gene_variant	MODIFIER	G	A	6	1	Ref	NaN	Ref	0	2	1	4
1	83562385	rs731030341	CCDC80	downstream_gene_variant	MODIFIER	T	C	4	2	Alt	NaN	Alt	0	1	2	3
1	83562429	rs731295960	CCDC80	downstream_gene_variant	MODIFIER	A	G	2	1	Ref	Ref	NaN	1	2	0	0
1	83562452	rs315566853	CCDC80	downstream_gene_variant	MODIFIER	T	C	6	3	Alt,Ref	Ref	Alt	1	2	2	4
1	83575097	rs733065135	ATG3	5_prime_UTR_variant	MODIFIER	G	T	6	1	Alt	Alt	NaN	1	2	0	4
1	83575173	rs313137304	ATG3	synonymous_variant	LOW	T	C	6	4	Alt	Alt	Alt	2	2	2	4
1	83625955	rs317204126	F5	missense_variant	MODERATE	C	T	6	1	Ref	NaN	Ref	0	4	1	2
1	83625958	rs313819099	F5	missense_variant	MODERATE	G	A	6	1	Ref	NaN	Ref	0	4	1	2
1	83774563	rs312292480	ATP1B1	synonymous_variant	LOW	G	A	6	2	Ref	NaN	Ref	0	2	2	4
1	83774602	.	ATP1B1	splice_region_variant,synonymous_variant	LOW	C	T	1	1	Alt	NaN	Alt	0	0	1	1
1	83777133	rs312762359	ATP1B1	synonymous_variant	LOW	G	A	9	1	Ref	NaN	Ref	0	3	1	6
1	83777968	rs313608121	ATP1B1	missense_variant	MODERATE	C	T	9	1	Ref	NaN	Ref	0	7	1	2
1	83784904	rs734901993	ATP1B1	synonymous_variant	LOW	G	T	8	1	Alt	NaN	Alt	0	2	1	6
1	83908300	rs316455701	DPT	synonymous_variant	LOW	T	C	9	1	Ref	Ref	NaN	1	3	0	6
1	83908324	rs732396579	DPT	synonymous_variant	LOW	C	T	2	1	Alt	Alt	NaN	1	2	0	0
1	83934605	rs314322195	DPT	downstream_gene_variant	MODIFIER	C	T	1	1	Ref	NaN	Ref	0	0	1	1
1	83934814	rs13646518	DPT	downstream_gene_variant	MODIFIER	C	T	8	1	Alt	NaN	Alt	0	4	1	4
1	83935024	rs314786022	DPT	downstream_gene_variant	MODIFIER	C	G	9	2	Alt,Ref	Alt,Ref	NaN	2	5	0	4
1	83935096	rs317199856	DPT	downstream_gene_variant	MODIFIER	G	A	2	1	Ref	Ref	NaN	1	2	0	0
1	83937598	rs317845564	DPT	downstream_gene_variant	MODIFIER	T	C	2	1	Ref	NaN	Ref	0	1	1	1
1	84113980	rs312637772	SFT2D2	upstream_gene_variant	MODIFIER	A	G	1	1	Alt	NaN	Alt	0	0	1	1
1	84132927	rs732435606	TTF2	upstream_gene_variant	MODIFIER	G	A	2	1	Ref	Ref	NaN	1	2	0	0
1	84169036	rs732589667	CPOX	synonymous_variant	LOW	G	A	6	1	Ref	Ref	NaN	1	4	0	2
1	84200349	rs313541097	-	downstream_gene_variant	MODIFIER	T	C	1	1	Alt	NaN	Alt	0	0	1	1
1	84202614	rs15329022	-	intron_variant,non_coding_transcript_variant	MODIFIER	A	G	3	2	Alt	Alt	Alt	1	1	1	2
1	84210972	rs315559864	ST3GAL6	5_prime_UTR_variant	MODIFIER	G	C	9	2	Alt	Alt	Alt	1	4	1	5
1	84211014	rs317928871	ST3GAL6	5_prime_UTR_variant	MODIFIER	G	T	6	1	Alt	NaN	Alt	0	3	1	3
1	84230749	rs314502372	ST3GAL6	splice_region_variant,synonymous_variant	LOW	T	C	1	1	Ref	NaN	Ref	0	0	1	1
1	84235887	rs314493718	ST3GAL6	intron_variant	MODIFIER	C	A	1	1	Alt	NaN	Alt	0	0	1	1
1	84246418	rs312810943	ST3GAL6	synonymous_variant	LOW	G	C	10	1	Ref	Ref	NaN	1	6	0	4
1	84252228	rs733784396	ST3GAL6	3_prime_UTR_variant	MODIFIER	G	A	1	1	Ref	NaN	Ref	0	0	1	1
1	84253483	rs731151540	COL8A1	downstream_gene_variant	MODIFIER	G	A	2	1	Ref	NaN	Ref	0	0	1	2
1	84258183	rs13894857	COL8A1	3_prime_UTR_variant	MODIFIER	C	T	9	1	Alt	Alt	NaN	1	3	0	6
1	84258609	rs313564612	COL8A1	3_prime_UTR_variant	MODIFIER	T	A	10	1	Ref	Ref	NaN	1	7	0	3
1	84260450	rs314831865	COL8A1	synonymous_variant	LOW	C	T	1	1	Alt	Alt	NaN	1	1	0	0
1	84260483	rs315100930	COL8A1	synonymous_variant	LOW	A	C	11	1	Ref	Ref	NaN	1	6	0	5
1	84260840	rs735610976	COL8A1	synonymous_variant	LOW	G	T	1	1	Alt	Alt	NaN	1	1	0	0
1	84287994	rs735464639	COL8A1	5_prime_UTR_variant	MODIFIER	G	C	12	2	Alt	Alt	Alt	1	6	1	6
1	84288055	rs312602539	COL8A1	5_prime_UTR_variant	MODIFIER	C	T	13	3	Alt	Alt	Alt	2	4	1	9
1	84572413	rs732132145	DCBLD2	3_prime_UTR_variant	MODIFIER	C	T	8	1	Alt	NaN	Alt	0	3	1	5
1	84799764	rs312649196	-	synonymous_variant	LOW	G	A	9	1	Alt	NaN	Alt	0	4	1	5
1	84858807	.	NIT2	3_prime_UTR_variant	MODIFIER	A	T	1	1	Ref	Ref	NaN	1	1	0	0
1	84861891	rs15331066	TOMM70	downstream_gene_variant	MODIFIER	T	C	14	1	Alt	NaN	Alt	0	6	1	8
1	84861894	rs15331067	TOMM70	downstream_gene_variant	MODIFIER	A	C	14	1	Alt	NaN	Alt	0	6	1	8
1	84971177	rs740951401	TFG	synonymous_variant	LOW	C	G	8	1	Alt	NaN	Alt	0	4	1	4
1	84971186	rs13895697	TFG	synonymous_variant	LOW	G	A	10	1	Alt	NaN	Alt	0	6	1	4
1	84984871	rs316394243	ABI3BP	downstream_gene_variant	MODIFIER	G	A	5	1	Alt	Alt	NaN	1	3	0	2
1	85026383	rs316375100	ABI3BP	synonymous_variant	LOW	G	A	6	1	Ref	NaN	Ref	0	3	1	3
1	85041442	rs794302449	ABI3BP	synonymous_variant	LOW	T	G	15	5	Alt,Ref	Alt,Ref	Ref	3	8	2	7
1	85044204	rs312916054	ABI3BP	synonymous_variant	LOW	T	C	13	4	Alt,Ref	Ref	Alt,Ref	1	6	3	7
1	85050887	rs739736068	ABI3BP	synonymous_variant	LOW	T	G	13	2	Ref	Ref	Ref	1	6	1	7
1	85323918	rs314602229	ZBTB11	downstream_gene_variant	MODIFIER	T	C	8	1	Alt	Alt	NaN	1	4	0	4
1	85343217	.	CEP97	upstream_gene_variant	MODIFIER	G	T	2	2	Alt	NaN	Alt	0	0	2	2
1	85344421	rs732436575	RPL24	synonymous_variant	LOW	C	T	4	3	Ref	Ref	Ref	2	3	1	1
1	86588036	rs313654507	ALCAM	synonymous_variant	LOW	C	T	11	1	Ref	NaN	Ref	0	5	1	6
1	86600707	rs13898002	ALCAM	missense_variant	MODERATE	G	A	11	1	Ref	NaN	Ref	0	3	1	8
1	86618523	rs732015417	ALCAM	3_prime_UTR_variant	MODIFIER	G	A	10	1	Ref	Ref	NaN	1	5	0	5
1	86618524	rs10730779	ALCAM	3_prime_UTR_variant	MODIFIER	A	C	2	1	Alt	NaN	Alt	0	1	1	1
1	86618629	rs735881769	ALCAM	3_prime_UTR_variant	MODIFIER	A	G	4	1	Alt	Alt	NaN	1	3	0	1
1	86619601	rs737143117	ALCAM	downstream_gene_variant	MODIFIER	G	A	11	1	Ref	NaN	Ref	0	4	1	7
1	86619864	rs10730878	ALCAM	downstream_gene_variant	MODIFIER	G	A	12	2	Ref	Ref	Ref	1	6	1	6
1	86619920	rs740589797	ALCAM	downstream_gene_variant	MODIFIER	A	G	4	1	Alt	Alt	NaN	1	3	0	1
1	87328682	.	BBX	synonymous_variant	LOW	T	C	2	1	Ref	NaN	Ref	0	0	1	2
1	87328684	.	BBX	missense_variant	MODERATE	T	A	2	1	Ref	NaN	Ref	0	0	1	2
1	87435283	rs317259074	CD47	3_prime_UTR_variant	MODIFIER	A	G	5	1	Alt	NaN	Alt	0	3	1	2
1	87435516	rs316825171	CD47	3_prime_UTR_variant	MODIFIER	A	G	5	1	Alt	Alt	NaN	1	3	0	2
1	87435703	rs13898979	CD47	3_prime_UTR_variant	MODIFIER	C	A	8	1	Alt	NaN	Alt	0	4	1	4
1	87439038	rs15337310	CD47	intron_variant	MODIFIER	T	C	8	1	Ref	NaN	Ref	0	2	1	6
1	87440012	rs314338157	CD47	intron_variant	MODIFIER	G	A	2	1	Ref	Ref	NaN	1	2	0	0
1	87448627	rs317745280	CD47	intron_variant	MODIFIER	C	T	9	1	Ref	NaN	Ref	0	3	1	6
1	87449566	rs15337352	CD47	intron_variant	MODIFIER	C	T	5	1	Alt	NaN	Alt	0	3	1	2
1	87482147	rs732574877	IFT57	synonymous_variant	LOW	A	G	12	1	Alt	Alt	NaN	1	5	0	7
1	87488944	rs733998565	IFT57	upstream_gene_variant	MODIFIER	A	G	1	1	Alt	NaN	Alt	0	0	1	1
1	87489122	rs316348911	IFT57	upstream_gene_variant	MODIFIER	A	G	8	1	Alt	NaN	Alt	0	4	1	4
1	87489529	rs315336087	IFT57	upstream_gene_variant	MODIFIER	G	A	4	1	Alt	Alt	NaN	1	3	0	1
1	87491082	rs734971955	IFT57	upstream_gene_variant	MODIFIER	G	C	6	3	Alt,Ref	Alt,Ref	NaN	3	6	0	0
1	87492758	rs316651116	HHLA2	missense_variant	MODERATE	G	C	4	3	Ref	Ref	Ref	2	3	1	1
1	87492836	rs315155216	HHLA2	missense_variant	MODERATE	C	T	6	2	Alt,Ref	Alt,Ref	NaN	2	6	0	0
1	87492844	rs13899076	HHLA2	missense_variant	MODERATE	T	G	6	2	Ref	Ref	NaN	2	6	0	0
1	87492859	rs13899077	HHLA2	synonymous_variant	LOW	C	T	6	2	Ref	Ref	NaN	2	6	0	0
1	87492875	rs13899078	HHLA2	missense_variant	MODERATE	A	G	6	1	Ref	Ref	NaN	1	6	0	0
1	87493009	rs13899079	HHLA2	missense_variant	MODERATE	G	T	6	1	Alt	Alt	NaN	1	6	0	0
1	87494522	rs735770099	HHLA2	intron_variant	MODIFIER	C	T	3	2	Alt	Alt	NaN	2	3	0	0
1	87494548	rs737834632	HHLA2	intron_variant	MODIFIER	G	A	2	1	Alt	Alt	NaN	1	2	0	0
1	87494602	rs315515228	HHLA2	intron_variant	MODIFIER	C	T	2	1	Ref	NaN	Ref	0	1	1	1
1	87494616	rs317850767	HHLA2	intron_variant	MODIFIER	A	T	2	1	Ref	NaN	Ref	0	1	1	1
1	87494949	rs731447983	HHLA2	intron_variant	MODIFIER	A	G	3	1	Alt	Alt	NaN	1	3	0	0
1	87495750	rs736182156	HHLA2	missense_variant	MODERATE	C	G	4	3	Alt,Ref	Alt,Ref	Alt	2	3	1	1
1	87495754	rs739729899	HHLA2	missense_variant	MODERATE	A	G	4	2	Alt,Ref	Ref	Alt	1	3	1	1
1	87500386	rs741289629	MYH15	downstream_gene_variant	MODIFIER	C	A	4	1	Alt	NaN	Alt	0	3	1	1
1	87501256	rs13899103	MYH15	downstream_gene_variant	MODIFIER	G	C	5	2	Ref	Ref	Ref	1	4	1	1
1	87501262	rs13899104	MYH15	downstream_gene_variant	MODIFIER	G	A	5	1	Ref	NaN	Ref	0	4	1	1
1	87501395	rs733726007	MYH15	downstream_gene_variant	MODIFIER	T	C	4	1	Alt	NaN	Alt	0	3	1	1
1	87521135	.	MYH15	intron_variant	MODIFIER	G	C	6	1	Alt	Alt	NaN	1	3	0	3
1	87521440	rs316461677	MYH15	splice_region_variant,intron_variant	LOW	T	G	5	1	Alt	NaN	Alt	0	2	1	3
1	87522341	.	MYH15	intron_variant	MODIFIER	C	G	5	1	Alt	NaN	Alt	0	2	1	3
1	87523302	rs794594605	MYH15	synonymous_variant	LOW	G	A	6	1	Alt	NaN	Alt	0	3	1	3
1	87602956	rs15337716	KIAA1524	upstream_gene_variant	MODIFIER	C	A	1	1	Alt	NaN	Alt	0	0	1	1
1	87602958	rs15337717	KIAA1524	upstream_gene_variant	MODIFIER	G	T	3	1	Alt	NaN	Alt	0	1	1	2
1	87603314	rs731216487	SH2D1B	3_prime_UTR_variant	MODIFIER	C	A	2	1	Ref	NaN	Ref	0	0	1	2
1	87604080	.	SH2D1B	missense_variant	MODERATE	C	T	1	1	Ref	NaN	Ref	0	0	1	1
1	88282875	rs314430532	-	intergenic_variant	MODIFIER	G	C	3	1	Alt	NaN	Alt	0	1	1	2
1	88282882	rs737625408	-	intergenic_variant	MODIFIER	T	C	2	1	Alt	NaN	Alt	0	1	1	1
1	88295546	rs14856053	-	intergenic_variant	MODIFIER	A	G	9	1	Ref	Ref	NaN	1	4	0	5
1	88496648	rs14856281	-	intergenic_variant	MODIFIER	A	G	4	1	Alt	NaN	Alt	0	1	1	3
1	88500148	rs313080365	-	intergenic_variant	MODIFIER	G	A	8	1	Alt	Alt	NaN	1	4	0	4
1	88513492	.	PHLDB2	synonymous_variant	LOW	T	C	4	1	Alt	Alt	NaN	1	2	0	2
1	88545727	rs13900472	PHLDB2	synonymous_variant	LOW	T	G	12	1	Alt	Alt	NaN	1	7	0	5
1	88553984	rs316579809	PHLDB2	downstream_gene_variant	MODIFIER	A	T	8	1	Ref	Ref	NaN	1	3	0	5
1	88730758	rs316033803	CD200	3_prime_UTR_variant	MODIFIER	G	T	4	1	Ref	NaN	Ref	0	2	1	2
1	88732145	rs741189400	CD200	3_prime_UTR_variant	MODIFIER	A	G	9	1	Alt	Alt	NaN	1	3	0	6
1	88750140	rs738915798	-	intergenic_variant	MODIFIER	A	G	7	1	Alt	NaN	Alt	0	3	1	4
1	88750257	rs315902605	-	intergenic_variant	MODIFIER	T	C	13	3	Alt	NaN	Alt	0	8	3	5
1	88750427	rs313115025	-	intergenic_variant	MODIFIER	T	C	6	1	Alt	NaN	Alt	0	3	1	3
1	88750498	rs317346500	-	intergenic_variant	MODIFIER	G	A	5	2	Ref	Ref	Ref	1	4	1	1
1	88750534	rs314626878	-	intergenic_variant	MODIFIER	C	T	9	3	Alt,Ref	Ref	Alt	1	5	2	4
1	88760590	rs316484586	-	intron_variant	MODIFIER	T	A	13	2	Alt	Alt	Alt	1	7	1	6
1	88761192	rs318165681	-	intron_variant	MODIFIER	C	T	8	1	Alt	NaN	Alt	0	4	1	4
1	88761226	rs316710846	-	intron_variant	MODIFIER	C	A	9	1	Alt	NaN	Alt	0	4	1	5
1	88761419	rs316578924	-	intron_variant	MODIFIER	T	G	1	1	Alt	Alt	NaN	1	1	0	0
1	88761446	rs316314051	-	intron_variant	MODIFIER	C	T	2	1	Alt	Alt	NaN	1	1	0	1
1	88761475	rs313916970	-	intron_variant	MODIFIER	C	A	3	2	Alt	Alt	NaN	2	2	0	1
1	88775616	rs13648768	CGGBP1	downstream_gene_variant	MODIFIER	T	C	9	1	Ref	Ref	NaN	1	5	0	4
1	88775647	rs13648769	CGGBP1	downstream_gene_variant	MODIFIER	C	T	7	1	Ref	Ref	NaN	1	5	0	2
1	88776969	rs315778797	CGGBP1	downstream_gene_variant	MODIFIER	C	T	14	1	Ref	NaN	Ref	0	4	1	10
1	88777141	rs315500233	CGGBP1	downstream_gene_variant	MODIFIER	G	A	10	1	Alt	NaN	Alt	0	2	1	8
1	89367534	rs15341752	EPHA3	synonymous_variant	LOW	G	A	2	1	Ref	Ref	NaN	1	1	0	1
1	89384596	rs316469883	EPHA3	downstream_gene_variant	MODIFIER	G	A	4	1	Ref	Ref	NaN	1	3	0	1
1	89663166	rs317511977	PROS1	downstream_gene_variant	MODIFIER	A	G	8	2	Alt,Ref	Alt	Ref	1	3	1	5
1	89663168	rs733797461	PROS1	downstream_gene_variant	MODIFIER	T	G	16	7	Ref	Ref	Ref	1	6	6	10
1	89663270	rs315820406	PROS1	downstream_gene_variant	MODIFIER	A	G	8	6	Alt,Ref	Alt,Ref	Ref	3	4	3	4
1	89663324	rs315041825	PROS1	downstream_gene_variant	MODIFIER	T	G	16	12	Ref	Ref	Ref	4	6	8	10
1	89663394	rs314790442	PROS1	downstream_gene_variant	MODIFIER	A	G	8	2	Alt	Alt	Alt	1	3	1	5
1	89663648	rs312966194	PROS1	downstream_gene_variant	MODIFIER	A	G	16	1	Alt	NaN	Alt	0	6	1	10
1	89663923	rs15342422	PROS1	downstream_gene_variant	MODIFIER	G	A	14	2	Ref	Ref	Ref	1	4	1	10
1	89664065	rs739689790	PROS1	downstream_gene_variant	MODIFIER	C	A	14	1	Ref	NaN	Ref	0	6	1	8
1	89664083	rs15342423	PROS1	downstream_gene_variant	MODIFIER	T	G	6	1	Alt	NaN	Alt	0	3	1	3
1	89664221	rs318001133	PROS1	downstream_gene_variant	MODIFIER	G	C	16	1	Alt	NaN	Alt	0	6	1	10
1	89664730	rs317357718	PROS1	downstream_gene_variant	MODIFIER	C	T	6	2	Alt	Alt	Alt	1	3	1	3
1	89664854	rs317128908	PROS1	downstream_gene_variant	MODIFIER	G	A	9	1	Alt	Alt	NaN	1	4	0	5
1	89665034	rs315589226	PROS1	synonymous_variant	LOW	A	G	8	1	Alt	NaN	Alt	0	3	1	5
1	89669968	rs13901705	PROS1	synonymous_variant	LOW	T	C	1	1	Alt	NaN	Alt	0	0	1	1
1	89689300	rs740100703	PROS1	synonymous_variant	LOW	A	G	11	1	Ref	Ref	NaN	1	6	0	5
1	89689303	rs731166474	PROS1	synonymous_variant	LOW	A	G	11	1	Ref	Ref	NaN	1	6	0	5
1	89744838	rs317929848	NSUN3	upstream_gene_variant	MODIFIER	A	C	11	1	Alt	Alt	NaN	1	6	0	5
1	89744846	rs313240704	NSUN3	upstream_gene_variant	MODIFIER	G	C	11	1	Alt	Alt	NaN	1	6	0	5
1	89748579	.	NSUN3	synonymous_variant	LOW	T	A	1	1	Ref	NaN	Ref	0	0	1	1
1	91498767	rs14858547	MPC2	synonymous_variant	LOW	G	A	4	1	Ref	NaN	Ref	0	1	1	3
1	91505224	rs731078331	MPC2	3_prime_UTR_variant	MODIFIER	T	C	10	1	Alt	Alt	NaN	1	5	0	5
1	91524609	.	MPZL1	3_prime_UTR_variant	MODIFIER	A	T	1	1	Alt	NaN	Alt	0	0	1	1
1	91524656	.	MPZL1	3_prime_UTR_variant	MODIFIER	G	A	1	1	Alt	NaN	Alt	0	0	1	1
1	91526339	rs738577169	MPZL1	synonymous_variant	LOW	A	G	9	1	Ref	Ref	NaN	1	4	0	5
1	91547122	rs739339544	RCSD1	3_prime_UTR_variant	MODIFIER	A	G	7	1	Ref	Ref	NaN	1	2	0	5
1	91547143	rs794521084	RCSD1	3_prime_UTR_variant	MODIFIER	C	G	11	1	Alt	Alt	NaN	1	5	0	6
1	91547246	rs739770136	RCSD1	3_prime_UTR_variant	MODIFIER	G	C	3	1	Ref	Ref	NaN	1	2	0	1
1	91547499	rs313547419	RCSD1	3_prime_UTR_variant	MODIFIER	G	A	7	1	Ref	NaN	Ref	0	4	1	3
1	91547527	rs731787873	RCSD1	3_prime_UTR_variant	MODIFIER	T	G	7	1	Alt	Alt	NaN	1	5	0	2
1	91547655	rs794508269	RCSD1	3_prime_UTR_variant	MODIFIER	C	T	7	1	Ref	Ref	NaN	1	2	0	5
1	91547815	rs741651447	RCSD1	3_prime_UTR_variant	MODIFIER	G	A	9	1	Ref	Ref	NaN	1	5	0	4
1	91550068	rs80669133	RCSD1	synonymous_variant	LOW	T	C	12	1	Alt	Alt	NaN	1	5	0	7
1	91550239	rs13903934	RCSD1	synonymous_variant	LOW	C	T	2	1	Alt	Alt	NaN	1	1	0	1
1	91550276	rs740451994	RCSD1	missense_variant	MODERATE	G	C	3	1	Ref	Ref	NaN	1	2	0	1
1	91550295	rs731696256	RCSD1	missense_variant	MODERATE	G	T	9	2	Ref	Ref	Ref	1	4	1	5
1	91550371	rs737865383	RCSD1	synonymous_variant	LOW	A	G	10	1	Ref	Ref	NaN	1	4	0	6
1	91552787	rs14858603	RCSD1	synonymous_variant	LOW	G	C	16	2	Ref	Ref	Ref	1	8	1	8
1	91594008	rs732627754	CREG1	downstream_gene_variant	MODIFIER	A	G	6	5	Ref	Ref	Ref	2	2	3	4
1	91863824	rs741185455	ILDR2	synonymous_variant	LOW	G	A	3	1	Ref	NaN	Ref	0	2	1	1
1	91875990	rs15346630	ILDR2	downstream_gene_variant	MODIFIER	G	A	10	1	Ref	Ref	NaN	1	5	0	5
1	91877444	rs317295340	ILDR2	downstream_gene_variant	MODIFIER	A	G	6	1	Ref	NaN	Ref	0	1	1	5
1	91877745	rs736679845	ILDR2	downstream_gene_variant	MODIFIER	A	G	5	1	Ref	Ref	NaN	1	4	0	1
1	92022195	rs315599943	PTGFRN	synonymous_variant	LOW	G	A	13	1	Alt	NaN	Alt	0	7	1	6
1	92022252	rs13904576	PTGFRN	synonymous_variant	LOW	G	A	3	1	Alt	Alt	NaN	1	2	0	1
1	92030480	rs317236878	PTGFRN	synonymous_variant	LOW	C	T	3	2	Alt	Alt	Alt	1	2	1	1
1	92056668	rs14859217	-	intergenic_variant	MODIFIER	T	G	8	1	Alt	NaN	Alt	0	1	1	7
1	92057716	rs316627325	-	intergenic_variant	MODIFIER	G	A	12	1	Alt	NaN	Alt	0	5	1	7
1	92057933	rs734139144	-	intergenic_variant	MODIFIER	A	C	6	1	Alt	Alt	NaN	1	2	0	4
1	92058018	rs739026487	-	intergenic_variant	MODIFIER	C	G	5	2	Ref	Ref	NaN	2	2	0	3
1	92058023	rs741036532	-	intergenic_variant	MODIFIER	G	T	5	2	Ref	Ref	NaN	2	2	0	3
1	92059338	rs738262222	-	intergenic_variant	MODIFIER	C	T	5	1	Alt	Alt	NaN	1	4	0	1
1	92059357	rs735579740	-	intergenic_variant	MODIFIER	G	A	5	1	Alt	Alt	NaN	1	4	0	1
1	92059499	rs739487230	-	intergenic_variant	MODIFIER	A	G	5	1	Ref	Ref	NaN	1	3	0	2
1	92182782	rs733252492	-	synonymous_variant	LOW	C	T	6	1	Ref	NaN	Ref	0	3	1	3
1	92182800	rs733881016	-	synonymous_variant	LOW	A	G	9	3	Ref	Ref	Ref	1	4	2	5
1	92182803	rs730913195	-	synonymous_variant	LOW	G	A	9	2	Ref	Ref	Ref	1	4	1	5
1	92207389	rs318096765	-	synonymous_variant	LOW	C	T	6	1	Ref	NaN	Ref	0	1	1	5
1	92208716	rs740178014	-	synonymous_variant	LOW	G	A	4	1	Ref	NaN	Ref	0	1	1	3
1	92208848	rs736002026	-	synonymous_variant	LOW	C	T	4	1	Alt	Alt	NaN	1	2	0	2
1	92208923	rs736625724	-	synonymous_variant	LOW	T	C	11	3	Alt	Alt	NaN	3	5	0	6
1	92208947	rs735039126	-	synonymous_variant	LOW	T	C	9	1	Alt	Alt	NaN	1	5	0	4
1	92211096	rs736752629	-	missense_variant	MODERATE	G	A	1	1	Ref	NaN	Ref	0	0	1	1
1	92213809	rs738801860	-	synonymous_variant	LOW	G	A	8	2	Alt,Ref	Ref	Alt	1	5	1	3
1	92213899	rs80602536	-	synonymous_variant	LOW	G	C	1	1	Ref	NaN	Ref	0	0	1	1
1	92213932	rs737120651	-	synonymous_variant	LOW	G	A	6	1	Alt	NaN	Alt	0	3	1	3
1	92228039	rs313077619	-	synonymous_variant	LOW	T	C	9	2	Alt,Ref	Alt,Ref	NaN	2	5	0	4
1	92230371	rs15347611	-	synonymous_variant	LOW	C	T	9	1	Alt	Alt	NaN	1	4	0	5
1	92233343	rs13904814	-	synonymous_variant	LOW	G	A	5	1	Ref	Ref	NaN	1	3	0	2
1	92234240	rs737873381	-	synonymous_variant	LOW	A	G	3	2	Ref	Ref	Ref	1	1	1	2
1	92234285	rs739879633	-	downstream_gene_variant	MODIFIER	C	A	5	2	Alt,Ref	Alt,Ref	NaN	2	3	0	2
1	92234421	rs740378470	-	downstream_gene_variant	MODIFIER	C	T	12	3	Alt,Ref	Alt,Ref	Alt	2	7	1	5
1	92234480	rs14859455	-	downstream_gene_variant	MODIFIER	T	C	3	2	Ref	Ref	Ref	1	1	1	2
1	92234481	rs739428729	-	downstream_gene_variant	MODIFIER	G	A	2	1	Ref	NaN	Ref	0	0	1	2
1	92234798	rs13686880	-	downstream_gene_variant	MODIFIER	C	G	7	1	Alt	NaN	Alt	0	3	1	4
1	92234819	rs13686881	-	downstream_gene_variant	MODIFIER	T	C	7	2	Alt,Ref	Ref	Alt	1	3	1	4
1	92234888	.	-	downstream_gene_variant	MODIFIER	C	T	2	1	Alt	Alt	NaN	1	2	0	0
1	92234889	rs739717634	-	downstream_gene_variant	MODIFIER	G	A	2	1	Ref	NaN	Ref	0	0	1	2
1	92234924	rs13686882	-	downstream_gene_variant	MODIFIER	G	C	7	2	Alt	Alt	Alt	1	3	1	4
1	92235087	rs13904815	-	downstream_gene_variant	MODIFIER	T	C	9	1	Alt	NaN	Alt	0	5	1	4
1	92235107	rs731632356	-	downstream_gene_variant	MODIFIER	T	C	4	1	Ref	NaN	Ref	0	2	1	2
1	92235608	rs735516892	-	downstream_gene_variant	MODIFIER	C	T	2	1	Ref	NaN	Ref	0	0	1	2
1	92235809	rs15347614	-	downstream_gene_variant	MODIFIER	G	A	11	1	Alt	Alt	NaN	1	7	0	4
1	92236041	rs312746628	-	downstream_gene_variant	MODIFIER	A	G	10	4	Ref	Ref	Ref	2	5	2	5
1	92236059	rs737465547	-	downstream_gene_variant	MODIFIER	G	A	6	4	Ref	Ref	Ref	2	4	2	2
1	92236683	rs732283919	-	downstream_gene_variant	MODIFIER	C	T	3	1	Alt	Alt	NaN	1	2	0	1
1	92236707	rs737064291	-	downstream_gene_variant	MODIFIER	A	G	2	1	Ref	NaN	Ref	0	0	1	2
1	92237127	rs736545752	-	downstream_gene_variant	MODIFIER	T	C	5	1	Ref	NaN	Ref	0	2	1	3
1	92237172	rs14859462	-	downstream_gene_variant	MODIFIER	T	G	9	1	Alt	NaN	Alt	0	4	1	5
1	92237589	rs740952581	ADPRH	3_prime_UTR_variant	MODIFIER	A	G	13	5	Ref	Ref	Ref	2	6	3	7
1	92237725	rs314460320	ADPRH	3_prime_UTR_variant	MODIFIER	G	T	2	1	Ref	NaN	Ref	0	0	1	2
1	92237752	rs741756517	ADPRH	3_prime_UTR_variant	MODIFIER	C	G	4	2	Alt,Ref	Alt	Ref	1	1	1	3
1	92238001	rs313130291	ADPRH	3_prime_UTR_variant	MODIFIER	T	C	4	2	Ref	Ref	Ref	1	3	1	1
1	92238031	rs315009938	ADPRH	3_prime_UTR_variant	MODIFIER	T	C	12	6	Ref	Ref	Ref	2	5	4	7
1	92238138	rs316448615	ADPRH	3_prime_UTR_variant	MODIFIER	C	T	6	2	Ref	Ref	Ref	1	4	1	2
1	92238143	rs14859467	ADPRH	3_prime_UTR_variant	MODIFIER	C	T	11	3	Ref	NaN	Ref	0	2	3	9
1	92238276	rs318070617	ADPRH	missense_variant	MODERATE	C	T	11	4	Ref	Ref	Ref	1	3	3	8
1	92238281	rs316512879	ADPRH	synonymous_variant	LOW	G	C	11	3	Ref	Ref	Ref	1	3	2	8
1	92238326	rs313974629	ADPRH	synonymous_variant	LOW	A	G	11	2	Ref	NaN	Ref	0	3	2	8
1	92238395	rs312382809	ADPRH	synonymous_variant	LOW	G	A	11	3	Alt	Alt	Alt	1	3	2	8
1	92238641	rs316887288	ADPRH	synonymous_variant	LOW	C	T	9	1	Ref	NaN	Ref	0	2	1	7
1	92238647	rs315265728	ADPRH	synonymous_variant	LOW	A	G	12	5	Ref	Ref	Ref	2	5	3	7
1	92239536	rs316129503	ADPRH	missense_variant	MODERATE	T	C	11	5	Alt	Alt	Alt	2	4	3	7
1	92239558	rs13904818	ADPRH	synonymous_variant	LOW	C	T	12	4	Ref	Ref	Ref	1	5	3	7
1	92239657	rs314514949	ADPRH	synonymous_variant	LOW	A	G	13	4	Alt,Ref	Alt,Ref	Ref	2	5	2	8
1	92239684	rs739301342	ADPRH	synonymous_variant	LOW	G	A	2	1	Ref	NaN	Ref	0	1	1	1
1	92241736	rs741510139	ADPRH	intron_variant	MODIFIER	A	G	1	1	Ref	NaN	Ref	0	0	1	1
1	92246307	rs3137198	ADPRH	missense_variant	MODERATE	C	A	9	1	Ref	Ref	NaN	1	5	0	4
1	92246386	rs734885241	ADPRH	synonymous_variant	LOW	T	C	4	1	Ref	Ref	NaN	1	2	0	2
1	92246414	rs315011114	ADPRH	missense_variant	MODERATE	A	G	6	2	Ref	Ref	Ref	1	4	1	2
1	92284372	rs10726622	TIMMDC1	3_prime_UTR_variant	MODIFIER	C	G	7	1	Ref	NaN	Ref	0	3	1	4
1	92285017	rs737733831	TIMMDC1	synonymous_variant	LOW	C	T	7	1	Alt	Alt	NaN	1	2	0	5
1	92285726	rs317460733	TIMMDC1	intron_variant	MODIFIER	A	G	1	1	Ref	NaN	Ref	0	0	1	1
1	92286149	rs741039660	TIMMDC1	intron_variant	MODIFIER	G	T	8	1	Alt	NaN	Alt	0	1	1	7
1	92286159	rs732107628	TIMMDC1	intron_variant	MODIFIER	C	A	8	1	Ref	NaN	Ref	0	1	1	7
1	92292787	rs316064419	POGLUT1	3_prime_UTR_variant	MODIFIER	A	G	12	1	Ref	NaN	Ref	0	6	1	6
1	92428306	rs317379603	GJA5	synonymous_variant	LOW	G	A	1	1	Alt	NaN	Alt	0	0	1	1
1	92871204	rs738913247	CHMP2B	3_prime_UTR_variant	MODIFIER	T	A	10	3	Alt	Alt	Alt	1	4	2	6
1	92871935	rs13905635	CHMP2B	3_prime_UTR_variant	MODIFIER	A	G	8	1	Ref	NaN	Ref	0	2	1	6
1	92872527	rs15349163	CHMP2B	missense_variant	MODERATE	A	C	1	1	Alt	NaN	Alt	0	0	1	1
1	95216230	rs312842917	GBE1	synonymous_variant	LOW	C	T	5	1	Ref	Ref	NaN	1	2	0	3
1	98076014	rs15356071	-	missense_variant	MODERATE	C	T	2	1	Ref	Ref	NaN	1	2	0	0
1	99052101	rs738242692	-	upstream_gene_variant	MODIFIER	T	C	15	1	Alt	NaN	Alt	0	6	1	9
1	99381908	rs317541374	C1H21ORF91	3_prime_UTR_variant	MODIFIER	G	A	1	1	Ref	NaN	Ref	0	0	1	1
1	101073154	.	-	upstream_gene_variant	MODIFIER	A	G	3	1	Ref	Ref	NaN	1	2	0	1
1	102539132	rs313234737	JAM2	synonymous_variant	LOW	A	G	6	1	Alt	NaN	Alt	0	3	1	3
1	102542531	rs312619454	JAM2	intron_variant	MODIFIER	G	A	1	1	Ref	NaN	Ref	0	0	1	1
1	102543442	rs14866245	JAM2	downstream_gene_variant	MODIFIER	A	T	6	1	Alt	Alt	NaN	1	3	0	3
1	102547878	rs738446825	ATP5PF	synonymous_variant	LOW	A	G	11	2	Alt,Ref	Alt	Ref	1	5	1	6
1	102547881	rs316813519	ATP5PF	synonymous_variant	LOW	T	A	11	1	Alt	Alt	NaN	1	6	0	5
1	102610727	rs313806043	APP	3_prime_UTR_variant	MODIFIER	T	C	1	1	Alt	Alt	NaN	1	1	0	0
1	102610782	rs740935505	APP	synonymous_variant	LOW	G	A	1	1	Alt	Alt	NaN	1	1	0	0
1	102610815	rs10731781	APP	synonymous_variant	LOW	C	T	7	2	Alt	Alt	NaN	2	4	0	3
1	102653445	rs10726208	APP	synonymous_variant	LOW	A	G	10	5	Alt	Alt	NaN	5	6	0	4
1	102685139	rs317388946	APP	synonymous_variant	LOW	G	A	1	1	Alt	Alt	NaN	1	1	0	0
1	102695230	rs14866429	APP	synonymous_variant	LOW	A	G	1	1	Alt	Alt	NaN	1	1	0	0
1	102695254	rs315996590	APP	synonymous_variant	LOW	T	C	1	1	Alt	Alt	NaN	1	1	0	0
1	102742382	rs13913491	APP	synonymous_variant	LOW	G	A	12	3	Ref	Ref	Ref	1	4	2	8
1	103061436	rs10722838	-	downstream_gene_variant	MODIFIER	A	G	7	1	Ref	NaN	Ref	0	2	1	5
1	103063054	rs733026435	ADAMTS5	downstream_gene_variant	MODIFIER	T	G	1	1	Alt	Alt	NaN	1	1	0	0
1	103953339	rs740114224	N6AMT1	3_prime_UTR_variant	MODIFIER	G	A	2	1	Ref	Ref	NaN	1	2	0	0
1	103961876	rs314454095	LTN1	synonymous_variant	LOW	G	A	1	1	Ref	NaN	Ref	0	0	1	1
1	104010752	rs315445653	USP16	downstream_gene_variant	MODIFIER	G	C	9	1	Ref	NaN	Ref	0	3	1	6
1	104013367	rs10723918	CCT8	synonymous_variant	LOW	G	A	6	1	Ref	NaN	Ref	0	1	1	5
1	104109244	.	BACH1	synonymous_variant	LOW	G	A	2	1	Alt	NaN	Alt	0	0	1	2
1	104160869	rs732331393	GRIK1	downstream_gene_variant	MODIFIER	C	T	6	1	Alt	NaN	Alt	0	1	1	5
1	104184707	.	GRIK1	missense_variant	MODERATE	T	C	22	18	Ref	Ref	Ref	7	10	11	12
1	104213888	rs15368215	GRIK1	synonymous_variant	LOW	G	A	5	2	Ref	Ref	Ref	1	1	1	4
1	104225341	rs15368239	GRIK1	synonymous_variant	LOW	T	C	10	1	Alt	NaN	Alt	0	2	1	8
1	104233434	rs312363763	GRIK1	synonymous_variant	LOW	A	G	6	3	Alt,Ref	Alt,Ref	Alt	2	2	1	4
1	104233488	rs317278326	GRIK1	synonymous_variant	LOW	T	C	5	2	Alt,Ref	NaN	Alt,Ref	0	0	2	5
1	104652952	.	SOD1	5_prime_UTR_variant	MODIFIER	T	C	2	1	Alt	NaN	Alt	0	0	1	2
1	104653581	rs3137902	SOD1	synonymous_variant	LOW	C	T	9	2	Alt	Alt	Alt	1	5	1	4
1	104653599	rs10725223	SOD1	synonymous_variant	LOW	T	C	7	3	Ref	Ref	Ref	1	4	2	3
1	104654137	rs10724233	SOD1	synonymous_variant	LOW	C	T	7	4	Ref	Ref	Ref	1	3	3	4
1	104654158	rs29008126	SOD1	synonymous_variant	LOW	T	C	9	5	Alt,Ref	Alt,Ref	Ref	3	4	2	5
1	104656349	rs3137903	SOD1	synonymous_variant	LOW	C	T	10	2	Alt	NaN	Alt	0	5	2	5
1	104657448	.	SOD1	3_prime_UTR_variant	MODIFIER	C	A	1	1	Ref	NaN	Ref	0	0	1	1
1	104657476	rs29004873	SOD1	3_prime_UTR_variant	MODIFIER	T	A	2	1	Alt	NaN	Alt	0	0	1	2
1	104657513	rs313853107	SOD1	3_prime_UTR_variant	MODIFIER	G	C	5	1	Ref	Ref	NaN	1	4	0	1
1	104895809	rs318181277	-	intergenic_variant	MODIFIER	C	G	2	1	Ref	Ref	NaN	1	2	0	0
1	105009296	rs312445473	C1H21ORF59	upstream_gene_variant	MODIFIER	G	T	2	1	Ref	Ref	NaN	1	1	0	1
1	105089546	rs13915928	PAXBP1	intron_variant	MODIFIER	A	C	3	1	Ref	Ref	NaN	1	2	0	1
1	105246356	rs14868825	IFNAR2	missense_variant	MODERATE	A	G	16	1	Alt	NaN	Alt	0	8	1	8
1	105246963	rs315908574	IFNAR2	intron_variant	MODIFIER	T	C	4	1	Ref	Ref	NaN	1	3	0	1
1	105247721	.	IFNAR2	missense_variant	MODERATE	G	A	2	1	Ref	NaN	Ref	0	1	1	1
1	105248082	rs739850259	IFNAR2	intron_variant	MODIFIER	G	A	5	1	Ref	NaN	Ref	0	3	1	2
1	105249589	rs313465518	IL10RB	upstream_gene_variant	MODIFIER	C	G	10	1	Ref	NaN	Ref	0	2	1	8
1	105249661	rs733412932	IL10RB	upstream_gene_variant	MODIFIER	C	T	1	1	Ref	Ref	NaN	1	1	0	0
1	105249692	rs317554923	IL10RB	upstream_gene_variant	MODIFIER	T	G	11	2	Ref	NaN	Ref	0	3	2	8
1	105271302	rs316402634	IFNAR1	missense_variant	MODERATE	G	A	1	1	Alt	NaN	Alt	0	0	1	1
1	105310103	rs315382272	IFNGR2	synonymous_variant	LOW	G	A	14	1	Alt	NaN	Alt	0	6	1	8
1	105311043	rs317165436	IFNGR2	3_prime_UTR_variant	MODIFIER	A	G	12	3	Ref	NaN	Ref	0	4	3	8
1	105312265	rs313248999	IFNGR2	downstream_gene_variant	MODIFIER	T	C	1	1	Alt	Alt	NaN	1	1	0	0
1	105312972	rs741350514	TMEM50B	3_prime_UTR_variant	MODIFIER	A	G	2	2	Alt	Alt	Alt	1	1	1	1
1	105313056	rs312274424	TMEM50B	3_prime_UTR_variant	MODIFIER	C	T	14	2	Ref	Ref	Ref	1	6	1	8
1	105313068	rs317793883	TMEM50B	3_prime_UTR_variant	MODIFIER	G	A	12	4	Alt	Alt	Alt	1	5	3	7
1	105353142	rs731086148	GART	3_prime_UTR_variant	MODIFIER	A	T	11	3	Alt,Ref	Ref	Alt,Ref	1	4	2	7
1	105353283	rs314220171	GART	3_prime_UTR_variant	MODIFIER	T	A	9	1	Alt	NaN	Alt	0	3	1	6
1	105353389	rs10730949	GART	3_prime_UTR_variant	MODIFIER	G	T	13	4	Alt	Alt	Alt	1	7	3	6
1	105353495	rs731383375	GART	synonymous_variant	LOW	G	A	7	1	Alt	NaN	Alt	0	1	1	6
1	105353501	rs736167086	GART	synonymous_variant	LOW	G	A	11	2	Ref	NaN	Ref	0	4	2	7
1	105355192	rs312756905	GART	synonymous_variant	LOW	A	G	11	2	Ref	Ref	NaN	2	5	0	6
1	105360956	rs313646611	GART	synonymous_variant	LOW	C	T	11	3	Alt,Ref	Ref	Alt	1	5	2	6
1	105361808	.	GART	synonymous_variant	LOW	G	A	1	1	Ref	Ref	NaN	1	1	0	0
1	105362249	rs735014472	GART	synonymous_variant	LOW	G	A	12	1	Alt	Alt	NaN	1	6	0	6
1	105362408	rs740847705	GART	synonymous_variant	LOW	G	A	12	3	Ref	Ref	Ref	1	5	2	7
1	105369951	rs10727748	GART	intron_variant	MODIFIER	T	C	4	1	Ref	Ref	NaN	1	3	0	1
1	105370124	rs740384471	GART	intron_variant	MODIFIER	A	G	12	8	Ref	Ref	Ref	4	5	4	7
1	105370351	rs10726204	GART	missense_variant	MODERATE	C	T	3	1	Ref	Ref	NaN	1	2	0	1
1	105371793	rs740127153	GART	synonymous_variant	LOW	G	A	13	9	Alt	Alt	Alt	5	6	4	7
1	105373219	rs737174405	GART	synonymous_variant	LOW	T	C	14	12	Ref	Ref	Ref	5	5	7	9
1	105373279	rs313656176	GART	synonymous_variant	LOW	G	A	9	6	Alt,Ref	Alt,Ref	Ref	2	3	4	6
1	105375429	rs13510871	GART	intron_variant	MODIFIER	T	C	3	3	Alt	Alt	Alt	1	1	2	2
1	105375528	rs13510872	GART	intron_variant	MODIFIER	A	C	2	2	Alt	Alt	Alt	1	1	1	1
1	105375560	rs13916297	GART	intron_variant	MODIFIER	G	A	3	3	Alt	Alt	Alt	1	1	2	2
1	105376661	rs312459406	GART	missense_variant	MODERATE	T	G	14	1	Alt	NaN	Alt	0	6	1	8
1	105397706	rs736127543	-	intron_variant	MODIFIER	C	T	10	1	Ref	NaN	Ref	0	5	1	5
1	105400035	rs740437601	-	downstream_gene_variant	MODIFIER	C	T	11	1	Ref	NaN	Ref	0	6	1	5
1	105401924	rs315916242	-	upstream_gene_variant	MODIFIER	C	A	10	1	Alt	NaN	Alt	0	5	1	5
1	105405062	rs735605893	-	upstream_gene_variant	MODIFIER	C	T	13	1	Ref	NaN	Ref	0	5	1	8
1	105412460	.	-	intron_variant	MODIFIER	G	A	1	1	Ref	NaN	Ref	0	0	1	1
1	105440506	rs317502934	CRYZL1	3_prime_UTR_variant	MODIFIER	C	T	3	1	Alt	Alt	NaN	1	2	0	1
1	105511940	rs15372137	ITSN1	synonymous_variant	LOW	G	A	14	1	Ref	NaN	Ref	0	7	1	7
1	105511949	rs733015034	ITSN1	synonymous_variant	LOW	A	G	5	1	Ref	NaN	Ref	0	2	1	3
1	105585080	.	-	5_prime_UTR_variant	MODIFIER	A	C	1	1	Ref	NaN	Ref	0	0	1	1
1	105683195	rs10729380	MRPS6	synonymous_variant	LOW	G	A	3	1	Ref	Ref	NaN	1	2	0	1
1	105694278	rs316228099	MRPS6	missense_variant	MODERATE	A	G	2	1	Ref	Ref	NaN	1	1	0	1
1	105694706	rs316544842	MRPS6	3_prime_UTR_variant	MODIFIER	G	A	8	1	Ref	Ref	NaN	1	4	0	4
1	105695182	rs737859314	MRPS6	3_prime_UTR_variant	MODIFIER	A	C	3	1	Alt	Alt	NaN	1	2	0	1
1	105695183	rs731579607	MRPS6	3_prime_UTR_variant	MODIFIER	G	A	2	1	Alt	Alt	NaN	1	1	0	1
1	105695206	rs312995545	MRPS6	3_prime_UTR_variant	MODIFIER	G	A	3	1	Alt	NaN	Alt	0	1	1	2
1	105909287	rs312918379	RCAN1	3_prime_UTR_variant	MODIFIER	G	A	1	1	Ref	NaN	Ref	0	0	1	1
1	105909308	rs735427957	RCAN1	3_prime_UTR_variant	MODIFIER	G	A	1	1	Alt	NaN	Alt	0	0	1	1
1	105909381	rs316168802	RCAN1	3_prime_UTR_variant	MODIFIER	A	C	1	1	Ref	NaN	Ref	0	0	1	1
1	105909790	rs29005642	RCAN1	3_prime_UTR_variant	MODIFIER	G	A	6	1	Ref	Ref	NaN	1	4	0	2
1	105910007	rs10730862	RCAN1	3_prime_UTR_variant	MODIFIER	A	G	6	1	Ref	Ref	NaN	1	4	0	2
1	105910183	rs10731969	RCAN1	3_prime_UTR_variant	MODIFIER	T	C	7	1	Alt	NaN	Alt	0	3	1	4
1	105910462	rs313530454	RCAN1	3_prime_UTR_variant	MODIFIER	G	C	9	1	Alt	NaN	Alt	0	3	1	6
1	105910744	rs316254365	RCAN1	3_prime_UTR_variant	MODIFIER	A	G	5	1	Ref	NaN	Ref	0	3	1	2
1	105910899	rs314287988	RCAN1	3_prime_UTR_variant	MODIFIER	A	C	6	1	Alt	Alt	NaN	1	4	0	2
1	105910917	rs13916830	RCAN1	3_prime_UTR_variant	MODIFIER	C	T	3	2	Alt	Alt	Alt	1	1	1	2
1	105911057	rs316800178	RCAN1	3_prime_UTR_variant	MODIFIER	C	T	12	2	Ref	Ref	Ref	1	6	1	6
1	105911106	rs13916831	RCAN1	3_prime_UTR_variant	MODIFIER	C	T	9	2	Alt,Ref	NaN	Alt,Ref	0	3	2	6
1	105911136	rs737720317	RCAN1	3_prime_UTR_variant	MODIFIER	C	T	3	2	Alt	Alt	Alt	1	1	1	2
1	105911196	rs13916832	RCAN1	3_prime_UTR_variant	MODIFIER	T	C	7	2	Alt	Alt	Alt	1	5	1	2
1	105911498	rs741449341	RCAN1	3_prime_UTR_variant	MODIFIER	C	T	3	2	Alt	Alt	Alt	1	1	1	2
1	105911797	rs14869340	RCAN1	3_prime_UTR_variant	MODIFIER	A	G	7	1	Alt	Alt	NaN	1	5	0	2
1	105911936	rs14869341	RCAN1	3_prime_UTR_variant	MODIFIER	C	T	7	1	Alt	Alt	NaN	1	5	0	2
1	106577470	rs315170410	CBR1	downstream_gene_variant	MODIFIER	G	T	2	1	Ref	Ref	NaN	1	2	0	0
1	106577478	.	CBR1	downstream_gene_variant	MODIFIER	C	A	2	1	Ref	Ref	NaN	1	2	0	0
1	106627265	rs316419438	MORC3	upstream_gene_variant	MODIFIER	T	C	9	1	Alt	Alt	NaN	1	2	0	7
1	106863142	rs13511534	HLCS	downstream_gene_variant	MODIFIER	G	A	11	1	Alt	Alt	NaN	1	6	0	5
1	106863278	.	HLCS	downstream_gene_variant	MODIFIER	T	G	3	1	Alt	Alt	NaN	1	1	0	2
1	106863642	rs317260362	HLCS	downstream_gene_variant	MODIFIER	C	T	12	1	Ref	Ref	NaN	1	6	0	6
1	106864122	.	HLCS	downstream_gene_variant	MODIFIER	A	G	3	1	Alt	Alt	NaN	1	1	0	2
1	106872642	rs15375288	HLCS	missense_variant	MODERATE	A	G	11	1	Alt	Alt	NaN	1	6	0	5
1	106940570	rs315766680	HLCS	synonymous_variant	LOW	T	C	11	1	Alt	Alt	NaN	1	4	0	7
1	106969425	rs315519833	HLCS	missense_variant	MODERATE	G	A	10	2	Alt	Alt	NaN	2	5	0	5
1	106984308	rs317764697	-	upstream_gene_variant	MODIFIER	C	T	6	2	Alt	Alt	Alt	1	3	1	3
1	106985109	rs316738792	-	upstream_gene_variant	MODIFIER	C	T	10	4	Alt	Alt	Alt	1	4	3	6
1	106985118	rs737934409	-	upstream_gene_variant	MODIFIER	G	A	8	5	Alt,Ref	Alt,Ref	Ref	3	4	2	4
1	106987661	rs317524936	-	missense_variant	MODERATE	G	A	8	4	Alt,Ref	Alt,Ref	Ref	2	4	2	4
1	106989120	rs13511592	-	downstream_gene_variant	MODIFIER	A	G	11	1	Alt	Alt	NaN	1	5	0	6
1	106989196	rs13918239	-	downstream_gene_variant	MODIFIER	T	G	11	2	Alt	Alt	Alt	1	5	1	6
1	106989488	rs312518770	-	downstream_gene_variant	MODIFIER	C	A	6	5	Alt,Ref	Alt,Ref	Ref	2	3	3	3
1	106989502	rs316691162	-	downstream_gene_variant	MODIFIER	C	G	9	4	Alt	Alt	Alt	1	3	3	6
1	106989540	rs314627613	-	downstream_gene_variant	MODIFIER	T	A	9	5	Alt	Alt	Alt	1	3	4	6
1	106989576	rs736069350	-	downstream_gene_variant	MODIFIER	C	G	11	2	Alt,Ref	Ref	Alt	1	5	1	6
1	106989777	rs736173051	-	downstream_gene_variant	MODIFIER	C	T	10	4	Alt	Alt	Alt	1	4	3	6
1	106989805	rs317098765	-	downstream_gene_variant	MODIFIER	T	C	8	4	Alt,Ref	Alt,Ref	Ref	2	4	2	4
1	106989894	rs313657869	-	downstream_gene_variant	MODIFIER	T	C	6	3	Alt,Ref	Alt	Ref	1	3	2	3
1	106989925	rs312446714	-	downstream_gene_variant	MODIFIER	C	A	6	2	Alt,Ref	Alt	Ref	1	3	1	3
1	106989982	rs316096819	-	downstream_gene_variant	MODIFIER	G	C	2	1	Ref	NaN	Ref	0	0	1	2
1	106999692	rs14870595	PIGP	synonymous_variant	LOW	G	A	13	4	Alt	Alt	Alt	3	6	1	7
1	107060697	rs317865026	TTC3	downstream_gene_variant	MODIFIER	C	T	6	1	Alt	NaN	Alt	0	3	1	3
1	107061303	rs314106926	TTC3	downstream_gene_variant	MODIFIER	C	G	6	1	Ref	NaN	Ref	0	3	1	3
1	107064296	rs10724188	VPS26C	3_prime_UTR_variant	MODIFIER	T	C	3	1	Ref	NaN	Ref	0	0	1	3
1	107539365	rs13918626	KCNJ15	upstream_gene_variant	MODIFIER	T	C	1	1	Alt	NaN	Alt	0	0	1	1
1	107541340	rs317274603	KCNJ15	downstream_gene_variant	MODIFIER	A	C	5	2	Ref	Ref	NaN	2	2	0	3
1	107541350	rs736650553	KCNJ15	downstream_gene_variant	MODIFIER	A	C	5	2	Ref	Ref	NaN	2	2	0	3
1	107541356	rs740050434	KCNJ15	downstream_gene_variant	MODIFIER	C	T	5	1	Ref	Ref	NaN	1	2	0	3
1	107541393	rs314586566	KCNJ15	downstream_gene_variant	MODIFIER	C	T	4	1	Ref	Ref	NaN	1	2	0	2
1	107541479	rs740407330	KCNJ15	downstream_gene_variant	MODIFIER	T	C	4	1	Ref	Ref	NaN	1	2	0	2
1	107811739	rs13511881	ETS2	synonymous_variant	LOW	A	G	9	1	Ref	Ref	NaN	1	3	0	6
1	107969485	rs14871418	BRWD1	synonymous_variant	LOW	A	G	2	1	Alt	Alt	NaN	1	1	0	1
1	107998319	rs739631399	HMGN1	synonymous_variant	LOW	C	T	8	1	Alt	Alt	NaN	1	5	0	3
1	108195981	rs313950097	PCP4	3_prime_UTR_variant	MODIFIER	A	G	1	1	Ref	NaN	Ref	0	0	1	1
1	108929970	rs740321754	MX1	intron_variant	MODIFIER	T	C	1	1	Alt	Alt	NaN	1	1	0	0
1	108939244	rs13920191	MX1	intron_variant	MODIFIER	T	G	1	1	Ref	Ref	NaN	1	1	0	0
1	108941794	rs315104256	MX1	3_prime_UTR_variant	MODIFIER	A	C	6	1	Alt	Alt	NaN	1	1	0	5
1	108942872	rs316424026	MX1	downstream_gene_variant	MODIFIER	G	C	4	1	Ref	Ref	NaN	1	3	0	1
1	109105669	rs316575587	PRDM15	upstream_gene_variant	MODIFIER	C	T	9	1	Alt	NaN	Alt	0	3	1	6
1	109105919	rs731393119	PRDM15	upstream_gene_variant	MODIFIER	G	A	8	1	Ref	NaN	Ref	0	6	1	2
1	109106556	rs313051113	PRDM15	upstream_gene_variant	MODIFIER	G	C	9	1	Alt	NaN	Alt	0	3	1	6
1	109113239	rs314213970	C2CD2	synonymous_variant	LOW	C	T	12	1	Alt	NaN	Alt	0	6	1	6
1	109120033	rs313579046	C2CD2	synonymous_variant	LOW	A	T	14	1	Alt	NaN	Alt	0	6	1	8
1	109656074	rs15381952	PKNOX1	synonymous_variant	LOW	A	G	6	1	Ref	NaN	Ref	0	3	1	3
1	109740204	rs740874591	U2AF1	3_prime_UTR_variant	MODIFIER	A	G	3	1	Alt	NaN	Alt	0	2	1	1
1	109907515	rs314331398	SIK1	3_prime_UTR_variant	MODIFIER	A	G	2	1	Ref	NaN	Ref	0	0	1	2
1	109913065	rs733204421	SIK1	synonymous_variant	LOW	G	A	1	1	Alt	Alt	NaN	1	1	0	0
1	109979159	rs80692643	-	intergenic_variant	MODIFIER	C	T	3	1	Ref	NaN	Ref	0	0	1	3
1	109979207	.	-	intergenic_variant	MODIFIER	G	T	7	1	Alt	NaN	Alt	0	2	1	5
1	109979934	.	-	intergenic_variant	MODIFIER	C	G	9	3	Alt	Alt	Alt	2	3	1	6
1	109979935	.	-	intergenic_variant	MODIFIER	A	C	19	2	Ref	NaN	Ref	0	9	2	10
1	109980769	rs740610089	-	intergenic_variant	MODIFIER	A	G	12	1	Ref	NaN	Ref	0	4	1	8
1	109980770	.	-	intergenic_variant	MODIFIER	G	A	11	1	Ref	NaN	Ref	0	3	1	8
1	109980835	rs316706058	-	intergenic_variant	MODIFIER	A	G	1	1	Ref	Ref	NaN	1	1	0	0
1	109982767	rs13921213	-	intergenic_variant	MODIFIER	G	C	7	1	Alt	Alt	NaN	1	2	0	5
1	109984042	rs314470667	-	intergenic_variant	MODIFIER	A	G	4	1	Alt	NaN	Alt	0	1	1	3
1	109987180	rs733037850	-	intergenic_variant	MODIFIER	A	G	1	1	Ref	NaN	Ref	0	0	1	1
1	109988142	rs731941454	-	intergenic_variant	MODIFIER	G	A	1	1	Alt	Alt	NaN	1	1	0	0
1	109994728	rs734613163	HSF2BP	downstream_gene_variant	MODIFIER	T	C	3	1	Ref	NaN	Ref	0	1	1	2
1	109994781	rs731653028	HSF2BP	downstream_gene_variant	MODIFIER	T	C	6	2	Alt	NaN	Alt	0	2	2	4
1	109995388	rs732153297	HSF2BP	downstream_gene_variant	MODIFIER	C	T	6	1	Alt	NaN	Alt	0	2	1	4
1	109995471	rs80779002	HSF2BP	downstream_gene_variant	MODIFIER	A	G	4	1	Ref	NaN	Ref	0	1	1	3
1	109995473	rs316402549	HSF2BP	downstream_gene_variant	MODIFIER	G	T	7	1	Alt	NaN	Alt	0	2	1	5
1	109997180	rs736653609	HSF2BP	downstream_gene_variant	MODIFIER	C	T	5	1	Ref	NaN	Ref	0	2	1	3
1	109997898	rs314626794	HSF2BP	downstream_gene_variant	MODIFIER	G	A	4	1	Ref	NaN	Ref	0	1	1	3
1	109998412	rs735040350	HSF2BP	downstream_gene_variant	MODIFIER	T	C	7	1	Alt	NaN	Alt	0	2	1	5
1	109998413	rs14873360	HSF2BP	downstream_gene_variant	MODIFIER	A	G	6	1	Alt	NaN	Alt	0	2	1	4
1	109998806	.	HSF2BP	3_prime_UTR_variant	MODIFIER	A	G	9	1	Alt	NaN	Alt	0	3	1	6
1	109999647	rs741315216	HSF2BP	intron_variant	MODIFIER	C	T	9	1	Ref	NaN	Ref	0	3	1	6
1	109999654	rs731077408	HSF2BP	intron_variant	MODIFIER	C	T	9	1	Ref	NaN	Ref	0	3	1	6
1	109999945	rs739858567	HSF2BP	intron_variant	MODIFIER	G	A	6	1	Ref	NaN	Ref	0	2	1	4
1	109999962	rs735056019	HSF2BP	intron_variant	MODIFIER	T	C	6	1	Ref	NaN	Ref	0	2	1	4
1	110050365	rs741678515	RRP1B	synonymous_variant	LOW	A	G	10	1	Ref	NaN	Ref	0	4	1	6
1	110097767	rs315354271	PDXK	synonymous_variant	LOW	T	C	7	1	Alt	NaN	Alt	0	2	1	5
1	110113640	rs315284186	PDXK	downstream_gene_variant	MODIFIER	G	A	2	1	Alt	NaN	Alt	0	0	1	2
1	110115633	rs317087889	PDXK	downstream_gene_variant	MODIFIER	A	G	6	1	Alt	Alt	NaN	1	2	0	4
1	110115763	rs737523106	PDXK	downstream_gene_variant	MODIFIER	T	C	7	1	Ref	NaN	Ref	0	1	1	6
1	110254400	.	AGPAT3	downstream_gene_variant	MODIFIER	A	G	4	1	Alt	Alt	NaN	1	1	0	3
1	110258615	rs733584562	-	intergenic_variant	MODIFIER	C	T	3	1	Ref	NaN	Ref	0	1	1	2
1	110340352	rs80647510	C1H21ORF33	synonymous_variant	LOW	C	G	6	1	Ref	NaN	Ref	0	1	1	5
1	110340582	rs80647870	C1H21ORF33	3_prime_UTR_variant	MODIFIER	T	C	6	1	Alt	Alt	NaN	1	1	0	5
1	110340591	rs80630787	C1H21ORF33	3_prime_UTR_variant	MODIFIER	A	T	6	1	Ref	Ref	NaN	1	1	0	5
1	110341173	rs735052630	C1H21ORF33	3_prime_UTR_variant	MODIFIER	A	G	5	1	Alt	NaN	Alt	0	2	1	3
1	110382265	rs740112987	ICOSLG	downstream_gene_variant	MODIFIER	C	G	9	1	Alt	Alt	NaN	1	3	0	6
1	110382921	rs740227812	ICOSLG	downstream_gene_variant	MODIFIER	G	A	1	1	Alt	Alt	NaN	1	1	0	0
1	110383158	rs731918600	ICOSLG	downstream_gene_variant	MODIFIER	G	A	7	1	Alt	NaN	Alt	0	2	1	5
1	110383318	rs734910428	ICOSLG	downstream_gene_variant	MODIFIER	G	A	2	1	Alt	Alt	NaN	1	1	0	1
1	110821458	rs312295379	CXorf36	downstream_gene_variant	MODIFIER	A	T	1	1	Alt	NaN	Alt	0	0	1	1
1	110821507	.	CXorf36	downstream_gene_variant	MODIFIER	G	T	3	1	Alt	NaN	Alt	0	1	1	2
1	110822334	.	CXorf36	downstream_gene_variant	MODIFIER	G	A	3	1	Alt	Alt	NaN	1	1	0	2
1	110842638	rs738955317	-	missense_variant	MODERATE	G	C	1	1	Ref	NaN	Ref	0	0	1	1
1	111265839	rs13922341	MAOB	synonymous_variant	LOW	T	C	5	1	Alt	NaN	Alt	0	0	1	5
1	111278290	rs317783902	MAOB	downstream_gene_variant	MODIFIER	G	C	8	1	Alt	NaN	Alt	0	2	1	6
1	111278838	rs316590710	MAOB	downstream_gene_variant	MODIFIER	T	C	11	1	Ref	Ref	NaN	1	5	0	6
1	111279925	rs15385608	MAOB	downstream_gene_variant	MODIFIER	A	T	11	1	Alt	NaN	Alt	0	5	1	6
1	111280970	rs316018188	MAOB	downstream_gene_variant	MODIFIER	A	G	11	1	Ref	NaN	Ref	0	5	1	6
1	111281009	rs312977624	MAOB	downstream_gene_variant	MODIFIER	C	T	11	1	Alt	NaN	Alt	0	5	1	6
1	111281027	rs13922386	MAOB	downstream_gene_variant	MODIFIER	C	T	11	1	Alt	NaN	Alt	0	5	1	6
1	111288320	.	MAOA	3_prime_UTR_variant	MODIFIER	G	A	1	1	Alt	NaN	Alt	0	0	1	1
1	111288423	rs15385657	MAOA	3_prime_UTR_variant	MODIFIER	A	G	11	1	Ref	Ref	NaN	1	6	0	5
1	111288495	rs313631048	MAOA	3_prime_UTR_variant	MODIFIER	T	C	11	1	Ref	Ref	NaN	1	6	0	5
1	111288527	rs739647086	MAOA	3_prime_UTR_variant	MODIFIER	G	C	1	1	Alt	NaN	Alt	0	0	1	1
1	111288670	rs15385658	MAOA	3_prime_UTR_variant	MODIFIER	T	G	10	2	Alt	Alt	Alt	1	6	1	4
1	111288731	rs315390131	MAOA	3_prime_UTR_variant	MODIFIER	C	T	10	1	Alt	NaN	Alt	0	6	1	4
1	111289178	rs14874250	MAOA	3_prime_UTR_variant	MODIFIER	C	T	7	1	Ref	Ref	NaN	1	3	0	4
1	111289353	rs14874251	MAOA	3_prime_UTR_variant	MODIFIER	A	C	8	1	Alt	NaN	Alt	0	3	1	5
1	111289418	rs317921091	MAOA	missense_variant	MODERATE	C	T	8	1	Alt	NaN	Alt	0	3	1	5
1	111293542	rs314371415	MAOA	intron_variant	MODIFIER	A	G	5	2	Alt	NaN	Alt	0	1	2	4
1	111293671	rs317606770	MAOA	intron_variant	MODIFIER	T	C	3	1	Alt	Alt	NaN	1	1	0	2
1	111293832	rs735412434	MAOA	intron_variant	MODIFIER	A	G	8	2	Alt	Alt	Alt	1	2	1	6
1	111294197	rs314064791	MAOA	intron_variant	MODIFIER	C	A	4	2	Alt,Ref	NaN	Alt,Ref	0	1	2	3
1	111294370	rs315809663	MAOA	intron_variant	MODIFIER	T	C	2	2	Alt	NaN	Alt	0	0	2	2
1	111294435	rs314828231	MAOA	intron_variant	MODIFIER	A	G	2	1	Alt	NaN	Alt	0	0	1	2
1	111294586	rs313780024	MAOA	intron_variant	MODIFIER	T	G	1	1	Alt	NaN	Alt	0	0	1	1
1	111294650	rs738292621	MAOA	intron_variant	MODIFIER	C	G	2	2	Ref	NaN	Ref	0	0	2	2
1	111294712	rs316998209	MAOA	intron_variant	MODIFIER	A	G	1	1	Ref	NaN	Ref	0	0	1	1
1	111295011	rs735246716	MAOA	intron_variant	MODIFIER	A	C	2	1	Ref	NaN	Ref	0	0	1	2
1	111295021	rs740019438	MAOA	intron_variant	MODIFIER	G	A	2	2	Ref	NaN	Ref	0	0	2	2
1	111296833	rs318165123	MAOA	synonymous_variant	LOW	G	A	10	3	Alt	NaN	Alt	0	3	3	7
1	111309066	rs14874278	MAOA	missense_variant	MODERATE	T	G	16	4	Alt	NaN	Alt	0	5	4	11
1	111315133	rs794340137	MAOA	synonymous_variant	LOW	G	A	7	6	Ref	Ref	Ref	2	3	4	4
1	111892916	rs738073801	CASK	intron_variant	MODIFIER	T	C	13	1	Alt	NaN	Alt	0	7	1	6
1	111894171	rs740433317	CASK	intron_variant	MODIFIER	G	A	14	1	Ref	NaN	Ref	0	5	1	9
1	112023832	rs29008144	DDX3X	3_prime_UTR_variant	MODIFIER	G	C	10	3	Alt,Ref	Ref	Alt	2	4	1	6
1	112024473	.	DDX3X	synonymous_variant	LOW	G	A	2	1	Alt	Alt	NaN	1	1	0	1
1	112026594	rs317900036	DDX3X	synonymous_variant	LOW	G	A	17	2	Alt,Ref	Alt,Ref	NaN	2	7	0	10
1	112026642	rs29008142	DDX3X	synonymous_variant	LOW	G	A	12	4	Alt,Ref	Ref	Alt,Ref	1	5	3	7
1	112026852	rs314238316	DDX3X	synonymous_variant	LOW	T	C	6	1	Ref	NaN	Ref	0	2	1	4
1	112028091	rs736095047	DDX3X	synonymous_variant	LOW	G	C	15	4	Alt,Ref	Alt,Ref	Alt,Ref	2	6	2	9
1	112029900	rs312580358	DDX3X	synonymous_variant	LOW	A	G	8	4	Alt	Alt	Alt	2	3	2	5
1	112030223	rs738102842	DDX3X	intron_variant	MODIFIER	G	T	13	9	Alt	Alt	Alt	5	5	4	8
1	112030227	rs794018796	DDX3X	intron_variant	MODIFIER	C	T	5	4	Ref	Ref	Ref	2	3	2	2
1	112030240	rs312463890	DDX3X	intron_variant	MODIFIER	T	C	13	8	Alt	Alt	Alt	5	5	3	8
1	112030251	rs316746686	DDX3X	intron_variant	MODIFIER	A	C	8	5	Alt,Ref	Alt	Alt,Ref	2	3	3	5
1	112030458	rs731414248	DDX3X	intron_variant	MODIFIER	T	A	13	3	Alt	Alt	Alt	1	6	2	7
1	112030568	rs313484258	DDX3X	intron_variant	MODIFIER	G	A	8	2	Ref	Ref	Ref	1	3	1	5
1	112030589	rs738247136	DDX3X	intron_variant	MODIFIER	T	C	10	6	Ref	Ref	Ref	2	4	4	6
1	112030590	rs13923085	DDX3X	intron_variant	MODIFIER	T	C	10	6	Ref	Ref	Ref	2	4	4	6
1	112030672	rs317871277	DDX3X	intron_variant	MODIFIER	A	G	13	1	Ref	Ref	NaN	1	6	0	7
1	112030682	rs316672917	DDX3X	intron_variant	MODIFIER	C	G	9	4	Ref	Ref	Ref	2	5	2	4
1	112030722	.	DDX3X	intron_variant	MODIFIER	T	C	5	3	Ref	Ref	Ref	2	3	1	2
1	112030952	rs793995887	DDX3X	intron_variant	MODIFIER	A	G	5	3	Ref	Ref	NaN	3	3	0	2
1	112031044	rs733326874	DDX3X	intron_variant	MODIFIER	T	A	10	5	Alt,Ref	Ref	Alt,Ref	2	5	3	5
1	112031160	rs315105562	DDX3X	intron_variant	MODIFIER	C	T	2	1	Alt	NaN	Alt	0	1	1	1
1	112031162	rs318176723	DDX3X	intron_variant	MODIFIER	A	G	2	1	Alt	NaN	Alt	0	1	1	1
1	112031189	rs794613218	DDX3X	intron_variant	MODIFIER	C	T	5	3	Ref	Ref	Ref	2	3	1	2
1	112273973	rs314389722	ATP6AP2	3_prime_UTR_variant	MODIFIER	A	C	12	1	Ref	NaN	Ref	0	3	1	9
1	112278026	rs14875158	ATP6AP2	synonymous_variant	LOW	T	C	9	2	Alt,Ref	Ref	Alt	1	3	1	6
1	112282292	rs733257902	ATP6AP2	5_prime_UTR_variant	MODIFIER	G	A	1	1	Alt	Alt	NaN	1	1	0	0
1	112767375	rs13923908	-	3_prime_UTR_variant	MODIFIER	C	T	7	4	Alt	Alt	Alt	1	2	3	5
1	112784755	rs14875588	-	synonymous_variant	LOW	A	G	9	1	Ref	NaN	Ref	0	6	1	3
[truncated: 19,632 more rows]
