# Supplementary material for: Investigation of allele specific expression in various tissues of broiler chickens using the detection tool VADT
Source: Sci Rep. 2021 Feb 17;11:3968. doi: 10.1038/s41598-021-83459-8 (PMC7889858; doi:10.1038/s41598-021-83459-8)
Supplement: Supplementary file 3 — Supplementary Tables. [file 41598_2021_83459_MOESM3_ESM.zip › Supp_Table6-Liver_Annot-Multi_Dim_Results.txt]

Chrom	Pos	ID	Gene_Symbol	Consequence	Impact	Ref	Alt	Total_Biallelic	Total_ASE	ASE_Alleles	ASE_Alleles_HFE	ASE_Alleles_LFE	Sig_ASE_HFE	Total_Biallelic_HFE	Sig_ASE_LFE	Total_Biallelic_LFE
1	101088	rs15995442	RABL2L	synonymous_variant	LOW	G	A	1	1	Alt	NaN	Alt	0	0	1	1
1	433186	.	-	intergenic_variant	MODIFIER	A	C	1	1	Ref	NaN	Ref	0	0	1	1
1	646200	rs317750339	LMF2	synonymous_variant	LOW	G	A	15	7	Ref	Ref	Ref	4	8	3	7
1	648473	rs312511643	LMF2	missense_variant	MODERATE	G	C	3	2	Alt	NaN	Alt	0	1	2	2
1	648602	rs734517433	LMF2	synonymous_variant	LOW	C	T	3	2	Alt	Alt	Alt	1	2	1	1
1	709284	rs317776820	SMO	synonymous_variant	LOW	A	G	3	1	Alt	NaN	Alt	0	0	1	3
1	752061	rs15742615	AHCYL2	synonymous_variant	LOW	C	T	2	1	Ref	NaN	Ref	0	1	1	1
1	855142	.	UBE2H	downstream_gene_variant	MODIFIER	A	T	1	1	Alt	Alt	NaN	1	1	0	0
1	855157	.	UBE2H	downstream_gene_variant	MODIFIER	T	G	18	1	Alt	Alt	NaN	1	10	0	8
1	855184	.	UBE2H	downstream_gene_variant	MODIFIER	T	C	13	1	Ref	NaN	Ref	0	8	1	5
1	922420	rs733006931	-	downstream_gene_variant	MODIFIER	G	T	3	1	Ref	Ref	NaN	1	1	0	2
1	923108	.	-	downstream_gene_variant	MODIFIER	A	G	1	1	Ref	Ref	NaN	1	1	0	0
1	1026276	rs312764047	FBXO18	synonymous_variant	LOW	T	C	14	1	Ref	NaN	Ref	0	7	1	7
1	1073904	rs318116187	GDI2	synonymous_variant	LOW	G	C	13	2	Alt	Alt	Alt	1	6	1	7
1	1422189	rs737960989	EXOC4	3_prime_UTR_variant	MODIFIER	C	A	10	1	Ref	NaN	Ref	0	5	1	5
1	1422287	rs314248966	EXOC4	3_prime_UTR_variant	MODIFIER	T	C	10	1	Alt	Alt	NaN	1	5	0	5
1	3134765	rs316204560	PODXL	downstream_gene_variant	MODIFIER	C	T	1	1	Ref	Ref	NaN	1	1	0	0
1	3135795	rs313094367	PODXL	downstream_gene_variant	MODIFIER	T	C	2	1	Alt	Alt	NaN	1	2	0	0
1	3474830	rs737212776	K123	synonymous_variant	LOW	A	G	6	1	Ref	NaN	Ref	0	2	1	4
1	3475214	rs315766505	K123	3_prime_UTR_variant	MODIFIER	G	A	5	2	Alt	Alt	Alt	1	1	1	4
1	3479763	rs733644923	K123	downstream_gene_variant	MODIFIER	G	C	8	1	Ref	NaN	Ref	0	3	1	5
1	4152902	.	ITIH5	downstream_gene_variant	MODIFIER	T	C	3	1	Alt	Alt	NaN	1	1	0	2
1	4152933	rs10722596	ITIH5	downstream_gene_variant	MODIFIER	T	C	3	1	Ref	Ref	NaN	1	1	0	2
1	4214304	rs735704351	ITIH2	intron_variant	MODIFIER	C	A	6	1	Alt	Alt	NaN	1	2	0	4
1	4214697	rs734032714	ITIH2	synonymous_variant	LOW	T	C	11	2	Alt,Ref	Ref	Alt	1	6	1	5
1	4218747	rs739427692	ITIH2	synonymous_variant	LOW	C	T	10	3	Alt,Ref	Ref	Alt,Ref	1	5	2	5
1	4220189	rs731819859	ITIH2	synonymous_variant	LOW	A	C	13	3	Alt,Ref	Alt	Ref	2	9	1	4
1	4221471	rs312757795	ITIH2	synonymous_variant	LOW	T	C	11	4	Alt,Ref	Ref	Alt,Ref	2	6	2	5
1	4222450	rs13827441	ITIH2	synonymous_variant	LOW	C	T	12	6	Ref	Ref	Ref	4	8	2	4
1	4229603	rs15191694	ITIH2	synonymous_variant	LOW	T	A	13	3	Alt,Ref	Ref	Alt	2	9	1	4
1	4229634	.	ITIH2	missense_variant	MODERATE	A	G	4	1	Ref	Ref	NaN	1	3	0	1
1	4230358	rs734548673	ITIH2	synonymous_variant	LOW	C	T	4	1	Ref	Ref	NaN	1	3	0	1
1	4230433	rs13827433	ITIH2	synonymous_variant	LOW	T	C	12	6	Alt	Alt	Alt	4	8	2	4
1	4230457	rs13827432	ITIH2	synonymous_variant	LOW	T	C	12	2	Alt,Ref	Ref	Alt	1	8	1	4
1	4231718	rs731248390	ITIH2	synonymous_variant	LOW	T	C	4	1	Ref	Ref	NaN	1	3	0	1
1	4233562	rs13827417	KIN	3_prime_UTR_variant	MODIFIER	G	C	3	1	Alt	Alt	NaN	1	3	0	0
1	4255099	rs736140774	ATP5C1	3_prime_UTR_variant	MODIFIER	G	T	8	4	Alt	NaN	Alt	0	4	4	4
1	4255104	rs736840132	ATP5C1	3_prime_UTR_variant	MODIFIER	T	C	3	1	Alt	Alt	NaN	1	3	0	0
1	6169090	rs315556662	ECHDC3	downstream_gene_variant	MODIFIER	A	G	4	1	Ref	NaN	Ref	0	2	1	2
1	6169099	rs313572507	ECHDC3	downstream_gene_variant	MODIFIER	G	T	2	1	Ref	NaN	Ref	0	1	1	1
1	6169118	rs738859604	ECHDC3	downstream_gene_variant	MODIFIER	A	G	2	1	Alt	Alt	NaN	1	2	0	0
1	6169168	rs736524705	ECHDC3	downstream_gene_variant	MODIFIER	G	A	4	1	Ref	Ref	NaN	1	4	0	0
1	6169420	rs737101083	ECHDC3	downstream_gene_variant	MODIFIER	T	C	2	1	Alt	Alt	NaN	1	2	0	0
1	6169624	rs734482127	ECHDC3	downstream_gene_variant	MODIFIER	G	A	3	1	Ref	Ref	NaN	1	2	0	1
1	6169862	.	ECHDC3	downstream_gene_variant	MODIFIER	T	C	1	1	Alt	Alt	NaN	1	1	0	0
1	6170267	rs740676154	ECHDC3	downstream_gene_variant	MODIFIER	C	G	1	1	Alt	Alt	NaN	1	1	0	0
1	6171234	rs740846881	ECHDC3	downstream_gene_variant	MODIFIER	C	T	1	1	Alt	Alt	NaN	1	1	0	0
1	6171855	.	ECHDC3	downstream_gene_variant	MODIFIER	G	T	2	1	Alt	Alt	NaN	1	1	0	1
1	6172246	rs735161859	ECHDC3	downstream_gene_variant	MODIFIER	G	A	1	1	Alt	Alt	NaN	1	1	0	0
1	6172248	.	ECHDC3	downstream_gene_variant	MODIFIER	A	C	1	1	Alt	Alt	NaN	1	1	0	0
1	6172726	rs732507721	ECHDC3	downstream_gene_variant	MODIFIER	T	C	1	1	Alt	Alt	NaN	1	1	0	0
1	6172968	rs731369813	ECHDC3	downstream_gene_variant	MODIFIER	T	C	1	1	Ref	Ref	NaN	1	1	0	0
1	6173169	rs314689655	ECHDC3	downstream_gene_variant	MODIFIER	G	C	1	1	Alt	Alt	NaN	1	1	0	0
1	6207550	rs735348034	PROSER2	synonymous_variant	LOW	C	T	5	1	Alt	Alt	NaN	1	3	0	2
1	6209237	rs15189916	PROSER2	downstream_gene_variant	MODIFIER	C	T	8	1	Alt	Alt	NaN	1	3	0	5
1	6210046	rs736465833	PROSER2	downstream_gene_variant	MODIFIER	G	A	14	2	Alt	Alt	Alt	1	7	1	7
1	6210336	rs80742903	PROSER2	downstream_gene_variant	MODIFIER	A	G	9	1	Alt	Alt	NaN	1	7	0	2
1	6210449	rs80603447	PROSER2	downstream_gene_variant	MODIFIER	C	T	13	1	Alt	Alt	NaN	1	6	0	7
1	6210572	rs80619730	PROSER2	downstream_gene_variant	MODIFIER	G	A	16	1	Ref	Ref	NaN	1	10	0	6
1	6317587	.	NUDT5	missense_variant	MODERATE	C	T	21	10	Alt	Alt	Alt	4	10	6	11
1	6318806	rs740120850	NUDT5	intron_variant	MODIFIER	A	G	2	1	Alt	Alt	NaN	1	1	0	1
1	6319109	rs733001670	NUDT5	intron_variant	MODIFIER	C	T	3	1	Alt	NaN	Alt	0	1	1	2
1	6319125	rs733738457	NUDT5	intron_variant	MODIFIER	T	C	2	1	Alt	NaN	Alt	0	0	1	2
1	6319580	.	NUDT5	intron_variant	MODIFIER	A	C	4	1	Ref	NaN	Ref	0	1	1	3
1	6319826	rs794139345	NUDT5	intron_variant	MODIFIER	G	A	6	1	Ref	Ref	NaN	1	4	0	2
1	6320066	rs738747216	NUDT5	intron_variant	MODIFIER	T	C	7	1	Alt	Alt	NaN	1	4	0	3
1	6320128	rs794019888	NUDT5	intron_variant	MODIFIER	T	A	7	2	Ref	Ref	NaN	2	4	0	3
1	6320132	rs794159302	NUDT5	intron_variant	MODIFIER	A	G	7	1	Ref	Ref	NaN	1	4	0	3
1	6320382	rs738237252	NUDT5	intron_variant	MODIFIER	A	G	7	2	Ref	Ref	NaN	2	4	0	3
1	6320401	rs740318838	NUDT5	intron_variant	MODIFIER	G	A	6	2	Ref	Ref	NaN	2	4	0	2
1	6320403	rs735549755	NUDT5	intron_variant	MODIFIER	G	A	7	2	Alt	Alt	NaN	2	4	0	3
1	6320430	rs739004770	NUDT5	intron_variant	MODIFIER	T	C	6	2	Ref	Ref	NaN	2	4	0	2
1	6325797	rs16749421	NUDT5	5_prime_UTR_variant	MODIFIER	G	A	8	2	Ref	Ref	Ref	1	5	1	3
1	6389489	.	CDC123	intron_variant	MODIFIER	C	G	1	1	Alt	Alt	NaN	1	1	0	0
1	6389512	.	CDC123	intron_variant	MODIFIER	C	A	1	1	Alt	Alt	NaN	1	1	0	0
1	6603809	rs16718689	CAMK1D	downstream_gene_variant	MODIFIER	G	C	2	1	Alt	Alt	NaN	1	2	0	0
1	6604552	.	CAMK1D	downstream_gene_variant	MODIFIER	T	G	1	1	Alt	Alt	NaN	1	1	0	0
1	6604553	.	CAMK1D	downstream_gene_variant	MODIFIER	G	A	1	1	Alt	Alt	NaN	1	1	0	0
1	6607169	rs315711508	CAMK1D	downstream_gene_variant	MODIFIER	G	A	13	1	Alt	Alt	NaN	1	6	0	7
1	6607471	rs315349490	CAMK1D	downstream_gene_variant	MODIFIER	C	T	12	1	Ref	Ref	NaN	1	6	0	6
1	6608108	rs316554382	-	intergenic_variant	MODIFIER	C	A	3	1	Alt	Alt	NaN	1	2	0	1
1	6609514	rs318045832	-	intergenic_variant	MODIFIER	C	T	1	1	Ref	Ref	NaN	1	1	0	0
1	6693162	rs794553718	OPTN	missense_variant	MODERATE	A	G	8	1	Alt	Alt	NaN	1	5	0	3
1	6734149	rs736908271	PHYH	3_prime_UTR_variant	MODIFIER	C	T	5	1	Alt	NaN	Alt	0	3	1	2
1	6734368	rs736822170	PHYH	3_prime_UTR_variant	MODIFIER	A	G	14	1	Ref	NaN	Ref	0	8	1	6
1	6734375	rs735052800	PHYH	3_prime_UTR_variant	MODIFIER	C	T	4	1	Ref	NaN	Ref	0	3	1	1
1	6734453	rs740706582	PHYH	3_prime_UTR_variant	MODIFIER	C	T	13	8	Ref	Ref	Ref	3	7	5	6
1	6734456	rs734587965	PHYH	3_prime_UTR_variant	MODIFIER	C	T	13	10	Ref	Ref	Ref	5	7	5	6
1	6734493	rs316133571	PHYH	3_prime_UTR_variant	MODIFIER	T	C	13	5	Ref	Ref	Ref	2	7	3	6
1	6734571	rs16092006	PHYH	3_prime_UTR_variant	MODIFIER	C	G	13	9	Ref	Ref	Ref	4	6	5	7
1	6734572	rs16092005	PHYH	3_prime_UTR_variant	MODIFIER	A	G	13	9	Ref	Ref	Ref	4	6	5	7
1	6734587	rs733298505	PHYH	3_prime_UTR_variant	MODIFIER	C	A	1	1	Alt	Alt	NaN	1	1	0	0
1	6734714	rs16092003	PHYH	3_prime_UTR_variant	MODIFIER	C	T	12	1	Ref	NaN	Ref	0	5	1	7
1	6736989	rs14746953	PHYH	missense_variant	MODERATE	T	C	12	1	Alt	NaN	Alt	0	6	1	6
1	6738728	rs794428737	PHYH	synonymous_variant	LOW	C	T	5	1	Alt	NaN	Alt	0	3	1	2
1	6739854	rs732544040	PHYH	synonymous_variant	LOW	G	A	5	2	Alt	NaN	Alt	0	3	2	2
1	6742226	rs80766529	PHYH	synonymous_variant	LOW	G	A	13	1	Ref	NaN	Ref	0	7	1	6
1	6745681	rs735724062	PHYH	synonymous_variant	LOW	C	T	4	1	Ref	Ref	NaN	1	2	0	2
1	11183538	rs794548198	CD36	synonymous_variant	LOW	G	A	2	1	Alt	Alt	NaN	1	1	0	1
1	12517204	rs317797872	RSBN1L	synonymous_variant	LOW	G	A	6	1	Alt	Alt	NaN	1	4	0	2
1	13010104	rs737926964	SLC26A5	intron_variant	MODIFIER	C	T	2	1	Ref	Ref	NaN	1	1	0	1
1	13016848	rs15198680	SLC26A5	intron_variant	MODIFIER	A	G	1	1	Ref	Ref	NaN	1	1	0	0
1	13018611	rs316444609	SLC26A5	splice_region_variant,synonymous_variant	LOW	A	G	12	1	Alt	Alt	NaN	1	6	0	6
1	13018790	rs314663492	SLC26A5	intron_variant	MODIFIER	A	G	1	1	Alt	NaN	Alt	0	0	1	1
1	13023529	rs732878795	SLC26A5	intron_variant	MODIFIER	C	A	2	1	Ref	Ref	NaN	1	1	0	1
1	13046656	rs10722205	RELN	3_prime_UTR_variant	MODIFIER	A	G	14	1	Alt	Alt	NaN	1	7	0	7
1	13795567	.	KMT2E	intron_variant	MODIFIER	C	T	2	1	Ref	Ref	NaN	1	1	0	1
1	13795601	.	KMT2E	intron_variant	MODIFIER	G	A	3	2	Ref	Ref	Ref	1	1	1	2
1	13815187	rs733926377	-	intergenic_variant	MODIFIER	C	T	1	1	Alt	Alt	NaN	1	1	0	0
1	14230852	rs316849516	NAMPT	intron_variant	MODIFIER	T	C	2	1	Alt	Alt	NaN	1	1	0	1
1	14764701	rs316873294	DUS4L	3_prime_UTR_variant	MODIFIER	A	G	7	1	Alt	Alt	NaN	1	3	0	4
1	14791771	rs314327631	BCAP29	3_prime_UTR_variant	MODIFIER	A	G	4	1	Ref	NaN	Ref	0	1	1	3
1	14878016	rs731069488	DLD	synonymous_variant	LOW	T	C	13	1	Alt	Alt	NaN	1	8	0	5
1	14879763	rs15194303	DLD	synonymous_variant	LOW	C	T	11	1	Alt	Alt	NaN	1	6	0	5
1	14879909	rs317327105	DLD	synonymous_variant	LOW	G	A	7	2	Alt	Alt	NaN	2	3	0	4
1	14880646	rs315022846	DLD	3_prime_UTR_variant	MODIFIER	A	G	9	1	Ref	NaN	Ref	0	4	1	5
1	14886366	rs29005638	LAMB1	synonymous_variant	LOW	C	T	11	1	Ref	NaN	Ref	0	5	1	6
1	14905565	rs739828806	LAMB1	synonymous_variant	LOW	A	G	10	1	Alt	NaN	Alt	0	3	1	7
1	15249690	rs317671380	SLC2A13	downstream_gene_variant	MODIFIER	G	A	7	1	Alt	Alt	NaN	1	3	0	4
1	15249775	rs738327719	SLC2A13	downstream_gene_variant	MODIFIER	A	G	11	1	Alt	Alt	NaN	1	5	0	6
1	15281501	rs739821357	ABCD2	synonymous_variant	LOW	C	T	9	1	Ref	Ref	NaN	1	5	0	4
1	15281720	rs734033460	ABCD2	synonymous_variant	LOW	C	T	13	1	Alt	Alt	NaN	1	6	0	7
1	15281738	rs314317624	ABCD2	synonymous_variant	LOW	T	C	10	1	Alt	Alt	NaN	1	5	0	5
1	15323311	rs732031623	ABCD2	downstream_gene_variant	MODIFIER	T	C	9	1	Alt	NaN	Alt	0	3	1	6
1	15323864	rs736360974	ABCD2	downstream_gene_variant	MODIFIER	G	C	6	1	Alt	Alt	NaN	1	5	0	1
1	15325417	.	ABCD2	downstream_gene_variant	MODIFIER	G	A	2	1	Ref	Ref	NaN	1	2	0	0
1	15325723	rs15193778	ABCD2	downstream_gene_variant	MODIFIER	C	T	10	1	Alt	NaN	Alt	0	4	1	6
1	15325826	rs313848109	ABCD2	downstream_gene_variant	MODIFIER	G	A	12	1	Ref	Ref	NaN	1	6	0	6
1	15326145	.	ABCD2	downstream_gene_variant	MODIFIER	T	C	2	1	Ref	Ref	NaN	1	2	0	0
1	15326244	.	ABCD2	downstream_gene_variant	MODIFIER	G	A	7	1	Ref	NaN	Ref	0	3	1	4
1	15327213	rs314996963	ABCD2	downstream_gene_variant	MODIFIER	C	T	12	1	Alt	Alt	NaN	1	5	0	7
1	15409453	rs80670758	KIF21A	synonymous_variant	LOW	C	T	7	2	Ref	NaN	Ref	0	2	2	5
1	18876359	.	CRELD2	3_prime_UTR_variant	MODIFIER	C	T	1	1	Ref	NaN	Ref	0	0	1	1
1	20253822	.	TRABD	downstream_gene_variant	MODIFIER	C	T	2	1	Ref	Ref	NaN	1	2	0	0
1	20255603	.	TRABD	downstream_gene_variant	MODIFIER	T	A	1	1	Ref	Ref	NaN	1	1	0	0
1	20301572	rs80563816	SELENOO	3_prime_UTR_variant	MODIFIER	A	G	10	1	Ref	Ref	NaN	1	3	0	7
1	20302761	rs80669823	SELENOO	3_prime_UTR_variant	MODIFIER	G	T	7	1	Alt	Alt	NaN	1	3	0	4
1	20302773	rs736398046	SELENOO	3_prime_UTR_variant	MODIFIER	A	G	2	1	Alt	Alt	NaN	1	1	0	1
1	20303023	rs15205850	SELENOO	3_prime_UTR_variant	MODIFIER	T	C	8	1	Ref	NaN	Ref	0	2	1	6
1	20328758	rs316677864	TUBGCP6	upstream_gene_variant	MODIFIER	C	T	13	1	Alt	NaN	Alt	0	5	1	8
1	20328760	rs314574070	TUBGCP6	upstream_gene_variant	MODIFIER	T	C	13	1	Alt	NaN	Alt	0	5	1	8
1	20328851	rs315993984	TUBGCP6	upstream_gene_variant	MODIFIER	T	G	12	1	Alt	NaN	Alt	0	7	1	5
1	20329612	rs316318894	TUBGCP6	upstream_gene_variant	MODIFIER	A	G	1	1	Alt	Alt	NaN	1	1	0	0
1	20329620	rs312814767	TUBGCP6	upstream_gene_variant	MODIFIER	T	C	1	1	Alt	Alt	NaN	1	1	0	0
1	20337329	rs13835777	HDAC10	synonymous_variant	LOW	T	C	10	1	Ref	Ref	NaN	1	5	0	5
1	20339860	rs733446073	HDAC10	synonymous_variant	LOW	C	T	9	1	Alt	Alt	NaN	1	3	0	6
1	20343763	rs739004297	HDAC10	missense_variant	MODERATE	G	C	6	1	Alt	NaN	Alt	0	2	1	4
1	20488818	rs80645669	PLXNB2	downstream_gene_variant	MODIFIER	G	A	13	1	Alt	Alt	NaN	1	6	0	7
1	20508255	rs736542200	PLXNB2	synonymous_variant	LOW	T	A	13	1	Alt	NaN	Alt	0	5	1	8
1	20662995	rs313402128	PLXNB2	5_prime_UTR_variant	MODIFIER	A	T	10	1	Ref	Ref	NaN	1	5	0	5
1	22308110	rs315939819	NDUFA5	synonymous_variant	LOW	G	A	13	1	Alt	NaN	Alt	0	8	1	5
1	22310438	rs314350156	NDUFA5	synonymous_variant	LOW	T	A	1	1	Ref	Ref	NaN	1	1	0	0
1	22311907	rs10730442	NDUFA5	synonymous_variant	LOW	T	C	13	2	Ref	Ref	Ref	1	8	1	5
1	22312467	rs10728577	NDUFA5	3_prime_UTR_variant	MODIFIER	C	T	1	1	Alt	NaN	Alt	0	0	1	1
1	22350408	rs13746124	ATP6AP1	synonymous_variant	LOW	T	C	5	1	Ref	Ref	NaN	1	2	0	3
1	22895610	rs14799402	AASS	downstream_gene_variant	MODIFIER	A	C	3	1	Alt	Alt	NaN	1	3	0	0
1	22896596	rs315670894	AASS	downstream_gene_variant	MODIFIER	C	G	3	1	Alt	Alt	NaN	1	2	0	1
1	22896790	rs317443436	AASS	downstream_gene_variant	MODIFIER	G	A	3	1	Alt	Alt	NaN	1	2	0	1
1	23512236	.	TSPAN12	3_prime_UTR_variant	MODIFIER	C	A	1	1	Ref	NaN	Ref	0	0	1	1
1	23512987	rs15210114	TSPAN12	3_prime_UTR_variant	MODIFIER	C	T	8	1	Ref	Ref	NaN	1	3	0	5
1	24950268	rs315652392	MET	synonymous_variant	LOW	G	A	6	1	Alt	NaN	Alt	0	4	1	2
1	25059218	rs733187017	CAV1	downstream_gene_variant	MODIFIER	T	A	1	1	Alt	Alt	NaN	1	1	0	0
1	25767590	rs316326589	MDFIC	downstream_gene_variant	MODIFIER	T	A	1	1	Ref	Ref	NaN	1	1	0	0
1	26828524	rs734606857	-	downstream_gene_variant	MODIFIER	T	A	1	1	Ref	Ref	NaN	1	1	0	0
1	26828525	rs737884854	-	downstream_gene_variant	MODIFIER	A	G	1	1	Ref	Ref	NaN	1	1	0	0
1	26922160	rs737992424	IFRD1	synonymous_variant	LOW	A	G	1	1	Ref	Ref	NaN	1	1	0	0
1	26922284	rs738164590	IFRD1	synonymous_variant	LOW	G	A	6	1	Ref	NaN	Ref	0	2	1	4
1	26927394	.	IFRD1	splice_region_variant,synonymous_variant	LOW	G	A	6	1	Alt	Alt	NaN	1	4	0	2
1	26927528	rs312380754	IFRD1	5_prime_UTR_variant	MODIFIER	G	C	12	2	Ref	NaN	Ref	0	4	2	8
1	28438294	.	DNAJB9	3_prime_UTR_variant	MODIFIER	G	A	2	2	Ref	Ref	NaN	2	2	0	0
1	28438296	.	DNAJB9	3_prime_UTR_variant	MODIFIER	C	T	2	2	Ref	Ref	NaN	2	2	0	0
1	28438321	rs741688486	DNAJB9	3_prime_UTR_variant	MODIFIER	A	G	4	1	Ref	Ref	NaN	1	3	0	1
1	29509336	rs734111874	YAF2	3_prime_UTR_variant	MODIFIER	C	A	6	1	Ref	NaN	Ref	0	2	1	4
1	30080872	rs317880290	IRAK4	downstream_gene_variant	MODIFIER	A	C	8	1	Alt	NaN	Alt	0	3	1	5
1	30080876	rs316246725	IRAK4	downstream_gene_variant	MODIFIER	G	T	7	1	Alt	NaN	Alt	0	3	1	4
1	30085454	rs316257130	TWF1	missense_variant	MODERATE	C	T	10	1	Alt	NaN	Alt	0	3	1	7
1	30342418	rs314496006	NELL2	3_prime_UTR_variant	MODIFIER	C	T	19	4	Ref	Ref	Ref	3	9	1	10
1	30342475	rs731133953	NELL2	3_prime_UTR_variant	MODIFIER	A	G	15	2	Ref	Ref	Ref	1	6	1	9
1	30342516	rs313099879	NELL2	3_prime_UTR_variant	MODIFIER	T	C	19	1	Ref	Ref	NaN	1	9	0	10
1	30348904	rs13749003	NELL2	synonymous_variant	LOW	A	G	10	4	Alt,Ref	Ref	Alt,Ref	1	5	3	5
1	30415192	rs317265141	NELL2	synonymous_variant	LOW	A	G	12	1	Ref	Ref	NaN	1	8	0	4
1	30415201	rs731128597	NELL2	synonymous_variant	LOW	C	T	14	1	Ref	NaN	Ref	0	5	1	9
1	30415303	rs316896971	NELL2	synonymous_variant	LOW	A	G	12	1	Ref	Ref	NaN	1	8	0	4
1	30864645	rs13845931	SCAF11	3_prime_UTR_variant	MODIFIER	G	A	1	1	Ref	Ref	NaN	1	1	0	0
1	30932138	rs312606727	SLC38A1	downstream_gene_variant	MODIFIER	G	A	1	1	Alt	Alt	NaN	1	1	0	0
1	30985475	rs316036509	SLC38A2	3_prime_UTR_variant	MODIFIER	A	T	13	2	Alt,Ref	Alt,Ref	NaN	2	7	0	6
1	30986314	rs13846093	SLC38A2	3_prime_UTR_variant	MODIFIER	T	C	8	3	Alt,Ref	Alt,Ref	NaN	3	4	0	4
1	30986337	rs316962433	SLC38A2	3_prime_UTR_variant	MODIFIER	T	C	14	3	Alt,Ref	Alt,Ref	Alt	2	6	1	8
1	30986699	rs741430435	SLC38A2	3_prime_UTR_variant	MODIFIER	C	G	5	3	Alt	Alt	Alt	2	3	1	2
1	30987322	rs740642277	SLC38A2	3_prime_UTR_variant	MODIFIER	T	C	5	3	Alt	Alt	Alt	2	3	1	2
1	30987357	rs731388246	SLC38A2	3_prime_UTR_variant	MODIFIER	G	T	5	2	Alt	Alt	Alt	1	3	1	2
1	30987702	.	SLC38A2	3_prime_UTR_variant	MODIFIER	T	C	5	2	Alt	Alt	Alt	1	3	1	2
1	30987704	rs739143108	SLC38A2	3_prime_UTR_variant	MODIFIER	T	C	5	3	Alt	Alt	Alt	2	3	1	2
1	30987896	rs314496003	SLC38A2	3_prime_UTR_variant	MODIFIER	T	C	8	1	Alt	Alt	NaN	1	4	0	4
1	30987937	rs315594131	SLC38A2	3_prime_UTR_variant	MODIFIER	T	C	8	2	Alt	Alt	Alt	1	4	1	4
1	30988188	.	SLC38A2	3_prime_UTR_variant	MODIFIER	C	T	5	2	Alt	Alt	Alt	1	3	1	2
1	30988501	rs316022780	SLC38A2	3_prime_UTR_variant	MODIFIER	A	G	8	2	Ref	Ref	Ref	1	4	1	4
1	30988730	rs741756264	SLC38A2	intron_variant	MODIFIER	G	A	2	1	Alt	Alt	NaN	1	2	0	0
1	30989073	rs15225326	SLC38A2	intron_variant	MODIFIER	T	C	1	1	Ref	Ref	NaN	1	1	0	0
1	30990096	rs313425717	SLC38A2	synonymous_variant	LOW	G	A	10	1	Ref	NaN	Ref	0	4	1	6
1	30992877	rs738301320	SLC38A2	synonymous_variant	LOW	G	A	9	1	Alt	Alt	NaN	1	3	0	6
1	30995339	rs314211241	SLC38A2	intron_variant	MODIFIER	A	G	5	1	Alt	NaN	Alt	0	3	1	2
1	30995366	rs735189657	SLC38A2	intron_variant	MODIFIER	A	G	6	1	Alt	NaN	Alt	0	4	1	2
1	30995497	rs734021056	SLC38A2	intron_variant	MODIFIER	T	G	10	1	Alt	NaN	Alt	0	4	1	6
1	30995512	rs15225352	SLC38A2	intron_variant	MODIFIER	A	G	13	1	Alt	Alt	NaN	1	7	0	6
1	30995519	rs732938629	SLC38A2	intron_variant	MODIFIER	T	C	10	1	Ref	NaN	Ref	0	4	1	6
1	30998411	rs15225357	SLC38A2	intron_variant	MODIFIER	C	G	1	1	Ref	Ref	NaN	1	1	0	0
1	30998531	rs317529668	SLC38A2	intron_variant	MODIFIER	G	A	2	1	Ref	Ref	NaN	1	2	0	0
1	31100464	.	SLC38A4	downstream_gene_variant	MODIFIER	T	C	6	1	Ref	NaN	Ref	0	4	1	2
1	31100821	.	SLC38A4	downstream_gene_variant	MODIFIER	A	T	6	3	Ref	Ref	Ref	2	4	1	2
1	31100836	rs14806727	SLC38A4	downstream_gene_variant	MODIFIER	C	T	2	1	Ref	Ref	NaN	1	2	0	0
1	31101284	rs317503695	SLC38A4	downstream_gene_variant	MODIFIER	A	C	8	1	Ref	Ref	NaN	1	4	0	4
1	31101485	.	SLC38A4	downstream_gene_variant	MODIFIER	T	C	6	2	Ref	Ref	Ref	1	4	1	2
1	31101552	rs15225512	SLC38A4	3_prime_UTR_variant	MODIFIER	A	G	10	2	Alt	Alt	Alt	1	6	1	4
1	31102059	rs731062638	SLC38A4	3_prime_UTR_variant	MODIFIER	C	T	6	1	Alt	Alt	NaN	1	4	0	2
1	31103380	rs15225520	SLC38A4	intron_variant	MODIFIER	G	A	11	1	Alt	Alt	NaN	1	6	0	5
1	31103599	rs316881648	SLC38A4	intron_variant	MODIFIER	T	C	11	1	Alt	NaN	Alt	0	6	1	5
1	31104367	rs317998722	SLC38A4	synonymous_variant	LOW	G	C	8	1	Alt	NaN	Alt	0	4	1	4
1	31107425	rs313518977	SLC38A4	intron_variant	MODIFIER	T	C	5	1	Ref	NaN	Ref	0	3	1	2
1	31110560	rs740979921	SLC38A4	intron_variant	MODIFIER	A	G	1	1	Alt	NaN	Alt	0	0	1	1
1	31110561	rs734869080	SLC38A4	intron_variant	MODIFIER	T	A	1	1	Alt	NaN	Alt	0	0	1	1
1	31110787	rs13846194	SLC38A4	intron_variant	MODIFIER	A	T	2	1	Alt	NaN	Alt	0	1	1	1
1	31111075	rs15225538	SLC38A4	splice_region_variant,intron_variant	LOW	C	A	4	1	Ref	NaN	Ref	0	2	1	2
1	31132393	rs317654313	-	intergenic_variant	MODIFIER	T	C	10	1	Ref	Ref	NaN	1	6	0	4
1	31132796	rs316993357	-	intergenic_variant	MODIFIER	T	C	3	1	Alt	Alt	NaN	1	3	0	0
1	31135136	rs315671374	-	intergenic_variant	MODIFIER	T	A	8	1	Alt	Alt	NaN	1	4	0	4
1	31135157	rs315355343	-	intergenic_variant	MODIFIER	T	C	1	1	Alt	Alt	NaN	1	1	0	0
1	31135327	rs312563928	-	intergenic_variant	MODIFIER	A	T	6	2	Alt	Alt	NaN	2	3	0	3
1	31135376	rs794297075	-	intergenic_variant	MODIFIER	G	A	4	1	Ref	NaN	Ref	0	1	1	3
1	31135401	rs731171450	-	intergenic_variant	MODIFIER	T	C	7	2	Alt	Alt	NaN	2	5	0	2
1	31136541	rs315703489	-	intergenic_variant	MODIFIER	C	T	5	1	Alt	NaN	Alt	0	2	1	3
1	31137568	rs317139361	-	intergenic_variant	MODIFIER	T	C	9	7	Alt	Alt	Alt	2	4	5	5
1	31137576	rs738347942	-	intergenic_variant	MODIFIER	A	G	9	6	Alt	Alt	Alt	2	4	4	5
1	31137647	.	-	intergenic_variant	MODIFIER	C	T	6	1	Ref	Ref	NaN	1	4	0	2
1	31137648	rs317955564	-	intergenic_variant	MODIFIER	A	G	3	1	Alt	Alt	NaN	1	2	0	1
1	31137725	rs312567009	-	intergenic_variant	MODIFIER	A	G	4	3	Ref	Ref	Ref	2	3	1	1
1	31137976	rs15225607	-	intergenic_variant	MODIFIER	C	T	9	1	Ref	Ref	NaN	1	5	0	4
1	31138074	rs15225608	-	intergenic_variant	MODIFIER	A	G	10	4	Alt	Alt	Alt	3	5	1	5
1	31138333	.	-	intergenic_variant	MODIFIER	A	G	1	1	Alt	Alt	NaN	1	1	0	0
1	31138334	.	-	intergenic_variant	MODIFIER	G	T	1	1	Alt	Alt	NaN	1	1	0	0
1	31138663	.	-	intergenic_variant	MODIFIER	T	C	6	2	Alt,Ref	Alt,Ref	NaN	2	4	0	2
1	31138717	rs315697026	-	intergenic_variant	MODIFIER	T	C	1	1	Alt	Alt	NaN	1	1	0	0
1	31139003	rs318235952	-	intergenic_variant	MODIFIER	G	A	14	2	Alt,Ref	Ref	Alt	1	7	1	7
1	31139072	rs15225612	-	intergenic_variant	MODIFIER	T	C	13	3	Alt,Ref	Alt,Ref	Alt	2	7	1	6
1	31139130	.	-	intergenic_variant	MODIFIER	G	C	1	1	Alt	Alt	NaN	1	1	0	0
1	31139225	rs733309891	-	intergenic_variant	MODIFIER	A	G	1	1	Alt	Alt	NaN	1	1	0	0
1	31139236	rs734214858	-	intergenic_variant	MODIFIER	G	A	1	1	Alt	Alt	NaN	1	1	0	0
1	31139326	rs741772593	-	intergenic_variant	MODIFIER	T	A	5	1	Alt	NaN	Alt	0	3	1	2
1	31139727	.	-	intergenic_variant	MODIFIER	C	A	1	1	Alt	Alt	NaN	1	1	0	0
1	31139742	.	-	intergenic_variant	MODIFIER	T	G	1	1	Alt	Alt	NaN	1	1	0	0
1	31139843	rs313529169	-	intergenic_variant	MODIFIER	G	A	6	1	Alt	Alt	NaN	1	4	0	2
1	31139887	rs315254665	-	intergenic_variant	MODIFIER	T	C	1	1	Alt	Alt	NaN	1	1	0	0
1	31140111	rs740618868	-	intergenic_variant	MODIFIER	C	T	5	3	Alt,Ref	Alt,Ref	Ref	2	4	1	1
1	31140113	rs733178537	-	intergenic_variant	MODIFIER	C	T	5	2	Ref	Ref	Ref	1	4	1	1
1	31140163	rs737989300	-	intergenic_variant	MODIFIER	T	C	2	1	Alt	Alt	NaN	1	2	0	0
1	31140191	rs313990596	-	intergenic_variant	MODIFIER	A	C	7	1	Alt	Alt	NaN	1	4	0	3
1	31140213	rs316176896	-	intergenic_variant	MODIFIER	T	G	6	1	Alt	Alt	NaN	1	4	0	2
1	31140220	rs316705556	-	intergenic_variant	MODIFIER	A	G	6	1	Alt	Alt	NaN	1	4	0	2
1	31140303	.	-	intergenic_variant	MODIFIER	T	G	1	1	Alt	Alt	NaN	1	1	0	0
1	31140388	rs732696073	-	intergenic_variant	MODIFIER	C	T	2	1	Alt	Alt	NaN	1	2	0	0
1	31140457	rs317110838	-	intergenic_variant	MODIFIER	G	A	14	1	Ref	Ref	NaN	1	7	0	7
1	31140549	.	-	intergenic_variant	MODIFIER	A	T	7	2	Alt	Alt	Alt	1	3	1	4
1	31141615	rs734204458	-	intergenic_variant	MODIFIER	A	G	6	1	Ref	NaN	Ref	0	2	1	4
1	31141674	rs313790926	-	intergenic_variant	MODIFIER	A	T	2	1	Alt	Alt	NaN	1	2	0	0
1	31141980	rs731410262	-	intergenic_variant	MODIFIER	A	T	9	1	Ref	NaN	Ref	0	4	1	5
1	31142095	rs15225619	-	intergenic_variant	MODIFIER	G	T	11	1	Ref	Ref	NaN	1	6	0	5
1	31142188	rs312263179	-	intergenic_variant	MODIFIER	C	T	1	1	Alt	Alt	NaN	1	1	0	0
1	31142600	rs312700713	-	intergenic_variant	MODIFIER	C	T	9	2	Alt	Alt	NaN	2	5	0	4
1	31143389	rs314196409	-	intergenic_variant	MODIFIER	T	C	10	3	Alt	Alt	Alt	1	5	2	5
1	31143478	rs732820737	-	intergenic_variant	MODIFIER	T	C	2	1	Ref	Ref	NaN	1	2	0	0
1	31144178	.	-	intergenic_variant	MODIFIER	A	C	4	1	Ref	Ref	NaN	1	3	0	1
1	31144284	rs732404279	-	intergenic_variant	MODIFIER	G	T	9	1	Alt	Alt	NaN	1	5	0	4
1	31144608	rs737683549	-	intergenic_variant	MODIFIER	G	T	2	1	Ref	Ref	NaN	1	2	0	0
1	31144667	rs734341481	-	intergenic_variant	MODIFIER	G	A	4	2	Ref	Ref	Ref	1	1	1	3
1	31144710	rs737148598	-	intergenic_variant	MODIFIER	T	C	7	1	Ref	Ref	NaN	1	5	0	2
1	31144729	rs741120991	-	intergenic_variant	MODIFIER	T	A	4	3	Ref	Ref	Ref	1	1	2	3
1	31144837	rs315635685	-	intergenic_variant	MODIFIER	C	A	6	1	Alt	Alt	NaN	1	3	0	3
1	31146037	rs739363458	-	intergenic_variant	MODIFIER	C	T	6	4	Ref	Ref	Ref	3	4	1	2
1	31146370	rs794056421	-	intergenic_variant	MODIFIER	T	C	5	2	Ref	Ref	Ref	1	1	1	4
1	31148261	rs312422843	-	intergenic_variant	MODIFIER	T	C	12	2	Ref	NaN	Ref	0	5	2	7
1	31148619	rs733077256	-	intergenic_variant	MODIFIER	C	T	6	2	Alt	Alt	Alt	1	3	1	3
1	31148641	rs736452868	-	intergenic_variant	MODIFIER	G	A	2	1	Ref	Ref	NaN	1	2	0	0
1	31148704	rs313221569	-	intergenic_variant	MODIFIER	C	T	12	1	Alt	Alt	NaN	1	8	0	4
1	31148744	rs739777831	-	intergenic_variant	MODIFIER	A	G	13	1	Ref	NaN	Ref	0	7	1	6
1	31150393	rs316897455	-	intergenic_variant	MODIFIER	G	C	1	1	Ref	Ref	NaN	1	1	0	0
1	31152546	rs738525937	-	intergenic_variant	MODIFIER	A	G	2	1	Ref	Ref	NaN	1	2	0	0
1	31154526	rs15225630	-	intergenic_variant	MODIFIER	T	C	1	1	Alt	Alt	NaN	1	1	0	0
1	31448887	rs741235752	ATP23	3_prime_UTR_variant	MODIFIER	A	G	7	1	Ref	NaN	Ref	0	1	1	6
1	32603307	.	-	downstream_gene_variant	MODIFIER	A	G	1	1	Ref	Ref	NaN	1	1	0	0
1	32603331	.	-	downstream_gene_variant	MODIFIER	T	C	1	1	Ref	Ref	NaN	1	1	0	0
1	32603372	.	-	downstream_gene_variant	MODIFIER	C	T	6	5	Alt,Ref	Alt,Ref	Alt	2	3	3	3
1	32603390	.	-	downstream_gene_variant	MODIFIER	A	G	8	7	Alt,Ref	Alt,Ref	Alt	4	5	3	3
1	32603443	rs15227698	-	non_coding_transcript_exon_variant	MODIFIER	C	T	7	3	Alt,Ref	Ref	Alt	1	3	2	4
1	32603981	rs15227686	-	intron_variant,non_coding_transcript_variant	MODIFIER	T	C	2	2	Alt	NaN	Alt	0	0	2	2
1	32604022	.	-	intron_variant,non_coding_transcript_variant	MODIFIER	G	T	1	1	Ref	Ref	NaN	1	1	0	0
1	32604939	rs13749759	-	upstream_gene_variant	MODIFIER	A	G	3	1	Alt	NaN	Alt	0	1	1	2
1	32605338	.	-	upstream_gene_variant	MODIFIER	G	A	3	2	Alt	NaN	Alt	0	1	2	2
1	32605465	rs13749761	-	upstream_gene_variant	MODIFIER	T	C	3	2	Alt	Alt	Alt	1	2	1	1
1	32605734	rs315845488	-	upstream_gene_variant	MODIFIER	C	T	4	2	Alt	Alt	NaN	2	3	0	1
1	32606374	.	-	upstream_gene_variant	MODIFIER	T	C	1	1	Alt	Alt	NaN	1	1	0	0
1	32606559	.	-	upstream_gene_variant	MODIFIER	T	C	2	1	Alt	NaN	Alt	0	1	1	1
1	32607167	.	-	upstream_gene_variant	MODIFIER	C	T	1	1	Ref	Ref	NaN	1	1	0	0
1	32608668	rs794576913	-	upstream_gene_variant	MODIFIER	T	C	2	1	Alt	NaN	Alt	0	1	1	1
1	32609159	rs14807670	-	upstream_gene_variant	MODIFIER	A	G	2	1	Alt	NaN	Alt	0	1	1	1
1	32609265	rs731565239	-	intergenic_variant	MODIFIER	G	A	4	1	Ref	Ref	NaN	1	2	0	2
1	32609544	.	-	intergenic_variant	MODIFIER	C	G	2	1	Alt	NaN	Alt	0	1	1	1
1	32609631	.	-	intergenic_variant	MODIFIER	T	C	2	2	Alt	Alt	NaN	2	2	0	0
1	32610331	rs318229569	-	intergenic_variant	MODIFIER	A	G	2	1	Alt	Alt	NaN	1	2	0	0
1	32610340	rs13749765	-	intergenic_variant	MODIFIER	A	C	1	1	Ref	Ref	NaN	1	1	0	0
1	32610557	.	-	intergenic_variant	MODIFIER	A	G	1	1	Alt	Alt	NaN	1	1	0	0
1	33765066	rs15230376	RASSF3	3_prime_UTR_variant	MODIFIER	A	G	6	1	Alt	Alt	NaN	1	3	0	3
1	33765825	rs312407044	RASSF3	3_prime_UTR_variant	MODIFIER	T	C	12	1	Alt	NaN	Alt	0	5	1	7
1	33766481	.	RASSF3	downstream_gene_variant	MODIFIER	T	C	3	1	Alt	NaN	Alt	0	2	1	1
1	33773611	rs738271274	GNS	3_prime_UTR_variant	MODIFIER	T	C	11	4	Ref	Ref	Ref	2	5	2	6
1	33773612	rs741645605	GNS	3_prime_UTR_variant	MODIFIER	G	A	11	4	Ref	Ref	Ref	2	5	2	6
1	33774137	rs313397531	GNS	3_prime_UTR_variant	MODIFIER	A	G	9	2	Alt	Alt	NaN	2	5	0	4
1	33781082	rs313288051	GNS	synonymous_variant	LOW	C	T	9	1	Alt	NaN	Alt	0	5	1	4
1	33781582	.	GNS	splice_acceptor_variant	HIGH	T	A	5	4	Alt	Alt	Alt	3	3	1	2
1	33839649	rs314490005	TBC1D30	synonymous_variant	LOW	T	C	3	1	Ref	Ref	NaN	1	2	0	1
1	34062932	rs317770933	MSRB3	synonymous_variant	LOW	T	C	1	1	Ref	Ref	NaN	1	1	0	0
1	34069072	rs731131413	MSRB3	3_prime_UTR_variant	MODIFIER	A	T	7	1	Ref	Ref	NaN	1	5	0	2
1	34069294	rs315982694	MSRB3	3_prime_UTR_variant	MODIFIER	A	G	6	1	Alt	NaN	Alt	0	3	1	3
1	34069782	rs736916139	MSRB3	3_prime_UTR_variant	MODIFIER	G	A	5	1	Ref	NaN	Ref	0	2	1	3
1	35314016	rs15233900	MDM2	downstream_gene_variant	MODIFIER	C	T	7	1	Alt	Alt	NaN	1	3	0	4
1	35314430	rs15233915	MDM2	downstream_gene_variant	MODIFIER	C	G	11	1	Ref	Ref	NaN	1	6	0	5
1	35513426	rs10728679	CCT2	synonymous_variant	LOW	C	T	9	1	Alt	NaN	Alt	0	4	1	5
1	36383547	rs10722268	ZFC3H1	synonymous_variant	LOW	T	C	12	1	Alt	Alt	NaN	1	7	0	5
1	36421569	rs739973262	TMEM19	downstream_gene_variant	MODIFIER	T	C	4	1	Alt	Alt	NaN	1	2	0	2
1	36423184	rs732756140	TMEM19	downstream_gene_variant	MODIFIER	G	A	2	1	Ref	Ref	NaN	1	1	0	1
1	36856006	rs734395109	TRHDE	downstream_gene_variant	MODIFIER	A	G	1	1	Alt	NaN	Alt	0	0	1	1
1	36856748	.	TRHDE	downstream_gene_variant	MODIFIER	G	A	4	1	Ref	NaN	Ref	0	1	1	3
1	36859115	rs316078361	TRHDE	downstream_gene_variant	MODIFIER	A	G	14	1	Alt	Alt	NaN	1	6	0	8
1	36860478	rs739377234	-	intergenic_variant	MODIFIER	C	T	8	1	Alt	Alt	NaN	1	3	0	5
1	36861174	rs15237519	-	intergenic_variant	MODIFIER	T	A	2	1	Alt	Alt	NaN	1	1	0	1
1	37816626	rs317141579	KRR1	missense_variant	MODERATE	C	A	2	1	Ref	Ref	NaN	1	2	0	0
1	38237906	rs312516545	CSRP2	synonymous_variant	LOW	G	A	4	1	Ref	NaN	Ref	0	2	1	2
1	40142592	rs313604358	ACSS3	synonymous_variant	LOW	C	T	12	1	Ref	NaN	Ref	0	6	1	6
1	40161098	rs312981720	ACSS3	synonymous_variant	LOW	G	A	6	1	Ref	Ref	NaN	1	4	0	2
1	40185717	rs315705507	ACSS3	synonymous_variant	LOW	T	G	8	3	Alt	Alt	Alt	2	6	1	2
1	40185732	rs318024807	ACSS3	synonymous_variant	LOW	T	C	12	2	Alt	Alt	Alt	1	7	1	5
1	40185735	rs318154589	ACSS3	synonymous_variant	LOW	C	A	8	2	Alt	Alt	Alt	1	6	1	2
1	40201896	rs313727625	ACSS3	missense_variant	MODERATE	G	A	10	2	Ref	Ref	Ref	1	5	1	5
1	40202307	rs315265737	ACSS3	synonymous_variant	LOW	G	A	11	4	Alt	Alt	Alt	1	5	3	6
1	43365272	rs317641954	POC1B	intron_variant	MODIFIER	T	C	8	1	Ref	NaN	Ref	0	4	1	4
1	43988182	.	LUM	3_prime_UTR_variant	MODIFIER	T	A	4	1	Ref	Ref	NaN	1	3	0	1
1	44020250	rs315861985	DCN	3_prime_UTR_variant	MODIFIER	A	T	5	4	Ref	Ref	Ref	2	3	2	2
1	44399180	rs735496342	BTG1	3_prime_UTR_variant	MODIFIER	C	T	1	1	Ref	Ref	NaN	1	1	0	0
1	44399258	rs10726766	BTG1	3_prime_UTR_variant	MODIFIER	C	A	11	5	Alt,Ref	Alt	Ref	2	5	3	6
1	44400297	rs317639283	BTG1	intron_variant	MODIFIER	G	A	2	1	Alt	NaN	Alt	0	0	1	2
1	44871531	rs733081062	MRPL42	5_prime_UTR_variant	MODIFIER	A	T	4	2	Ref	Ref	NaN	2	2	0	2
1	44873724	rs738736917	MRPL42	intron_variant	MODIFIER	C	T	1	1	Alt	NaN	Alt	0	0	1	1
1	44874185	rs15250971	MRPL42	intron_variant	MODIFIER	C	T	3	1	Alt	NaN	Alt	0	0	1	3
1	44875321	rs794018225	MRPL42	intron_variant	MODIFIER	A	G	1	1	Ref	Ref	NaN	1	1	0	0
1	44882009	rs314539676	MRPL42	downstream_gene_variant	MODIFIER	G	A	5	1	Alt	Alt	NaN	1	2	0	3
1	44882674	rs733003221	-	intergenic_variant	MODIFIER	C	T	4	1	Alt	NaN	Alt	0	2	1	2
1	44883891	rs314612729	-	intergenic_variant	MODIFIER	A	C	4	1	Ref	Ref	NaN	1	2	0	2
1	44883929	rs315459418	-	intergenic_variant	MODIFIER	C	T	4	1	Ref	Ref	NaN	1	2	0	2
1	45315887	rs29009116	NDUFA12	synonymous_variant	LOW	C	T	15	1	Ref	Ref	NaN	1	7	0	8
1	45669897	rs313118122	AMDHD1	5_prime_UTR_variant	MODIFIER	G	A	2	1	Alt	NaN	Alt	0	0	1	2
1	45670636	rs314810465	AMDHD1	intron_variant	MODIFIER	G	A	10	6	Alt	Alt	Alt	4	7	2	3
1	45671266	rs316451041	AMDHD1	intron_variant	MODIFIER	C	T	8	8	Alt	Alt	Alt	5	5	3	3
1	45671278	rs15253061	AMDHD1	intron_variant	MODIFIER	A	G	1	1	Alt	NaN	Alt	0	0	1	1
1	45671289	rs15253063	AMDHD1	intron_variant	MODIFIER	A	G	12	10	Alt	Alt	Alt	7	7	3	5
1	45671646	rs13650933	AMDHD1	intron_variant	MODIFIER	C	T	10	4	Alt	Alt	Alt	3	7	1	3
1	45671673	rs736721310	AMDHD1	intron_variant	MODIFIER	T	C	7	1	Alt	NaN	Alt	0	6	1	1
1	45671685	rs13650934	AMDHD1	intron_variant	MODIFIER	A	G	6	3	Alt	Alt	Alt	2	5	1	1
1	45671733	rs13860376	AMDHD1	intron_variant	MODIFIER	T	C	8	1	Alt	Alt	NaN	1	6	0	2
1	45671908	rs312850317	AMDHD1	intron_variant	MODIFIER	T	C	1	1	Alt	NaN	Alt	0	0	1	1
1	45671935	rs312591847	AMDHD1	intron_variant	MODIFIER	G	A	7	4	Alt	Alt	Alt	3	5	1	2
1	45671945	rs313712067	AMDHD1	intron_variant	MODIFIER	A	G	7	4	Alt	Alt	Alt	3	5	1	2
1	45672296	rs315341974	AMDHD1	intron_variant	MODIFIER	G	A	8	3	Alt	Alt	Alt	2	6	1	2
1	45672560	rs313272133	AMDHD1	intron_variant	MODIFIER	T	C	11	1	Alt	NaN	Alt	0	7	1	4
1	45672579	rs315466507	AMDHD1	intron_variant	MODIFIER	G	C	10	2	Alt	Alt	Alt	1	7	1	3
1	45672784	rs314178587	AMDHD1	intron_variant	MODIFIER	C	A	9	3	Alt	Alt	Alt	2	6	1	3
1	45672952	rs15253076	AMDHD1	intron_variant	MODIFIER	G	C	8	2	Alt	Alt	Alt	1	6	1	2
1	45672959	rs314882961	AMDHD1	intron_variant	MODIFIER	A	G	8	2	Alt	Alt	Alt	1	6	1	2
1	45673235	rs315369479	AMDHD1	intron_variant	MODIFIER	C	T	10	4	Alt	Alt	Alt	2	7	2	3
1	45677306	rs315264000	AMDHD1	3_prime_UTR_variant	MODIFIER	G	A	6	1	Alt	NaN	Alt	0	1	1	5
1	45677335	rs740580693	AMDHD1	3_prime_UTR_variant	MODIFIER	A	G	5	1	Alt	NaN	Alt	0	0	1	5
1	45677388	rs733027635	AMDHD1	3_prime_UTR_variant	MODIFIER	T	G	5	1	Alt	NaN	Alt	0	0	1	5
1	45678729	rs741229905	HAL	downstream_gene_variant	MODIFIER	G	T	5	1	Alt	Alt	NaN	1	5	0	0
1	45678846	rs737068398	HAL	downstream_gene_variant	MODIFIER	C	T	2	1	Alt	NaN	Alt	0	0	1	2
1	45679916	rs318012092	HAL	missense_variant	MODERATE	C	T	7	2	Alt	Alt	Alt	1	3	1	4
1	45681269	rs738238172	HAL	intron_variant	MODIFIER	C	T	1	1	Alt	Alt	NaN	1	1	0	0
1	45681315	rs15253123	HAL	intron_variant	MODIFIER	C	T	8	2	Alt	Alt	NaN	2	6	0	2
1	45682422	rs15253136	HAL	intron_variant	MODIFIER	T	C	6	1	Alt	Alt	NaN	1	5	0	1
1	45682454	rs15253138	HAL	intron_variant	MODIFIER	T	C	5	2	Alt	Alt	NaN	2	4	0	1
1	45682911	rs15253141	HAL	intron_variant	MODIFIER	A	G	1	1	Alt	Alt	NaN	1	1	0	0
1	45682953	rs315109306	HAL	synonymous_variant	LOW	T	A	7	1	Alt	Alt	NaN	1	5	0	2
1	45683052	rs13650948	HAL	synonymous_variant	LOW	G	T	13	3	Alt	Alt	NaN	3	8	0	5
1	45683344	rs316949969	HAL	intron_variant	MODIFIER	T	A	2	1	Alt	Alt	NaN	1	2	0	0
1	45683516	rs15253145	HAL	intron_variant	MODIFIER	G	A	7	3	Alt	Alt	Alt	2	5	1	2
1	45683796	rs736286228	HAL	intron_variant	MODIFIER	T	C	4	1	Alt	Alt	NaN	1	3	0	1
1	45684070	rs315974262	HAL	splice_region_variant,synonymous_variant	LOW	A	T	11	3	Alt,Ref	Alt,Ref	Alt	2	7	1	4
1	45686458	rs736993418	HAL	intron_variant	MODIFIER	C	T	1	1	Alt	NaN	Alt	0	0	1	1
1	45686478	rs313520970	HAL	intron_variant	MODIFIER	A	C	1	1	Alt	NaN	Alt	0	0	1	1
1	45688430	rs739352317	HAL	synonymous_variant	LOW	G	A	23	5	Ref	Ref	Ref	4	11	1	12
1	45688433	rs316892939	HAL	synonymous_variant	LOW	G	A	13	2	Ref	Ref	Ref	1	7	1	6
1	45688448	rs318181238	HAL	synonymous_variant	LOW	A	G	19	1	Ref	Ref	NaN	1	8	0	11
1	45690359	rs313213186	HAL	synonymous_variant	LOW	C	T	8	2	Alt	Alt	Alt	1	4	1	4
1	45690514	rs318076535	HAL	synonymous_variant	LOW	C	T	3	3	Alt	Alt	Alt	2	2	1	1
1	45690631	rs318214775	HAL	intron_variant	MODIFIER	G	A	4	2	Alt	Alt	Alt	1	3	1	1
1	45690639	rs313915032	HAL	intron_variant	MODIFIER	T	G	17	2	Ref	Ref	Ref	1	8	1	9
1	45690666	rs315236495	HAL	intron_variant	MODIFIER	T	A	4	1	Alt	NaN	Alt	0	3	1	1
1	45691054	rs316400524	HAL	intron_variant	MODIFIER	G	A	1	1	Alt	Alt	NaN	1	1	0	0
1	45714288	rs317825316	LTA4H	synonymous_variant	LOW	G	A	19	1	Ref	NaN	Ref	0	9	1	10
1	45717413	rs3137388	LTA4H	missense_variant	MODERATE	T	G	10	1	Alt	NaN	Alt	0	5	1	5
1	46696143	rs737538102	SLC25A3	synonymous_variant	LOW	A	G	1	1	Ref	NaN	Ref	0	0	1	1
1	46701331	rs312305297	SLC25A3	synonymous_variant	LOW	T	C	17	2	Alt,Ref	Alt	Ref	1	9	1	8
1	46703223	rs14819448	SLC25A3	synonymous_variant	LOW	C	G	17	1	Alt	Alt	NaN	1	10	0	7
1	46703917	rs13651270	SLC25A3	3_prime_UTR_variant	MODIFIER	G	C	5	1	Ref	NaN	Ref	0	1	1	4
1	46703922	rs13651271	SLC25A3	3_prime_UTR_variant	MODIFIER	T	C	5	1	Ref	NaN	Ref	0	1	1	4
1	46704672	rs317721775	SLC25A3	downstream_gene_variant	MODIFIER	A	G	6	2	Alt	Alt	NaN	2	2	0	4
1	46704859	rs732249771	SLC25A3	downstream_gene_variant	MODIFIER	T	C	1	1	Ref	NaN	Ref	0	0	1	1
1	46704874	rs734242392	SLC25A3	downstream_gene_variant	MODIFIER	A	T	1	1	Ref	NaN	Ref	0	0	1	1
1	46704879	rs738928727	SLC25A3	downstream_gene_variant	MODIFIER	C	A	1	1	Ref	NaN	Ref	0	0	1	1
1	46706098	rs316424760	SLC25A3	downstream_gene_variant	MODIFIER	G	A	6	2	Alt	Alt	NaN	2	2	0	4
1	46745438	rs318214970	APAF1	downstream_gene_variant	MODIFIER	T	C	1	1	Alt	Alt	NaN	1	1	0	0
1	47200564	rs315636699	UHRF1BP1L	synonymous_variant	LOW	T	A	8	1	Alt	NaN	Alt	0	4	1	4
1	47282171	rs13651469	SCYL2	synonymous_variant	LOW	C	T	12	1	Alt	Alt	NaN	1	6	0	6
1	47282177	rs13651470	SCYL2	synonymous_variant	LOW	G	A	10	1	Alt	Alt	NaN	1	5	0	5
1	47377659	rs317552585	NR1H4	synonymous_variant	LOW	C	T	7	1	Alt	Alt	NaN	1	4	0	3
1	48058020	rs14820788	MGP	3_prime_UTR_variant	MODIFIER	T	C	4	1	Ref	Ref	NaN	1	2	0	2
1	48067257	rs313069456	OC3	3_prime_UTR_variant	MODIFIER	A	G	1	1	Alt	Alt	NaN	1	1	0	0
1	48099399	.	-	missense_variant	MODERATE	C	T	3	1	Ref	Ref	NaN	1	3	0	0
1	48099450	.	-	missense_variant	MODERATE	C	T	11	1	Alt	Alt	NaN	1	5	0	6
1	48099575	rs316253157	-	3_prime_UTR_variant	MODIFIER	G	C	16	4	Alt,Ref	Alt,Ref	Ref	3	8	1	8
1	48099577	rs316431282	-	3_prime_UTR_variant	MODIFIER	G	A	12	4	Ref	Ref	Ref	2	7	2	5
1	48099643	rs314594919	-	upstream_gene_variant	MODIFIER	C	T	5	1	Alt	Alt	NaN	1	2	0	3
1	48099649	rs734454732	-	upstream_gene_variant	MODIFIER	G	A	2	1	Ref	Ref	NaN	1	1	0	1
1	48120670	rs737838374	HIST1H46	3_prime_UTR_variant	MODIFIER	T	C	2	1	Alt	NaN	Alt	0	0	1	2
1	48147432	rs312315513	HIST1H4D	3_prime_UTR_variant	MODIFIER	T	C	2	1	Alt	NaN	Alt	0	0	1	2
1	48147469	rs317736148	HIST1H4D	3_prime_UTR_variant	MODIFIER	T	C	2	1	Ref	NaN	Ref	0	1	1	1
1	48147595	.	-	missense_variant	MODERATE	G	A	2	1	Ref	NaN	Ref	0	1	1	1
1	48176746	rs314715145	-	intron_variant	MODIFIER	A	G	6	1	Alt	NaN	Alt	0	4	1	2
1	48177782	rs731183023	H2A-VII	upstream_gene_variant	MODIFIER	C	G	2	1	Ref	Ref	NaN	1	2	0	0
1	48178115	rs734501702	-	synonymous_variant	LOW	A	G	10	2	Alt,Ref	Ref	Alt	1	4	1	6
1	48178124	rs736663565	-	synonymous_variant	LOW	C	G	4	3	Alt	NaN	Alt	0	1	3	3
1	48178148	.	-	synonymous_variant	LOW	C	G	6	3	Ref	Ref	Ref	1	1	2	5
1	48178480	rs731025256	-	3_prime_UTR_variant	MODIFIER	T	A	10	1	Alt	Alt	NaN	1	6	0	4
1	48232417	rs314927796	DDX47	3_prime_UTR_variant	MODIFIER	T	G	6	1	Alt	Alt	NaN	1	4	0	2
1	48253224	rs313398701	-	downstream_gene_variant	MODIFIER	C	T	7	1	Alt	NaN	Alt	0	3	1	4
1	48253238	rs15259380	-	downstream_gene_variant	MODIFIER	C	T	6	1	Alt	NaN	Alt	0	3	1	3
1	48267769	rs734813420	HEBP1	3_prime_UTR_variant	MODIFIER	C	G	6	3	Alt	NaN	Alt	0	1	3	5
1	48267776	rs431845133	HEBP1	3_prime_UTR_variant	MODIFIER	C	T	10	5	Ref	Ref	Ref	4	7	1	3
1	48267908	rs431900559	HEBP1	3_prime_UTR_variant	MODIFIER	A	G	14	1	Ref	NaN	Ref	0	7	1	7
1	48268142	rs15259446	HEBP1	3_prime_UTR_variant	MODIFIER	G	T	10	1	Ref	NaN	Ref	0	7	1	3
1	48268190	rs15259450	HEBP1	3_prime_UTR_variant	MODIFIER	C	A	10	2	Ref	NaN	Ref	0	7	2	3
1	48268384	rs10723487	HEBP1	3_prime_UTR_variant	MODIFIER	T	G	13	1	Ref	NaN	Ref	0	4	1	9
1	48268698	rs431838631	HEBP1	3_prime_UTR_variant	MODIFIER	C	A	4	1	Alt	NaN	Alt	0	0	1	4
1	48268865	rs317599965	HEBP1	3_prime_UTR_variant	MODIFIER	G	A	5	1	Ref	NaN	Ref	0	3	1	2
1	48268876	rs313644572	HEBP1	3_prime_UTR_variant	MODIFIER	G	A	5	1	Ref	NaN	Ref	0	3	1	2
1	48268936	rs431903997	HEBP1	3_prime_UTR_variant	MODIFIER	C	T	5	1	Ref	NaN	Ref	0	4	1	1
1	48269096	rs13651870	HEBP1	3_prime_UTR_variant	MODIFIER	G	A	10	1	Ref	NaN	Ref	0	7	1	3
1	48269118	rs431854233	HEBP1	3_prime_UTR_variant	MODIFIER	G	A	5	1	Ref	NaN	Ref	0	3	1	2
1	48269303	rs732380942	HEBP1	3_prime_UTR_variant	MODIFIER	A	G	5	1	Alt	Alt	NaN	1	3	0	2
1	48269307	rs15259454	HEBP1	3_prime_UTR_variant	MODIFIER	C	T	13	2	Alt,Ref	Alt	Ref	1	7	1	6
1	48269430	rs313190711	HEBP1	3_prime_UTR_variant	MODIFIER	C	A	5	1	Ref	NaN	Ref	0	3	1	2
1	48269433	rs14821104	HEBP1	3_prime_UTR_variant	MODIFIER	G	A	4	2	Alt	NaN	Alt	0	0	2	4
1	48269448	rs15259456	HEBP1	3_prime_UTR_variant	MODIFIER	T	A	15	4	Alt,Ref	Alt,Ref	Ref	2	8	2	7
1	48269451	rs15259458	HEBP1	3_prime_UTR_variant	MODIFIER	T	C	14	3	Ref	NaN	Ref	0	7	3	7
1	48269831	rs14821105	HEBP1	3_prime_UTR_variant	MODIFIER	C	T	9	1	Alt	NaN	Alt	0	6	1	3
1	48269873	rs14821106	HEBP1	3_prime_UTR_variant	MODIFIER	C	G	4	2	Alt	NaN	Alt	0	0	2	4
1	48271567	rs431840193	HEBP1	synonymous_variant	LOW	A	G	10	1	Alt	Alt	NaN	1	7	0	3
1	48271574	rs14821111	HEBP1	missense_variant	MODERATE	G	T	10	1	Alt	Alt	NaN	1	7	0	3
1	48271623	rs14821112	HEBP1	missense_variant,splice_region_variant	MODERATE	T	C	8	1	Alt	Alt	NaN	1	6	0	2
1	48273513	rs13863075	HEBP1	synonymous_variant	LOW	A	G	10	1	Ref	NaN	Ref	0	7	1	3
1	48310117	rs734037639	FAM234B	3_prime_UTR_variant	MODIFIER	G	A	3	1	Alt	Alt	NaN	1	2	0	1
1	48929713	rs314152398	PLBD1	downstream_gene_variant	MODIFIER	A	C	2	1	Alt	NaN	Alt	0	0	1	2
1	48929827	rs316723622	PLBD1	downstream_gene_variant	MODIFIER	C	A	4	1	Alt	NaN	Alt	0	1	1	3
1	48931543	rs10726657	PLBD1	missense_variant	MODERATE	T	C	10	1	Alt	NaN	Alt	0	5	1	5
1	48931560	.	PLBD1	synonymous_variant	LOW	G	A	10	3	Ref	Ref	Ref	1	4	2	6
1	48933698	rs316058766	PLBD1	synonymous_variant	LOW	T	C	14	2	Ref	Ref	NaN	2	6	0	8
1	48943335	rs314556726	PLBD1	synonymous_variant	LOW	A	G	9	1	Alt	NaN	Alt	0	2	1	7
1	48991613	rs13863949	GUCY2C	synonymous_variant	LOW	G	A	1	1	Ref	NaN	Ref	0	0	1	1
1	48999249	rs316313371	GUCY2C	synonymous_variant	LOW	C	T	1	1	Ref	NaN	Ref	0	0	1	1
1	49192232	rs312737226	-	3_prime_UTR_variant	MODIFIER	G	A	4	1	Alt	NaN	Alt	0	2	1	2
1	49192762	rs737339457	-	missense_variant	MODERATE	C	T	4	1	Alt	NaN	Alt	0	1	1	3
1	49192771	rs13864234	-	missense_variant	MODERATE	T	C	1	1	Alt	NaN	Alt	0	0	1	1
1	49192800	rs13864235	-	synonymous_variant	LOW	T	C	1	1	Alt	NaN	Alt	0	0	1	1
1	49197151	rs313569701	-	upstream_gene_variant	MODIFIER	A	C	9	2	Ref	Ref	Ref	1	5	1	4
1	49197284	rs316014727	-	missense_variant	MODERATE	T	C	9	5	Ref	Ref	Ref	3	5	2	4
1	49199086	rs313589427	-	synonymous_variant	LOW	G	A	9	5	Ref	Ref	Ref	2	5	3	4
1	49199103	rs734889687	-	missense_variant	MODERATE	C	T	9	3	Ref	Ref	Ref	2	5	1	4
1	49199768	rs314948735	-	missense_variant	MODERATE	A	G	9	1	Ref	NaN	Ref	0	5	1	4
1	49199795	rs317068615	-	missense_variant	MODERATE	C	T	9	2	Ref	Ref	Ref	1	5	1	4
1	49200508	rs14821918	-	intron_variant	MODIFIER	A	G	7	1	Alt	NaN	Alt	0	5	1	2
1	49201065	rs312289115	-	missense_variant	MODERATE	G	A	9	2	Ref	Ref	Ref	1	5	1	4
1	49202626	rs13652159	-	missense_variant	MODERATE	A	G	9	5	Ref	Ref	Ref	3	5	2	4
1	49203315	rs314849849	-	missense_variant	MODERATE	A	T	9	5	Ref	Ref	Ref	2	5	3	4
1	49203437	rs314567581	-	intron_variant	MODIFIER	A	G	5	1	Ref	Ref	NaN	1	3	0	2
1	49203605	rs316041992	-	intron_variant	MODIFIER	G	C	2	1	Ref	NaN	Ref	0	1	1	1
1	49204420	rs13652160	-	intron_variant	MODIFIER	G	A	2	1	Ref	Ref	NaN	1	1	0	1
1	49205022	rs14821920	-	missense_variant	MODERATE	C	T	9	3	Ref	Ref	Ref	1	5	2	4
1	49205105	rs14821923	-	missense_variant	MODERATE	C	G	9	2	Ref	Ref	Ref	1	5	1	4
1	49205142	rs14821925	-	missense_variant	MODERATE	A	C	9	3	Ref	Ref	Ref	2	5	1	4
1	49205163	rs13652164	-	missense_variant	MODERATE	C	T	9	2	Ref	Ref	Ref	1	5	1	4
1	49205216	rs13652165	POLDIP3	upstream_gene_variant	MODIFIER	C	T	9	1	Ref	Ref	NaN	1	5	0	4
1	49442701	rs316726419	CYP2D6	synonymous_variant	LOW	T	C	14	7	Alt,Ref	Alt,Ref	Alt,Ref	5	6	2	8
1	49442704	rs313435553	CYP2D6	synonymous_variant	LOW	C	T	8	6	Alt,Ref	Alt	Alt,Ref	3	3	3	5
1	49445225	rs10724015	CYP2D6	synonymous_variant	LOW	A	G	9	7	Alt	Alt	Alt	5	6	2	3
1	49445234	rs314469109	CYP2D6	synonymous_variant	LOW	G	A	13	8	Alt	Alt	Alt	6	8	2	5
1	49446657	rs13864531	CYP2D6	synonymous_variant	LOW	A	G	5	1	Ref	NaN	Ref	0	0	1	5
1	49448257	rs315109930	CYP2D6	synonymous_variant	LOW	C	A	9	5	Ref	Ref	Ref	3	6	2	3
1	49448311	rs15261655	CYP2D6	splice_region_variant,synonymous_variant	LOW	A	G	11	5	Alt	Alt	Alt	4	6	1	5
1	49448961	rs13864537	CYP2D6	missense_variant	MODERATE	G	A	9	5	Ref	Ref	Ref	4	6	1	3
1	49449034	rs13652256	CYP2D6	synonymous_variant	LOW	G	C	9	4	Alt	Alt	Alt	2	4	2	5
1	49449898	rs312949642	CYP2D6	synonymous_variant	LOW	T	C	11	5	Alt,Ref	Alt,Ref	Alt,Ref	3	5	2	6
1	49450964	rs15261659	CYP2D6	3_prime_UTR_variant	MODIFIER	T	C	10	6	Alt,Ref	Alt,Ref	Alt,Ref	4	5	2	5
1	49451150	rs14822113	CYP2D6	3_prime_UTR_variant	MODIFIER	C	T	10	6	Alt	Alt	Alt	4	6	2	4
1	49451186	rs10729784	CYP2D6	3_prime_UTR_variant	MODIFIER	G	T	12	6	Alt,Ref	Alt,Ref	Alt,Ref	2	5	4	7
1	49451419	.	CYP2D6	3_prime_UTR_variant	MODIFIER	T	G	1	1	Alt	NaN	Alt	0	0	1	1
1	49451467	rs738203855	CYP2D6	3_prime_UTR_variant	MODIFIER	C	T	8	3	Alt,Ref	Alt	Alt,Ref	1	3	2	5
1	49451476	rs313499838	CYP2D6	3_prime_UTR_variant	MODIFIER	G	A	7	3	Alt	Alt	Alt	1	3	2	4
1	49459048	rs315897337	NAGA	upstream_gene_variant	MODIFIER	C	T	1	1	Ref	NaN	Ref	0	0	1	1
1	49459053	rs313735651	NAGA	upstream_gene_variant	MODIFIER	G	A	1	1	Ref	NaN	Ref	0	0	1	1
1	49465361	rs312357650	NAGA	3_prime_UTR_variant	MODIFIER	G	A	7	1	Alt	NaN	Alt	0	3	1	4
1	49465392	rs739351343	NAGA	3_prime_UTR_variant	MODIFIER	C	T	1	1	Alt	NaN	Alt	0	0	1	1
1	49529598	rs737168879	SREBF2	synonymous_variant	LOW	G	A	8	1	Alt	NaN	Alt	0	2	1	6
1	49538123	rs13864629	SREBF2	synonymous_variant	LOW	A	G	10	1	Alt	Alt	NaN	1	4	0	6
1	49587959	rs317445050	SNU13	synonymous_variant	LOW	A	G	11	1	Alt	NaN	Alt	0	3	1	8
1	49590479	rs13864674	SNU13	3_prime_UTR_variant	MODIFIER	G	A	1	1	Ref	Ref	NaN	1	1	0	0
1	49590612	rs312872358	SNU13	3_prime_UTR_variant	MODIFIER	T	C	2	1	Ref	Ref	NaN	1	1	0	1
1	49605425	rs738943915	DESI1	5_prime_UTR_variant	MODIFIER	C	G	5	1	Alt	Alt	NaN	1	4	0	1
1	49605569	rs734866516	DESI1	synonymous_variant	LOW	T	C	12	1	Alt	Alt	NaN	1	5	0	7
1	49615940	rs734171540	DESI1	missense_variant	MODERATE	C	T	7	6	Alt	Alt	Alt	4	5	2	2
1	49616103	rs731388080	DESI1	3_prime_UTR_variant	MODIFIER	G	A	2	1	Ref	Ref	NaN	1	2	0	0
1	49616514	rs314719822	PMM1	upstream_gene_variant	MODIFIER	T	C	3	1	Alt	Alt	NaN	1	3	0	0
1	49616515	rs731853225	PMM1	upstream_gene_variant	MODIFIER	G	A	10	2	Alt	Alt	NaN	2	5	0	5
1	49616575	rs317865403	PMM1	upstream_gene_variant	MODIFIER	G	A	13	1	Ref	NaN	Ref	0	7	1	6
1	49616706	rs732414435	PMM1	upstream_gene_variant	MODIFIER	A	G	7	4	Alt	Alt	Alt	3	5	1	2
1	49616757	rs735891519	PMM1	upstream_gene_variant	MODIFIER	C	T	8	1	Ref	NaN	Ref	0	2	1	6
1	49616936	rs318029276	PMM1	upstream_gene_variant	MODIFIER	A	T	9	1	Ref	NaN	Ref	0	4	1	5
1	49617061	rs15262020	PMM1	upstream_gene_variant	MODIFIER	C	T	11	2	Ref	Ref	Ref	1	5	1	6
1	49617403	rs315055650	PMM1	upstream_gene_variant	MODIFIER	G	A	11	3	Alt	Alt	Alt	2	6	1	5
1	49617550	rs734005838	PMM1	upstream_gene_variant	MODIFIER	C	T	8	1	Alt	NaN	Alt	0	5	1	3
1	49617714	rs738709231	PMM1	upstream_gene_variant	MODIFIER	A	G	8	5	Alt	Alt	Alt	4	6	1	2
1	49617769	rs731214867	PMM1	upstream_gene_variant	MODIFIER	T	C	8	1	Ref	Ref	NaN	1	3	0	5
1	49618315	rs737559761	PMM1	upstream_gene_variant	MODIFIER	G	A	7	2	Alt	NaN	Alt	0	5	2	2
1	49618401	rs314927258	PMM1	upstream_gene_variant	MODIFIER	A	G	14	2	Alt	NaN	Alt	0	6	2	8
1	49618419	rs313108482	PMM1	upstream_gene_variant	MODIFIER	T	C	8	4	Ref	Ref	Ref	2	6	2	2
1	49650760	rs312432055	ACO2	intron_variant	MODIFIER	C	T	8	1	Alt	Alt	NaN	1	3	0	5
1	49652080	rs312568315	ACO2	synonymous_variant	LOW	A	G	11	2	Ref	Ref	NaN	2	4	0	7
1	49780149	rs317547090	RANGAP1	synonymous_variant	LOW	T	G	13	1	Ref	NaN	Ref	0	6	1	7
1	49782839	rs731073893	RANGAP1	missense_variant	MODERATE	C	G	13	1	Alt	Alt	NaN	1	6	0	7
1	49953236	rs315090140	ST13	synonymous_variant	LOW	A	G	3	1	Alt	Alt	NaN	1	2	0	1
1	50094021	rs314130148	MKL1	downstream_gene_variant	MODIFIER	C	A	6	1	Alt	Alt	NaN	1	3	0	3
1	50095969	rs10726531	MKL1	downstream_gene_variant	MODIFIER	G	C	3	1	Ref	Ref	NaN	1	2	0	1
1	50097579	rs10732149	MKL1	downstream_gene_variant	MODIFIER	T	C	9	2	Ref	Ref	Ref	1	6	1	3
1	50097818	rs312388576	MKL1	downstream_gene_variant	MODIFIER	A	G	3	1	Alt	NaN	Alt	0	0	1	3
1	50097979	rs313635537	MKL1	downstream_gene_variant	MODIFIER	C	G	6	1	Ref	Ref	NaN	1	4	0	2
1	50099827	rs312914525	SGSM3	synonymous_variant	LOW	G	A	9	1	Alt	Alt	NaN	1	5	0	4
1	50126424	rs739194628	ADSL	intron_variant	MODIFIER	C	T	3	1	Alt	NaN	Alt	0	1	1	2
1	50128124	rs14822538	ADSL	synonymous_variant	LOW	G	T	15	8	Ref	Ref	Ref	3	6	5	9
1	50128457	rs14822539	ADSL	intron_variant	MODIFIER	G	C	2	1	Alt	NaN	Alt	0	1	1	1
1	50128530	rs14822540	ADSL	intron_variant	MODIFIER	T	C	2	1	Ref	Ref	NaN	1	1	0	1
1	50128883	rs739791054	ADSL	intron_variant	MODIFIER	A	G	1	1	Alt	Alt	NaN	1	1	0	0
1	50129109	rs14822545	ADSL	intron_variant	MODIFIER	G	A	5	1	Ref	Ref	NaN	1	1	0	4
1	50129132	rs14822546	ADSL	intron_variant	MODIFIER	A	G	5	2	Ref	Ref	Ref	1	1	1	4
1	50129290	rs314654756	ADSL	intron_variant	MODIFIER	G	C	3	2	Ref	Ref	Ref	1	1	1	2
1	50129311	rs13865063	ADSL	intron_variant	MODIFIER	A	G	4	2	Ref	Ref	Ref	1	1	1	3
1	50129318	rs13865064	ADSL	intron_variant	MODIFIER	A	G	4	2	Ref	Ref	Ref	1	1	1	3
1	50129342	rs13865065	ADSL	intron_variant	MODIFIER	G	T	3	1	Ref	NaN	Ref	0	1	1	2
1	50129438	rs14822552	ADSL	intron_variant	MODIFIER	T	A	4	2	Alt	Alt	Alt	1	1	1	3
1	50130180	rs312283367	ADSL	intron_variant	MODIFIER	T	C	3	1	Ref	Ref	NaN	1	1	0	2
1	50130303	rs315121953	ADSL	intron_variant	MODIFIER	C	T	4	2	Ref	Ref	Ref	1	1	1	3
1	50130305	rs313223020	ADSL	intron_variant	MODIFIER	T	C	4	2	Ref	Ref	Ref	1	1	1	3
1	50130336	rs317559484	ADSL	intron_variant	MODIFIER	C	T	5	3	Ref	Ref	Ref	1	2	2	3
1	50130342	rs316648386	ADSL	intron_variant	MODIFIER	A	G	6	2	Ref	Ref	Ref	1	2	1	4
1	50130362	rs734518571	ADSL	intron_variant	MODIFIER	A	C	4	1	Alt	Alt	NaN	1	1	0	3
1	50130437	rs314381176	ADSL	intron_variant	MODIFIER	C	T	4	1	Ref	NaN	Ref	0	1	1	3
1	50130468	rs312840433	ADSL	intron_variant	MODIFIER	C	T	4	3	Ref	Ref	Ref	1	1	2	3
1	50132669	rs317452130	ADSL	synonymous_variant	LOW	C	G	4	3	Alt	Alt	Alt	2	2	1	2
1	50136216	rs738328930	ADSL	intron_variant	MODIFIER	A	G	13	2	Alt	NaN	Alt	0	6	2	7
1	50137156	rs315408523	ADSL	intron_variant	MODIFIER	T	C	2	1	Ref	Ref	NaN	1	1	0	1
1	50137220	rs13865079	ADSL	intron_variant	MODIFIER	G	A	11	1	Ref	NaN	Ref	0	6	1	5
1	50137241	rs13865080	ADSL	intron_variant	MODIFIER	G	A	10	1	Ref	NaN	Ref	0	5	1	5
1	50137254	rs13865081	ADSL	intron_variant	MODIFIER	T	G	12	1	Ref	NaN	Ref	0	6	1	6
1	50137337	rs13865082	ADSL	synonymous_variant	LOW	A	G	17	15	Ref	Ref	Ref	7	8	8	9
1	50137421	rs13865083	ADSL	synonymous_variant	LOW	T	C	14	13	Ref	Ref	Ref	7	7	6	7
1	50145153	.	ADSL	upstream_gene_variant	MODIFIER	T	C	1	1	Ref	Ref	NaN	1	1	0	0
1	50635429	rs317211500	ATF4	intron_variant	MODIFIER	C	T	3	1	Ref	Ref	NaN	1	2	0	1
1	50636010	rs314552322	ATF4	intron_variant	MODIFIER	G	A	3	1	Ref	NaN	Ref	0	1	1	2
1	50650809	rs734223978	MIEF1	synonymous_variant	LOW	G	A	2	1	Alt	NaN	Alt	0	0	1	2
1	50650836	rs314446730	MIEF1	synonymous_variant	LOW	G	A	1	1	Ref	NaN	Ref	0	0	1	1
1	50709704	rs732779872	SYNGR1	downstream_gene_variant	MODIFIER	C	A	7	1	Ref	NaN	Ref	0	3	1	4
1	50726790	rs10727906	RPL3	synonymous_variant	LOW	T	C	4	2	Ref	NaN	Ref	0	1	2	3
1	50731615	rs80606829	RPL3	downstream_gene_variant	MODIFIER	G	C	9	1	Alt	NaN	Alt	0	4	1	5
1	50852290	.	SUN2	downstream_gene_variant	MODIFIER	C	T	3	1	Alt	Alt	NaN	1	1	0	2
1	50911986	.	DDX17	upstream_gene_variant	MODIFIER	C	T	7	1	Ref	NaN	Ref	0	5	1	2
1	51135073	rs29008283	EIF3L	synonymous_variant	LOW	G	A	8	2	Ref	Ref	Ref	1	5	1	3
1	51135142	rs13652717	EIF3L	synonymous_variant	LOW	T	C	14	2	Ref	Ref	Ref	1	5	1	9
1	51135151	rs316117858	EIF3L	synonymous_variant	LOW	A	G	17	2	Ref	Ref	NaN	2	7	0	10
1	51146345	rs10726463	-	downstream_gene_variant	MODIFIER	T	C	1	1	Alt	Alt	NaN	1	1	0	0
1	51146362	rs740522362	-	downstream_gene_variant	MODIFIER	G	A	2	2	Alt	Alt	Alt	1	1	1	1
1	51161375	rs314278679	GCAT	synonymous_variant	LOW	C	T	7	1	Ref	NaN	Ref	0	3	1	4
1	51239103	rs15265151	GGA1	synonymous_variant	LOW	T	C	13	1	Alt	Alt	NaN	1	6	0	7
1	51254935	rs731974754	CDC42EP1	downstream_gene_variant	MODIFIER	C	T	3	1	Ref	Ref	NaN	1	2	0	1
1	51255315	rs732355142	CDC42EP1	downstream_gene_variant	MODIFIER	A	G	4	1	Ref	NaN	Ref	0	2	1	2
1	51255339	rs737093762	CDC42EP1	downstream_gene_variant	MODIFIER	G	A	4	1	Ref	Ref	NaN	1	2	0	2
1	51255457	rs740484181	CDC42EP1	downstream_gene_variant	MODIFIER	G	A	4	2	Ref	Ref	Ref	1	2	1	2
1	51255501	rs734300870	CDC42EP1	downstream_gene_variant	MODIFIER	C	T	4	2	Ref	Ref	Ref	1	2	1	2
1	51255681	rs737191074	CDC42EP1	downstream_gene_variant	MODIFIER	G	A	2	2	Alt	Alt	Alt	1	1	1	1
1	51255701	rs317092889	CDC42EP1	downstream_gene_variant	MODIFIER	T	C	4	1	Ref	Ref	NaN	1	2	0	2
1	51256056	rs732666280	CDC42EP1	synonymous_variant	LOW	G	C	6	1	Ref	Ref	NaN	1	3	0	3
1	51260074	.	CDC42EP1	upstream_gene_variant	MODIFIER	C	T	1	1	Ref	Ref	NaN	1	1	0	0
1	51507514	rs315334769	TMPRSS6	upstream_gene_variant	MODIFIER	G	T	3	1	Ref	Ref	NaN	1	2	0	1
1	51507572	rs731798331	TMPRSS6	upstream_gene_variant	MODIFIER	C	T	3	1	Ref	Ref	NaN	1	2	0	1
1	51508891	rs314421494	TMPRSS6	missense_variant	MODERATE	C	T	11	1	Alt	Alt	NaN	1	6	0	5
1	51523062	rs317768213	TMPRSS6	synonymous_variant	LOW	C	T	9	1	Alt	NaN	Alt	0	3	1	6
1	51524015	rs80568620	TMPRSS6	synonymous_variant	LOW	T	G	20	2	Ref	Ref	NaN	2	10	0	10
1	51526782	rs80763470	TMPRSS6	downstream_gene_variant	MODIFIER	C	G	20	2	Alt	Alt	Alt	1	10	1	10
1	51526793	rs740819559	TMPRSS6	downstream_gene_variant	MODIFIER	T	C	10	1	Alt	Alt	NaN	1	3	0	7
1	51526806	rs80683843	TMPRSS6	downstream_gene_variant	MODIFIER	G	A	16	1	Alt	NaN	Alt	0	7	1	9
1	51526870	rs80584882	TMPRSS6	downstream_gene_variant	MODIFIER	C	T	8	7	Ref	Ref	Ref	4	4	3	4
1	51526877	rs80694411	TMPRSS6	downstream_gene_variant	MODIFIER	C	G	12	7	Ref	Ref	Ref	4	7	3	5
1	51532208	rs733592471	KCTD17	synonymous_variant	LOW	C	T	2	1	Ref	Ref	NaN	1	2	0	0
1	51543222	rs80660626	MPST	3_prime_UTR_variant	MODIFIER	G	A	19	1	Ref	NaN	Ref	0	9	1	10
1	51543314	rs80760577	MPST	3_prime_UTR_variant	MODIFIER	T	C	17	2	Ref	NaN	Ref	0	8	2	9
1	51543462	rs80643478	MPST	3_prime_UTR_variant	MODIFIER	G	A	17	1	Ref	Ref	NaN	1	8	0	9
1	51546426	rs3137630	TST	synonymous_variant	LOW	C	G	13	8	Ref	Ref	Ref	3	5	5	8
1	51546468	.	TST	synonymous_variant	LOW	C	T	3	3	Ref	Ref	Ref	2	2	1	1
1	51546498	rs3137631	TST	synonymous_variant	LOW	C	T	8	3	Alt	Alt	Alt	1	3	2	5
1	51546540	rs3137632	TST	synonymous_variant	LOW	C	T	14	7	Alt	Alt	Alt	4	7	3	7
1	51552921	rs13866122	TST	missense_variant	MODERATE	G	A	19	7	Alt	Alt	Alt	2	9	5	10
1	51601572	.	-	synonymous_variant	LOW	G	A	1	1	Ref	NaN	Ref	0	0	1	1
1	51774550	rs318152099	TXN2	synonymous_variant	LOW	C	T	1	1	Ref	Ref	NaN	1	1	0	0
1	51784400	rs13866231	TXN2	splice_region_variant,synonymous_variant	LOW	G	T	11	11	Alt	Alt	Alt	5	5	6	6
1	51784469	rs13866232	TXN2	synonymous_variant	LOW	T	C	1	1	Alt	Alt	NaN	1	1	0	0
1	51785022	rs29005137	TXN2	3_prime_UTR_variant	MODIFIER	T	C	6	1	Alt	NaN	Alt	0	0	1	6
1	51869816	rs318085183	MYH9	synonymous_variant	LOW	C	T	6	1	Alt	Alt	NaN	1	4	0	2
1	51869861	rs13866305	MYH9	synonymous_variant	LOW	T	C	11	1	Ref	Ref	NaN	1	2	0	9
1	51869873	rs13866306	MYH9	synonymous_variant	LOW	C	T	7	1	Ref	Ref	NaN	1	5	0	2
1	52154451	rs317891928	HMOX1	missense_variant	MODERATE	C	G	13	1	Ref	Ref	NaN	1	6	0	7
1	52156944	rs10722862	HMOX1	synonymous_variant	LOW	G	C	3	2	Ref	Ref	Ref	1	2	1	1
1	52157310	rs314310620	HMOX1	intron_variant	MODIFIER	C	T	1	1	Alt	NaN	Alt	0	0	1	1
1	52157393	rs312731728	HMOX1	intron_variant	MODIFIER	C	T	4	3	Alt	Alt	Alt	1	1	2	3
1	52157926	rs313247656	HMOX1	intron_variant	MODIFIER	T	C	1	1	Alt	NaN	Alt	0	0	1	1
1	52192865	rs315174327	-	synonymous_variant	LOW	G	A	1	1	Alt	NaN	Alt	0	0	1	1
1	53141965	rs312825773	-	downstream_gene_variant	MODIFIER	T	C	12	1	Alt	Alt	NaN	1	6	0	6
1	53144690	.	TIMP3	downstream_gene_variant	MODIFIER	G	A	3	1	Ref	NaN	Ref	0	1	1	2
1	53147192	rs3137475	TIMP3	synonymous_variant	LOW	G	A	11	3	Alt	Alt	Alt	2	4	1	7
1	53177732	.	TIMP3	5_prime_UTR_variant	MODIFIER	C	T	8	1	Ref	NaN	Ref	0	3	1	5
1	53348717	rs29005423	-	3_prime_UTR_variant	MODIFIER	C	T	12	1	Ref	Ref	NaN	1	5	0	7
1	53406379	rs736168535	PWP1	missense_variant	MODERATE	C	G	1	1	Alt	NaN	Alt	0	0	1	1
1	53641952	rs738056128	CRY1	downstream_gene_variant	MODIFIER	T	C	2	1	Alt	Alt	NaN	1	2	0	0
1	53641955	rs317211527	CRY1	downstream_gene_variant	MODIFIER	G	A	2	1	Ref	Ref	NaN	1	1	0	1
1	53642335	rs10731465	CRY1	downstream_gene_variant	MODIFIER	A	C	12	1	Alt	Alt	NaN	1	5	0	7
1	53644296	rs10727394	CRY1	synonymous_variant	LOW	T	C	10	1	Ref	Ref	NaN	1	7	0	3
1	53682182	rs731840126	MTERF2	missense_variant	MODERATE	A	G	2	1	Ref	NaN	Ref	0	1	1	1
1	53682992	rs15270483	MTERF2	synonymous_variant	LOW	C	T	4	1	Alt	Alt	NaN	1	3	0	1
1	53725507	rs315747108	RIC8B	downstream_gene_variant	MODIFIER	C	T	12	1	Alt	NaN	Alt	0	6	1	6
1	54028395	rs14826445	NUAK1	downstream_gene_variant	MODIFIER	G	T	14	1	Alt	Alt	NaN	1	6	0	8
1	54232761	.	C12orf75	synonymous_variant	LOW	T	C	1	1	Alt	NaN	Alt	0	0	1	1
1	54294598	rs15271923	WASHC4	downstream_gene_variant	MODIFIER	A	G	9	1	Alt	NaN	Alt	0	5	1	4
1	54634242	rs739726813	TXNRD1	downstream_gene_variant	MODIFIER	T	C	2	1	Alt	NaN	Alt	0	0	1	2
1	54637685	rs317230667	TXNRD1	synonymous_variant	LOW	A	G	4	1	Alt	Alt	NaN	1	3	0	1
1	54639001	rs315900794	TXNRD1	splice_region_variant,synonymous_variant	LOW	A	G	1	1	Alt	Alt	NaN	1	1	0	0
1	54656584	rs741226722	TXNRD1	synonymous_variant	LOW	C	T	3	2	Ref	Ref	Ref	1	2	1	1
1	54656610	rs731443464	TXNRD1	missense_variant	MODERATE	C	G	5	2	Ref	Ref	Ref	1	4	1	1
1	54684001	rs14827246	NFYB	intron_variant	MODIFIER	T	A	3	1	Ref	Ref	NaN	1	2	0	1
1	54684241	rs312997041	NFYB	intron_variant	MODIFIER	A	G	3	1	Alt	Alt	NaN	1	2	0	1
1	54685570	rs316165676	NFYB	intron_variant	MODIFIER	G	A	4	1	Alt	Alt	NaN	1	3	0	1
1	54686210	rs14827254	NFYB	intron_variant	MODIFIER	A	G	1	1	Ref	Ref	NaN	1	1	0	0
1	54716102	rs317595438	HCFC2	missense_variant	MODERATE	C	T	9	1	Alt	NaN	Alt	0	2	1	7
1	54758643	.	TDG	upstream_gene_variant	MODIFIER	G	A	2	1	Ref	Ref	NaN	1	1	0	1
1	54762487	rs316672878	HSP90B1	synonymous_variant	LOW	T	A	13	1	Ref	Ref	NaN	1	6	0	7
1	54762508	rs15273262	HSP90B1	synonymous_variant	LOW	C	T	13	1	Ref	Ref	NaN	1	6	0	7
1	54821123	rs14827440	NT5DC3	downstream_gene_variant	MODIFIER	C	T	11	1	Alt	Alt	NaN	1	5	0	6
1	54821309	rs13654172	NT5DC3	downstream_gene_variant	MODIFIER	C	T	12	1	Alt	NaN	Alt	0	6	1	6
1	54837780	rs13869394	-	upstream_gene_variant	MODIFIER	A	G	11	1	Ref	NaN	Ref	0	4	1	7
1	54898804	rs13869477	-	intergenic_variant	MODIFIER	G	T	1	1	Ref	NaN	Ref	0	0	1	1
1	55161406	rs313124937	PAH	intron_variant	MODIFIER	T	C	16	4	Ref	Ref	Ref	1	7	3	9
1	55161408	rs739484008	PAH	intron_variant	MODIFIER	C	T	16	4	Ref	Ref	Ref	1	7	3	9
1	55161510	rs314185465	PAH	intron_variant	MODIFIER	T	C	16	1	Ref	NaN	Ref	0	7	1	9
1	55161588	rs313944081	PAH	synonymous_variant	LOW	T	C	16	4	Ref	Ref	Ref	1	7	3	9
1	55161591	rs312780347	PAH	synonymous_variant	LOW	C	T	4	2	Alt	Alt	Alt	1	3	1	1
1	55161797	rs312318013	PAH	intron_variant	MODIFIER	T	A	16	2	Ref	Ref	Ref	1	7	1	9
1	55162882	rs314351096	PAH	intron_variant	MODIFIER	A	G	16	3	Ref	Ref	Ref	2	7	1	9
1	55162965	rs314311581	PAH	intron_variant	MODIFIER	C	T	16	2	Ref	Ref	Ref	1	7	1	9
1	55163200	rs738599839	PAH	intron_variant	MODIFIER	A	T	16	2	Ref	Ref	NaN	2	7	0	9
1	55163346	rs314743454	PAH	intron_variant	MODIFIER	C	T	16	2	Ref	Ref	Ref	1	7	1	9
1	55163713	rs315853156	PAH	intron_variant	MODIFIER	G	T	16	4	Ref	Ref	Ref	2	7	2	9
1	55163732	rs316876243	PAH	intron_variant	MODIFIER	A	T	12	2	Alt	NaN	Alt	0	4	2	8
1	55163771	rs315733141	PAH	intron_variant	MODIFIER	T	C	4	4	Ref	Ref	Ref	3	3	1	1
1	55163899	rs316688892	PAH	intron_variant	MODIFIER	C	A	16	3	Ref	Ref	Ref	2	7	1	9
1	55163931	rs317792726	PAH	intron_variant	MODIFIER	T	C	4	3	Ref	Ref	Ref	2	3	1	1
1	55164971	rs15274693	PAH	intron_variant	MODIFIER	C	A	3	1	Alt	NaN	Alt	0	1	1	2
1	55165861	rs315571885	PAH	3_prime_UTR_variant	MODIFIER	C	A	1	1	Ref	Ref	NaN	1	1	0	0
1	55165946	rs13654261	PAH	downstream_gene_variant	MODIFIER	T	C	13	2	Alt	Alt	Alt	1	5	1	8
1	55166753	rs316058367	PAH	downstream_gene_variant	MODIFIER	C	T	16	2	Alt	Alt	Alt	1	7	1	9
1	55166916	rs314195121	PAH	downstream_gene_variant	MODIFIER	G	C	13	1	Alt	Alt	NaN	1	5	0	8
1	55167465	rs313838103	PAH	downstream_gene_variant	MODIFIER	G	A	1	1	Ref	Ref	NaN	1	1	0	0
1	55167692	rs314344950	PAH	downstream_gene_variant	MODIFIER	C	T	5	1	Alt	Alt	NaN	1	4	0	1
1	55167886	rs732004684	PAH	downstream_gene_variant	MODIFIER	C	T	5	1	Alt	Alt	NaN	1	4	0	1
1	55169266	rs317522471	-	upstream_gene_variant	MODIFIER	G	T	5	1	Alt	Alt	NaN	1	4	0	1
1	55169661	rs318172840	-	upstream_gene_variant	MODIFIER	T	C	4	2	Alt	Alt	Alt	1	3	1	1
1	55170183	rs15274698	-	upstream_gene_variant	MODIFIER	T	C	13	1	Alt	Alt	NaN	1	5	0	8
1	55517981	rs316455821	-	3_prime_UTR_variant	MODIFIER	A	C	7	1	Ref	NaN	Ref	0	3	1	4
1	55518094	rs312599952	-	3_prime_UTR_variant	MODIFIER	G	A	7	1	Ref	NaN	Ref	0	3	1	4
1	55518172	rs314807969	-	3_prime_UTR_variant	MODIFIER	C	T	7	1	Ref	Ref	NaN	1	3	0	4
1	55518190	rs313386306	-	3_prime_UTR_variant	MODIFIER	C	T	7	1	Ref	Ref	NaN	1	3	0	4
1	55518198	rs315658127	-	3_prime_UTR_variant	MODIFIER	A	T	7	1	Ref	Ref	NaN	1	3	0	4
1	55628632	rs314991298	CHPT1	synonymous_variant	LOW	G	A	6	1	Ref	NaN	Ref	0	1	1	5
1	55804735	rs315868199	PARP12	downstream_gene_variant	MODIFIER	C	T	8	1	Ref	Ref	NaN	1	4	0	4
1	55807490	rs731360278	TBXAS1	missense_variant	MODERATE	C	T	6	1	Alt	NaN	Alt	0	3	1	3
1	56186270	rs733481016	HIPK2	synonymous_variant	LOW	T	C	1	1	Ref	Ref	NaN	1	1	0	0
1	56199798	rs314887413	HIPK2	downstream_gene_variant	MODIFIER	G	A	1	1	Ref	NaN	Ref	0	0	1	1
1	56206764	rs10724618	-	intergenic_variant	MODIFIER	A	G	4	1	Ref	Ref	NaN	1	1	0	3
1	56364742	rs14828734	KIAA1549	downstream_gene_variant	MODIFIER	G	A	1	1	Ref	NaN	Ref	0	0	1	1
1	56626828	rs315354331	AKR1D1	synonymous_variant	LOW	C	T	9	1	Alt	Alt	NaN	1	4	0	5
1	56636163	rs316445153	AKR1D1	synonymous_variant	LOW	G	C	7	1	Alt	Alt	NaN	1	3	0	4
1	56697272	rs734075096	-	intron_variant	MODIFIER	A	G	2	1	Ref	Ref	NaN	1	1	0	1
1	56699466	rs312590779	-	synonymous_variant	LOW	C	T	12	3	Alt,Ref	Alt,Ref	Ref	2	5	1	7
1	56702970	rs314258435	-	missense_variant	MODERATE	T	C	9	3	Alt	Alt	Alt	1	4	2	5
1	56706089	rs312570849	-	upstream_gene_variant	MODIFIER	G	A	6	1	Alt	NaN	Alt	0	2	1	4
1	56706298	rs13871245	-	upstream_gene_variant	MODIFIER	A	T	11	1	Alt	Alt	NaN	1	7	0	4
1	56706313	rs13871246	-	upstream_gene_variant	MODIFIER	A	G	11	1	Alt	Alt	NaN	1	7	0	4
1	56706392	rs313245392	-	upstream_gene_variant	MODIFIER	A	C	10	1	Alt	Alt	NaN	1	4	0	6
1	56706426	rs316124923	-	upstream_gene_variant	MODIFIER	G	A	8	2	Ref	Ref	Ref	1	4	1	4
1	56706640	rs315763707	-	upstream_gene_variant	MODIFIER	A	C	8	6	Ref	Ref	Ref	3	4	3	4
1	56706649	rs316702651	-	upstream_gene_variant	MODIFIER	C	T	8	6	Ref	Ref	Ref	3	4	3	4
1	56706658	rs734988442	-	upstream_gene_variant	MODIFIER	G	A	8	7	Ref	Ref	Ref	3	4	4	4
1	56706671	rs317448542	-	upstream_gene_variant	MODIFIER	T	C	14	5	Alt,Ref	Alt	Alt,Ref	2	6	3	8
1	56706681	rs731005372	-	upstream_gene_variant	MODIFIER	G	T	14	4	Alt	Alt	Alt	2	6	2	8
1	56706702	rs315254542	-	upstream_gene_variant	MODIFIER	C	T	11	5	Alt,Ref	Alt,Ref	Ref	4	7	1	4
1	56706703	rs13871253	-	upstream_gene_variant	MODIFIER	G	A	7	2	Alt	Alt	Alt	1	3	1	4
1	56706750	rs13871257	-	upstream_gene_variant	MODIFIER	G	A	6	1	Alt	NaN	Alt	0	2	1	4
1	56706774	rs317202912	-	upstream_gene_variant	MODIFIER	G	A	8	1	Ref	NaN	Ref	0	4	1	4
1	56707054	rs734689390	-	upstream_gene_variant	MODIFIER	T	G	8	4	Ref	Ref	Ref	2	4	2	4
1	56707080	rs313184924	-	upstream_gene_variant	MODIFIER	C	T	8	2	Ref	NaN	Ref	0	4	2	4
1	56707098	rs315416455	-	upstream_gene_variant	MODIFIER	G	A	9	3	Alt	Alt	Alt	1	3	2	6
1	56707350	rs313477329	-	upstream_gene_variant	MODIFIER	C	G	8	3	Ref	Ref	Ref	1	4	2	4
1	56707361	rs313908813	-	upstream_gene_variant	MODIFIER	G	A	8	1	Ref	NaN	Ref	0	4	1	4
1	56707476	rs14829045	-	upstream_gene_variant	MODIFIER	C	T	8	1	Ref	Ref	NaN	1	4	0	4
1	56707557	rs14829046	-	upstream_gene_variant	MODIFIER	C	T	9	1	Ref	Ref	NaN	1	3	0	6
1	56707639	rs738529581	-	upstream_gene_variant	MODIFIER	G	A	7	1	Ref	NaN	Ref	0	3	1	4
1	56707678	rs740597859	-	upstream_gene_variant	MODIFIER	G	A	7	1	Ref	NaN	Ref	0	3	1	4
1	56708625	rs14829056	-	upstream_gene_variant	MODIFIER	G	C	9	3	Ref	Ref	Ref	1	3	2	6
1	56958234	rs733834606	ADCK2	downstream_gene_variant	MODIFIER	A	G	2	1	Alt	Alt	NaN	1	1	0	1
1	56974815	rs15279114	NDUFB2	synonymous_variant	LOW	G	T	15	4	Alt	Alt	Alt	3	7	1	8
1	57367403	rs734171755	KIAA1147	downstream_gene_variant	MODIFIER	A	C	2	1	Alt	NaN	Alt	0	0	1	2
1	57367577	rs13872116	KIAA1147	downstream_gene_variant	MODIFIER	C	G	4	1	Ref	Ref	NaN	1	3	0	1
1	57368428	.	KIAA1147	downstream_gene_variant	MODIFIER	G	A	2	1	Ref	Ref	NaN	1	2	0	0
1	57371440	rs739969061	KIAA1147	synonymous_variant	LOW	C	T	7	1	Alt	Alt	NaN	1	3	0	4
1	57482366	rs316338089	CREB3L2	downstream_gene_variant	MODIFIER	C	A	12	2	Alt	Alt	NaN	2	6	0	6
1	57483391	rs740884471	CREB3L2	downstream_gene_variant	MODIFIER	G	A	1	1	Ref	NaN	Ref	0	0	1	1
1	57483426	rs733826630	CREB3L2	downstream_gene_variant	MODIFIER	C	T	1	1	Ref	NaN	Ref	0	0	1	1
1	57483808	rs315475640	CREB3L2	downstream_gene_variant	MODIFIER	G	A	2	1	Ref	NaN	Ref	0	1	1	1
1	57483915	rs15280429	CREB3L2	downstream_gene_variant	MODIFIER	C	T	5	1	Alt	Alt	NaN	1	4	0	1
1	57483933	rs15280430	CREB3L2	downstream_gene_variant	MODIFIER	G	A	7	1	Alt	Alt	NaN	1	5	0	2
1	57485089	rs738038676	CREB3L2	downstream_gene_variant	MODIFIER	A	G	11	1	Ref	Ref	NaN	1	6	0	5
1	57486767	rs732719329	DGKI	upstream_gene_variant	MODIFIER	T	C	1	1	Ref	NaN	Ref	0	0	1	1
1	57857759	rs741199767	-	intergenic_variant	MODIFIER	T	C	4	1	Ref	Ref	NaN	1	2	0	2
1	57858365	rs316479330	-	intergenic_variant	MODIFIER	A	C	6	1	Ref	NaN	Ref	0	4	1	2
1	57858368	rs316281722	-	intergenic_variant	MODIFIER	C	T	3	1	Ref	NaN	Ref	0	1	1	2
1	57862928	rs314313634	CHRM2	downstream_gene_variant	MODIFIER	T	A	10	1	Alt	NaN	Alt	0	3	1	7
1	57863478	rs315138103	CHRM2	downstream_gene_variant	MODIFIER	T	A	9	1	Alt	Alt	NaN	1	4	0	5
1	57863744	rs735683112	CHRM2	downstream_gene_variant	MODIFIER	C	T	9	1	Ref	NaN	Ref	0	3	1	6
1	57863875	rs316777486	CHRM2	downstream_gene_variant	MODIFIER	C	T	6	1	Ref	NaN	Ref	0	2	1	4
1	57864937	rs318112031	CHRM2	synonymous_variant	LOW	A	G	9	1	Ref	NaN	Ref	0	3	1	6
1	57865048	rs738856427	CHRM2	synonymous_variant	LOW	T	C	14	2	Alt,Ref	Ref	Alt	1	5	1	9
1	57865327	rs318151924	CHRM2	synonymous_variant	LOW	T	C	14	1	Ref	Ref	NaN	1	5	0	9
1	57882375	rs13872676	-	intergenic_variant	MODIFIER	C	G	4	1	Ref	Ref	NaN	1	1	0	3
1	58297963	rs314275991	MTPN	3_prime_UTR_variant	MODIFIER	A	G	13	1	Alt	Alt	NaN	1	6	0	7
1	58456338	rs732558911	C7orf73	3_prime_UTR_variant	MODIFIER	G	A	9	1	Alt	Alt	NaN	1	3	0	6
1	58456493	rs740579015	C7orf73	3_prime_UTR_variant	MODIFIER	T	C	9	4	Alt	Alt	Alt	2	3	2	6
1	58456610	rs733165146	C7orf73	3_prime_UTR_variant	MODIFIER	C	T	2	2	Alt,Ref	NaN	Alt,Ref	0	0	2	2
1	58456622	rs736481930	C7orf73	3_prime_UTR_variant	MODIFIER	T	C	2	2	Alt,Ref	NaN	Alt,Ref	0	0	2	2
1	59380354	rs317758653	-	3_prime_UTR_variant	MODIFIER	C	T	10	1	Alt	NaN	Alt	0	6	1	4
1	59380369	rs14831858	-	3_prime_UTR_variant	MODIFIER	A	G	11	1	Ref	NaN	Ref	0	6	1	5
1	59380377	rs736949578	-	3_prime_UTR_variant	MODIFIER	T	C	9	1	Alt	NaN	Alt	0	5	1	4
1	59380386	rs315497152	-	3_prime_UTR_variant	MODIFIER	T	C	10	1	Alt	NaN	Alt	0	6	1	4
1	59384840	rs13655860	-	missense_variant	MODERATE	C	T	9	1	Alt	Alt	NaN	1	4	0	5
1	59384872	rs13655861	-	synonymous_variant	LOW	T	C	12	1	Alt	Alt	NaN	1	5	0	7
1	60054076	rs738669346	WASHC1	upstream_gene_variant	MODIFIER	C	T	1	1	Alt	Alt	NaN	1	1	0	0
1	60220776	rs314309227	SLC6A12	downstream_gene_variant	MODIFIER	C	A	8	1	Alt	Alt	NaN	1	4	0	4
1	60221657	rs735365014	SLC6A12	downstream_gene_variant	MODIFIER	G	A	10	1	Alt	Alt	NaN	1	5	0	5
1	60222087	rs15286485	SLC6A12	downstream_gene_variant	MODIFIER	C	G	7	1	Ref	NaN	Ref	0	3	1	4
1	60256605	rs737694696	-	intergenic_variant	MODIFIER	C	T	1	1	Ref	Ref	NaN	1	1	0	0
1	60256616	rs740453554	-	intergenic_variant	MODIFIER	A	T	1	1	Ref	Ref	NaN	1	1	0	0
1	60579168	.	WNK1	synonymous_variant	LOW	C	T	2	1	Ref	Ref	NaN	1	2	0	0
1	61038065	rs13656508	ADIPOR2	downstream_gene_variant	MODIFIER	A	T	1	1	Alt	Alt	NaN	1	1	0	0
1	61038084	rs741126225	ADIPOR2	downstream_gene_variant	MODIFIER	G	A	6	4	Ref	Ref	Ref	2	3	2	3
1	61038093	rs13656509	ADIPOR2	downstream_gene_variant	MODIFIER	G	A	6	6	Alt	Alt	Alt	3	3	3	3
1	61038102	rs13656510	ADIPOR2	downstream_gene_variant	MODIFIER	C	G	6	6	Alt	Alt	Alt	3	3	3	3
1	61038474	rs740637167	ADIPOR2	downstream_gene_variant	MODIFIER	A	G	1	1	Alt	NaN	Alt	0	0	1	1
1	61728053	rs314943216	CECR1	3_prime_UTR_variant	MODIFIER	A	G	3	1	Alt	Alt	NaN	1	2	0	1
1	61730543	rs314996798	CECR1	synonymous_variant	LOW	T	C	4	1	Ref	Ref	NaN	1	1	0	3
1	61732891	.	CECR1	synonymous_variant	LOW	C	T	1	1	Alt	Alt	NaN	1	1	0	0
1	61913854	rs13876767	BID	3_prime_UTR_variant	MODIFIER	C	T	1	1	Ref	Ref	NaN	1	1	0	0
1	61914983	rs13876768	BID	synonymous_variant	LOW	A	G	1	1	Ref	Ref	NaN	1	1	0	0
1	61915007	rs13656896	BID	synonymous_variant	LOW	C	T	1	1	Ref	Ref	NaN	1	1	0	0
1	61916363	rs10723295	BID	synonymous_variant	LOW	G	A	10	1	Ref	Ref	NaN	1	4	0	6
1	61917614	rs314923314	BID	synonymous_variant	LOW	A	G	13	1	Ref	Ref	NaN	1	7	0	6
1	62144356	rs13877047	-	splice_region_variant,synonymous_variant	LOW	T	C	8	1	Ref	NaN	Ref	0	5	1	3
1	62190468	rs738180473	-	3_prime_UTR_variant	MODIFIER	C	T	4	1	Ref	NaN	Ref	0	3	1	1
1	62190552	rs731433855	-	3_prime_UTR_variant	MODIFIER	C	T	4	1	Ref	Ref	NaN	1	3	0	1
1	62190604	rs317228172	-	3_prime_UTR_variant	MODIFIER	A	G	3	3	Ref	Ref	Ref	1	1	2	2
1	62190735	rs317872717	-	3_prime_UTR_variant	MODIFIER	A	C	11	1	Alt	Alt	NaN	1	7	0	4
1	62190835	rs10724291	-	3_prime_UTR_variant	MODIFIER	T	G	3	1	Ref	Ref	NaN	1	1	0	2
1	62190886	.	-	3_prime_UTR_variant	MODIFIER	A	G	3	2	Ref	Ref	Ref	1	1	1	2
1	62192873	.	-	missense_variant	MODERATE	C	T	3	2	Ref	Ref	Ref	1	1	1	2
1	62192913	rs10724104	-	synonymous_variant	LOW	C	T	21	3	Alt	Alt	Alt	2	10	1	11
1	62196972	rs3137005	-	synonymous_variant	LOW	G	A	18	2	Alt	Alt	Alt	1	10	1	8
1	62203947	rs732522493	AKR1E2	missense_variant	MODERATE	G	A	1	1	Ref	NaN	Ref	0	0	1	1
1	62204511	.	AKR1E2	synonymous_variant	LOW	A	G	16	9	Ref	Ref	Ref	3	7	6	9
1	62205231	rs313009605	AKR1E2	synonymous_variant	LOW	A	G	3	2	Alt	Alt	Alt	1	2	1	1
1	62205267	rs312681795	AKR1E2	synonymous_variant	LOW	G	C	9	6	Ref	Ref	Ref	5	5	1	4
1	62213802	rs741474304	AKR1E2	intron_variant	MODIFIER	A	C	7	2	Ref	Ref	Ref	1	4	1	3
1	62213883	rs735336271	AKR1E2	intron_variant	MODIFIER	T	C	3	3	Alt	Alt	Alt	1	1	2	2
1	62215435	.	AKR1E2	intron_variant	MODIFIER	G	A	15	10	Ref	Ref	Ref	4	7	6	8
1	62216279	.	AKR1E2	intron_variant	MODIFIER	G	A	7	1	Alt	NaN	Alt	0	3	1	4
1	62216593	rs740270680	AKR1E2	intron_variant	MODIFIER	G	A	1	1	Ref	NaN	Ref	0	0	1	1
1	62220213	rs732710520	AKR1E2	intron_variant	MODIFIER	T	C	13	8	Ref	Ref	Ref	5	8	3	5
1	62226544	.	AKR1E2	missense_variant	MODERATE	G	C	12	9	Ref	Ref	Ref	6	6	3	6
1	62227652	rs318142228	AKR1E2	synonymous_variant	LOW	G	A	13	1	Alt	NaN	Alt	0	6	1	7
1	62227848	rs313923053	AKR1E2	missense_variant	MODERATE	A	G	7	1	Ref	NaN	Ref	0	4	1	3
1	62227852	rs739416718	AKR1E2	synonymous_variant	LOW	G	A	7	1	Ref	NaN	Ref	0	4	1	3
1	62228484	rs738558570	AKR1E2	missense_variant	MODERATE	C	T	9	1	Ref	NaN	Ref	0	5	1	4
1	63152935	rs10729679	DERA	synonymous_variant	LOW	T	C	10	1	Alt	NaN	Alt	0	6	1	4
1	63194676	rs316345945	DERA	3_prime_UTR_variant	MODIFIER	G	A	10	1	Ref	Ref	NaN	1	5	0	5
1	63310500	rs733790151	MGST1	intron_variant	MODIFIER	C	A	2	1	Alt	NaN	Alt	0	1	1	1
1	63311857	rs733492394	MGST1	5_prime_UTR_variant	MODIFIER	C	T	14	3	Alt,Ref	NaN	Alt,Ref	0	7	3	7
1	63311859	rs734443144	MGST1	5_prime_UTR_variant	MODIFIER	G	A	14	2	Alt,Ref	NaN	Alt,Ref	0	7	2	7
1	63313262	rs317924654	MGST1	synonymous_variant	LOW	T	C	8	2	Alt	Alt	Alt	1	2	1	6
1	63313285	rs316714023	MGST1	missense_variant	MODERATE	T	C	6	1	Alt	Alt	NaN	1	2	0	4
1	63315253	rs312552658	MGST1	synonymous_variant	LOW	T	G	12	1	Ref	Ref	NaN	1	5	0	7
1	63315328	rs313736631	MGST1	3_prime_UTR_variant	MODIFIER	T	C	6	2	Alt	Alt	NaN	2	5	0	1
1	65232036	rs314903482	SLCO1B3	missense_variant	MODERATE	T	C	5	2	Alt	NaN	Alt	0	2	2	3
1	65232071	rs315122881	SLCO1B3	missense_variant	MODERATE	G	A	5	2	Alt	NaN	Alt	0	2	2	3
1	65234191	rs317430060	SLCO1B3	intron_variant	MODIFIER	T	G	14	2	Ref	Ref	Ref	1	8	1	6
1	65234724	rs14837777	SLCO1B3	intron_variant	MODIFIER	G	T	14	1	Ref	Ref	NaN	1	7	0	7
1	65234840	rs313827148	SLCO1B3	intron_variant	MODIFIER	C	T	5	1	Alt	NaN	Alt	0	2	1	3
1	65235053	rs314882033	SLCO1B3	intron_variant	MODIFIER	C	T	4	1	Ref	Ref	NaN	1	4	0	0
1	65235078	rs315125786	SLCO1B3	intron_variant	MODIFIER	A	G	10	7	Ref	Ref	Ref	3	6	4	4
1	65235193	rs313233721	SLCO1B3	intron_variant	MODIFIER	G	A	11	9	Ref	Ref	Ref	4	6	5	5
1	65235203	rs313179043	SLCO1B3	intron_variant	MODIFIER	G	A	11	4	Ref	Ref	Ref	1	6	3	5
1	65235222	rs740747550	SLCO1B3	intron_variant	MODIFIER	A	G	2	1	Ref	Ref	NaN	1	2	0	0
1	65235231	rs740321343	SLCO1B3	intron_variant	MODIFIER	G	T	2	2	Ref	Ref	NaN	2	2	0	0
1	65235331	rs734309202	SLCO1B3	intron_variant	MODIFIER	G	A	12	10	Alt	Alt	Alt	4	5	6	7
1	65235355	rs313515665	SLCO1B3	intron_variant	MODIFIER	A	C	8	5	Ref	Ref	Ref	1	3	4	5
1	65235484	rs731633694	SLCO1B3	intron_variant	MODIFIER	C	T	12	10	Alt	Alt	Alt	5	5	5	7
1	65235611	rs733207292	SLCO1B3	intron_variant	MODIFIER	G	A	3	2	Ref	Ref	NaN	2	3	0	0
1	65235893	rs315013072	SLCO1B3	intron_variant	MODIFIER	T	C	4	1	Ref	NaN	Ref	0	2	1	2
1	65235898	rs314815738	SLCO1B3	intron_variant	MODIFIER	A	G	4	1	Ref	NaN	Ref	0	2	1	2
1	65235940	rs735520350	SLCO1B3	intron_variant	MODIFIER	C	T	11	6	Alt	Alt	Alt	3	7	3	4
1	65235967	rs14837780	SLCO1B3	intron_variant	MODIFIER	T	C	11	5	Ref	Ref	Ref	2	6	3	5
1	65235980	rs740316869	SLCO1B3	intron_variant	MODIFIER	A	G	11	10	Alt	Alt	Alt	5	5	5	6
1	65239001	rs15297274	SLCO1B3	downstream_gene_variant	MODIFIER	A	G	13	1	Ref	NaN	Ref	0	7	1	6
1	65239069	rs736350610	SLCO1B3	downstream_gene_variant	MODIFIER	G	C	1	1	Alt	Alt	NaN	1	1	0	0
1	65239412	rs312995838	SLCO1B3	downstream_gene_variant	MODIFIER	T	C	15	3	Ref	Ref	Ref	1	8	2	7
1	65239554	rs14837782	SLCO1B3	downstream_gene_variant	MODIFIER	T	A	13	1	Ref	NaN	Ref	0	6	1	7
1	65248736	rs13657940	-	synonymous_variant	LOW	C	T	6	5	Alt	Alt	Alt	4	5	1	1
1	65252327	rs735690896	-	synonymous_variant	LOW	T	C	7	2	Alt	Alt	Alt	1	6	1	1
1	65256942	rs739533596	-	synonymous_variant	LOW	C	T	2	1	Ref	Ref	NaN	1	2	0	0
1	65283706	rs314701495	SLCO1A2	splice_region_variant,intron_variant	LOW	C	T	11	4	Ref	Ref	Ref	2	7	2	4
1	65283909	rs732465555	SLCO1A2	intron_variant	MODIFIER	A	G	12	4	Alt	Alt	Alt	2	6	2	6
1	65285116	rs315272785	SLCO1A2	synonymous_variant	LOW	G	A	13	1	Ref	NaN	Ref	0	6	1	7
1	65288847	rs741137178	SLCO1A2	missense_variant,splice_region_variant	MODERATE	T	C	5	5	Alt	Alt	Alt	2	2	3	3
1	65290632	.	SLCO1A2	intron_variant	MODIFIER	A	G	2	1	Alt	Alt	NaN	1	2	0	0
1	65290644	.	SLCO1A2	intron_variant	MODIFIER	C	G	2	1	Alt	Alt	NaN	1	2	0	0
1	65290653	.	SLCO1A2	intron_variant	MODIFIER	G	A	2	1	Alt	Alt	NaN	1	2	0	0
1	65290734	rs13879386	SLCO1A2	intron_variant	MODIFIER	A	G	2	2	Alt	Alt	NaN	2	2	0	0
1	65290766	rs13879387	SLCO1A2	intron_variant	MODIFIER	C	G	2	2	Alt	Alt	NaN	2	2	0	0
1	65290869	rs738135693	SLCO1A2	intron_variant	MODIFIER	A	T	2	2	Alt	Alt	NaN	2	2	0	0
1	65290903	rs316988589	SLCO1A2	intron_variant	MODIFIER	G	A	2	1	Alt	NaN	Alt	0	0	1	2
1	65291356	rs736163855	SLCO1A2	intron_variant	MODIFIER	T	A	4	1	Ref	Ref	NaN	1	2	0	2
1	65291498	rs312983231	SLCO1A2	intron_variant	MODIFIER	G	A	7	1	Ref	Ref	NaN	1	4	0	3
1	65292993	rs15297441	SLCO1A2	missense_variant	MODERATE	T	C	16	3	Alt,Ref	Alt,Ref	Alt	2	9	1	7
1	65299638	rs740433971	SLCO1A2	synonymous_variant	LOW	A	G	11	4	Alt,Ref	Ref	Alt	2	5	2	6
1	65299647	rs314341465	SLCO1A2	synonymous_variant	LOW	G	A	9	1	Alt	NaN	Alt	0	3	1	6
1	65361398	rs15297788	PYROXD1	synonymous_variant	LOW	T	C	1	1	Alt	NaN	Alt	0	0	1	1
1	67085390	rs315283186	LDHB	intron_variant	MODIFIER	T	C	3	1	Ref	NaN	Ref	0	2	1	1
1	67085394	rs736928025	LDHB	intron_variant	MODIFIER	T	C	7	1	Ref	NaN	Ref	0	3	1	4
1	67085493	rs317511174	LDHB	intron_variant	MODIFIER	G	A	6	1	Alt	NaN	Alt	0	2	1	4
1	67092262	.	LDHB	synonymous_variant	LOW	T	G	23	4	Ref	Ref	Ref	3	11	1	12
1	67092328	rs10731758	LDHB	synonymous_variant	LOW	C	T	9	3	Alt	Alt	Alt	2	5	1	4
1	67093718	rs15302123	LDHB	synonymous_variant	LOW	C	T	7	3	Alt,Ref	Alt,Ref	Ref	2	3	1	4
1	67093933	rs13658736	LDHB	3_prime_UTR_variant	MODIFIER	G	A	1	1	Ref	NaN	Ref	0	0	1	1
1	67101818	rs317168352	GYS2	upstream_gene_variant	MODIFIER	T	A	11	1	Alt	Alt	NaN	1	7	0	4
1	67128046	rs315257125	GYS2	synonymous_variant	LOW	A	G	10	1	Ref	NaN	Ref	0	4	1	6
1	67132177	rs313081435	GYS2	intron_variant	MODIFIER	T	C	1	1	Alt	NaN	Alt	0	0	1	1
1	67134513	rs312351034	GYS2	synonymous_variant	LOW	T	C	1	1	Ref	Ref	NaN	1	1	0	0
1	67140161	rs316265632	GYS2	synonymous_variant	LOW	C	T	10	9	Alt	Alt	Alt	4	4	5	6
1	67247458	rs315772796	KRAS	downstream_gene_variant	MODIFIER	G	A	1	1	Ref	Ref	NaN	1	1	0	0
1	67247460	rs312878093	KRAS	stop_retained_variant	LOW	C	T	1	1	Ref	Ref	NaN	1	1	0	0
1	67623322	.	-	downstream_gene_variant	MODIFIER	G	A	1	1	Alt	Alt	NaN	1	1	0	0
1	67712317	rs735709796	-	downstream_gene_variant	MODIFIER	G	T	9	1	Ref	Ref	NaN	1	7	0	2
1	68056548	rs313787716	FGFR1OP2	3_prime_UTR_variant	MODIFIER	G	A	16	1	Ref	Ref	NaN	1	9	0	7
1	68341613	rs313770281	PPFIBP1	synonymous_variant	LOW	C	T	11	1	Ref	Ref	NaN	1	6	0	5
1	68359402	.	CYB5R3	3_prime_UTR_variant	MODIFIER	C	T	2	1	Alt	Alt	NaN	1	1	0	1
1	68359422	rs316706693	CYB5R3	3_prime_UTR_variant	MODIFIER	C	T	6	1	Alt	Alt	NaN	1	2	0	4
1	68359435	rs312672902	CYB5R3	3_prime_UTR_variant	MODIFIER	G	C	13	1	Ref	Ref	NaN	1	6	0	7
1	68359456	rs316935962	CYB5R3	3_prime_UTR_variant	MODIFIER	A	G	13	1	Alt	Alt	NaN	1	5	0	8
1	68359681	rs317236747	CYB5R3	3_prime_UTR_variant	MODIFIER	T	C	8	1	Alt	Alt	NaN	1	5	0	3
1	68360354	rs313055595	CYB5R3	3_prime_UTR_variant	MODIFIER	C	T	9	1	Ref	NaN	Ref	0	6	1	3
1	68360689	rs317676031	CYB5R3	3_prime_UTR_variant	MODIFIER	A	C	9	1	Ref	Ref	NaN	1	6	0	3
1	68361187	.	CYB5R3	3_prime_UTR_variant	MODIFIER	A	G	8	2	Alt	Alt	NaN	2	4	0	4
1	68361188	.	CYB5R3	3_prime_UTR_variant	MODIFIER	T	G	12	1	Alt	Alt	NaN	1	5	0	7
1	68365169	rs314335904	CYB5R3	synonymous_variant	LOW	G	A	10	1	Ref	Ref	NaN	1	5	0	5
1	68365689	rs13659320	CYB5R3	synonymous_variant	LOW	G	A	8	1	Alt	Alt	NaN	1	6	0	2
1	68366390	rs10729773	CYB5R3	synonymous_variant	LOW	C	G	9	3	Ref	Ref	NaN	3	6	0	3
1	68366413	rs740277804	CYB5R3	synonymous_variant	LOW	G	A	3	1	Alt	Alt	NaN	1	3	0	0
1	68368702	.	CYB5R3	missense_variant	MODERATE	C	A	3	1	Alt	Alt	NaN	1	3	0	0
1	68384250	rs736170274	-	synonymous_variant	LOW	G	A	2	1	Ref	Ref	NaN	1	1	0	1
1	68427722	rs316228352	ARFGAP3	downstream_gene_variant	MODIFIER	C	T	8	1	Alt	NaN	Alt	0	3	1	5
1	68427725	rs314290851	ARFGAP3	downstream_gene_variant	MODIFIER	A	T	8	1	Alt	NaN	Alt	0	3	1	5
1	68427744	rs317723230	ARFGAP3	downstream_gene_variant	MODIFIER	A	G	5	1	Ref	Ref	NaN	1	2	0	3
1	68440199	rs314684536	ARFGAP3	missense_variant	MODERATE	C	T	15	1	Ref	NaN	Ref	0	6	1	9
1	68478020	rs15305717	PACSIN2	synonymous_variant	LOW	G	A	8	1	Alt	Alt	NaN	1	3	0	5
1	68591680	rs13882728	TSPO	3_prime_UTR_variant	MODIFIER	G	A	19	3	Ref	Ref	Ref	2	9	1	10
1	68591766	rs312712963	TSPO	3_prime_UTR_variant	MODIFIER	A	G	16	1	Ref	Ref	NaN	1	9	0	7
1	68591771	rs316621192	TSPO	3_prime_UTR_variant	MODIFIER	A	G	16	1	Ref	Ref	NaN	1	9	0	7
1	68591808	rs29006054	TSPO	3_prime_UTR_variant	MODIFIER	C	T	9	2	Alt	Alt	NaN	2	6	0	3
1	68591837	rs317887717	TSPO	3_prime_UTR_variant	MODIFIER	G	A	16	2	Ref	Ref	NaN	2	9	0	7
1	68591894	rs10730143	TSPO	3_prime_UTR_variant	MODIFIER	G	A	9	3	Alt	Alt	Alt	2	6	1	3
1	69135756	.	-	synonymous_variant	LOW	C	T	15	4	Ref	Ref	Ref	3	8	1	7
1	69137238	rs312824820	-	intron_variant	MODIFIER	A	G	1	1	Alt	NaN	Alt	0	0	1	1
1	69139212	rs317813268	-	synonymous_variant	LOW	G	A	13	6	Ref	Ref	Ref	3	6	3	7
1	69139338	rs10726045	-	synonymous_variant	LOW	C	T	13	5	Alt	Alt	Alt	3	6	2	7
1	69143367	rs14842446	-	intron_variant	MODIFIER	A	G	1	1	Ref	Ref	NaN	1	1	0	0
1	69146224	rs318184262	-	missense_variant	MODERATE	G	A	12	6	Ref	Ref	Ref	3	6	3	6
1	69148617	rs10723393	SAMM50	upstream_gene_variant	MODIFIER	A	T	9	5	Alt	Alt	Alt	2	4	3	5
1	69151766	rs735639467	SAMM50	upstream_gene_variant	MODIFIER	C	T	4	3	Alt	Alt	NaN	3	4	0	0
1	69151804	rs739127878	SAMM50	upstream_gene_variant	MODIFIER	C	T	9	3	Alt,Ref	Alt,Ref	Ref	2	5	1	4
1	69152054	rs732301399	SAMM50	upstream_gene_variant	MODIFIER	T	C	3	2	Alt	Alt	NaN	2	3	0	0
1	69152094	rs739840550	SAMM50	upstream_gene_variant	MODIFIER	G	A	3	3	Alt	Alt	NaN	3	3	0	0
1	69152124	rs316293976	SAMM50	upstream_gene_variant	MODIFIER	T	G	6	4	Alt,Ref	Ref	Alt	3	5	1	1
1	69152127	rs314692865	SAMM50	upstream_gene_variant	MODIFIER	C	T	2	1	Ref	NaN	Ref	0	1	1	1
1	69152192	rs312606978	SAMM50	upstream_gene_variant	MODIFIER	G	A	10	1	Ref	Ref	NaN	1	5	0	5
1	69152285	rs741481411	SAMM50	upstream_gene_variant	MODIFIER	C	T	13	6	Alt,Ref	Alt,Ref	Alt	2	6	4	7
1	69152321	rs318183291	SAMM50	upstream_gene_variant	MODIFIER	A	G	9	3	Ref	Ref	NaN	3	5	0	4
1	69152376	rs739067112	SAMM50	upstream_gene_variant	MODIFIER	G	A	3	3	Alt	Alt	NaN	3	3	0	0
1	69152416	rs312298934	SAMM50	upstream_gene_variant	MODIFIER	T	C	8	3	Alt	Alt	NaN	3	4	0	4
1	69152433	rs316853136	SAMM50	upstream_gene_variant	MODIFIER	A	G	14	9	Alt,Ref	Alt,Ref	Alt	5	7	4	7
1	69152456	rs735102625	SAMM50	upstream_gene_variant	MODIFIER	A	T	3	3	Alt	Alt	NaN	3	3	0	0
1	69152478	rs733504221	SAMM50	upstream_gene_variant	MODIFIER	T	A	4	3	Alt	Alt	NaN	3	3	0	1
1	69152632	rs314921591	SAMM50	upstream_gene_variant	MODIFIER	T	C	14	6	Alt	Alt	Alt	3	6	3	8
1	69152637	rs739053648	SAMM50	upstream_gene_variant	MODIFIER	G	A	11	3	Ref	Ref	Ref	1	5	2	6
1	69152687	rs15307828	SAMM50	upstream_gene_variant	MODIFIER	T	C	2	1	Alt	NaN	Alt	0	1	1	1
1	69152760	rs317370924	SAMM50	upstream_gene_variant	MODIFIER	A	G	4	3	Alt	Alt	NaN	3	3	0	1
1	69152834	rs731563875	SAMM50	upstream_gene_variant	MODIFIER	C	G	2	1	Ref	NaN	Ref	0	1	1	1
1	70291265	rs312978242	NUP50	3_prime_UTR_variant	MODIFIER	A	G	2	1	Alt	NaN	Alt	0	0	1	2
1	70587952	rs315160931	FBLN1	synonymous_variant	LOW	T	G	10	2	Alt	Alt	Alt	1	3	1	7
1	70587979	rs315930247	FBLN1	synonymous_variant	LOW	A	G	10	2	Alt	NaN	Alt	0	3	2	7
1	70588605	rs315684491	FBLN1	synonymous_variant	LOW	C	T	10	1	Alt	NaN	Alt	0	3	1	7
1	70598595	rs731836770	FBLN1	intron_variant	MODIFIER	G	A	12	2	Alt	Alt	Alt	1	4	1	8
1	70626759	rs315793867	FBLN1	3_prime_UTR_variant	MODIFIER	G	A	14	1	Alt	NaN	Alt	0	9	1	5
1	70627478	rs317805421	FBLN1	3_prime_UTR_variant	MODIFIER	G	A	13	3	Ref	Ref	Ref	2	9	1	4
1	70627495	rs735223403	FBLN1	3_prime_UTR_variant	MODIFIER	G	A	13	3	Ref	Ref	Ref	2	9	1	4
1	71330657	rs737728766	CDPF1	intron_variant	MODIFIER	C	A	2	1	Alt	Alt	NaN	1	1	0	1
1	71333984	.	PPARA	splice_region_variant,intron_variant	LOW	A	C	1	1	Alt	Alt	NaN	1	1	0	0
1	71347097	rs738937793	PPARA	intron_variant	MODIFIER	C	A	10	1	Ref	Ref	NaN	1	6	0	4
1	71358406	rs13886097	PPARA	synonymous_variant	LOW	T	C	13	1	Ref	Ref	NaN	1	6	0	7
1	71361762	rs733640885	PPARA	intron_variant	MODIFIER	A	G	10	1	Alt	NaN	Alt	0	4	1	6
1	71361849	rs741163157	PPARA	intron_variant	MODIFIER	A	G	3	1	Alt	NaN	Alt	0	1	1	2
1	71362471	rs13886099	PPARA	intron_variant	MODIFIER	C	T	15	2	Alt	Alt	Alt	1	7	1	8
1	71362700	rs314962406	PPARA	intron_variant	MODIFIER	A	G	1	1	Alt	NaN	Alt	0	0	1	1
1	71362948	rs733130206	PPARA	synonymous_variant	LOW	C	T	12	1	Alt	NaN	Alt	0	4	1	8
1	71363045	rs14844903	PPARA	3_prime_UTR_variant	MODIFIER	A	G	18	1	Alt	NaN	Alt	0	7	1	11
1	71363119	rs317707694	PPARA	3_prime_UTR_variant	MODIFIER	C	G	13	6	Ref	Ref	Ref	3	7	3	6
1	71363154	rs736747861	PPARA	3_prime_UTR_variant	MODIFIER	A	G	12	2	Alt	Alt	Alt	1	4	1	8
1	71363423	rs318233878	CDPF1	intron_variant	MODIFIER	C	T	12	5	Alt	Alt	Alt	2	4	3	8
1	71363444	rs794641139	CDPF1	intron_variant	MODIFIER	C	T	12	4	Alt	Alt	Alt	1	4	3	8
1	71363476	rs741571784	CDPF1	intron_variant	MODIFIER	C	T	18	2	Alt	NaN	Alt	0	7	2	11
1	71363486	.	CDPF1	intron_variant	MODIFIER	T	C	12	2	Alt	NaN	Alt	0	4	2	8
1	71364274	rs740153711	CDPF1	intron_variant	MODIFIER	C	T	9	4	Ref	Ref	Ref	2	4	2	5
1	71364283	rs735405787	CDPF1	intron_variant	MODIFIER	C	G	9	2	Ref	NaN	Ref	0	4	2	5
1	71364598	rs739334534	CDPF1	intron_variant	MODIFIER	G	T	12	1	Alt	Alt	NaN	1	4	0	8
1	71365083	rs314360477	CDPF1	intron_variant	MODIFIER	T	C	14	1	Ref	NaN	Ref	0	6	1	8
1	71365128	rs312785004	CDPF1	intron_variant	MODIFIER	G	A	14	1	Ref	NaN	Ref	0	6	1	8
1	71365132	rs317474539	CDPF1	intron_variant	MODIFIER	A	G	14	1	Ref	NaN	Ref	0	6	1	8
1	71365181	rs314728948	CDPF1	intron_variant	MODIFIER	A	G	14	1	Ref	Ref	NaN	1	6	0	8
1	71365741	rs738540207	CDPF1	intron_variant	MODIFIER	A	G	9	1	Ref	NaN	Ref	0	5	1	4
1	71366762	rs313903728	CDPF1	intron_variant	MODIFIER	A	G	13	1	Alt	Alt	NaN	1	7	0	6
1	71366798	rs315366585	CDPF1	intron_variant	MODIFIER	C	T	16	2	Alt	Alt	Alt	1	7	1	9
1	71366830	rs313820358	CDPF1	intron_variant	MODIFIER	T	C	13	1	Alt	NaN	Alt	0	7	1	6
1	71366838	rs317802216	CDPF1	intron_variant	MODIFIER	C	T	13	1	Alt	NaN	Alt	0	7	1	6
1	71366869	rs14844904	CDPF1	intron_variant	MODIFIER	A	G	13	1	Alt	NaN	Alt	0	7	1	6
1	71367890	rs15313127	CDPF1	intron_variant	MODIFIER	C	G	15	3	Ref	Ref	Ref	2	7	1	8
1	71367954	rs734308781	CDPF1	intron_variant	MODIFIER	A	G	12	1	Alt	Alt	NaN	1	4	0	8
1	71368034	rs313237774	CDPF1	intron_variant	MODIFIER	T	C	10	1	Ref	Ref	NaN	1	6	0	4
1	71368088	rs735217168	CDPF1	intron_variant	MODIFIER	A	G	5	1	Ref	Ref	NaN	1	2	0	3
1	71368174	rs315913775	CDPF1	intron_variant	MODIFIER	G	A	6	1	Ref	Ref	NaN	1	3	0	3
1	71368224	rs739534496	CDPF1	intron_variant	MODIFIER	T	C	8	2	Ref	Ref	Ref	1	3	1	5
1	71368289	rs315679232	CDPF1	intron_variant	MODIFIER	T	G	11	1	Ref	Ref	NaN	1	7	0	4
1	71369069	rs740499955	CDPF1	intron_variant	MODIFIER	C	T	1	1	Ref	Ref	NaN	1	1	0	0
1	71369285	rs312903928	CDPF1	intron_variant	MODIFIER	C	T	9	1	Ref	NaN	Ref	0	3	1	6
1	71369626	rs316135758	CDPF1	intron_variant	MODIFIER	C	T	10	3	Alt	Alt	Alt	2	5	1	5
1	71369674	rs794425517	CDPF1	intron_variant	MODIFIER	G	A	16	1	Alt	Alt	NaN	1	7	0	9
1	71369693	rs317267134	CDPF1	intron_variant	MODIFIER	G	A	15	1	Alt	Alt	NaN	1	5	0	10
1	71372071	rs733359106	CDPF1	3_prime_UTR_variant	MODIFIER	A	C	1	1	Alt	Alt	NaN	1	1	0	0
1	71400724	.	TTC38	upstream_gene_variant	MODIFIER	A	G	15	5	Ref	Ref	Ref	2	7	3	8
1	71400762	.	TTC38	synonymous_variant	LOW	T	C	17	8	Alt	Alt	Alt	3	9	5	8
1	71401889	.	TTC38	intron_variant	MODIFIER	G	T	2	1	Ref	Ref	NaN	1	2	0	0
1	71404600	.	TTC38	intron_variant	MODIFIER	A	G	22	5	Ref	Ref	Ref	2	11	3	11
1	71406439	rs80746007	TTC38	intron_variant	MODIFIER	G	A	6	5	Ref	Ref	Ref	2	2	3	4
1	71406470	rs80714571	TTC38	intron_variant	MODIFIER	C	T	1	1	Ref	NaN	Ref	0	0	1	1
1	71408953	rs735751570	TTC38	intron_variant	MODIFIER	A	G	11	7	Alt	Alt	Alt	3	5	4	6
1	71410113	.	TTC38	intron_variant	MODIFIER	C	T	12	9	Alt	Alt	Alt	4	4	5	8
1	71411249	rs741138663	TTC38	intron_variant	MODIFIER	A	T	7	1	Ref	NaN	Ref	0	2	1	5
1	71411903	.	TTC38	intron_variant	MODIFIER	A	C	15	8	Alt	Alt	Alt	4	5	4	10
1	71414274	.	TTC38	intron_variant	MODIFIER	A	G	4	1	Ref	NaN	Ref	0	1	1	3
1	71414317	rs738617056	TTC38	intron_variant	MODIFIER	C	T	2	1	Ref	Ref	NaN	1	2	0	0
1	71414337	rs739337673	TTC38	intron_variant	MODIFIER	A	G	17	2	Ref	Ref	NaN	2	9	0	8
1	71416653	.	TTC38	intron_variant	MODIFIER	G	A	3	2	Ref	NaN	Ref	0	1	2	2
1	71416680	.	TTC38	intron_variant	MODIFIER	T	A	1	1	Ref	NaN	Ref	0	0	1	1
1	71418354	rs739020149	TTC38	intron_variant	MODIFIER	A	G	18	3	Alt,Ref	Ref	Alt	1	7	2	11
1	71418592	rs737217288	TTC38	intron_variant	MODIFIER	G	C	14	7	Ref	Ref	Ref	2	5	5	9
1	71418597	.	TTC38	intron_variant	MODIFIER	A	G	1	1	Ref	Ref	NaN	1	1	0	0
1	71418609	rs314563876	TTC38	intron_variant	MODIFIER	G	A	20	7	Ref	Ref	Ref	3	9	4	11
1	71418734	.	TTC38	intron_variant	MODIFIER	C	T	17	9	Ref	Ref	Ref	2	8	7	9
1	71418746	.	TTC38	intron_variant	MODIFIER	G	A	20	11	Ref	Ref	Ref	3	9	8	11
1	71418828	rs739281942	TTC38	intron_variant	MODIFIER	C	T	8	7	Ref	Ref	Ref	2	3	5	5
1	71418904	rs316760971	TTC38	intron_variant	MODIFIER	A	G	17	11	Alt,Ref	Alt	Alt,Ref	4	6	7	11
1	71419033	rs315294425	TTC38	intron_variant	MODIFIER	G	T	12	11	Alt	Alt	Alt	3	4	8	8
1	71419046	rs314180076	TTC38	intron_variant	MODIFIER	C	G	17	11	Alt,Ref	Ref	Alt,Ref	4	6	7	11
1	71419059	rs318228670	TTC38	intron_variant	MODIFIER	G	T	17	11	Alt,Ref	Ref	Alt,Ref	4	6	7	11
1	71419206	rs10726177	TTC38	intron_variant	MODIFIER	C	T	15	1	Alt	NaN	Alt	0	5	1	10
1	71419323	rs740682072	TTC38	intron_variant	MODIFIER	C	T	11	10	Ref	Ref	Ref	3	4	7	7
1	71419528	rs316125138	TTC38	intron_variant	MODIFIER	G	A	12	1	Ref	NaN	Ref	0	4	1	8
1	71419580	rs16091865	TTC38	intron_variant	MODIFIER	A	G	16	8	Alt	Alt	Alt	3	7	5	9
1	71419749	rs735290014	TTC38	intron_variant	MODIFIER	T	A	17	9	Ref	Ref	Ref	4	6	5	11
1	71419796	rs737398722	TTC38	intron_variant	MODIFIER	G	A	17	9	Ref	Ref	Ref	3	6	6	11
1	71420127	rs734392658	TTC38	intron_variant	MODIFIER	A	G	15	7	Ref	Ref	Ref	3	6	4	9
1	71420144	rs734950504	TTC38	intron_variant	MODIFIER	G	C	14	4	Ref	Ref	Ref	1	5	3	9
1	71420209	rs794286346	TTC38	intron_variant	MODIFIER	T	C	16	7	Ref	Ref	Ref	3	7	4	9
1	71420215	rs738264119	TTC38	intron_variant	MODIFIER	C	T	12	1	Alt	Alt	NaN	1	4	0	8
1	71436076	rs730902828	TTC38	synonymous_variant	LOW	T	C	2	2	Ref	Ref	NaN	2	2	0	0
1	71437912	rs733408953	TTC38	synonymous_variant	LOW	A	G	15	15	Ref	Ref	Ref	8	8	7	7
1	71437917	rs734135858	TTC38	missense_variant	MODERATE	A	G	15	15	Ref	Ref	Ref	8	8	7	7
1	71438000	rs734966357	TTC38	missense_variant	MODERATE	A	G	20	10	Alt,Ref	Ref	Alt,Ref	4	9	6	11
1	71438007	.	TTC38	missense_variant	MODERATE	G	A	9	9	Ref	Ref	Ref	8	8	1	1
1	71440343	rs738799654	TTC38	synonymous_variant	LOW	T	C	17	2	Ref	Ref	Ref	1	7	1	10
1	71440374	rs739549590	TTC38	missense_variant	MODERATE	A	G	20	5	Ref	Ref	Ref	2	9	3	11
1	71440433	rs794037478	TTC38	synonymous_variant	LOW	C	T	16	2	Alt	NaN	Alt	0	7	2	9
1	71444342	rs794110744	TTC38	synonymous_variant	LOW	T	C	13	4	Alt,Ref	Alt,Ref	Ref	2	6	2	7
1	71444348	rs80648242	TTC38	synonymous_variant	LOW	A	G	3	2	Ref	NaN	Ref	0	1	2	2
1	71446708	rs80669825	TTC38	synonymous_variant	LOW	T	C	15	12	Alt	Alt	Alt	4	5	8	10
1	71446713	rs739751609	TTC38	missense_variant	MODERATE	T	G	12	12	Ref	Ref	Ref	4	4	8	8
1	71449903	rs736617482	TTC38	downstream_gene_variant	MODIFIER	G	C	3	1	Ref	NaN	Ref	0	1	1	2
1	71449920	rs733802840	TTC38	downstream_gene_variant	MODIFIER	G	A	16	4	Ref	Ref	Ref	1	7	3	9
1	71450413	rs739237386	TTC38	downstream_gene_variant	MODIFIER	A	G	12	1	Ref	Ref	NaN	1	7	0	5
1	71450433	rs313751491	TTC38	downstream_gene_variant	MODIFIER	T	C	12	2	Alt	Alt	Alt	1	7	1	5
1	71450477	rs312894791	TTC38	downstream_gene_variant	MODIFIER	G	A	17	9	Alt	Alt	Alt	6	8	3	9
1	71450522	rs316281325	TTC38	downstream_gene_variant	MODIFIER	A	T	3	2	Alt	Alt	Alt	1	1	1	2
1	71451286	rs740922605	TTC38	downstream_gene_variant	MODIFIER	C	T	17	3	Ref	Ref	Ref	1	8	2	9
1	71451319	rs732074012	TTC38	downstream_gene_variant	MODIFIER	G	A	9	1	Ref	NaN	Ref	0	4	1	5
1	71720937	rs313207285	BCL2L14	upstream_gene_variant	MODIFIER	G	A	4	2	Ref	Ref	Ref	1	2	1	2
1	71726103	rs316173138	BCL2L14	synonymous_variant	LOW	T	C	4	1	Ref	NaN	Ref	0	2	1	2
1	71745031	rs731424734	-	intergenic_variant	MODIFIER	A	G	1	1	Alt	NaN	Alt	0	0	1	1
1	71745051	rs734869700	-	intergenic_variant	MODIFIER	T	C	1	1	Alt	NaN	Alt	0	0	1	1
1	71890323	rs737449100	MANSC1	3_prime_UTR_variant	MODIFIER	C	T	3	3	Alt	Alt	Alt	1	1	2	2
1	71890394	rs314500081	MANSC1	3_prime_UTR_variant	MODIFIER	A	G	5	2	Ref	Ref	Ref	1	1	1	4
1	71890402	rs313523840	MANSC1	3_prime_UTR_variant	MODIFIER	C	A	5	3	Ref	Ref	Ref	1	1	2	4
1	71890414	rs734127331	MANSC1	stop_retained_variant	LOW	C	T	5	5	Alt	Alt	Alt	2	2	3	3
1	71890865	rs314169743	MANSC1	missense_variant	MODERATE	C	T	6	3	Alt	Alt	Alt	1	2	2	4
1	71890867	rs318238578	MANSC1	missense_variant	MODERATE	T	C	4	2	Ref	Ref	Ref	1	1	1	3
1	71891045	rs734221245	MANSC1	missense_variant	MODERATE	G	A	1	1	Ref	Ref	NaN	1	1	0	0
1	71891093	rs314785483	MANSC1	missense_variant	MODERATE	T	C	5	3	Ref	Ref	Ref	1	2	2	3
1	71891170	rs313368429	MANSC1	missense_variant	MODERATE	T	C	4	3	Ref	NaN	Ref	0	0	3	4
1	71891200	rs317399761	MANSC1	missense_variant	MODERATE	G	C	5	4	Ref	NaN	Ref	0	1	4	4
1	71891208	rs315706261	MANSC1	synonymous_variant	LOW	T	C	4	4	Ref	NaN	Ref	0	0	4	4
1	71891355	rs317775604	MANSC1	synonymous_variant	LOW	A	G	5	3	Ref	Ref	Ref	1	1	2	4
1	71891362	rs314322066	MANSC1	missense_variant	MODERATE	C	T	4	3	Ref	Ref	Ref	1	1	2	3
1	71891377	rs313854774	MANSC1	missense_variant	MODERATE	C	T	4	3	Ref	Ref	Ref	1	1	2	3
1	71896168	rs731741200	MANSC1	synonymous_variant	LOW	T	C	3	1	Alt	NaN	Alt	0	1	1	2
1	71963702	rs80653153	-	downstream_gene_variant	MODIFIER	A	C	3	1	Alt	Alt	NaN	1	1	0	2
1	71963858	rs80709879	-	downstream_gene_variant	MODIFIER	G	A	3	1	Alt	Alt	NaN	1	1	0	2
1	71965372	rs314068777	-	synonymous_variant	LOW	T	C	3	1	Ref	Ref	NaN	1	2	0	1
1	71976859	rs312754539	-	synonymous_variant	LOW	G	A	4	3	Alt	NaN	Alt	0	0	3	4
1	72059517	rs316456225	CREBL2	3_prime_UTR_variant	MODIFIER	G	A	14	1	Alt	NaN	Alt	0	6	1	8
1	73196425	rs315835328	FGF23	downstream_gene_variant	MODIFIER	T	G	12	1	Alt	NaN	Alt	0	5	1	7
1	73196680	rs734014793	FGF23	downstream_gene_variant	MODIFIER	A	G	13	1	Alt	NaN	Alt	0	6	1	7
1	75377665	rs10726229	TSPAN9	downstream_gene_variant	MODIFIER	T	A	10	2	Alt	NaN	Alt	0	2	2	8
1	75379330	rs741299576	TSPAN9	downstream_gene_variant	MODIFIER	G	C	2	1	Alt	NaN	Alt	0	0	1	2
1	76146340	rs737453549	-	upstream_gene_variant	MODIFIER	G	A	5	2	Alt	Alt	Alt	1	4	1	1
1	76146387	rs313328125	-	synonymous_variant	LOW	G	A	11	2	Ref	Ref	Ref	1	7	1	4
1	76149821	rs794450468	-	synonymous_variant	LOW	A	C	3	1	Ref	Ref	NaN	1	2	0	1
1	76151079	rs13737328	-	missense_variant	MODERATE	T	C	4	2	Alt	Alt	Alt	1	3	1	1
1	76155381	.	-	intron_variant	MODIFIER	T	G	3	3	Ref	NaN	Ref	0	0	3	3
1	76155382	.	-	intron_variant	MODIFIER	G	C	3	3	Ref	NaN	Ref	0	0	3	3
1	76164059	rs734680838	-	intron_variant	MODIFIER	C	T	5	2	Ref	Ref	Ref	1	3	1	2
1	76164093	rs13886317	-	synonymous_variant	LOW	C	A	6	4	Alt,Ref	Alt	Alt,Ref	1	2	3	4
1	76164711	rs317745881	-	missense_variant	MODERATE	C	T	4	4	Ref	Ref	Ref	1	1	3	3
1	76165226	rs318088150	-	intron_variant	MODIFIER	C	T	6	3	Ref	NaN	Ref	0	2	3	4
1	76166072	rs312495916	-	intron_variant	MODIFIER	G	A	13	1	Ref	Ref	NaN	1	6	0	7
1	76166414	rs13886316	-	missense_variant	MODERATE	A	G	6	2	Alt,Ref	Alt	Ref	1	2	1	4
1	76169851	rs315789306	-	intron_variant	MODIFIER	A	G	14	1	Ref	Ref	NaN	1	9	0	5
1	76171251	rs737791996	-	missense_variant	MODERATE	C	T	13	3	Alt,Ref	Alt	Alt,Ref	1	6	2	7
1	76173171	rs313597118	-	missense_variant	MODERATE	A	G	6	1	Alt	Alt	NaN	1	3	0	3
1	76234331	rs734329451	-	synonymous_variant	LOW	G	A	9	3	Ref	Ref	Ref	1	3	2	6
1	76234382	rs80771416	-	synonymous_variant	LOW	T	C	16	2	Ref	Ref	NaN	2	10	0	6
1	76234669	rs313690265	-	intron_variant	MODIFIER	G	A	9	3	Alt	Alt	Alt	2	5	1	4
1	76234902	rs14845050	-	intron_variant	MODIFIER	G	C	12	3	Alt	Alt	Alt	2	8	1	4
1	76235421	rs80610705	-	intron_variant	MODIFIER	A	G	10	1	Ref	NaN	Ref	0	6	1	4
1	76237901	rs15313308	-	missense_variant	MODERATE	T	C	17	4	Alt,Ref	Alt,Ref	Alt	2	9	2	8
1	76238947	rs313022231	-	missense_variant	MODERATE	A	G	16	2	Ref	Ref	NaN	2	10	0	6
1	76241499	rs732702893	-	missense_variant	MODERATE	A	G	6	2	Ref	Ref	Ref	1	5	1	1
1	76245917	rs794672061	-	synonymous_variant	LOW	C	A	16	3	Ref	Ref	NaN	3	10	0	6
1	76263134	rs318014036	-	downstream_gene_variant	MODIFIER	C	T	1	1	Alt	Alt	NaN	1	1	0	0
1	76478010	rs317479468	-	downstream_gene_variant	MODIFIER	A	G	11	1	Ref	Ref	NaN	1	9	0	2
1	76769963	rs737575136	CSTB	synonymous_variant	LOW	C	T	7	1	Ref	Ref	NaN	1	4	0	3
1	76769972	rs13818304	CSTB	synonymous_variant	LOW	C	G	10	1	Ref	Ref	NaN	1	7	0	3
1	76809709	rs317572844	KPNA1	3_prime_UTR_variant	MODIFIER	A	G	1	1	Alt	Alt	NaN	1	1	0	0
1	76956722	rs14845385	GAPDH	3_prime_UTR_variant	MODIFIER	A	C	11	9	Ref	Ref	Ref	5	6	4	5
1	76956723	rs14845386	GAPDH	3_prime_UTR_variant	MODIFIER	G	A	11	8	Ref	Ref	Ref	5	6	3	5
1	76991527	rs732466652	CHD4	synonymous_variant	LOW	C	T	8	1	Ref	Ref	NaN	1	4	0	4
1	77153159	rs10725304	COPS7A	synonymous_variant	LOW	G	C	11	1	Ref	NaN	Ref	0	5	1	6
1	77168507	rs313441187	MLF2	splice_region_variant,synonymous_variant	LOW	C	T	13	2	Alt	Alt	NaN	2	8	0	5
1	77349150	rs312758983	PHB2	3_prime_UTR_variant	MODIFIER	T	C	6	1	Ref	NaN	Ref	0	3	1	3
1	77379437	rs316343964	C1S	upstream_gene_variant	MODIFIER	T	C	11	1	Ref	Ref	NaN	1	5	0	6
1	77380690	rs315599817	C1S	missense_variant	MODERATE	G	A	13	10	Ref	Ref	Ref	6	6	4	7
1	77382004	rs313909176	C1S	missense_variant	MODERATE	G	A	14	5	Alt	Alt	Alt	3	8	2	6
1	77382108	rs740296375	C1S	missense_variant	MODERATE	T	A	1	1	Alt	NaN	Alt	0	0	1	1
1	77382134	rs732795596	C1S	synonymous_variant	LOW	C	T	13	1	Alt	NaN	Alt	0	6	1	7
1	77382459	rs13887326	C1S	missense_variant	MODERATE	G	A	13	1	Alt	NaN	Alt	0	7	1	6
1	77383488	rs14845732	C1S	missense_variant	MODERATE	A	C	13	2	Alt	NaN	Alt	0	6	2	7
1	77384143	rs315323631	C1S	intron_variant	MODIFIER	A	T	3	2	Ref	Ref	Ref	1	1	1	2
1	77384224	rs316573791	C1S	missense_variant	MODERATE	C	T	13	2	Alt	NaN	Alt	0	6	2	7
1	77385460	rs740673133	C1S	missense_variant,splice_region_variant	MODERATE	G	A	13	2	Ref	Ref	Ref	1	6	1	7
1	77387630	rs733334780	C1S	synonymous_variant	LOW	G	A	13	2	Ref	Ref	Ref	1	6	1	7
1	77387699	.	C1S	synonymous_variant	LOW	T	C	10	1	Ref	NaN	Ref	0	4	1	6
1	77388130	.	C1S	missense_variant	MODERATE	G	A	13	1	Ref	NaN	Ref	0	6	1	7
1	77388206	rs314842307	C1S	synonymous_variant	LOW	C	T	13	2	Ref	NaN	Ref	0	6	2	7
1	77388740	rs737549602	-	downstream_gene_variant	MODIFIER	C	T	7	2	Alt	Alt	Alt	1	2	1	5
1	77388761	rs316062898	-	downstream_gene_variant	MODIFIER	C	T	4	3	Alt	Alt	Alt	1	1	2	3
1	77388765	rs733637890	-	downstream_gene_variant	MODIFIER	A	G	5	1	Ref	NaN	Ref	0	2	1	3
1	77391796	rs739588733	-	downstream_gene_variant	MODIFIER	T	C	7	6	Alt	Alt	Alt	3	4	3	3
1	77391883	rs315864533	-	downstream_gene_variant	MODIFIER	C	T	2	2	Ref	Ref	Ref	1	1	1	1
1	77391945	rs730956888	-	downstream_gene_variant	MODIFIER	A	G	1	1	Ref	NaN	Ref	0	0	1	1
1	77392318	rs316180026	-	downstream_gene_variant	MODIFIER	T	C	3	3	Ref	Ref	Ref	1	1	2	2
1	77392326	rs737175920	-	downstream_gene_variant	MODIFIER	A	G	13	13	Ref	Ref	Ref	6	6	7	7
1	77392416	rs740622503	-	downstream_gene_variant	MODIFIER	G	A	13	3	Ref	Ref	Ref	1	6	2	7
1	77392419	rs314174022	-	downstream_gene_variant	MODIFIER	G	A	1	1	Alt	NaN	Alt	0	0	1	1
1	77392572	.	-	synonymous_variant	LOW	G	A	13	3	Ref	Ref	Ref	1	6	2	7
1	77392635	rs316333010	-	synonymous_variant	LOW	A	T	13	2	Ref	Ref	Ref	1	6	1	7
1	77392803	rs741704419	-	synonymous_variant	LOW	G	C	13	1	Ref	Ref	NaN	1	6	0	7
1	77420925	rs316302319	CLSTN3	downstream_gene_variant	MODIFIER	G	C	21	1	Ref	NaN	Ref	0	10	1	11
1	77422925	rs732171647	-	missense_variant	MODERATE	G	A	2	1	Alt	NaN	Alt	0	1	1	1
1	77422944	rs734260055	-	synonymous_variant	LOW	G	A	12	1	Alt	NaN	Alt	0	5	1	7
1	77442809	rs317925341	PEX5	synonymous_variant	LOW	A	G	11	1	Ref	Ref	NaN	1	5	0	6
1	77538417	rs313774609	ZYX	synonymous_variant	LOW	A	C	12	1	Ref	NaN	Ref	0	6	1	6
1	77538450	rs314407975	ZYX	synonymous_variant	LOW	A	G	12	1	Ref	NaN	Ref	0	6	1	6
1	77757652	rs312341228	RAP1GAP1	downstream_gene_variant	MODIFIER	C	T	2	1	Ref	NaN	Ref	0	1	1	1
1	77758128	rs315089472	GSTK1	downstream_gene_variant	MODIFIER	G	A	1	1	Ref	Ref	NaN	1	1	0	0
1	77758201	rs15316369	GSTK1	downstream_gene_variant	MODIFIER	T	C	10	4	Ref	Ref	Ref	3	5	1	5
1	77758232	rs318148635	GSTK1	downstream_gene_variant	MODIFIER	G	T	10	2	Ref	Ref	NaN	2	6	0	4
1	77758616	rs733550533	GSTK1	downstream_gene_variant	MODIFIER	G	T	9	3	Ref	Ref	NaN	3	6	0	3
1	77758704	rs317088061	GSTK1	downstream_gene_variant	MODIFIER	G	A	9	3	Ref	Ref	Ref	2	6	1	3
1	77758797	rs315403483	GSTK1	downstream_gene_variant	MODIFIER	C	A	3	1	Ref	Ref	NaN	1	3	0	0
1	77758844	rs315664595	GSTK1	downstream_gene_variant	MODIFIER	T	C	2	1	Ref	NaN	Ref	0	1	1	1
1	77758874	rs15316374	GSTK1	downstream_gene_variant	MODIFIER	G	C	6	3	Ref	Ref	Ref	1	3	2	3
1	77758889	rs15316376	GSTK1	downstream_gene_variant	MODIFIER	A	G	10	2	Ref	Ref	Ref	1	6	1	4
1	77758951	rs15316381	GSTK1	downstream_gene_variant	MODIFIER	C	T	7	1	Ref	NaN	Ref	0	4	1	3
1	77759101	rs15316385	GSTK1	downstream_gene_variant	MODIFIER	C	T	9	2	Ref	Ref	Ref	1	5	1	4
1	77759133	rs13772197	GSTK1	downstream_gene_variant	MODIFIER	A	T	12	3	Ref	Ref	Ref	2	6	1	6
1	77759140	rs737184735	GSTK1	downstream_gene_variant	MODIFIER	G	A	1	1	Ref	NaN	Ref	0	0	1	1
1	77759406	rs315575782	GSTK1	downstream_gene_variant	MODIFIER	T	C	7	1	Ref	NaN	Ref	0	2	1	5
1	77759407	rs794644052	GSTK1	downstream_gene_variant	MODIFIER	G	A	6	1	Ref	NaN	Ref	0	2	1	4
1	77759509	rs315870437	GSTK1	downstream_gene_variant	MODIFIER	C	T	6	1	Ref	Ref	NaN	1	4	0	2
1	77760505	rs15316397	GSTK1	downstream_gene_variant	MODIFIER	C	T	7	1	Alt	NaN	Alt	0	1	1	6
1	77760618	rs15316399	GSTK1	downstream_gene_variant	MODIFIER	A	G	14	1	Alt	NaN	Alt	0	6	1	8
1	77760915	rs737056090	GSTK1	downstream_gene_variant	MODIFIER	A	G	2	1	Ref	NaN	Ref	0	1	1	1
1	77760943	rs740592583	GSTK1	downstream_gene_variant	MODIFIER	G	T	1	1	Ref	NaN	Ref	0	0	1	1
1	77761025	rs734401704	GSTK1	3_prime_UTR_variant	MODIFIER	G	A	1	1	Ref	NaN	Ref	0	0	1	1
1	77761138	rs312733182	GSTK1	3_prime_UTR_variant	MODIFIER	C	T	16	2	Alt,Ref	NaN	Alt,Ref	0	8	2	8
1	77761145	rs732235978	GSTK1	3_prime_UTR_variant	MODIFIER	A	C	1	1	Alt	Alt	NaN	1	1	0	0
1	77761209	.	GSTK1	3_prime_UTR_variant	MODIFIER	G	A	1	1	Alt	Alt	NaN	1	1	0	0
1	77763126	rs15316409	GSTK1	synonymous_variant	LOW	G	A	9	1	Ref	NaN	Ref	0	2	1	7
1	77763222	rs316707238	GSTK1	synonymous_variant	LOW	C	T	2	1	Alt	Alt	NaN	1	1	0	1
1	78280056	rs318165303	-	intron_variant,non_coding_transcript_variant	MODIFIER	C	T	3	1	Ref	NaN	Ref	0	0	1	3
1	78280105	rs315881070	-	intron_variant,non_coding_transcript_variant	MODIFIER	A	C	4	1	Alt	NaN	Alt	0	0	1	4
1	78391205	rs734543733	GABARAPL1	3_prime_UTR_variant	MODIFIER	A	T	3	1	Alt	NaN	Alt	0	2	1	1
1	78391891	rs80647901	GABARAPL1	intron_variant	MODIFIER	T	C	7	2	Alt	Alt	Alt	1	3	1	4
1	78392038	.	GABARAPL1	intron_variant	MODIFIER	G	T	3	1	Alt	Alt	NaN	1	2	0	1
1	78392363	rs80665656	GABARAPL1	intron_variant	MODIFIER	T	C	7	1	Alt	Alt	NaN	1	3	0	4
1	78392625	.	GABARAPL1	intron_variant	MODIFIER	C	A	3	1	Alt	Alt	NaN	1	2	0	1
1	78392862	rs731831070	GABARAPL1	intron_variant	MODIFIER	G	A	6	1	Alt	NaN	Alt	0	1	1	5
1	78392908	rs738628843	GABARAPL1	intron_variant	MODIFIER	T	C	3	1	Alt	NaN	Alt	0	2	1	1
1	78400862	rs740112267	GABARAPL1	5_prime_UTR_variant	MODIFIER	G	T	12	1	Alt	Alt	NaN	1	6	0	6
1	78481985	rs317647594	HAO2	downstream_gene_variant	MODIFIER	T	C	10	1	Ref	Ref	NaN	1	6	0	4
1	78482203	rs737703341	HAO2	downstream_gene_variant	MODIFIER	T	C	5	1	Alt	Alt	NaN	1	2	0	3
1	78482325	rs314684743	HAO2	downstream_gene_variant	MODIFIER	G	A	6	1	Alt	Alt	NaN	1	2	0	4
1	78482332	rs312685956	HAO2	downstream_gene_variant	MODIFIER	G	A	6	1	Alt	Alt	NaN	1	2	0	4
1	78482351	rs316048061	HAO2	downstream_gene_variant	MODIFIER	T	A	6	1	Ref	Ref	NaN	1	2	0	4
1	78482604	rs16029410	HAO2	downstream_gene_variant	MODIFIER	A	T	7	2	Alt	Alt	Alt	1	3	1	4
1	78482623	rs794346922	HAO2	downstream_gene_variant	MODIFIER	G	A	6	1	Ref	Ref	NaN	1	4	0	2
1	78482683	rs738319491	HAO2	downstream_gene_variant	MODIFIER	A	G	6	1	Ref	Ref	NaN	1	4	0	2
1	78482941	rs80781619	HAO2	downstream_gene_variant	MODIFIER	G	C	15	1	Ref	Ref	NaN	1	7	0	8
1	78482948	rs740630456	HAO2	downstream_gene_variant	MODIFIER	G	A	3	2	Ref	Ref	Ref	1	1	1	2
1	78483096	rs80664932	HAO2	downstream_gene_variant	MODIFIER	C	T	5	2	Ref	Ref	Ref	1	2	1	3
1	78490019	rs731890016	HAO2	synonymous_variant	LOW	T	C	8	1	Ref	NaN	Ref	0	3	1	5
1	78490587	rs15317450	HAO2	missense_variant	MODERATE	G	A	8	1	Alt	NaN	Alt	0	3	1	5
1	78490763	rs735678690	HAO2	synonymous_variant	LOW	T	C	2	1	Ref	Ref	NaN	1	1	0	1
1	78490764	rs739240148	HAO2	missense_variant	MODERATE	G	A	2	1	Ref	Ref	NaN	1	1	0	1
1	78492251	rs312684384	HAO2	synonymous_variant	LOW	T	G	1	1	Alt	Alt	NaN	1	1	0	0
1	78492266	rs316585773	HAO2	synonymous_variant	LOW	G	A	1	1	Alt	Alt	NaN	1	1	0	0
1	79266257	rs15318422	SIDT1	downstream_gene_variant	MODIFIER	C	T	2	2	Alt	Alt	NaN	2	2	0	0
1	79266287	rs15318424	SIDT1	downstream_gene_variant	MODIFIER	G	C	2	1	Alt	Alt	NaN	1	2	0	0
1	79266300	rs15318425	SIDT1	downstream_gene_variant	MODIFIER	T	C	1	1	Alt	Alt	NaN	1	1	0	0
1	79266308	rs15318427	SIDT1	downstream_gene_variant	MODIFIER	G	A	1	1	Alt	Alt	NaN	1	1	0	0
1	79289116	.	SIDT1	synonymous_variant	LOW	G	A	1	1	Ref	Ref	NaN	1	1	0	0
1	79774154	rs733559190	RABL3	splice_region_variant,synonymous_variant	LOW	C	T	2	1	Ref	NaN	Ref	0	1	1	1
1	79795056	rs316133553	HGD	5_prime_UTR_variant	MODIFIER	T	A	5	5	Alt	Alt	Alt	3	3	2	2
1	79795072	rs734794314	HGD	5_prime_UTR_variant	MODIFIER	T	C	7	6	Ref	Ref	Ref	3	4	3	3
1	79795083	rs315383553	HGD	5_prime_UTR_variant	MODIFIER	C	T	15	4	Alt	Alt	Alt	3	9	1	6
1	79800368	rs3137596	HGD	synonymous_variant	LOW	C	T	10	2	Ref	Ref	Ref	1	4	1	6
1	79801862	rs14847488	HGD	intron_variant	MODIFIER	C	T	7	1	Alt	NaN	Alt	0	3	1	4
1	79802098	.	HGD	intron_variant	MODIFIER	G	A	9	1	Alt	NaN	Alt	0	5	1	4
1	79803366	.	HGD	intron_variant	MODIFIER	C	T	2	1	Ref	NaN	Ref	0	0	1	2
1	79803477	rs313681890	HGD	synonymous_variant	LOW	T	C	7	1	Alt	Alt	NaN	1	4	0	3
1	79803574	rs317260720	HGD	intron_variant	MODIFIER	C	T	17	1	Ref	Ref	NaN	1	8	0	9
1	79803605	rs315930863	HGD	intron_variant	MODIFIER	C	A	13	1	Ref	Ref	NaN	1	5	0	8
1	79803698	rs317664011	HGD	intron_variant	MODIFIER	C	T	15	1	Ref	Ref	NaN	1	8	0	7
1	79803936	rs314658601	HGD	intron_variant	MODIFIER	C	T	7	1	Alt	Alt	NaN	1	4	0	3
1	79804334	rs314106578	HGD	intron_variant	MODIFIER	C	T	6	1	Ref	NaN	Ref	0	4	1	2
1	79804605	rs316140469	HGD	intron_variant	MODIFIER	C	T	11	1	Ref	NaN	Ref	0	5	1	6
1	79804626	rs314691983	HGD	intron_variant	MODIFIER	G	A	9	1	Ref	NaN	Ref	0	4	1	5
1	79804747	.	HGD	intron_variant	MODIFIER	A	G	1	1	Alt	Alt	NaN	1	1	0	0
1	79804775	rs13889333	HGD	intron_variant	MODIFIER	G	A	9	1	Ref	Ref	NaN	1	4	0	5
1	79804792	rs13889334	HGD	intron_variant	MODIFIER	C	T	10	2	Ref	Ref	NaN	2	6	0	4
1	79804798	rs13889335	HGD	intron_variant	MODIFIER	C	T	11	2	Ref	Ref	NaN	2	6	0	5
1	79805426	rs315149200	HGD	synonymous_variant	LOW	G	A	15	3	Ref	Ref	Ref	1	8	2	7
1	79805468	rs312309476	HGD	synonymous_variant	LOW	A	G	8	1	Ref	NaN	Ref	0	3	1	5
1	79807684	rs315801683	HGD	synonymous_variant	LOW	C	T	7	1	Alt	NaN	Alt	0	4	1	3
1	79807743	.	HGD	synonymous_variant	LOW	A	C	5	3	Ref	Ref	Ref	1	2	2	3
1	79812260	rs316721596	HGD	synonymous_variant	LOW	A	G	7	1	Alt	NaN	Alt	0	4	1	3
1	79813973	rs741378041	HGD	downstream_gene_variant	MODIFIER	T	C	1	1	Alt	NaN	Alt	0	0	1	1
1	79816383	rs313254377	NDUFB4	3_prime_UTR_variant	MODIFIER	T	C	1	1	Ref	Ref	NaN	1	1	0	0
1	79915336	.	LRRC58	intron_variant	MODIFIER	G	A	1	1	Ref	Ref	NaN	1	1	0	0
1	79921578	rs316714596	LRRC58	downstream_gene_variant	MODIFIER	A	T	16	1	Ref	Ref	NaN	1	8	0	8
1	80166187	rs313666744	POPDC2	intron_variant	MODIFIER	C	G	11	1	Ref	Ref	NaN	1	7	0	4
1	80340525	rs316712370	SLC22A15	downstream_gene_variant	MODIFIER	G	A	1	1	Ref	NaN	Ref	0	0	1	1
1	80484686	rs739171535	-	intergenic_variant	MODIFIER	C	T	5	1	Alt	Alt	NaN	1	4	0	1
1	80488014	rs13890251	VANGL1	downstream_gene_variant	MODIFIER	A	G	1	1	Alt	Alt	NaN	1	1	0	0
1	83059137	rs10722226	GRAMD1C	synonymous_variant	LOW	A	G	5	1	Alt	NaN	Alt	0	0	1	5
1	83074399	rs14850646	GRAMD1C	intron_variant	MODIFIER	C	T	5	1	Alt	NaN	Alt	0	2	1	3
1	83174531	rs735419248	CLDND1	3_prime_UTR_variant	MODIFIER	G	C	5	2	Ref	NaN	Ref	0	0	2	5
1	83605563	rs13894022	F5	synonymous_variant	LOW	A	G	8	1	Alt	Alt	NaN	1	5	0	3
1	83610589	rs317113746	F5	synonymous_variant	LOW	A	G	4	1	Ref	NaN	Ref	0	1	1	3
1	83634459	rs313203962	F5	intron_variant	MODIFIER	T	C	4	1	Ref	NaN	Ref	0	2	1	2
1	83634520	rs317179833	F5	intron_variant	MODIFIER	G	C	12	8	Alt	Alt	Alt	4	7	4	5
1	83634523	rs316107953	F5	intron_variant	MODIFIER	G	A	12	8	Alt	Alt	Alt	4	7	4	5
1	83634599	rs313343736	F5	intron_variant	MODIFIER	T	C	2	2	Ref	Ref	Ref	1	1	1	1
1	83634614	rs317182573	F5	intron_variant	MODIFIER	T	C	2	2	Ref	Ref	Ref	1	1	1	1
1	83634622	rs737348836	F5	intron_variant	MODIFIER	C	A	2	2	Ref	Ref	Ref	1	1	1	1
1	83634720	rs315820063	F5	intron_variant	MODIFIER	A	G	5	3	Ref	Ref	Ref	1	3	2	2
1	83634747	rs734026203	F5	intron_variant	MODIFIER	G	A	5	3	Ref	Ref	Ref	1	3	2	2
1	83634964	rs317461163	F5	intron_variant	MODIFIER	T	C	12	7	Ref	Ref	Ref	4	9	3	3
1	83635067	rs315126651	F5	intron_variant	MODIFIER	G	A	14	9	Ref	Ref	Ref	5	10	4	4
1	83635125	rs313321731	F5	intron_variant	MODIFIER	A	G	5	2	Ref	Ref	NaN	2	4	0	1
1	83635301	rs735092508	F5	intron_variant	MODIFIER	T	A	11	5	Alt	Alt	Alt	3	8	2	3
1	83635369	rs317926254	F5	intron_variant	MODIFIER	G	A	6	4	Ref	Ref	Ref	3	5	1	1
1	83635404	rs732479388	F5	intron_variant	MODIFIER	C	T	6	2	Ref	Ref	Ref	1	5	1	1
1	83635477	rs14851114	F5	intron_variant	MODIFIER	T	C	8	1	Ref	NaN	Ref	0	4	1	4
1	83635548	rs318149207	F5	intron_variant	MODIFIER	G	A	3	2	Ref	Ref	Ref	1	2	1	1
1	83640962	rs315487792	F5	downstream_gene_variant	MODIFIER	A	G	10	2	Ref	Ref	Ref	1	7	1	3
1	83640975	rs318214877	F5	downstream_gene_variant	MODIFIER	T	G	6	2	Ref	Ref	Ref	1	2	1	4
1	83641012	rs315578356	F5	downstream_gene_variant	MODIFIER	A	C	10	2	Ref	NaN	Ref	0	7	2	3
1	83641049	rs314035540	F5	downstream_gene_variant	MODIFIER	T	G	10	4	Ref	Ref	Ref	2	7	2	3
1	83641103	rs317806373	F5	downstream_gene_variant	MODIFIER	A	G	10	3	Ref	Ref	NaN	3	7	0	3
1	83641112	rs316292908	F5	downstream_gene_variant	MODIFIER	A	G	10	2	Ref	Ref	NaN	2	7	0	3
1	83641457	rs314831668	F5	downstream_gene_variant	MODIFIER	T	C	10	2	Alt	Alt	Alt	1	7	1	3
1	84102433	rs13894675	SFT2D2	downstream_gene_variant	MODIFIER	G	A	15	1	Ref	NaN	Ref	0	6	1	9
1	84102745	rs13894677	SFT2D2	downstream_gene_variant	MODIFIER	A	G	9	1	Alt	NaN	Alt	0	6	1	3
1	84102857	rs13894679	SFT2D2	downstream_gene_variant	MODIFIER	T	C	12	1	Ref	NaN	Ref	0	5	1	7
1	84102861	rs740940425	SFT2D2	downstream_gene_variant	MODIFIER	A	G	10	1	Alt	NaN	Alt	0	3	1	7
1	84102934	rs735169823	SFT2D2	downstream_gene_variant	MODIFIER	A	G	7	1	Ref	NaN	Ref	0	3	1	4
1	84102936	rs738648468	SFT2D2	downstream_gene_variant	MODIFIER	C	T	7	1	Ref	NaN	Ref	0	3	1	4
1	84103642	rs14851677	SFT2D2	downstream_gene_variant	MODIFIER	T	C	7	1	Alt	Alt	NaN	1	3	0	4
1	84104087	rs741416619	SFT2D2	downstream_gene_variant	MODIFIER	T	C	7	1	Alt	NaN	Alt	0	4	1	3
1	84105144	rs737155479	SFT2D2	downstream_gene_variant	MODIFIER	T	C	5	3	Alt	Alt	Alt	1	3	2	2
1	84105181	rs739188660	SFT2D2	downstream_gene_variant	MODIFIER	C	T	6	3	Alt	Alt	Alt	1	3	2	3
1	84105232	rs733879147	SFT2D2	downstream_gene_variant	MODIFIER	T	C	5	3	Alt	Alt	Alt	1	3	2	2
1	84112142	rs13894695	SFT2D2	synonymous_variant	LOW	T	C	14	1	Alt	NaN	Alt	0	5	1	9
1	84118171	rs316495474	TIPRL	synonymous_variant	LOW	C	T	15	1	Ref	NaN	Ref	0	5	1	10
1	84161124	rs10726900	CPOX	3_prime_UTR_variant	MODIFIER	G	T	9	2	Alt	Alt	NaN	2	6	0	3
1	84161172	rs314721373	CPOX	3_prime_UTR_variant	MODIFIER	C	G	15	1	Ref	NaN	Ref	0	5	1	10
1	84167292	rs10726520	CPOX	synonymous_variant	LOW	A	C	11	1	Ref	Ref	NaN	1	5	0	6
1	84167295	rs317006259	CPOX	synonymous_variant	LOW	C	T	3	1	Ref	NaN	Ref	0	0	1	3
1	84169036	rs732589667	CPOX	synonymous_variant	LOW	G	A	7	1	Ref	Ref	NaN	1	5	0	2
1	84287994	rs735464639	COL8A1	5_prime_UTR_variant	MODIFIER	G	C	2	1	Ref	NaN	Ref	0	1	1	1
1	84852120	rs3137027	NIT2	synonymous_variant	LOW	G	T	11	1	Ref	NaN	Ref	0	4	1	7
1	84854177	.	NIT2	synonymous_variant	LOW	T	C	7	1	Alt	NaN	Alt	0	3	1	4
1	84856130	rs314150485	NIT2	synonymous_variant	LOW	C	G	9	2	Alt	Alt	NaN	2	6	0	3
1	84857854	rs315532623	NIT2	synonymous_variant	LOW	T	C	6	1	Alt	Alt	NaN	1	3	0	3
1	84858637	rs314845820	NIT2	3_prime_UTR_variant	MODIFIER	G	T	11	1	Alt	Alt	NaN	1	6	0	5
1	84858653	rs313278857	NIT2	3_prime_UTR_variant	MODIFIER	C	T	11	1	Alt	NaN	Alt	0	6	1	5
1	84858655	.	NIT2	3_prime_UTR_variant	MODIFIER	C	A	7	1	Alt	NaN	Alt	0	3	1	4
1	84858695	rs315471278	NIT2	3_prime_UTR_variant	MODIFIER	A	G	14	1	Ref	NaN	Ref	0	8	1	6
1	84859660	.	TOMM70	downstream_gene_variant	MODIFIER	A	G	3	1	Alt	NaN	Alt	0	2	1	1
1	85263320	rs315956728	SENP7	synonymous_variant	LOW	C	T	2	1	Alt	Alt	NaN	1	1	0	1
1	85343217	.	CEP97	upstream_gene_variant	MODIFIER	G	T	2	2	Alt	NaN	Alt	0	0	2	2
1	85344421	rs732436575	RPL24	synonymous_variant	LOW	C	T	2	1	Ref	NaN	Ref	0	1	1	1
1	85378934	rs318139118	NXPE3	synonymous_variant	LOW	G	A	2	1	Ref	Ref	NaN	1	2	0	0
1	87435449	rs313985816	CD47	3_prime_UTR_variant	MODIFIER	C	T	5	1	Alt	NaN	Alt	0	1	1	4
1	87441213	rs739361523	CD47	intron_variant	MODIFIER	A	T	4	1	Ref	Ref	NaN	1	3	0	1
1	87441225	rs13648294	CD47	intron_variant	MODIFIER	A	G	4	1	Alt	Alt	NaN	1	2	0	2
1	87452143	rs314182670	CD47	intron_variant	MODIFIER	C	T	1	1	Ref	Ref	NaN	1	1	0	0
1	87475544	rs739705775	IFT57	synonymous_variant	LOW	C	T	2	1	Alt	NaN	Alt	0	1	1	1
1	87481646	rs739562235	IFT57	synonymous_variant	LOW	T	C	11	2	Ref	Ref	NaN	2	5	0	6
1	87482147	rs732574877	IFT57	synonymous_variant	LOW	A	G	11	1	Alt	Alt	NaN	1	5	0	6
1	87489122	rs316348911	IFT57	upstream_gene_variant	MODIFIER	A	G	8	3	Alt	Alt	Alt	1	3	2	5
1	87489170	rs316544036	IFT57	upstream_gene_variant	MODIFIER	G	T	4	3	Alt	Alt	Alt	2	3	1	1
1	87489520	rs312935425	IFT57	upstream_gene_variant	MODIFIER	C	T	4	2	Alt	Alt	NaN	2	3	0	1
1	87489529	rs315336087	IFT57	upstream_gene_variant	MODIFIER	G	A	4	2	Alt	Alt	NaN	2	3	0	1
1	87491082	rs734971955	IFT57	upstream_gene_variant	MODIFIER	G	C	4	3	Ref	Ref	NaN	3	4	0	0
1	87492758	rs316651116	HHLA2	missense_variant	MODERATE	G	C	4	3	Ref	Ref	NaN	3	3	0	1
1	87492836	rs315155216	HHLA2	missense_variant	MODERATE	C	T	5	2	Ref	Ref	NaN	2	5	0	0
1	87492844	rs13899076	HHLA2	missense_variant	MODERATE	T	G	5	3	Ref	Ref	NaN	3	5	0	0
1	87492859	rs13899077	HHLA2	synonymous_variant	LOW	C	T	5	4	Ref	Ref	NaN	4	5	0	0
1	87492875	rs13899078	HHLA2	missense_variant	MODERATE	A	G	5	3	Ref	Ref	NaN	3	5	0	0
1	87493009	rs13899079	HHLA2	missense_variant	MODERATE	G	T	4	4	Ref	Ref	NaN	4	4	0	0
1	87493721	rs313509685	HHLA2	missense_variant	MODERATE	T	C	3	3	Ref	Ref	NaN	3	3	0	0
1	87495750	rs736182156	HHLA2	missense_variant	MODERATE	C	G	3	1	Ref	Ref	NaN	1	2	0	1
1	87495754	rs739729899	HHLA2	missense_variant	MODERATE	A	G	3	1	Ref	Ref	NaN	1	2	0	1
1	87500386	rs741289629	MYH15	downstream_gene_variant	MODIFIER	C	A	2	1	Ref	Ref	NaN	1	1	0	1
1	87501256	rs13899103	MYH15	downstream_gene_variant	MODIFIER	G	C	4	2	Ref	Ref	Ref	1	3	1	1
1	87501262	rs13899104	MYH15	downstream_gene_variant	MODIFIER	G	A	4	2	Ref	Ref	Ref	1	3	1	1
1	87811200	rs314922897	-	intergenic_variant	MODIFIER	G	T	13	1	Alt	Alt	NaN	1	8	0	5
1	87820407	rs10730079	-	intergenic_variant	MODIFIER	T	C	8	1	Ref	NaN	Ref	0	4	1	4
1	88268166	rs316507345	NECTIN3	synonymous_variant	LOW	C	T	5	2	Ref	Ref	NaN	2	4	0	1
1	88282875	rs314430532	-	intergenic_variant	MODIFIER	G	C	3	1	Ref	Ref	NaN	1	2	0	1
1	88282882	rs737625408	-	intergenic_variant	MODIFIER	T	C	4	1	Ref	Ref	NaN	1	3	0	1
1	88293944	rs794719398	-	intergenic_variant	MODIFIER	C	A	3	2	Ref	Ref	NaN	2	3	0	0
1	88293945	rs794310945	-	intergenic_variant	MODIFIER	A	G	3	2	Ref	Ref	NaN	2	3	0	0
1	88294015	rs15339222	-	intergenic_variant	MODIFIER	G	C	3	1	Ref	Ref	NaN	1	2	0	1
1	88294036	.	-	intergenic_variant	MODIFIER	A	C	4	1	Alt	Alt	NaN	1	1	0	3
1	88294210	rs15339223	-	intergenic_variant	MODIFIER	T	C	2	1	Alt	Alt	NaN	1	2	0	0
1	88294596	rs313479878	-	intergenic_variant	MODIFIER	T	C	1	1	Alt	Alt	NaN	1	1	0	0
1	88294609	rs314306020	-	intergenic_variant	MODIFIER	A	G	1	1	Alt	Alt	NaN	1	1	0	0
1	88294661	rs316283013	-	intergenic_variant	MODIFIER	C	T	3	1	Alt	Alt	NaN	1	2	0	1
1	88294941	rs739225054	-	intergenic_variant	MODIFIER	A	G	5	1	Alt	Alt	NaN	1	3	0	2
1	88294953	rs737571194	-	intergenic_variant	MODIFIER	C	G	4	1	Alt	Alt	NaN	1	2	0	2
1	88295587	rs735232189	-	intergenic_variant	MODIFIER	A	C	1	1	Ref	Ref	NaN	1	1	0	0
1	88295691	rs313227012	-	intergenic_variant	MODIFIER	G	T	3	2	Alt	Alt	Alt	1	1	1	2
1	88295802	rs14856056	-	intergenic_variant	MODIFIER	T	C	8	3	Alt,Ref	Alt,Ref	Ref	2	5	1	3
1	88295850	rs14856057	-	intergenic_variant	MODIFIER	G	A	8	1	Alt	Alt	NaN	1	5	0	3
1	88295919	rs14856058	-	intergenic_variant	MODIFIER	G	A	4	1	Ref	Ref	NaN	1	2	0	2
1	88496648	rs14856281	-	intergenic_variant	MODIFIER	A	G	7	2	Alt	Alt	Alt	1	4	1	3
1	88500903	rs317249212	-	intergenic_variant	MODIFIER	G	A	5	1	Alt	NaN	Alt	0	2	1	3
1	88501081	rs316006417	-	intergenic_variant	MODIFIER	G	A	12	1	Alt	Alt	NaN	1	8	0	4
1	88528969	rs317399041	PHLDB2	synonymous_variant	LOW	G	C	10	1	Ref	NaN	Ref	0	6	1	4
1	88535787	rs313307014	PHLDB2	synonymous_variant	LOW	A	G	7	2	Ref	Ref	Ref	1	3	1	4
1	88552966	rs736652348	PHLDB2	downstream_gene_variant	MODIFIER	A	C	1	1	Ref	NaN	Ref	0	0	1	1
1	88553093	rs316833906	PHLDB2	downstream_gene_variant	MODIFIER	A	G	8	1	Ref	Ref	NaN	1	2	0	6
1	88553171	rs314694849	PHLDB2	downstream_gene_variant	MODIFIER	A	G	8	1	Ref	NaN	Ref	0	2	1	6
1	88553217	rs313774427	PHLDB2	downstream_gene_variant	MODIFIER	A	C	9	2	Alt	Alt	Alt	1	2	1	7
1	88553297	rs315869906	PHLDB2	downstream_gene_variant	MODIFIER	A	C	10	2	Alt	Alt	Alt	1	4	1	6
1	88553880	rs315945356	PHLDB2	downstream_gene_variant	MODIFIER	G	A	8	1	Alt	NaN	Alt	0	2	1	6
1	88553971	rs312786270	PHLDB2	downstream_gene_variant	MODIFIER	C	T	9	1	Ref	NaN	Ref	0	3	1	6
1	88666906	rs14856371	-	synonymous_variant	LOW	C	T	2	1	Ref	Ref	NaN	1	1	0	1
1	88666977	rs14856372	-	missense_variant	MODERATE	G	A	3	1	Ref	Ref	NaN	1	2	0	1
1	88667072	rs14856373	-	missense_variant	MODERATE	A	G	7	1	Ref	Ref	NaN	1	4	0	3
1	88668829	rs312669974	-	downstream_gene_variant	MODIFIER	C	T	1	1	Ref	Ref	NaN	1	1	0	0
1	88708211	rs317772898	CD200L	synonymous_variant	LOW	A	T	1	1	Alt	Alt	NaN	1	1	0	0
1	88708486	rs732517206	CD200L	missense_variant	MODERATE	A	G	2	1	Alt	NaN	Alt	0	1	1	1
1	88708492	rs737305343	CD200L	missense_variant	MODERATE	T	A	3	2	Alt	Alt	Alt	1	2	1	1
1	88709804	rs312607254	CD200L	missense_variant	MODERATE	G	A	2	2	Alt	Alt	Alt	1	1	1	1
1	88710003	rs733659807	CD200L	synonymous_variant	LOW	A	C	1	1	Ref	NaN	Ref	0	0	1	1
1	88713301	rs13900662	CD200L	synonymous_variant	LOW	T	C	3	1	Alt	Alt	NaN	1	3	0	0
1	88713321	rs13900664	CD200L	missense_variant	MODERATE	A	G	2	2	Alt	Alt	NaN	2	2	0	0
1	88713330	rs13900666	CD200L	missense_variant	MODERATE	T	C	2	2	Alt	Alt	NaN	2	2	0	0
1	88713420	rs13900668	CD200L	missense_variant	MODERATE	A	G	1	1	Ref	Ref	NaN	1	1	0	0
1	88713578	rs13900689	CD200L	missense_variant	MODERATE	A	C	1	1	Alt	Alt	NaN	1	1	0	0
1	88713648	rs13900691	CD200L	3_prime_UTR_variant	MODIFIER	G	C	3	2	Alt	Alt	NaN	2	3	0	0
1	88713653	rs13900692	CD200L	3_prime_UTR_variant	MODIFIER	T	C	3	2	Alt	Alt	Alt	1	2	1	1
1	88713766	rs15340320	CD200L	3_prime_UTR_variant	MODIFIER	G	C	3	1	Alt	Alt	NaN	1	3	0	0
1	88740805	rs316980957	-	intergenic_variant	MODIFIER	C	T	5	1	Ref	NaN	Ref	0	2	1	3
1	88761354	.	-	intron_variant	MODIFIER	T	C	1	1	Alt	Alt	NaN	1	1	0	0
1	88761475	rs313916970	-	intron_variant	MODIFIER	C	A	1	1	Alt	Alt	NaN	1	1	0	0
1	88778780	rs736100864	CGGBP1	3_prime_UTR_variant	MODIFIER	C	G	2	1	Alt	NaN	Alt	0	1	1	1
1	89663166	rs317511977	PROS1	downstream_gene_variant	MODIFIER	A	G	8	7	Ref	Ref	Ref	4	4	3	4
1	89663168	rs733797461	PROS1	downstream_gene_variant	MODIFIER	T	G	17	10	Ref	Ref	Ref	5	7	5	10
1	89663270	rs315820406	PROS1	downstream_gene_variant	MODIFIER	A	G	5	5	Alt,Ref	Alt,Ref	Alt,Ref	2	2	3	3
1	89663324	rs315041825	PROS1	downstream_gene_variant	MODIFIER	T	G	17	12	Ref	Ref	Ref	6	7	6	10
1	89663648	rs312966194	PROS1	downstream_gene_variant	MODIFIER	A	G	17	2	Alt	NaN	Alt	0	7	2	10
1	89663923	rs15342422	PROS1	downstream_gene_variant	MODIFIER	G	A	14	1	Alt	Alt	NaN	1	5	0	9
1	89664221	rs318001133	PROS1	downstream_gene_variant	MODIFIER	G	C	17	1	Alt	NaN	Alt	0	7	1	10
1	89664456	rs735517870	PROS1	downstream_gene_variant	MODIFIER	C	A	8	1	Ref	Ref	NaN	1	4	0	4
1	89664513	rs740256757	PROS1	downstream_gene_variant	MODIFIER	C	T	7	2	Ref	Ref	Ref	1	3	1	4
1	89695354	.	PROS1	synonymous_variant	LOW	G	A	5	1	Alt	NaN	Alt	0	1	1	4
1	89744067	rs741238875	NSUN3	upstream_gene_variant	MODIFIER	T	C	1	1	Alt	Alt	NaN	1	1	0	0
1	89744113	rs314465207	NSUN3	upstream_gene_variant	MODIFIER	C	A	2	1	Alt	Alt	NaN	1	2	0	0
1	91330783	rs731430426	-	downstream_gene_variant	MODIFIER	G	A	13	2	Alt,Ref	Alt	Ref	1	8	1	5
1	91331154	rs317481728	-	downstream_gene_variant	MODIFIER	C	G	9	1	Alt	Alt	NaN	1	6	0	3
1	91331158	rs735883913	-	downstream_gene_variant	MODIFIER	A	G	10	1	Alt	Alt	NaN	1	6	0	4
1	91458333	rs738162216	DCAF6	missense_variant	MODERATE	T	C	2	1	Alt	Alt	NaN	1	2	0	0
1	91498767	rs14858547	MPC2	synonymous_variant	LOW	G	A	3	2	Ref	Ref	Ref	1	1	1	2
1	91499411	rs15346010	MPC2	intron_variant	MODIFIER	T	G	7	1	Alt	Alt	NaN	1	2	0	5
1	91507124	rs736044409	MPC2	downstream_gene_variant	MODIFIER	C	T	13	1	Alt	Alt	NaN	1	6	0	7
1	91507627	.	MPC2	downstream_gene_variant	MODIFIER	C	T	1	1	Alt	NaN	Alt	0	0	1	1
1	91507671	rs740321498	MPC2	downstream_gene_variant	MODIFIER	G	A	1	1	Alt	NaN	Alt	0	0	1	1
1	91508952	.	MPC2	downstream_gene_variant	MODIFIER	T	C	18	9	Ref	Ref	Ref	4	10	5	8
1	91524295	rs317708018	MPZL1	3_prime_UTR_variant	MODIFIER	A	G	1	1	Ref	NaN	Ref	0	0	1	1
1	91524298	rs15346063	MPZL1	3_prime_UTR_variant	MODIFIER	C	T	1	1	Ref	NaN	Ref	0	0	1	1
1	91524477	rs313305022	MPZL1	3_prime_UTR_variant	MODIFIER	G	A	1	1	Ref	NaN	Ref	0	0	1	1
1	91524647	rs794533074	MPZL1	3_prime_UTR_variant	MODIFIER	G	A	1	1	Ref	NaN	Ref	0	0	1	1
1	91524656	.	MPZL1	3_prime_UTR_variant	MODIFIER	G	A	1	1	Alt	NaN	Alt	0	0	1	1
1	91526324	rs735113528	MPZL1	synonymous_variant	LOW	T	C	10	1	Alt	Alt	NaN	1	6	0	4
1	91550236	rs13686641	RCSD1	synonymous_variant	LOW	C	T	6	1	Alt	Alt	NaN	1	3	0	3
1	91594008	rs732627754	CREG1	downstream_gene_variant	MODIFIER	A	G	5	5	Ref	Ref	Ref	2	2	3	3
1	91594823	rs736434481	CREG1	downstream_gene_variant	MODIFIER	C	T	10	2	Alt	Alt	Alt	1	4	1	6
1	91595353	rs315662556	CREG1	downstream_gene_variant	MODIFIER	T	C	11	1	Alt	Alt	NaN	1	5	0	6
1	91839735	rs316347238	ILDR2	upstream_gene_variant	MODIFIER	G	A	1	1	Ref	Ref	NaN	1	1	0	0
1	91840362	rs314631739	ILDR2	upstream_gene_variant	MODIFIER	G	A	2	1	Alt	Alt	NaN	1	2	0	0
1	91875814	rs731012887	ILDR2	downstream_gene_variant	MODIFIER	G	A	1	1	Ref	Ref	NaN	1	1	0	0
1	91875821	rs738242670	ILDR2	downstream_gene_variant	MODIFIER	G	A	2	1	Ref	Ref	NaN	1	1	0	1
1	92059230	rs735925173	-	intergenic_variant	MODIFIER	G	A	1	1	Alt	NaN	Alt	0	0	1	1
1	92238281	rs316512879	ADPRH	synonymous_variant	LOW	G	C	10	1	Ref	NaN	Ref	0	4	1	6
1	92284905	rs740765284	TIMMDC1	3_prime_UTR_variant	MODIFIER	C	A	12	1	Alt	Alt	NaN	1	5	0	7
1	92292996	rs13904857	POGLUT1	3_prime_UTR_variant	MODIFIER	A	T	7	1	Alt	Alt	NaN	1	3	0	4
1	92293000	rs13904858	POGLUT1	3_prime_UTR_variant	MODIFIER	C	G	3	1	Ref	Ref	NaN	1	2	0	1
1	92403145	rs317870920	ACP6	missense_variant	MODERATE	G	A	4	1	Alt	NaN	Alt	0	1	1	3
1	92403150	rs315516629	ACP6	splice_region_variant,synonymous_variant	LOW	G	A	4	1	Alt	NaN	Alt	0	1	1	3
1	92514517	rs10727670	GPR89B	synonymous_variant	LOW	G	A	5	1	Alt	Alt	NaN	1	1	0	4
1	92871204	rs738913247	CHMP2B	3_prime_UTR_variant	MODIFIER	T	A	11	2	Alt	Alt	Alt	1	5	1	6
1	92872344	rs316110671	CHMP2B	3_prime_UTR_variant	MODIFIER	C	A	2	1	Alt	Alt	NaN	1	2	0	0
1	92872477	rs316448410	CHMP2B	synonymous_variant	LOW	A	G	11	1	Alt	NaN	Alt	0	5	1	6
1	95289839	rs10724365	GBE1	downstream_gene_variant	MODIFIER	T	A	4	1	Alt	Alt	NaN	1	3	0	1
1	95289842	rs10730081	GBE1	downstream_gene_variant	MODIFIER	C	G	4	1	Alt	Alt	NaN	1	3	0	1
1	98014815	rs315567110	LIPI	synonymous_variant	LOW	G	A	8	3	Alt	Alt	Alt	2	4	1	4
1	98014881	rs13909105	LIPI	synonymous_variant	LOW	C	T	11	7	Alt,Ref	Alt,Ref	Alt	4	5	3	6
1	98017668	rs733118329	LIPI	synonymous_variant	LOW	C	T	11	4	Ref	Ref	Ref	2	6	2	5
1	98027281	.	LIPI	synonymous_variant	LOW	G	A	5	4	Ref	Ref	Ref	3	3	1	2
1	98037348	rs15355975	-	upstream_gene_variant	MODIFIER	A	C	7	1	Ref	NaN	Ref	0	4	1	3
1	98038864	rs316485332	-	synonymous_variant	LOW	A	G	6	2	Ref	Ref	Ref	1	3	1	3
1	98040732	rs736133758	-	5_prime_UTR_variant	MODIFIER	A	G	5	1	Ref	Ref	NaN	1	2	0	3
1	98083970	rs731098500	HSPA13	3_prime_UTR_variant	MODIFIER	T	C	2	1	Alt	Alt	NaN	1	2	0	0
1	98085145	rs314420712	HSPA13	synonymous_variant	LOW	C	T	2	1	Ref	Ref	NaN	1	2	0	0
1	98318859	rs13909439	NRIP1	downstream_gene_variant	MODIFIER	C	T	7	1	Ref	NaN	Ref	0	4	1	3
1	98660400	rs741403758	USP25	synonymous_variant	LOW	G	A	9	1	Ref	Ref	NaN	1	5	0	4
1	101073154	.	-	upstream_gene_variant	MODIFIER	A	G	1	1	Ref	Ref	NaN	1	1	0	0
1	102547881	rs316813519	ATP5PF	synonymous_variant	LOW	T	A	13	1	Alt	NaN	Alt	0	7	1	6
1	102547994	rs312611737	ATP5PF	intron_variant	MODIFIER	C	G	4	1	Ref	NaN	Ref	0	3	1	1
1	102610727	rs313806043	APP	3_prime_UTR_variant	MODIFIER	T	C	1	1	Alt	Alt	NaN	1	1	0	0
1	102610782	rs740935505	APP	synonymous_variant	LOW	G	A	1	1	Alt	Alt	NaN	1	1	0	0
1	102653445	rs10726208	APP	synonymous_variant	LOW	A	G	12	2	Alt	Alt	NaN	2	8	0	4
1	102695209	rs14866428	APP	synonymous_variant	LOW	T	C	7	1	Ref	Ref	NaN	1	3	0	4
1	102742382	rs13913491	APP	synonymous_variant	LOW	G	A	14	1	Ref	NaN	Ref	0	6	1	8
1	103974950	rs735613665	LTN1	synonymous_variant	LOW	G	A	10	1	Ref	NaN	Ref	0	5	1	5
1	103974951	rs740374295	LTN1	missense_variant	MODERATE	A	G	10	1	Ref	NaN	Ref	0	5	1	5
1	104005474	rs313424820	USP16	missense_variant	MODERATE	G	A	11	1	Ref	Ref	NaN	1	6	0	5
1	104005605	rs10725198	USP16	synonymous_variant	LOW	G	A	11	1	Ref	Ref	NaN	1	6	0	5
1	104064287	rs317219489	MAP3K7CL	downstream_gene_variant	MODIFIER	A	T	2	1	Ref	NaN	Ref	0	0	1	2
1	104064581	rs10723472	MAP3K7CL	downstream_gene_variant	MODIFIER	A	G	11	1	Ref	NaN	Ref	0	4	1	7
1	104064779	rs15367860	MAP3K7CL	downstream_gene_variant	MODIFIER	G	T	5	2	Ref	NaN	Ref	0	0	2	5
1	104064993	rs13510233	MAP3K7CL	downstream_gene_variant	MODIFIER	T	C	6	2	Ref	NaN	Ref	0	1	2	5
1	104115526	rs13914582	BACH1	downstream_gene_variant	MODIFIER	A	G	11	2	Alt	Alt	Alt	1	4	1	7
1	104115532	rs13914583	BACH1	downstream_gene_variant	MODIFIER	A	G	11	1	Alt	NaN	Alt	0	4	1	7
1	104116512	rs317889565	BACH1	downstream_gene_variant	MODIFIER	T	C	11	1	Alt	Alt	NaN	1	4	0	7
1	104652959	rs733430461	SOD1	5_prime_UTR_variant	MODIFIER	G	A	9	1	Ref	NaN	Ref	0	5	1	4
1	104652971	rs10725125	SOD1	5_prime_UTR_variant	MODIFIER	C	T	2	1	Ref	NaN	Ref	0	0	1	2
1	104653581	rs3137902	SOD1	synonymous_variant	LOW	C	T	9	1	Ref	Ref	NaN	1	6	0	3
1	104653599	rs10725223	SOD1	synonymous_variant	LOW	T	C	8	2	Ref	Ref	Ref	1	5	1	3
1	104654137	rs10724233	SOD1	synonymous_variant	LOW	C	T	8	5	Ref	Ref	Ref	3	4	2	4
1	104654158	rs29008126	SOD1	synonymous_variant	LOW	T	C	9	6	Alt,Ref	Alt	Alt,Ref	4	5	2	4
1	104657476	rs29004873	SOD1	3_prime_UTR_variant	MODIFIER	T	A	2	2	Ref	Ref	Ref	1	1	1	1
1	104657513	rs313853107	SOD1	3_prime_UTR_variant	MODIFIER	G	C	7	1	Alt	Alt	NaN	1	5	0	2
1	104786553	rs13510610	HUNK	synonymous_variant	LOW	T	C	1	1	Alt	Alt	NaN	1	1	0	0
1	104787543	rs316384120	HUNK	downstream_gene_variant	MODIFIER	G	A	1	1	Ref	Ref	NaN	1	1	0	0
1	104895781	rs15370271	-	intergenic_variant	MODIFIER	T	C	4	4	Alt	Alt	Alt	3	3	1	1
1	104895809	rs318181277	-	intergenic_variant	MODIFIER	C	G	11	6	Alt	Alt	Alt	4	6	2	5
1	104896343	rs13510671	URB1	downstream_gene_variant	MODIFIER	G	A	4	2	Alt	Alt	Alt	1	3	1	1
1	104896430	rs13915600	URB1	downstream_gene_variant	MODIFIER	G	A	5	3	Alt	Alt	Alt	2	3	1	2
1	104897088	rs14868382	URB1	downstream_gene_variant	MODIFIER	C	T	4	1	Alt	NaN	Alt	0	3	1	1
1	104897114	rs14868383	URB1	downstream_gene_variant	MODIFIER	T	C	4	1	Alt	NaN	Alt	0	3	1	1
1	104897153	rs14868384	URB1	downstream_gene_variant	MODIFIER	G	A	4	1	Alt	NaN	Alt	0	3	1	1
1	104897166	rs14868385	URB1	downstream_gene_variant	MODIFIER	G	A	4	1	Alt	NaN	Alt	0	3	1	1
1	104897426	rs317742609	URB1	downstream_gene_variant	MODIFIER	T	G	4	1	Alt	NaN	Alt	0	3	1	1
1	104897994	rs14868387	URB1	downstream_gene_variant	MODIFIER	G	A	4	1	Ref	NaN	Ref	0	3	1	1
1	104898267	rs733920852	URB1	downstream_gene_variant	MODIFIER	T	A	1	1	Alt	NaN	Alt	0	0	1	1
1	104968563	.	EVA1C	synonymous_variant	LOW	G	T	6	1	Alt	Alt	NaN	1	4	0	2
1	105100578	rs315828231	PAXBP1	upstream_gene_variant	MODIFIER	G	A	3	1	Ref	Ref	NaN	1	1	0	2
1	105101883	rs13915946	PAXBP1	upstream_gene_variant	MODIFIER	C	T	4	1	Ref	Ref	NaN	1	3	0	1
1	105247686	rs737815793	IFNAR2	missense_variant	MODERATE	A	G	9	1	Ref	Ref	NaN	1	4	0	5
1	105249674	rs738292337	IL10RB	upstream_gene_variant	MODIFIER	T	A	9	1	Alt	Alt	NaN	1	4	0	5
1	105260222	rs312351721	IL10RB	intron_variant	MODIFIER	G	A	1	1	Ref	NaN	Ref	0	0	1	1
1	105261567	rs10731818	IL10RB	missense_variant	MODERATE	G	A	13	1	Alt	Alt	NaN	1	8	0	5
1	105311043	rs317165436	IFNGR2	3_prime_UTR_variant	MODIFIER	A	G	11	1	Ref	NaN	Ref	0	5	1	6
1	105352226	rs312880753	-	downstream_gene_variant	MODIFIER	G	A	1	1	Ref	Ref	NaN	1	1	0	0
1	105353104	rs317393731	GART	3_prime_UTR_variant	MODIFIER	A	T	16	6	Alt	Alt	Alt	3	8	3	8
1	105353283	rs314220171	GART	3_prime_UTR_variant	MODIFIER	T	A	13	2	Ref	NaN	Ref	0	5	2	8
1	105353389	rs10730949	GART	3_prime_UTR_variant	MODIFIER	G	T	11	3	Alt	Alt	Alt	1	7	2	4
1	105353495	rs731383375	GART	synonymous_variant	LOW	G	A	6	1	Alt	NaN	Alt	0	2	1	4
1	105355192	rs312756905	GART	synonymous_variant	LOW	A	G	10	1	Alt	NaN	Alt	0	5	1	5
1	105362249	rs735014472	GART	synonymous_variant	LOW	G	A	17	3	Ref	NaN	Ref	0	8	3	9
1	105363335	rs736809660	GART	intron_variant	MODIFIER	G	C	3	1	Alt	NaN	Alt	0	1	1	2
1	105366024	rs15371626	GART	synonymous_variant	LOW	A	G	1	1	Ref	Ref	NaN	1	1	0	0
1	105368065	rs315273993	GART	missense_variant	MODERATE	T	C	2	1	Alt	NaN	Alt	0	0	1	2
1	105369951	rs10727748	GART	intron_variant	MODIFIER	T	C	4	1	Ref	Ref	NaN	1	3	0	1
1	105370351	rs10726204	GART	missense_variant	MODERATE	C	T	3	1	Alt	Alt	NaN	1	2	0	1
1	105371793	rs740127153	GART	synonymous_variant	LOW	G	A	17	2	Ref	NaN	Ref	0	8	2	9
1	105373219	rs737174405	GART	synonymous_variant	LOW	T	C	16	8	Ref	Ref	Ref	3	7	5	9
1	105373279	rs313656176	GART	synonymous_variant	LOW	G	A	6	1	Ref	NaN	Ref	0	2	1	4
1	105399787	.	-	downstream_gene_variant	MODIFIER	G	A	11	1	Ref	Ref	NaN	1	4	0	7
1	105399788	rs314272179	-	downstream_gene_variant	MODIFIER	A	G	9	1	Ref	Ref	NaN	1	6	0	3
1	105405053	rs316898923	-	upstream_gene_variant	MODIFIER	T	C	7	1	Ref	Ref	NaN	1	5	0	2
1	105405062	rs735605893	-	upstream_gene_variant	MODIFIER	C	T	15	1	Ref	NaN	Ref	0	7	1	8
1	105440506	rs317502934	CRYZL1	3_prime_UTR_variant	MODIFIER	C	T	3	1	Alt	Alt	NaN	1	3	0	0
1	105649602	rs735106043	MRPS6	intron_variant	MODIFIER	T	C	1	1	Alt	Alt	NaN	1	1	0	0
1	105650703	rs735555323	MRPS6	intron_variant	MODIFIER	G	A	1	1	Ref	Ref	NaN	1	1	0	0
1	105651633	rs735781764	MRPS6	intron_variant	MODIFIER	G	C	6	1	Ref	Ref	NaN	1	3	0	3
1	105653477	rs313816335	MRPS6	intron_variant	MODIFIER	G	T	8	1	Ref	Ref	NaN	1	5	0	3
1	105653498	.	MRPS6	intron_variant	MODIFIER	A	G	6	1	Alt	Alt	NaN	1	3	0	3
1	105654101	rs318121480	MRPS6	intron_variant	MODIFIER	G	A	13	1	Alt	NaN	Alt	0	7	1	6
1	105654354	rs312533071	MRPS6	intron_variant	MODIFIER	C	T	4	1	Alt	Alt	NaN	1	3	0	1
1	105654656	.	MRPS6	intron_variant	MODIFIER	G	A	1	1	Alt	Alt	NaN	1	1	0	0
1	105654748	rs13916536	MRPS6	intron_variant	MODIFIER	A	G	4	1	Ref	Ref	NaN	1	3	0	1
1	105668088	rs15372462	MRPS6	intron_variant	MODIFIER	T	C	10	1	Alt	NaN	Alt	0	4	1	6
1	105683195	rs10729380	MRPS6	synonymous_variant	LOW	G	A	3	1	Ref	Ref	NaN	1	2	0	1
1	105694706	rs316544842	MRPS6	3_prime_UTR_variant	MODIFIER	G	A	7	7	Ref	Ref	Ref	4	4	3	3
1	105694735	rs315133302	MRPS6	3_prime_UTR_variant	MODIFIER	G	A	12	1	Ref	NaN	Ref	0	7	1	5
1	105694819	rs313677116	MRPS6	3_prime_UTR_variant	MODIFIER	T	C	13	3	Alt	NaN	Alt	0	6	3	7
1	105695206	rs312995545	MRPS6	3_prime_UTR_variant	MODIFIER	G	A	7	1	Alt	Alt	NaN	1	4	0	3
1	105695418	rs315349102	MRPS6	3_prime_UTR_variant	MODIFIER	A	T	7	1	Alt	Alt	NaN	1	4	0	3
1	105788269	rs316319066	-	intergenic_variant	MODIFIER	C	T	4	1	Alt	Alt	NaN	1	2	0	2
1	105788879	rs736764162	-	intergenic_variant	MODIFIER	C	T	2	1	Alt	Alt	NaN	1	1	0	1
1	105792210	rs741055312	-	intergenic_variant	MODIFIER	T	C	1	1	Ref	NaN	Ref	0	0	1	1
1	106571980	rs734664338	CBR1	missense_variant	MODERATE	G	T	19	2	Alt	NaN	Alt	0	9	2	10
1	106576266	rs15374610	CBR1	synonymous_variant	LOW	G	T	1	1	Ref	Ref	NaN	1	1	0	0
1	106576278	rs312720724	CBR1	synonymous_variant	LOW	A	G	3	2	Ref	Ref	NaN	2	3	0	0
1	106576341	rs312348693	CBR1	synonymous_variant	LOW	C	T	3	2	Alt	Alt	NaN	2	3	0	0
1	106576419	rs735208387	CBR1	synonymous_variant	LOW	C	T	2	1	Ref	Ref	NaN	1	2	0	0
1	106576524	rs317327790	CBR1	3_prime_UTR_variant	MODIFIER	T	C	3	2	Alt	Alt	NaN	2	3	0	0
1	106576706	.	CBR1	3_prime_UTR_variant	MODIFIER	A	G	1	1	Ref	Ref	NaN	1	1	0	0
1	106576709	rs736941014	CBR1	3_prime_UTR_variant	MODIFIER	G	C	17	4	Alt	Alt	Alt	3	7	1	10
1	106576897	rs13511391	CBR1	3_prime_UTR_variant	MODIFIER	A	G	18	4	Alt	Alt	Alt	2	8	2	10
1	106576917	rs15374612	CBR1	3_prime_UTR_variant	MODIFIER	C	T	5	2	Ref	Ref	NaN	2	5	0	0
1	106576952	rs741650838	CBR1	3_prime_UTR_variant	MODIFIER	G	T	18	1	Alt	Alt	NaN	1	8	0	10
1	106577122	rs13511392	CBR1	3_prime_UTR_variant	MODIFIER	T	C	17	1	Alt	Alt	NaN	1	8	0	9
1	106577965	rs13917618	CBR1	downstream_gene_variant	MODIFIER	A	G	2	1	Ref	Ref	NaN	1	1	0	1
1	106860782	rs741659336	HLCS	downstream_gene_variant	MODIFIER	A	G	8	1	Ref	NaN	Ref	0	4	1	4
1	106861666	rs734400091	HLCS	downstream_gene_variant	MODIFIER	A	G	17	1	Alt	Alt	NaN	1	8	0	9
1	106862242	rs15375275	HLCS	downstream_gene_variant	MODIFIER	G	A	10	1	Ref	NaN	Ref	0	5	1	5
1	106863142	rs13511534	HLCS	downstream_gene_variant	MODIFIER	G	A	10	1	Ref	NaN	Ref	0	5	1	5
1	107934353	rs317570166	PSMG1	synonymous_variant	LOW	C	T	2	1	Ref	Ref	NaN	1	1	0	1
1	107943979	rs313370966	BRWD1	synonymous_variant	LOW	G	A	11	2	Ref	NaN	Ref	0	6	2	5
1	107947876	rs15377806	BRWD1	synonymous_variant	LOW	C	T	13	1	Alt	NaN	Alt	0	5	1	8
1	107956755	rs317906250	BRWD1	synonymous_variant	LOW	G	C	9	1	Alt	Alt	NaN	1	5	0	4
1	107964375	rs317010713	BRWD1	synonymous_variant	LOW	G	A	3	1	Ref	NaN	Ref	0	2	1	1
1	108062740	rs13919270	-	intergenic_variant	MODIFIER	A	C	13	1	Alt	NaN	Alt	0	7	1	6
1	108062905	rs13919271	-	intergenic_variant	MODIFIER	G	A	7	3	Alt	NaN	Alt	0	3	3	4
1	108062923	rs13919272	-	intergenic_variant	MODIFIER	A	G	14	1	Alt	NaN	Alt	0	5	1	9
1	108062987	rs316791156	-	intergenic_variant	MODIFIER	G	A	7	1	Alt	NaN	Alt	0	3	1	4
1	108063884	rs317430140	-	intergenic_variant	MODIFIER	T	C	9	1	Alt	NaN	Alt	0	4	1	5
1	108063897	rs315611986	-	intergenic_variant	MODIFIER	A	G	13	1	Ref	NaN	Ref	0	5	1	8
1	108064183	rs315956252	-	intergenic_variant	MODIFIER	G	C	14	1	Alt	Alt	NaN	1	5	0	9
1	108064444	rs313338805	-	intergenic_variant	MODIFIER	G	A	7	1	Alt	NaN	Alt	0	3	1	4
1	108064606	rs317451273	-	intergenic_variant	MODIFIER	T	C	9	1	Alt	NaN	Alt	0	3	1	6
1	108064660	rs316461657	-	intergenic_variant	MODIFIER	A	G	14	1	Alt	NaN	Alt	0	5	1	9
1	108064718	rs317280249	-	intergenic_variant	MODIFIER	T	C	12	1	Alt	NaN	Alt	0	5	1	7
1	108065291	rs741411196	-	intergenic_variant	MODIFIER	G	T	9	1	Ref	Ref	NaN	1	4	0	5
1	108065349	.	-	intergenic_variant	MODIFIER	A	G	5	1	Ref	Ref	NaN	1	4	0	1
1	108075011	rs14871516	B3GALT5	upstream_gene_variant	MODIFIER	C	T	9	1	Alt	Alt	NaN	1	4	0	5
1	108080427	rs732510520	B3GALT5	synonymous_variant	LOW	G	A	1	1	Ref	NaN	Ref	0	0	1	1
1	108081406	rs740567929	B3GALT5	downstream_gene_variant	MODIFIER	G	A	3	1	Ref	Ref	NaN	1	2	0	1
1	108083417	rs13919312	B3GALT5	downstream_gene_variant	MODIFIER	A	G	4	2	Ref	Ref	Ref	1	2	1	2
1	108083548	rs318177519	B3GALT5	downstream_gene_variant	MODIFIER	T	C	13	1	Alt	Alt	NaN	1	8	0	5
1	108084065	.	B3GALT5	downstream_gene_variant	MODIFIER	A	G	5	3	Ref	Ref	Ref	2	3	1	2
1	108117764	rs15378373	-	intergenic_variant	MODIFIER	C	T	9	1	Ref	Ref	NaN	1	3	0	6
1	108117776	rs317388190	-	intergenic_variant	MODIFIER	T	G	12	2	Alt	Alt	NaN	2	4	0	8
1	108127323	rs732364728	-	intergenic_variant	MODIFIER	G	A	12	2	Alt	NaN	Alt	0	4	2	8
1	108127325	rs735816538	-	intergenic_variant	MODIFIER	T	C	12	2	Alt	NaN	Alt	0	4	2	8
1	108137607	rs317387844	-	intergenic_variant	MODIFIER	G	A	2	1	Alt	Alt	NaN	1	1	0	1
1	108195902	rs314538087	PCP4	synonymous_variant	LOW	G	A	2	1	Ref	Ref	NaN	1	1	0	1
1	108888902	rs315513387	BACE2	synonymous_variant	LOW	C	T	18	1	Ref	Ref	NaN	1	10	0	8
1	108894902	rs317885176	BACE2	downstream_gene_variant	MODIFIER	C	T	15	1	Ref	Ref	NaN	1	7	0	8
1	108898968	rs14872275	BACE2	downstream_gene_variant	MODIFIER	G	A	14	1	Alt	Alt	NaN	1	7	0	7
1	108899738	rs317342218	BACE2	downstream_gene_variant	MODIFIER	A	G	12	1	Alt	NaN	Alt	0	7	1	5
1	108899983	rs793982854	-	upstream_gene_variant	MODIFIER	C	T	1	1	Alt	NaN	Alt	0	0	1	1
1	108900178	rs315912504	-	upstream_gene_variant	MODIFIER	T	C	13	1	Alt	Alt	NaN	1	7	0	6
1	108900265	rs731083702	-	upstream_gene_variant	MODIFIER	C	T	8	1	Alt	Alt	NaN	1	5	0	3
1	108900769	rs314051006	-	upstream_gene_variant	MODIFIER	C	T	10	1	Alt	Alt	NaN	1	6	0	4
1	108938499	rs314390639	MX1	intron_variant	MODIFIER	A	G	1	1	Ref	Ref	NaN	1	1	0	0
1	108942572	rs736824818	MX1	downstream_gene_variant	MODIFIER	C	G	4	1	Ref	Ref	NaN	1	4	0	0
1	108942784	rs740815571	MX1	downstream_gene_variant	MODIFIER	C	T	4	1	Ref	Ref	NaN	1	4	0	0
1	108942872	rs316424026	MX1	downstream_gene_variant	MODIFIER	G	C	6	1	Ref	Ref	NaN	1	4	0	2
1	108943442	rs794708800	MX1	downstream_gene_variant	MODIFIER	T	G	6	1	Ref	NaN	Ref	0	3	1	3
1	108943535	rs733288946	MX1	downstream_gene_variant	MODIFIER	G	T	7	1	Ref	NaN	Ref	0	4	1	3
1	108943658	.	MX1	downstream_gene_variant	MODIFIER	C	T	9	1	Ref	Ref	NaN	1	3	0	6
1	108944307	rs315923846	MX1	downstream_gene_variant	MODIFIER	C	T	10	1	Ref	NaN	Ref	0	6	1	4
1	108947989	rs15380100	TMPRSS2	synonymous_variant	LOW	A	G	6	2	Ref	Ref	Ref	1	3	1	3
1	108950027	rs734108582	TMPRSS2	synonymous_variant	LOW	G	A	6	1	Ref	NaN	Ref	0	3	1	3
1	108950778	rs740203650	TMPRSS2	missense_variant	MODERATE	T	C	8	3	Alt	Alt	NaN	3	5	0	3
1	108952760	rs312675900	TMPRSS2	synonymous_variant	LOW	C	G	3	1	Alt	NaN	Alt	0	1	1	2
1	108958277	rs740447208	TMPRSS2	5_prime_UTR_variant	MODIFIER	C	T	8	1	Alt	Alt	NaN	1	5	0	3
1	109705840	rs13921042	-	downstream_gene_variant	MODIFIER	A	C	14	1	Ref	NaN	Ref	0	5	1	9
1	109705963	rs735927752	-	downstream_gene_variant	MODIFIER	C	G	3	1	Alt	NaN	Alt	0	0	1	3
1	109705990	rs13921043	-	downstream_gene_variant	MODIFIER	A	T	14	1	Ref	NaN	Ref	0	5	1	9
1	109706052	rs734518215	-	downstream_gene_variant	MODIFIER	G	T	1	1	Ref	NaN	Ref	0	0	1	1
1	109706725	rs314629933	-	downstream_gene_variant	MODIFIER	A	G	13	2	Alt	NaN	Alt	0	5	2	8
1	109706835	rs312424412	-	downstream_gene_variant	MODIFIER	A	G	1	1	Ref	Ref	NaN	1	1	0	0
1	109710202	rs316554658	-	missense_variant	MODERATE	G	T	12	1	Alt	NaN	Alt	0	4	1	8
1	109907515	rs314331398	SIK1	3_prime_UTR_variant	MODIFIER	A	G	2	1	Ref	NaN	Ref	0	0	1	2
1	109908298	rs13921185	SIK1	3_prime_UTR_variant	MODIFIER	A	T	4	1	Alt	NaN	Alt	0	2	1	2
1	109910144	rs317555257	SIK1	missense_variant	MODERATE	C	T	2	1	Alt	NaN	Alt	0	1	1	1
1	109910192	rs315399418	SIK1	synonymous_variant	LOW	A	G	4	2	Alt	Alt	Alt	1	3	1	1
1	109911350	rs313085222	SIK1	synonymous_variant	LOW	G	A	4	2	Alt	Alt	Alt	1	2	1	2
1	109914184	rs314191744	SIK1	synonymous_variant	LOW	A	T	2	1	Ref	Ref	NaN	1	2	0	0
1	110053767	.	RRP1B	3_prime_UTR_variant	MODIFIER	C	A	1	1	Alt	NaN	Alt	0	0	1	1
1	110108307	rs731397934	PDXK	3_prime_UTR_variant	MODIFIER	A	G	2	1	Alt	NaN	Alt	0	1	1	1
1	110108379	rs13800286	PDXK	3_prime_UTR_variant	MODIFIER	A	G	9	1	Alt	NaN	Alt	0	4	1	5
1	110109357	rs734842733	PDXK	3_prime_UTR_variant	MODIFIER	T	C	1	1	Alt	Alt	NaN	1	1	0	0
1	110109411	rs15382950	PDXK	3_prime_UTR_variant	MODIFIER	A	G	7	1	Ref	Ref	NaN	1	2	0	5
1	110109418	rs15382951	PDXK	3_prime_UTR_variant	MODIFIER	C	G	2	1	Ref	Ref	NaN	1	1	0	1
1	110109467	rs15382953	PDXK	3_prime_UTR_variant	MODIFIER	C	T	2	1	Ref	Ref	NaN	1	1	0	1
1	110109618	rs738535983	PDXK	3_prime_UTR_variant	MODIFIER	C	T	2	1	Alt	Alt	NaN	1	2	0	0
1	110110104	rs315392773	PDXK	3_prime_UTR_variant	MODIFIER	G	C	2	1	Alt	Alt	NaN	1	1	0	1
1	110110228	rs740254795	PDXK	3_prime_UTR_variant	MODIFIER	G	C	6	1	Ref	NaN	Ref	0	3	1	3
1	110255430	rs315529738	AGPAT3	downstream_gene_variant	MODIFIER	G	A	6	1	Ref	Ref	NaN	1	2	0	4
1	110339545	rs80614665	C1H21ORF33	synonymous_variant	LOW	C	A	1	1	Alt	NaN	Alt	0	0	1	1
1	110340935	rs732672398	C1H21ORF33	3_prime_UTR_variant	MODIFIER	C	A	5	1	Ref	NaN	Ref	0	2	1	3
1	110341066	.	C1H21ORF33	3_prime_UTR_variant	MODIFIER	G	T	1	1	Alt	Alt	NaN	1	1	0	0
1	110341078	rs737836250	C1H21ORF33	3_prime_UTR_variant	MODIFIER	C	G	5	2	Ref	Ref	Ref	1	2	1	3
1	111265804	rs314611672	MAOB	synonymous_variant	LOW	C	T	7	1	Alt	NaN	Alt	0	2	1	5
1	111265839	rs13922341	MAOB	synonymous_variant	LOW	T	C	7	1	Alt	NaN	Alt	0	2	1	5
1	111278218	rs317461782	MAOB	downstream_gene_variant	MODIFIER	T	A	6	1	Alt	NaN	Alt	0	2	1	4
1	111278247	rs314504354	MAOB	downstream_gene_variant	MODIFIER	G	A	5	1	Alt	NaN	Alt	0	2	1	3
1	111278356	rs738048930	MAOB	downstream_gene_variant	MODIFIER	A	G	1	1	Alt	Alt	NaN	1	1	0	0
1	111278407	rs741415291	MAOB	downstream_gene_variant	MODIFIER	A	T	8	2	Alt	Alt	Alt	1	3	1	5
1	111278408	rs316172546	MAOB	downstream_gene_variant	MODIFIER	G	T	8	2	Alt	Alt	Alt	1	5	1	3
1	111278467	rs731812474	MAOB	downstream_gene_variant	MODIFIER	C	T	5	1	Alt	NaN	Alt	0	2	1	3
1	111278838	rs316590710	MAOB	downstream_gene_variant	MODIFIER	T	C	7	1	Alt	NaN	Alt	0	4	1	3
1	111279434	rs313863291	MAOB	downstream_gene_variant	MODIFIER	G	A	5	2	Alt	Alt	Alt	1	2	1	3
1	111279869	rs15385606	MAOB	downstream_gene_variant	MODIFIER	G	A	5	2	Alt	Alt	NaN	2	2	0	3
1	111279881	rs15385607	MAOB	downstream_gene_variant	MODIFIER	A	G	7	3	Alt	Alt	Alt	2	3	1	4
1	111279925	rs15385608	MAOB	downstream_gene_variant	MODIFIER	A	T	8	3	Alt	Alt	Alt	2	4	1	4
1	111279990	rs15385614	MAOB	downstream_gene_variant	MODIFIER	T	G	8	3	Alt	Alt	Alt	1	4	2	4
1	111280013	rs314934358	MAOB	downstream_gene_variant	MODIFIER	G	C	8	4	Alt	Alt	Alt	2	4	2	4
1	111280018	rs313526624	MAOB	downstream_gene_variant	MODIFIER	G	A	7	2	Alt	NaN	Alt	0	2	2	5
1	111280099	rs312956677	MAOB	downstream_gene_variant	MODIFIER	T	C	1	1	Alt	Alt	NaN	1	1	0	0
1	111280336	rs13922382	MAOB	downstream_gene_variant	MODIFIER	G	A	8	5	Alt	Alt	Alt	2	4	3	4
1	111280426	rs13922384	MAOB	downstream_gene_variant	MODIFIER	T	C	7	3	Alt	Alt	Alt	2	4	1	3
1	111280437	rs13922385	MAOB	downstream_gene_variant	MODIFIER	T	A	7	3	Alt	Alt	Alt	2	4	1	3
1	111280759	.	MAOB	downstream_gene_variant	MODIFIER	A	T	8	1	Alt	Alt	NaN	1	3	0	5
1	111280791	rs315539837	MAOB	downstream_gene_variant	MODIFIER	A	G	7	2	Alt	Alt	NaN	2	3	0	4
1	111280887	rs741529578	MAOB	downstream_gene_variant	MODIFIER	T	C	5	1	Alt	Alt	NaN	1	3	0	2
1	111280888	rs732625013	MAOB	downstream_gene_variant	MODIFIER	C	T	5	1	Alt	Alt	NaN	1	3	0	2
1	111281009	rs312977624	MAOB	downstream_gene_variant	MODIFIER	C	T	7	2	Alt	Alt	NaN	2	4	0	3
1	111281275	rs13922387	MAOB	downstream_gene_variant	MODIFIER	A	G	4	1	Alt	Alt	NaN	1	1	0	3
1	111288250	rs312790922	MAOA	3_prime_UTR_variant	MODIFIER	T	C	3	1	Alt	NaN	Alt	0	1	1	2
1	111288303	rs315966883	MAOA	3_prime_UTR_variant	MODIFIER	C	T	4	2	Alt,Ref	Ref	Alt	1	2	1	2
1	111288423	rs15385657	MAOA	3_prime_UTR_variant	MODIFIER	A	G	9	3	Alt	Alt	Alt	2	6	1	3
1	111288495	rs313631048	MAOA	3_prime_UTR_variant	MODIFIER	T	C	9	3	Alt	Alt	Alt	2	6	1	3
1	111288670	rs15385658	MAOA	3_prime_UTR_variant	MODIFIER	T	G	8	5	Alt	Alt	Alt	3	5	2	3
1	111288678	rs313571575	MAOA	3_prime_UTR_variant	MODIFIER	G	T	5	3	Alt,Ref	Ref	Alt,Ref	1	2	2	3
1	111288731	rs315390131	MAOA	3_prime_UTR_variant	MODIFIER	C	T	7	4	Alt	Alt	Alt	2	3	2	4
1	111288818	rs13770894	MAOA	3_prime_UTR_variant	MODIFIER	A	G	9	2	Alt	Alt	Alt	1	5	1	4
1	111289034	rs14874248	MAOA	3_prime_UTR_variant	MODIFIER	T	C	7	2	Ref	Ref	Ref	1	4	1	3
1	111289178	rs14874250	MAOA	3_prime_UTR_variant	MODIFIER	C	T	8	4	Ref	Ref	NaN	4	5	0	3
1	111289353	rs14874251	MAOA	3_prime_UTR_variant	MODIFIER	A	C	10	4	Alt,Ref	Ref	Alt,Ref	2	5	2	5
1	111289418	rs317921091	MAOA	missense_variant	MODERATE	C	T	10	4	Alt,Ref	Ref	Alt,Ref	2	5	2	5
1	111296833	rs318165123	MAOA	synonymous_variant	LOW	G	A	11	4	Alt,Ref	Ref	Alt,Ref	2	5	2	6
1	111306426	rs14874273	MAOA	synonymous_variant	LOW	A	G	10	4	Alt	Alt	Alt	3	6	1	4
1	111309066	rs14874278	MAOA	missense_variant	MODERATE	T	G	16	6	Alt,Ref	Ref	Alt,Ref	1	5	5	11
1	111315133	rs794340137	MAOA	synonymous_variant	LOW	G	A	12	6	Alt	Alt	Alt	3	5	3	7
1	111318699	rs733477819	MAOA	synonymous_variant	LOW	C	T	1	1	Ref	Ref	NaN	1	1	0	0
1	111331888	rs733442937	MAOA	synonymous_variant	LOW	C	T	1	1	Ref	Ref	NaN	1	1	0	0
1	112030186	rs316875105	DDX3X	intron_variant	MODIFIER	C	T	4	1	Alt	NaN	Alt	0	1	1	3
1	112030201	rs740720698	DDX3X	intron_variant	MODIFIER	A	G	4	1	Alt	NaN	Alt	0	1	1	3
1	112030204	rs315506620	DDX3X	intron_variant	MODIFIER	G	T	4	1	Alt	NaN	Alt	0	1	1	3
1	112030223	rs738102842	DDX3X	intron_variant	MODIFIER	G	T	11	2	Alt	Alt	Alt	1	4	1	7
1	112030227	rs794018796	DDX3X	intron_variant	MODIFIER	C	T	8	4	Ref	Ref	Ref	2	4	2	4
1	112030240	rs312463890	DDX3X	intron_variant	MODIFIER	T	C	11	1	Alt	NaN	Alt	0	4	1	7
1	112030589	rs738247136	DDX3X	intron_variant	MODIFIER	T	C	10	2	Ref	Ref	NaN	2	4	0	6
1	112030590	rs13923085	DDX3X	intron_variant	MODIFIER	T	C	10	2	Ref	Ref	NaN	2	4	0	6
1	112030672	rs317871277	DDX3X	intron_variant	MODIFIER	A	G	11	1	Ref	Ref	NaN	1	5	0	6
1	112030722	.	DDX3X	intron_variant	MODIFIER	T	C	8	2	Ref	NaN	Ref	0	4	2	4
1	112031189	rs794613218	DDX3X	intron_variant	MODIFIER	C	T	8	2	Ref	Ref	Ref	1	4	1	4
1	112067128	rs739202829	RPL8	synonymous_variant	LOW	T	C	12	4	Alt	Alt	Alt	2	6	2	6
1	112067581	rs740763855	RPL8	synonymous_variant	LOW	C	T	11	1	Ref	NaN	Ref	0	4	1	7
1	112243763	rs13923387	MED14	splice_region_variant,synonymous_variant	LOW	C	T	1	1	Alt	NaN	Alt	0	0	1	1
1	112253002	rs740371580	MED14	synonymous_variant	LOW	A	G	7	1	Ref	NaN	Ref	0	3	1	4
1	113139395	rs15390332	DYNLT3	3_prime_UTR_variant	MODIFIER	G	C	2	1	Alt	NaN	Alt	0	1	1	1
1	113139714	rs312526427	DYNLT3	3_prime_UTR_variant	MODIFIER	T	C	11	1	Alt	NaN	Alt	0	6	1	5
1	113286917	rs312404806	PRRG1	3_prime_UTR_variant	MODIFIER	C	T	1	1	Alt	Alt	NaN	1	1	0	0
1	113286962	rs317099816	PRRG1	3_prime_UTR_variant	MODIFIER	T	A	2	1	Ref	NaN	Ref	0	1	1	1
1	115451596	.	DMD	synonymous_variant	LOW	T	C	5	1	Alt	Alt	NaN	1	4	0	1
1	115462892	rs317966677	DMD	synonymous_variant	LOW	G	A	11	1	Ref	Ref	NaN	1	4	0	7
1	115462985	rs14877523	DMD	synonymous_variant	LOW	C	T	13	1	Ref	Ref	NaN	1	6	0	7
1	115482369	rs313446443	DMD	3_prime_UTR_variant	MODIFIER	G	A	5	1	Ref	Ref	NaN	1	3	0	2
1	115482665	rs315410355	DMD	3_prime_UTR_variant	MODIFIER	G	A	7	1	Alt	NaN	Alt	0	5	1	2
1	115734728	rs736655786	-	downstream_gene_variant	MODIFIER	T	G	14	1	Alt	NaN	Alt	0	4	1	10
1	115738147	rs315340933	-	intron_variant	MODIFIER	A	T	10	1	Ref	NaN	Ref	0	2	1	8
1	115738284	rs732537719	-	intron_variant	MODIFIER	T	C	4	1	Ref	NaN	Ref	0	1	1	3
1	115741832	rs13926473	-	synonymous_variant	LOW	G	A	11	1	Ref	Ref	NaN	1	3	0	8
1	115911121	rs29009225	NR0B1	missense_variant	MODERATE	A	G	14	1	Ref	NaN	Ref	0	7	1	7
1	118087490	rs735908416	PDK3	downstream_gene_variant	MODIFIER	G	A	6	1	Alt	Alt	NaN	1	3	0	3
1	118089912	rs316426491	PDK3	3_prime_UTR_variant	MODIFIER	G	C	12	1	Alt	NaN	Alt	0	8	1	4
1	118188822	rs737375265	-	downstream_gene_variant	MODIFIER	C	T	1	1	Ref	NaN	Ref	0	0	1	1
1	118225277	rs731195819	EIF2S3	3_prime_UTR_variant	MODIFIER	G	C	8	4	Ref	Ref	NaN	4	7	0	1
1	118225285	rs734567544	EIF2S3	3_prime_UTR_variant	MODIFIER	T	C	8	1	Ref	Ref	NaN	1	7	0	1
1	118229751	rs314318934	EIF2S3	synonymous_variant	LOW	C	T	14	1	Alt	Alt	NaN	1	8	0	6
1	118319754	rs315391789	SAT1	intron_variant	MODIFIER	C	T	2	1	Ref	Ref	NaN	1	1	0	1
1	118320453	rs315963397	SAT1	intron_variant	MODIFIER	G	A	14	1	Alt	NaN	Alt	0	7	1	7
1	118320671	rs737910437	SAT1	intron_variant	MODIFIER	C	T	9	1	Ref	Ref	NaN	1	3	0	6
1	118321126	rs10726838	SAT1	intron_variant	MODIFIER	A	G	13	1	Alt	Alt	NaN	1	7	0	6
1	118327609	rs316151904	ACOT9	missense_variant	MODERATE	A	G	1	1	Alt	Alt	NaN	1	1	0	0
1	118350798	rs733363909	PRDX4	3_prime_UTR_variant	MODIFIER	C	T	10	1	Ref	Ref	NaN	1	7	0	3
1	118350829	rs734173842	PRDX4	3_prime_UTR_variant	MODIFIER	G	A	5	1	Alt	Alt	NaN	1	4	0	1
1	118351471	rs315425862	PRDX4	intron_variant	MODIFIER	C	T	2	1	Alt	Alt	NaN	1	1	0	1
1	118351798	rs314566372	PRDX4	intron_variant	MODIFIER	C	T	2	1	Ref	Ref	NaN	1	1	0	1
1	118352028	rs737037953	PRDX4	intron_variant	MODIFIER	T	G	4	2	Alt	Alt	Alt	1	1	1	3
1	118356267	rs312351162	PRDX4	synonymous_variant	LOW	A	G	10	3	Alt	Alt	Alt	1	4	2	6
1	118356978	rs739173457	PRDX4	synonymous_variant	LOW	T	G	6	1	Ref	NaN	Ref	0	3	1	3
1	118996989	rs15401186	SMS	downstream_gene_variant	MODIFIER	G	A	6	1	Ref	NaN	Ref	0	3	1	3
1	118997008	rs738279081	SMS	downstream_gene_variant	MODIFIER	A	G	5	1	Ref	NaN	Ref	0	2	1	3
1	118997009	rs15401187	SMS	downstream_gene_variant	MODIFIER	G	A	5	1	Ref	NaN	Ref	0	2	1	3
1	119933912	rs13929965	MAP7D2	downstream_gene_variant	MODIFIER	A	T	11	1	Ref	Ref	NaN	1	6	0	5
1	120296677	rs10728182	PDHA1	synonymous_variant	LOW	G	A	10	1	Ref	NaN	Ref	0	6	1	4
1	120420983	rs13930753	PHKA2	synonymous_variant	LOW	A	G	10	1	Ref	NaN	Ref	0	5	1	5
1	120425663	rs15405179	PHKA2	synonymous_variant	LOW	A	G	5	1	Alt	Alt	NaN	1	3	0	2
1	120425671	rs314353109	PHKA2	missense_variant	MODERATE	T	C	4	1	Ref	NaN	Ref	0	2	1	2
1	120431645	rs14880758	PHKA2	synonymous_variant	LOW	G	T	3	1	Alt	NaN	Alt	0	1	1	2
1	120446356	rs312402967	PHKA2	synonymous_variant	LOW	T	C	3	1	Alt	NaN	Alt	0	1	1	2
1	120455908	rs312701828	PHKA2	downstream_gene_variant	MODIFIER	C	T	2	1	Ref	NaN	Ref	0	1	1	1
1	120456453	rs317947977	PHKA2	downstream_gene_variant	MODIFIER	A	G	1	1	Ref	Ref	NaN	1	1	0	0
1	120457460	rs734075681	PHKA2	downstream_gene_variant	MODIFIER	G	A	2	1	Ref	Ref	NaN	1	1	0	1
1	122126258	rs313271566	ASB9	5_prime_UTR_variant	MODIFIER	G	T	16	2	Ref	NaN	Ref	0	7	2	9
1	122126279	rs317327274	ASB9	missense_variant	MODERATE	G	A	12	2	Ref	NaN	Ref	0	4	2	8
1	122134104	rs316742743	ASB9	synonymous_variant	LOW	A	C	10	3	Alt	Alt	Alt	1	5	2	5
1	122135560	rs318156557	ASB9	synonymous_variant	LOW	C	T	6	1	Ref	NaN	Ref	0	1	1	5
1	122136067	rs313982701	ASB9	intron_variant	MODIFIER	A	G	8	3	Ref	Ref	Ref	1	4	2	4
1	122136358	rs14882336	ASB9	intron_variant	MODIFIER	A	G	8	2	Ref	Ref	Ref	1	3	1	5
1	122136362	rs794127140	ASB9	intron_variant	MODIFIER	G	A	2	1	Ref	Ref	NaN	1	1	0	1
1	122138492	.	ASB9	3_prime_UTR_variant	MODIFIER	A	T	4	1	Alt	Alt	NaN	1	3	0	1
1	122138751	rs29006344	ASB9	3_prime_UTR_variant	MODIFIER	G	A	14	1	Alt	Alt	NaN	1	5	0	9
1	122138851	rs29006346	ASB9	3_prime_UTR_variant	MODIFIER	T	A	13	2	Alt	Alt	NaN	2	5	0	8
1	123418839	.	TLR7	upstream_gene_variant	MODIFIER	G	T	14	3	Ref	Ref	Ref	1	7	2	7
1	123419064	rs313457928	TLR7	upstream_gene_variant	MODIFIER	G	T	13	4	Ref	Ref	Ref	3	6	1	7
1	123419118	rs737170216	TLR7	upstream_gene_variant	MODIFIER	C	A	4	4	Ref	Ref	Ref	1	1	3	3
1	123419144	rs740705217	TLR7	upstream_gene_variant	MODIFIER	A	T	4	4	Ref	Ref	Ref	1	1	3	3
1	123419210	rs734560324	TLR7	upstream_gene_variant	MODIFIER	G	A	2	1	Ref	Ref	NaN	1	1	0	1
1	123419666	rs313773367	PRPS2	downstream_gene_variant	MODIFIER	A	C	10	3	Alt	Alt	Alt	1	5	2	5
1	123419679	rs317828174	PRPS2	downstream_gene_variant	MODIFIER	T	A	10	4	Alt,Ref	Alt,Ref	Alt	2	5	2	5
1	123419704	.	PRPS2	downstream_gene_variant	MODIFIER	C	T	4	1	Ref	NaN	Ref	0	1	1	3
1	123419878	rs736647539	PRPS2	downstream_gene_variant	MODIFIER	C	T	3	3	Ref	Ref	Ref	2	2	1	1
1	123419985	rs738988467	PRPS2	downstream_gene_variant	MODIFIER	G	A	1	1	Ref	Ref	NaN	1	1	0	0
1	123419994	rs740998895	PRPS2	downstream_gene_variant	MODIFIER	T	C	7	6	Ref	Ref	Ref	2	3	4	4
1	123420181	rs317123435	PRPS2	downstream_gene_variant	MODIFIER	G	A	6	5	Alt	Alt	Alt	1	1	4	5
1	123420242	rs315945791	PRPS2	downstream_gene_variant	MODIFIER	C	G	8	2	Alt	Alt	Alt	1	2	1	6
1	123420823	rs317468147	PRPS2	synonymous_variant	LOW	A	G	10	1	Alt	Alt	NaN	1	5	0	5
1	123421928	rs313373327	PRPS2	synonymous_variant	LOW	G	A	15	1	Ref	NaN	Ref	0	8	1	7
1	123426292	rs741002099	PRPS2	intron_variant	MODIFIER	G	A	2	1	Alt	NaN	Alt	0	1	1	1
1	123426876	rs10723674	PRPS2	synonymous_variant	LOW	G	A	8	1	Ref	NaN	Ref	0	3	1	5
1	123426907	rs10727005	PRPS2	synonymous_variant	LOW	G	A	12	3	Ref	Ref	Ref	2	5	1	7
1	123444669	.	PRPS2	5_prime_UTR_variant	MODIFIER	G	A	4	1	Ref	NaN	Ref	0	1	1	3
1	126408991	rs14884923	STS	downstream_gene_variant	MODIFIER	T	C	3	1	Alt	Alt	NaN	1	2	0	1
1	126410065	rs312530207	STS	downstream_gene_variant	MODIFIER	G	C	2	1	Ref	NaN	Ref	0	0	1	2
1	126500221	rs312762932	STS	5_prime_UTR_variant	MODIFIER	C	T	10	1	Alt	NaN	Alt	0	4	1	6
1	126500326	rs738045251	STS	5_prime_UTR_variant	MODIFIER	C	T	2	1	Ref	Ref	NaN	1	2	0	0
1	128209566	rs732609881	PRKX	downstream_gene_variant	MODIFIER	A	C	1	1	Alt	Alt	NaN	1	1	0	0
1	128209600	rs736072532	PRKX	downstream_gene_variant	MODIFIER	G	C	1	1	Alt	Alt	NaN	1	1	0	0
1	128517236	rs317259070	-	5_prime_UTR_variant	MODIFIER	A	C	11	1	Ref	NaN	Ref	0	4	1	7
1	128517255	rs738924499	-	synonymous_variant	LOW	C	T	7	2	Alt	NaN	Alt	0	1	2	6
1	128523314	rs14885693	-	synonymous_variant	LOW	T	C	7	1	Alt	NaN	Alt	0	2	1	5
1	128523327	rs14885694	-	missense_variant	MODERATE	T	C	7	1	Ref	NaN	Ref	0	2	1	5
1	128523486	rs740717338	-	missense_variant	MODERATE	C	T	3	1	Ref	Ref	NaN	1	3	0	0
1	128523517	rs731784731	-	missense_variant	MODERATE	C	T	3	1	Ref	Ref	NaN	1	3	0	0
1	128528201	rs316690437	-	synonymous_variant	LOW	A	G	11	2	Alt	NaN	Alt	0	3	2	8
1	128528294	rs735166508	-	synonymous_variant	LOW	C	T	7	3	Alt	NaN	Alt	0	1	3	6
1	128528323	rs738455781	-	missense_variant	MODERATE	A	G	5	1	Ref	Ref	NaN	1	1	0	4
1	128528394	rs740471757	-	missense_variant	MODERATE	A	G	10	1	Ref	NaN	Ref	0	2	1	8
1	128528432	rs734439489	-	synonymous_variant	LOW	A	G	10	4	Alt,Ref	Ref	Alt,Ref	1	4	3	6
1	128528439	rs737817832	-	missense_variant	MODERATE	T	C	7	4	Alt,Ref	Ref	Alt,Ref	1	1	3	6
1	128528469	rs315469590	-	missense_variant	MODERATE	A	G	8	1	Ref	NaN	Ref	0	2	1	6
1	128528551	rs314381376	-	3_prime_UTR_variant	MODIFIER	A	C	6	1	Alt	NaN	Alt	0	1	1	5
1	128549291	rs312538090	-	downstream_gene_variant	MODIFIER	G	A	2	1	Ref	NaN	Ref	0	0	1	2
1	129115480	rs13623640	-	intergenic_variant	MODIFIER	G	T	1	1	Alt	Alt	NaN	1	1	0	0
1	129115535	rs317915153	-	intergenic_variant	MODIFIER	C	T	2	1	Alt	Alt	NaN	1	2	0	0
1	129154192	rs740071557	P2RY8	downstream_gene_variant	MODIFIER	T	C	1	1	Ref	Ref	NaN	1	1	0	0
1	129185235	rs732143857	ASMTL	intron_variant	MODIFIER	G	A	6	1	Ref	NaN	Ref	0	3	1	3
1	129195163	rs10731084	SLC25A6	synonymous_variant	LOW	G	C	20	1	Alt	Alt	NaN	1	9	0	11
1	130111949	rs431828125	PLCXD1	3_prime_UTR_variant	MODIFIER	C	T	12	2	Ref	NaN	Ref	0	5	2	7
1	130111982	rs431893283	PLCXD1	3_prime_UTR_variant	MODIFIER	C	T	12	2	Alt	NaN	Alt	0	5	2	7
1	130112031	rs740103188	PLCXD1	3_prime_UTR_variant	MODIFIER	G	C	11	3	Alt	NaN	Alt	0	3	3	8
1	130112039	rs431859957	PLCXD1	3_prime_UTR_variant	MODIFIER	G	A	12	1	Alt	NaN	Alt	0	5	1	7
1	130112101	rs431844025	PLCXD1	3_prime_UTR_variant	MODIFIER	G	C	7	2	Alt	Alt	NaN	2	4	0	3
1	130112292	rs736444709	PLCXD1	3_prime_UTR_variant	MODIFIER	A	G	12	3	Ref	Ref	Ref	1	5	2	7
1	130112641	rs431847062	PLCXD1	3_prime_UTR_variant	MODIFIER	T	C	12	1	Ref	NaN	Ref	0	5	1	7
1	130112821	rs741015432	PLCXD1	3_prime_UTR_variant	MODIFIER	G	C	12	3	Ref	Ref	Ref	1	5	2	7
1	130112926	rs731937600	PLCXD1	3_prime_UTR_variant	MODIFIER	A	G	12	3	Ref	Ref	Ref	2	5	1	7
1	130112954	rs735392048	PLCXD1	3_prime_UTR_variant	MODIFIER	G	A	12	7	Ref	Ref	Ref	4	5	3	7
1	130112982	rs738671482	PLCXD1	3_prime_UTR_variant	MODIFIER	A	G	12	3	Ref	Ref	Ref	2	5	1	7
1	130113052	rs731147604	PLCXD1	3_prime_UTR_variant	MODIFIER	C	G	12	2	Ref	Ref	Ref	1	5	1	7
1	130113070	rs735965775	PLCXD1	3_prime_UTR_variant	MODIFIER	T	C	12	3	Ref	Ref	Ref	2	5	1	7
1	130113091	rs739260839	PLCXD1	3_prime_UTR_variant	MODIFIER	C	T	12	5	Ref	Ref	Ref	3	5	2	7
1	130113100	rs733187043	PLCXD1	3_prime_UTR_variant	MODIFIER	G	A	12	7	Ref	Ref	Ref	4	5	3	7
1	130113116	rs735076053	PLCXD1	3_prime_UTR_variant	MODIFIER	A	G	12	4	Ref	Ref	Ref	2	5	2	7
1	130113139	rs13938453	PLCXD1	3_prime_UTR_variant	MODIFIER	G	A	12	5	Ref	Ref	Ref	4	5	1	7
1	130113259	rs313730608	PLCXD1	3_prime_UTR_variant	MODIFIER	G	A	11	2	Ref	Ref	Ref	1	3	1	8
1	130113378	rs740511605	PLCXD1	3_prime_UTR_variant	MODIFIER	T	C	11	1	Ref	Ref	NaN	1	3	0	8
1	130113383	rs431893782	PLCXD1	synonymous_variant	LOW	A	G	7	2	Alt	Alt	NaN	2	4	0	3
1	130113402	rs13938454	PLCXD1	missense_variant	MODERATE	C	T	11	1	Alt	Alt	NaN	1	3	0	8
1	130113446	rs13938455	PLCXD1	synonymous_variant	LOW	A	G	11	2	Alt,Ref	Alt	Ref	1	3	1	8
1	130117723	rs431855536	PLCXD1	intron_variant	MODIFIER	G	C	1	1	Ref	NaN	Ref	0	0	1	1
1	130127375	rs15421975	PLCXD1	synonymous_variant	LOW	G	A	12	3	Alt	Alt	Alt	1	5	2	7
1	130127417	rs15421976	PLCXD1	5_prime_UTR_variant	MODIFIER	A	G	12	2	Alt	Alt	Alt	1	5	1	7
1	130158137	rs29005147	RGN	3_prime_UTR_variant	MODIFIER	G	C	10	2	Ref	NaN	Ref	0	6	2	4
1	130164898	rs315676580	RGN	synonymous_variant	LOW	C	T	15	2	Alt,Ref	Ref	Alt	1	8	1	7
1	130166383	rs10722131	RGN	synonymous_variant	LOW	A	G	2	1	Alt	Alt	NaN	1	1	0	1
1	130166583	rs734131163	RGN	intron_variant	MODIFIER	G	A	9	1	Ref	NaN	Ref	0	4	1	5
1	130170322	rs13938557	RGN	missense_variant	MODERATE	G	A	2	1	Alt	NaN	Alt	0	1	1	1
1	130246328	rs317566230	RP2	3_prime_UTR_variant	MODIFIER	G	A	13	1	Alt	NaN	Alt	0	5	1	8
1	130628844	rs15423262	HERC2	missense_variant	MODERATE	G	A	12	1	Alt	Alt	NaN	1	6	0	6
1	132200857	rs315799621	TMEM131	synonymous_variant	LOW	A	G	3	1	Ref	NaN	Ref	0	0	1	3
1	132213470	rs732507064	TMEM131	synonymous_variant	LOW	A	G	14	1	Ref	Ref	NaN	1	7	0	7
1	132350018	rs316665680	COA5	3_prime_UTR_variant	MODIFIER	T	C	14	1	Ref	NaN	Ref	0	7	1	7
1	132350052	rs315232902	COA5	3_prime_UTR_variant	MODIFIER	A	G	14	1	Ref	NaN	Ref	0	7	1	7
1	132561371	rs13624887	-	downstream_gene_variant	MODIFIER	T	C	2	1	Alt	NaN	Alt	0	1	1	1
1	132564660	rs318141476	LYG2	downstream_gene_variant	MODIFIER	C	T	1	1	Alt	NaN	Alt	0	0	1	1
1	132564667	rs316292405	LYG2	downstream_gene_variant	MODIFIER	T	G	1	1	Alt	NaN	Alt	0	0	1	1
1	132564690	rs14889908	LYG2	downstream_gene_variant	MODIFIER	T	C	1	1	Alt	NaN	Alt	0	0	1	1
1	132569687	rs735930059	LYG2	3_prime_UTR_variant	MODIFIER	A	G	5	5	Alt,Ref	Alt,Ref	Ref	3	3	2	2
1	132569790	rs737752650	LYG2	3_prime_UTR_variant	MODIFIER	C	T	7	4	Alt,Ref	Alt,Ref	Alt	3	5	1	2
1	132569919	.	LYG2	3_prime_UTR_variant	MODIFIER	C	T	1	1	Ref	Ref	NaN	1	1	0	0
1	132569927	rs315715462	LYG2	3_prime_UTR_variant	MODIFIER	T	G	4	2	Ref	Ref	Ref	1	2	1	2
1	132569989	rs314789225	LYG2	synonymous_variant	LOW	C	T	9	8	Alt,Ref	Alt,Ref	Alt,Ref	5	5	3	4
1	132571123	rs15428697	LYG2	synonymous_variant	LOW	A	G	1	1	Alt	NaN	Alt	0	0	1	1
1	132572248	rs14889919	LYG2	missense_variant	MODERATE	T	C	1	1	Alt	Alt	NaN	1	1	0	0
1	132572278	rs15428703	LYG2	missense_variant	MODERATE	C	T	1	1	Ref	Ref	NaN	1	1	0	0
1	132572757	rs314224094	LYG2	splice_region_variant,5_prime_UTR_variant	LOW	C	G	6	5	Alt,Ref	Alt,Ref	Ref	4	4	1	2
1	132593787	rs732434206	TXNDC9	synonymous_variant	LOW	G	A	4	1	Alt	Alt	NaN	1	3	0	1
1	133221051	rs13942001	PDCL3	3_prime_UTR_variant	MODIFIER	T	A	9	1	Ref	NaN	Ref	0	4	1	5
1	133831816	rs313370992	IL1R2	synonymous_variant	LOW	T	A	3	1	Ref	Ref	NaN	1	1	0	2
1	133835219	rs316626578	IL1R2	downstream_gene_variant	MODIFIER	G	A	3	1	Ref	NaN	Ref	0	1	1	2
1	133835564	rs737447585	IL1R2	downstream_gene_variant	MODIFIER	A	T	7	2	Alt	Alt	NaN	2	6	0	1
1	133880010	rs80696980	IL1R1	upstream_gene_variant	MODIFIER	T	C	13	1	Alt	Alt	NaN	1	6	0	7
1	133882918	rs738698148	IL1R1	upstream_gene_variant	MODIFIER	G	A	8	5	Alt	Alt	Alt	3	5	2	3
1	133882930	rs731064685	IL1R1	upstream_gene_variant	MODIFIER	G	T	9	5	Alt	Alt	Alt	3	5	2	4
1	133882938	rs735855125	IL1R1	upstream_gene_variant	MODIFIER	G	A	10	6	Alt	Alt	Alt	3	5	3	5
1	133882997	rs739329749	IL1R1	upstream_gene_variant	MODIFIER	T	C	9	6	Alt	Alt	Alt	3	5	3	4
1	133885120	rs734631361	IL1R1	intron_variant	MODIFIER	C	T	10	5	Alt	Alt	Alt	1	5	4	5
1	133886532	rs316886634	IL1R1	intron_variant	MODIFIER	A	G	1	1	Ref	Ref	NaN	1	1	0	0
1	133886804	rs738584811	IL1R1	missense_variant	MODERATE	G	A	12	7	Alt	Alt	Alt	3	5	4	7
1	133886957	rs736142090	IL1R1	intron_variant	MODIFIER	G	A	1	1	Alt	Alt	NaN	1	1	0	0
1	133887524	rs14891007	IL1R1	intron_variant	MODIFIER	T	A	2	1	Ref	Ref	NaN	1	2	0	0
1	133891280	rs13942704	IL1R1	synonymous_variant	LOW	G	A	13	10	Ref	Ref	Ref	4	6	6	7
1	133891292	rs315699646	IL1R1	synonymous_variant	LOW	A	G	12	8	Ref	Ref	Ref	3	5	5	7
1	133891331	rs314047357	IL1R1	splice_region_variant,synonymous_variant	LOW	C	T	3	3	Alt,Ref	Alt	Ref	1	1	2	2
1	133891768	rs734699632	IL1R1	intron_variant	MODIFIER	A	G	12	1	Ref	Ref	NaN	1	5	0	7
1	133891789	rs738117987	IL1R1	intron_variant	MODIFIER	A	G	14	1	Alt	Alt	NaN	1	7	0	7
1	133891808	rs316955757	IL1R1	intron_variant	MODIFIER	C	T	11	1	Ref	Ref	NaN	1	5	0	6
1	133891810	rs734292770	IL1R1	intron_variant	MODIFIER	G	T	12	1	Ref	Ref	NaN	1	5	0	7
1	133892866	rs313890166	IL1R1	intron_variant	MODIFIER	A	C	13	1	Ref	Ref	NaN	1	6	0	7
1	133894290	rs15431787	IL1R1	synonymous_variant	LOW	T	C	13	10	Ref	Ref	Ref	4	6	6	7
1	133895707	rs731711647	IL1R1	intron_variant	MODIFIER	C	A	3	1	Alt	Alt	NaN	1	2	0	1
1	133897074	rs733868291	IL1R1	missense_variant	MODERATE	A	G	13	7	Ref	Ref	Ref	4	6	3	7
1	133898988	rs13942714	IL1R1	synonymous_variant	LOW	C	T	14	7	Ref	Ref	Ref	4	7	3	7
1	133899216	rs318055698	IL1R1	synonymous_variant	LOW	G	A	3	3	Alt,Ref	Alt	Alt,Ref	1	1	2	2
1	133899285	rs315636949	IL1R1	synonymous_variant	LOW	C	T	3	3	Alt,Ref	Alt	Alt,Ref	1	1	2	2
1	133899537	rs312813667	IL1R1	downstream_gene_variant	MODIFIER	G	A	3	2	Alt	Alt	Alt	1	1	1	2
1	133900171	rs732471818	IL1R1	downstream_gene_variant	MODIFIER	A	G	4	1	Ref	Ref	NaN	1	2	0	2
1	133900355	rs734677923	IL1R1	downstream_gene_variant	MODIFIER	A	G	3	2	Alt	Alt	Alt	1	1	1	2
1	133900609	.	IL1R1	downstream_gene_variant	MODIFIER	T	A	3	2	Ref	Ref	Ref	1	1	1	2
1	133900835	rs736614693	IL1R1	downstream_gene_variant	MODIFIER	T	C	14	6	Alt	Alt	Alt	3	7	3	7
1	133901298	rs738481043	IL1R1	downstream_gene_variant	MODIFIER	C	T	13	9	Alt	Alt	Alt	3	6	6	7
1	133901389	rs738214425	IL1R1	downstream_gene_variant	MODIFIER	C	T	13	8	Alt	Alt	Alt	3	6	5	7
1	133901603	rs732053391	IL1R1	downstream_gene_variant	MODIFIER	A	C	3	2	Alt	Alt	Alt	1	1	1	2
1	133901668	rs794001626	IL1R1	downstream_gene_variant	MODIFIER	T	A	3	1	Ref	NaN	Ref	0	1	1	2
1	133901669	rs794338161	IL1R1	downstream_gene_variant	MODIFIER	T	A	3	1	Ref	NaN	Ref	0	1	1	2
1	133901685	rs737894211	IL1R1	downstream_gene_variant	MODIFIER	C	T	13	11	Ref	Ref	Ref	4	6	7	7
1	133901706	rs739991301	IL1R1	downstream_gene_variant	MODIFIER	G	T	13	11	Ref	Ref	Ref	4	6	7	7
1	133901721	rs735328005	IL1R1	downstream_gene_variant	MODIFIER	A	G	3	3	Alt,Ref	Alt	Alt,Ref	1	1	2	2
1	133901732	rs740125044	IL1R1	downstream_gene_variant	MODIFIER	G	T	3	3	Alt,Ref	Alt	Alt,Ref	1	1	2	2
1	133901783	rs732570827	IL1R1	downstream_gene_variant	MODIFIER	A	G	12	11	Alt	Alt	Alt	4	5	7	7
1	133901801	rs735353001	IL1R1	downstream_gene_variant	MODIFIER	G	T	14	12	Ref	Ref	Ref	5	7	7	7
1	133901812	rs737474277	IL1R1	downstream_gene_variant	MODIFIER	A	T	3	3	Alt,Ref	Alt	Alt,Ref	1	1	2	2
1	133901910	rs732719656	IL1R1	downstream_gene_variant	MODIFIER	G	A	3	3	Alt,Ref	Alt	Alt,Ref	1	1	2	2
1	133902256	rs317831678	IL1R1	downstream_gene_variant	MODIFIER	A	T	4	2	Alt	Alt	Alt	1	2	1	2
1	133902260	rs733512607	IL1R1	downstream_gene_variant	MODIFIER	T	C	4	2	Alt	Alt	Alt	1	2	1	2
1	133908669	rs738384344	-	5_prime_UTR_variant	MODIFIER	A	G	1	1	Alt	Alt	NaN	1	1	0	0
1	133911657	rs737696877	-	intron_variant	MODIFIER	C	A	1	1	Alt	NaN	Alt	0	0	1	1
1	133911660	rs740917960	-	intron_variant	MODIFIER	G	A	1	1	Alt	NaN	Alt	0	0	1	1
1	133911717	rs315576979	-	intron_variant	MODIFIER	C	T	1	1	Alt	NaN	Alt	0	0	1	1
1	133911792	rs794340810	-	intron_variant	MODIFIER	T	C	1	1	Alt	NaN	Alt	0	0	1	1
1	133911836	rs317805394	-	intron_variant	MODIFIER	C	G	9	1	Ref	Ref	NaN	1	5	0	4
1	133911857	rs316015100	-	intron_variant	MODIFIER	G	A	7	2	Ref	Ref	Ref	1	3	1	4
1	133913153	rs15431830	-	intron_variant	MODIFIER	G	A	8	1	Ref	NaN	Ref	0	5	1	3
1	133922280	rs869017540	-	downstream_gene_variant	MODIFIER	T	C	1	1	Ref	NaN	Ref	0	0	1	1
1	133922295	rs736222646	-	downstream_gene_variant	MODIFIER	C	T	8	5	Alt	Alt	Alt	4	4	1	4
1	133922403	rs733365911	-	downstream_gene_variant	MODIFIER	T	C	1	1	Ref	NaN	Ref	0	0	1	1
1	133922501	rs737429051	-	downstream_gene_variant	MODIFIER	G	T	1	1	Ref	NaN	Ref	0	0	1	1
1	133922503	rs741079257	-	downstream_gene_variant	MODIFIER	T	C	1	1	Ref	NaN	Ref	0	0	1	1
1	133923185	rs732773034	-	downstream_gene_variant	MODIFIER	A	T	1	1	Alt	Alt	NaN	1	1	0	0
1	133923247	rs317765193	-	downstream_gene_variant	MODIFIER	G	T	1	1	Alt	NaN	Alt	0	0	1	1
1	133923503	rs734565027	-	downstream_gene_variant	MODIFIER	G	T	1	1	Alt	Alt	NaN	1	1	0	0
1	133951925	rs313947182	IL1RL1	missense_variant	MODERATE	C	G	9	1	Ref	NaN	Ref	0	4	1	5
1	133955666	rs312543523	IL1RL1	synonymous_variant	LOW	G	A	10	2	Alt	Alt	Alt	1	4	1	6
1	133968205	rs740292808	IL1RL1	synonymous_variant	LOW	T	C	4	1	Ref	NaN	Ref	0	1	1	3
1	133969354	rs317895405	IL1RL1	3_prime_UTR_variant	MODIFIER	T	C	4	1	Ref	Ref	NaN	1	1	0	3
1	135159145	rs315926325	MRPS9	synonymous_variant	LOW	G	A	1	1	Alt	NaN	Alt	0	0	1	1
1	135230698	rs13625725	FHL2	3_prime_UTR_variant	MODIFIER	T	G	5	1	Ref	Ref	NaN	1	3	0	2
1	136255229	rs317050486	SULT1C3	5_prime_UTR_variant	MODIFIER	A	G	12	3	Ref	Ref	Ref	2	6	1	6
1	136255806	rs315086968	SULT1C3	missense_variant	MODERATE	G	A	12	4	Ref	Ref	Ref	2	6	2	6
1	136255856	rs741434801	SULT1C3	synonymous_variant	LOW	T	C	12	1	Ref	NaN	Ref	0	6	1	6
1	136256440	rs315428949	SULT1C3	intron_variant	MODIFIER	G	A	3	1	Alt	NaN	Alt	0	1	1	2
1	136256464	rs314298491	SULT1C3	intron_variant	MODIFIER	G	C	4	2	Alt	Alt	Alt	1	2	1	2
1	136258017	rs736970555	SULT1C3	intron_variant	MODIFIER	G	A	3	1	Alt	NaN	Alt	0	2	1	1
1	136258019	rs733527691	SULT1C3	intron_variant	MODIFIER	C	T	3	1	Alt	NaN	Alt	0	2	1	1
1	136258163	rs312381701	SULT1C3	synonymous_variant	LOW	G	A	7	5	Ref	Ref	Ref	2	3	3	4
1	136259823	rs732106307	SULT1C3	intron_variant	MODIFIER	C	T	5	1	Ref	NaN	Ref	0	3	1	2
1	136260541	.	SULT1C3	3_prime_UTR_variant	MODIFIER	A	G	7	3	Ref	Ref	Ref	1	3	2	4
1	136260585	rs739455938	SULT1C3	3_prime_UTR_variant	MODIFIER	A	G	7	6	Ref	Ref	Ref	2	3	4	4
1	136260616	.	SULT1C3	3_prime_UTR_variant	MODIFIER	G	A	7	7	Ref	Ref	Ref	3	3	4	4
1	136261209	rs733927151	SULT1C3	downstream_gene_variant	MODIFIER	A	G	5	2	Ref	Ref	NaN	2	3	0	2
1	136261625	rs313635084	SULT1C3	downstream_gene_variant	MODIFIER	T	C	11	1	Alt	NaN	Alt	0	5	1	6
1	136262761	rs740795731	SULT1C3	downstream_gene_variant	MODIFIER	A	T	11	1	Alt	Alt	NaN	1	6	0	5
1	136292627	rs739167681	GCC2	downstream_gene_variant	MODIFIER	C	T	3	1	Ref	NaN	Ref	0	2	1	1
1	136826880	rs739540437	-	downstream_gene_variant	MODIFIER	C	A	11	2	Alt	Alt	Alt	1	5	1	6
1	136826979	rs13945167	-	downstream_gene_variant	MODIFIER	T	C	13	1	Ref	Ref	NaN	1	6	0	7
1	136827446	rs315055610	-	downstream_gene_variant	MODIFIER	G	T	5	1	Alt	NaN	Alt	0	1	1	4
1	136827477	rs313184037	-	downstream_gene_variant	MODIFIER	T	C	14	3	Ref	Ref	Ref	1	6	2	8
1	136827517	rs318059740	-	downstream_gene_variant	MODIFIER	C	T	14	3	Ref	NaN	Ref	0	6	3	8
1	136828707	rs317210192	-	synonymous_variant	LOW	C	T	5	2	Ref	Ref	Ref	1	2	1	3
1	136828755	rs314879474	-	synonymous_variant	LOW	C	T	11	2	Ref	Ref	Ref	1	5	1	6
1	136831269	rs733274238	-	synonymous_variant	LOW	G	A	15	5	Alt	Alt	Alt	1	6	4	9
1	136841139	rs315414855	-	synonymous_variant	LOW	G	A	7	1	Ref	Ref	NaN	1	4	0	3
1	136845617	rs732992443	-	missense_variant	MODERATE	A	C	10	2	Alt	Alt	Alt	1	5	1	5
1	136855210	rs315432843	SOWAHC	synonymous_variant	LOW	T	C	11	1	Alt	Alt	NaN	1	5	0	6
1	136856955	rs313659420	SOWAHC	downstream_gene_variant	MODIFIER	G	A	9	2	Alt	NaN	Alt	0	4	2	5
1	137487978	rs10728404	LAMP1	3_prime_UTR_variant	MODIFIER	A	T	10	1	Alt	NaN	Alt	0	7	1	3
1	137488296	rs14894366	LAMP1	3_prime_UTR_variant	MODIFIER	G	A	4	1	Ref	NaN	Ref	0	2	1	2
1	137488311	rs794125848	LAMP1	3_prime_UTR_variant	MODIFIER	A	T	2	1	Alt	NaN	Alt	0	1	1	1
1	137488316	rs731087310	LAMP1	3_prime_UTR_variant	MODIFIER	T	G	4	1	Alt	NaN	Alt	0	2	1	2
1	137488370	rs313224284	LAMP1	3_prime_UTR_variant	MODIFIER	C	T	12	2	Ref	NaN	Ref	0	7	2	5
1	137489088	rs740644138	LAMP1	synonymous_variant	LOW	C	T	14	4	Ref	Ref	Ref	2	8	2	6
1	137489339	rs741202149	LAMP1	synonymous_variant	LOW	G	A	13	1	Ref	Ref	NaN	1	7	0	6
1	137491509	rs314973956	LAMP1	synonymous_variant	LOW	G	C	12	5	Ref	Ref	Ref	1	6	4	6
1	137495201	rs15439466	LAMP1	missense_variant	MODERATE	C	T	12	1	Ref	NaN	Ref	0	6	1	6
1	137495212	rs312511494	LAMP1	missense_variant	MODERATE	C	T	2	1	Ref	NaN	Ref	0	0	1	2
1	137511996	rs313171392	CUL4A	synonymous_variant	LOW	C	T	9	1	Alt	Alt	NaN	1	2	0	7
1	137560252	rs15439706	PROZ	downstream_gene_variant	MODIFIER	A	C	8	1	Alt	NaN	Alt	0	4	1	4
1	137560262	rs734610323	PROZ	downstream_gene_variant	MODIFIER	A	G	12	1	Alt	NaN	Alt	0	3	1	9
1	137560621	rs15439711	PROZ	downstream_gene_variant	MODIFIER	A	G	8	1	Alt	NaN	Alt	0	4	1	4
1	137560904	rs15439715	PROZ	synonymous_variant	LOW	T	G	12	1	Ref	NaN	Ref	0	3	1	9
1	137560970	rs316122719	PROZ	synonymous_variant	LOW	G	A	2	1	Ref	Ref	NaN	1	1	0	1
1	137561043	.	PROZ	missense_variant	MODERATE	G	A	2	1	Ref	NaN	Ref	0	1	1	1
1	137561126	rs314297259	PROZ	synonymous_variant	LOW	G	A	13	1	Ref	NaN	Ref	0	6	1	7
1	137564138	rs732381898	PROZ	synonymous_variant	LOW	G	A	15	1	Ref	NaN	Ref	0	7	1	8
1	137565793	rs314957596	PROZ	synonymous_variant	LOW	T	C	18	2	Alt	NaN	Alt	0	7	2	11
1	137568372	rs313641965	PROZ	upstream_gene_variant	MODIFIER	A	G	1	1	Ref	Ref	NaN	1	1	0	0
1	137570021	rs13626761	PROZ	upstream_gene_variant	MODIFIER	C	T	16	10	Ref	Ref	Ref	6	8	4	8
1	137570104	rs13626762	PROZ	upstream_gene_variant	MODIFIER	A	G	16	9	Ref	Ref	Ref	4	7	5	9
1	137570190	rs732503900	PROZ	upstream_gene_variant	MODIFIER	G	A	2	1	Ref	Ref	NaN	1	1	0	1
1	137570206	rs733801092	PROZ	upstream_gene_variant	MODIFIER	A	G	2	2	Ref	Ref	Ref	1	1	1	1
1	137570244	rs738592584	PROZ	upstream_gene_variant	MODIFIER	A	G	2	2	Ref	Ref	Ref	1	1	1	1
1	137570364	rs794272592	PROZ	upstream_gene_variant	MODIFIER	G	T	2	2	Ref	Ref	Ref	1	1	1	1
1	137570428	.	PROZ	upstream_gene_variant	MODIFIER	A	T	2	2	Ref	Ref	Ref	1	1	1	1
1	137570650	rs739754008	PROZ	upstream_gene_variant	MODIFIER	T	C	2	2	Ref	Ref	Ref	1	1	1	1
1	137570659	rs736940746	PROZ	upstream_gene_variant	MODIFIER	A	C	2	2	Ref	Ref	Ref	1	1	1	1
1	137570701	.	PROZ	upstream_gene_variant	MODIFIER	A	C	2	1	Ref	Ref	NaN	1	1	0	1
1	137570774	.	PROZ	upstream_gene_variant	MODIFIER	T	C	2	1	Ref	NaN	Ref	0	1	1	1
1	137570780	.	PROZ	upstream_gene_variant	MODIFIER	C	T	2	2	Ref	Ref	Ref	1	1	1	1
1	137570828	.	PROZ	upstream_gene_variant	MODIFIER	C	T	2	1	Ref	NaN	Ref	0	1	1	1
1	137570854	rs735952762	PROZ	upstream_gene_variant	MODIFIER	A	G	10	4	Alt,Ref	NaN	Alt,Ref	0	3	4	7
1	137570933	rs312310941	PROZ	upstream_gene_variant	MODIFIER	A	G	16	10	Alt,Ref	Alt,Ref	Alt	5	8	5	8
1	137570951	.	PROZ	upstream_gene_variant	MODIFIER	A	G	2	2	Ref	Ref	Ref	1	1	1	1
1	137571285	rs740598508	PROZ	upstream_gene_variant	MODIFIER	A	T	10	3	Alt	Alt	Alt	2	5	1	5
1	137571325	rs732833550	PROZ	upstream_gene_variant	MODIFIER	A	G	16	6	Alt,Ref	Ref	Alt,Ref	3	7	3	9
1	137571991	rs315631808	PROZ	upstream_gene_variant	MODIFIER	G	A	7	1	Ref	Ref	NaN	1	4	0	3
1	137572025	.	PROZ	upstream_gene_variant	MODIFIER	T	A	1	1	Ref	Ref	NaN	1	1	0	0
1	137572053	rs740863064	PROZ	upstream_gene_variant	MODIFIER	G	A	11	2	Ref	Ref	Ref	1	5	1	6
1	137572501	rs735770782	-	intergenic_variant	MODIFIER	C	T	8	1	Ref	Ref	NaN	1	2	0	6
1	137572518	rs318200130	-	intergenic_variant	MODIFIER	A	C	10	1	Ref	Ref	NaN	1	3	0	7
1	137572730	rs314070896	-	intergenic_variant	MODIFIER	C	T	10	9	Alt,Ref	Ref	Alt,Ref	2	3	7	7
1	137572769	rs741789443	-	intergenic_variant	MODIFIER	A	C	2	2	Ref	Ref	Ref	1	1	1	1
1	137573186	rs316093270	-	intergenic_variant	MODIFIER	C	A	6	1	Alt	Alt	NaN	1	1	0	5
1	137573819	rs315834025	-	intergenic_variant	MODIFIER	T	C	13	7	Alt,Ref	Ref	Alt,Ref	2	7	5	6
1	137573843	rs314579923	-	intergenic_variant	MODIFIER	C	A	13	8	Alt,Ref	Alt,Ref	Alt,Ref	3	7	5	6
1	137574213	rs317500730	-	intergenic_variant	MODIFIER	T	C	13	1	Alt	Alt	NaN	1	8	0	5
1	137574230	rs317377170	-	intergenic_variant	MODIFIER	A	G	13	1	Alt	Alt	NaN	1	8	0	5
1	137574534	rs739290562	-	intergenic_variant	MODIFIER	T	A	2	1	Alt	Alt	NaN	1	1	0	1
1	137574567	rs316709457	-	intergenic_variant	MODIFIER	G	A	11	1	Alt	Alt	NaN	1	4	0	7
1	137574632	rs733522374	-	intergenic_variant	MODIFIER	A	G	10	1	Alt	NaN	Alt	0	4	1	6
1	137574633	rs794695728	-	intergenic_variant	MODIFIER	G	A	10	1	Alt	NaN	Alt	0	4	1	6
1	137574926	rs733951753	F10	downstream_gene_variant	MODIFIER	C	T	2	2	Ref	Ref	Ref	1	1	1	1
1	137574932	rs315063989	F10	downstream_gene_variant	MODIFIER	A	G	13	6	Alt,Ref	Alt	Alt,Ref	3	8	3	5
1	137574989	rs313497836	F10	downstream_gene_variant	MODIFIER	A	G	13	10	Alt,Ref	Alt,Ref	Alt,Ref	6	8	4	5
1	137575060	rs317195896	F10	downstream_gene_variant	MODIFIER	C	T	13	3	Ref	Ref	Ref	2	8	1	5
1	137575069	rs315422707	F10	downstream_gene_variant	MODIFIER	A	T	10	1	Alt	NaN	Alt	0	3	1	7
1	137575452	rs318086500	F10	downstream_gene_variant	MODIFIER	G	A	12	1	Ref	Ref	NaN	1	4	0	8
1	137575467	rs315302927	F10	downstream_gene_variant	MODIFIER	C	T	12	2	Ref	Ref	Ref	1	4	1	8
1	137575620	rs736190925	F10	downstream_gene_variant	MODIFIER	A	G	2	1	Alt	Alt	NaN	1	1	0	1
1	137575898	rs741664706	F10	downstream_gene_variant	MODIFIER	A	G	2	1	Alt	Alt	NaN	1	1	0	1
1	137576222	rs15439768	F10	downstream_gene_variant	MODIFIER	C	A	2	1	Ref	Ref	NaN	1	1	0	1
1	137576669	rs738055560	F10	downstream_gene_variant	MODIFIER	A	G	12	1	Alt	NaN	Alt	0	5	1	7
1	137579903	rs312690995	F10	3_prime_UTR_variant	MODIFIER	T	C	10	1	Ref	NaN	Ref	0	5	1	5
1	137580023	rs317602482	F10	3_prime_UTR_variant	MODIFIER	C	G	15	1	Alt	Alt	NaN	1	7	0	8
1	137580145	rs314883293	F10	3_prime_UTR_variant	MODIFIER	C	T	11	1	Alt	NaN	Alt	0	4	1	7
1	137580156	rs313648089	F10	3_prime_UTR_variant	MODIFIER	T	C	15	1	Alt	NaN	Alt	0	7	1	8
1	137580349	rs315596604	F10	3_prime_UTR_variant	MODIFIER	C	G	14	5	Ref	Ref	Ref	3	6	2	8
1	137580386	rs739342904	F10	3_prime_UTR_variant	MODIFIER	C	T	10	4	Alt	Alt	Alt	2	5	2	5
1	137580434	rs738043346	F10	3_prime_UTR_variant	MODIFIER	A	G	10	2	Alt	Alt	Alt	1	5	1	5
1	137580539	rs735226199	F10	3_prime_UTR_variant	MODIFIER	C	A	10	1	Ref	NaN	Ref	0	5	1	5
1	137580881	rs731982511	F10	synonymous_variant	LOW	G	A	14	2	Ref	Ref	Ref	1	6	1	8
[truncated: 15,626 more rows]
